# Supplementary material for: Epigene functional diversity: isoform usage, disordered domain content, and variable binding partners
Source: Epigenetics Chromatin. 2025 Feb 1;18:8. doi: 10.1186/s13072-025-00571-z (PMC11786378; doi:10.1186/s13072-025-00571-z)
Supplement: Supplementary file 2 — Additional file 2. [file 13072_2025_571_MOESM2_ESM.xlsx]

## Sheet: Table_S1_DataForFigure1
ensembl_gene_id	gene_name	transcript_length	rank	exon_length	exon_count	rank_from_end	first_last_single_middle	is_epigene	tau	gene_length
ENSG00000000457	SCYL3	6308	1	108	13	13	first	FALSE	0.585214	44636
ENSG00000000457	SCYL3	6308	2	214	13	12	middle	FALSE	0.585214	44636
ENSG00000000457	SCYL3	6308	3	185	13	11	middle	FALSE	0.585214	44636
ENSG00000000457	SCYL3	6308	4	113	13	10	middle	FALSE	0.585214	44636
ENSG00000000457	SCYL3	6308	5	56	13	9	middle	FALSE	0.585214	44636
ENSG00000000457	SCYL3	6308	6	102	13	8	middle	FALSE	0.585214	44636
ENSG00000000457	SCYL3	6308	7	111	13	7	middle	FALSE	0.585214	44636
ENSG00000000457	SCYL3	6308	8	77	13	6	middle	FALSE	0.585214	44636
ENSG00000000457	SCYL3	6308	9	139	13	5	middle	FALSE	0.585214	44636
ENSG00000000457	SCYL3	6308	10	184	13	4	middle	FALSE	0.585214	44636
ENSG00000000457	SCYL3	6308	11	171	13	3	middle	FALSE	0.585214	44636
ENSG00000000457	SCYL3	6308	12	694	13	2	middle	FALSE	0.585214	44636
ENSG00000000457	SCYL3	6308	13	4141	13	1	last	FALSE	0.585214	44636
ENSG00000000460	FIRRM	4011	3	101	25	23	middle	FALSE	0.737682	192073
ENSG00000000460	FIRRM	4011	4	88	25	22	middle	FALSE	0.737682	192073
ENSG00000000460	FIRRM	4011	5	104	25	21	middle	FALSE	0.737682	192073
ENSG00000000460	FIRRM	4011	6	140	25	20	middle	FALSE	0.737682	192073
ENSG00000000460	FIRRM	4011	1	75	25	25	first	FALSE	0.737682	192073
ENSG00000000460	FIRRM	4011	2	154	25	24	middle	FALSE	0.737682	192073
ENSG00000000460	FIRRM	4011	7	165	25	19	middle	FALSE	0.737682	192073
ENSG00000000460	FIRRM	4011	8	84	25	18	middle	FALSE	0.737682	192073
ENSG00000000460	FIRRM	4011	9	138	25	17	middle	FALSE	0.737682	192073
ENSG00000000460	FIRRM	4011	10	80	25	16	middle	FALSE	0.737682	192073
ENSG00000000460	FIRRM	4011	11	64	25	15	middle	FALSE	0.737682	192073
ENSG00000000460	FIRRM	4011	12	148	25	14	middle	FALSE	0.737682	192073
ENSG00000000460	FIRRM	4011	13	129	25	13	middle	FALSE	0.737682	192073
ENSG00000000460	FIRRM	4011	14	186	25	12	middle	FALSE	0.737682	192073
ENSG00000000460	FIRRM	4011	15	82	25	11	middle	FALSE	0.737682	192073
ENSG00000000460	FIRRM	4011	16	51	25	10	middle	FALSE	0.737682	192073
ENSG00000000460	FIRRM	4011	17	89	25	9	middle	FALSE	0.737682	192073
ENSG00000000460	FIRRM	4011	18	185	25	8	middle	FALSE	0.737682	192073
ENSG00000000460	FIRRM	4011	19	122	25	7	middle	FALSE	0.737682	192073
ENSG00000000460	FIRRM	4011	20	95	25	6	middle	FALSE	0.737682	192073
ENSG00000000460	FIRRM	4011	21	113	25	5	middle	FALSE	0.737682	192073
ENSG00000000460	FIRRM	4011	22	104	25	4	middle	FALSE	0.737682	192073
ENSG00000000460	FIRRM	4011	23	80	25	3	middle	FALSE	0.737682	192073
ENSG00000000460	FIRRM	4011	24	119	25	2	middle	FALSE	0.737682	192073
ENSG00000000460	FIRRM	4011	25	1290	25	1	last	FALSE	0.737682	192073
ENSG00000000938	FGR	2637	1	120	13	13	first	FALSE	0.818122	23121
ENSG00000000938	FGR	2637	2	62	13	12	middle	FALSE	0.818122	23121
ENSG00000000938	FGR	2637	3	238	13	11	middle	FALSE	0.818122	23121
ENSG00000000938	FGR	2637	4	102	13	10	middle	FALSE	0.818122	23121
ENSG00000000938	FGR	2637	5	98	13	9	middle	FALSE	0.818122	23121
ENSG00000000938	FGR	2637	6	103	13	8	middle	FALSE	0.818122	23121
ENSG00000000938	FGR	2637	7	149	13	7	middle	FALSE	0.818122	23121
ENSG00000000938	FGR	2637	8	155	13	6	middle	FALSE	0.818122	23121
ENSG00000000938	FGR	2637	9	179	13	5	middle	FALSE	0.818122	23121
ENSG00000000938	FGR	2637	10	76	13	4	middle	FALSE	0.818122	23121
ENSG00000000938	FGR	2637	11	153	13	3	middle	FALSE	0.818122	23121
ENSG00000000938	FGR	2637	12	131	13	2	middle	FALSE	0.818122	23121
ENSG00000000938	FGR	2637	13	1058	13	1	last	FALSE	0.818122	23121
ENSG00000000971	CFH	3962	2	185	22	21	middle	FALSE	0.628465	100722
ENSG00000000971	CFH	3962	3	105	22	20	middle	FALSE	0.628465	100722
ENSG00000000971	CFH	3962	4	76	22	19	middle	FALSE	0.628465	100722
ENSG00000000971	CFH	3962	6	170	22	17	middle	FALSE	0.628465	100722
ENSG00000000971	CFH	3962	7	173	22	16	middle	FALSE	0.628465	100722
ENSG00000000971	CFH	3962	8	194	22	15	middle	FALSE	0.628465	100722
ENSG00000000971	CFH	3962	9	176	22	14	middle	FALSE	0.628465	100722
ENSG00000000971	CFH	3962	5	191	22	18	middle	FALSE	0.628465	100722
ENSG00000000971	CFH	3962	10	182	22	13	middle	FALSE	0.628465	100722
ENSG00000000971	CFH	3962	11	176	22	12	middle	FALSE	0.628465	100722
ENSG00000000971	CFH	3962	12	176	22	11	middle	FALSE	0.628465	100722
ENSG00000000971	CFH	3962	13	182	22	10	middle	FALSE	0.628465	100722
ENSG00000000971	CFH	3962	14	179	22	9	middle	FALSE	0.628465	100722
ENSG00000000971	CFH	3962	15	176	22	8	middle	FALSE	0.628465	100722
ENSG00000000971	CFH	3962	16	182	22	7	middle	FALSE	0.628465	100722
ENSG00000000971	CFH	3962	17	185	22	6	middle	FALSE	0.628465	100722
ENSG00000000971	CFH	3962	19	176	22	4	middle	FALSE	0.628465	100722
ENSG00000000971	CFH	3962	20	176	22	3	middle	FALSE	0.628465	100722
ENSG00000000971	CFH	3962	21	182	22	2	middle	FALSE	0.628465	100722
ENSG00000000971	CFH	3962	22	393	22	1	last	FALSE	0.628465	100722
ENSG00000000971	CFH	3962	18	173	22	5	middle	FALSE	0.628465	100722
ENSG00000000971	CFH	3962	1	132	22	22	first	FALSE	0.628465	100722
ENSG00000001460	STPG1	2726	1	108	9	9	first	FALSE	0.597466	59935
ENSG00000001460	STPG1	2726	2	137	9	8	middle	FALSE	0.597466	59935
ENSG00000001460	STPG1	2726	3	118	9	7	middle	FALSE	0.597466	59935
ENSG00000001460	STPG1	2726	4	101	9	6	middle	FALSE	0.597466	59935
ENSG00000001460	STPG1	2726	5	170	9	5	middle	FALSE	0.597466	59935
ENSG00000001460	STPG1	2726	6	108	9	4	middle	FALSE	0.597466	59935
ENSG00000001460	STPG1	2726	7	165	9	3	middle	FALSE	0.597466	59935
ENSG00000001460	STPG1	2726	8	190	9	2	middle	FALSE	0.597466	59935
ENSG00000001460	STPG1	2726	9	1620	9	1	last	FALSE	0.597466	59935
ENSG00000001461	NIPAL3	5372	1	102	12	12	first	FALSE	0.47442	57174
ENSG00000001461	NIPAL3	5372	2	349	12	11	middle	FALSE	0.47442	57174
ENSG00000001461	NIPAL3	5372	3	68	12	10	middle	FALSE	0.47442	57174
ENSG00000001461	NIPAL3	5372	4	171	12	9	middle	FALSE	0.47442	57174
ENSG00000001461	NIPAL3	5372	5	59	12	8	middle	FALSE	0.47442	57174
ENSG00000001461	NIPAL3	5372	6	145	12	7	middle	FALSE	0.47442	57174
ENSG00000001461	NIPAL3	5372	7	96	12	6	middle	FALSE	0.47442	57174
ENSG00000001461	NIPAL3	5372	8	135	12	5	middle	FALSE	0.47442	57174
ENSG00000001461	NIPAL3	5372	9	88	12	4	middle	FALSE	0.47442	57174
ENSG00000001461	NIPAL3	5372	10	63	12	3	middle	FALSE	0.47442	57174
ENSG00000001461	NIPAL3	5372	11	94	12	2	middle	FALSE	0.47442	57174
ENSG00000001461	NIPAL3	5372	12	3990	12	1	last	FALSE	0.47442	57174
ENSG00000004455	AK2	5970	1	147	6	6	first	FALSE	0.323846	73010
ENSG00000004455	AK2	5970	2	125	6	5	middle	FALSE	0.323846	73010
ENSG00000004455	AK2	5970	3	110	6	4	middle	FALSE	0.323846	73010
ENSG00000004455	AK2	5970	4	94	6	3	middle	FALSE	0.323846	73010
ENSG00000004455	AK2	5970	5	72	6	2	middle	FALSE	0.323846	73010
ENSG00000004455	AK2	5970	6	5416	6	1	last	FALSE	0.323846	73010
ENSG00000006555	TTC22	3401	1	726	7	7	first	FALSE	0.789683	21611
ENSG00000006555	TTC22	3401	2	55	7	6	middle	FALSE	0.789683	21611
ENSG00000006555	TTC22	3401	3	115	7	5	middle	FALSE	0.789683	21611
ENSG00000006555	TTC22	3401	4	118	7	4	middle	FALSE	0.789683	21611
ENSG00000006555	TTC22	3401	5	161	7	3	middle	FALSE	0.789683	21611
ENSG00000006555	TTC22	3401	6	152	7	2	middle	FALSE	0.789683	21611
ENSG00000006555	TTC22	3401	7	2067	7	1	last	FALSE	0.789683	21611
ENSG00000007341	ST7L	4255	2	82	15	14	middle	FALSE	0.744176	97311
ENSG00000007341	ST7L	4255	3	162	15	13	middle	FALSE	0.744176	97311
ENSG00000007341	ST7L	4255	4	54	15	12	middle	FALSE	0.744176	97311
ENSG00000007341	ST7L	4255	5	115	15	11	middle	FALSE	0.744176	97311
ENSG00000007341	ST7L	4255	6	78	15	10	middle	FALSE	0.744176	97311
ENSG00000007341	ST7L	4255	7	154	15	9	middle	FALSE	0.744176	97311
ENSG00000007341	ST7L	4255	8	97	15	8	middle	FALSE	0.744176	97311
ENSG00000007341	ST7L	4255	9	114	15	7	middle	FALSE	0.744176	97311
ENSG00000007341	ST7L	4255	10	72	15	6	middle	FALSE	0.744176	97311
ENSG00000007341	ST7L	4255	11	102	15	5	middle	FALSE	0.744176	97311
ENSG00000007341	ST7L	4255	12	150	15	4	middle	FALSE	0.744176	97311
ENSG00000007341	ST7L	4255	13	92	15	3	middle	FALSE	0.744176	97311
ENSG00000007341	ST7L	4255	14	139	15	2	middle	FALSE	0.744176	97311
ENSG00000007341	ST7L	4255	1	232	15	15	first	FALSE	0.744176	97311
ENSG00000007341	ST7L	4255	15	2597	15	1	last	FALSE	0.744176	97311
ENSG00000007908	SELE	3875	3	383	14	12	middle	FALSE	0.827414	42065
ENSG00000007908	SELE	3875	4	107	14	11	middle	FALSE	0.827414	42065
ENSG00000007908	SELE	3875	6	185	14	9	middle	FALSE	0.827414	42065
ENSG00000007908	SELE	3875	7	188	14	8	middle	FALSE	0.827414	42065
ENSG00000007908	SELE	3875	9	188	14	6	middle	FALSE	0.827414	42065
ENSG00000007908	SELE	3875	10	176	14	5	middle	FALSE	0.827414	42065
ENSG00000007908	SELE	3875	11	107	14	4	middle	FALSE	0.827414	42065
ENSG00000007908	SELE	3875	12	21	14	3	middle	FALSE	0.827414	42065
ENSG00000007908	SELE	3875	13	72	14	2	middle	FALSE	0.827414	42065
ENSG00000007908	SELE	3875	2	84	14	13	middle	FALSE	0.827414	42065
ENSG00000007908	SELE	3875	5	185	14	10	middle	FALSE	0.827414	42065
ENSG00000007908	SELE	3875	8	188	14	7	middle	FALSE	0.827414	42065
ENSG00000007908	SELE	3875	1	108	14	14	first	FALSE	0.827414	42065
ENSG00000007908	SELE	3875	14	1869	14	1	last	FALSE	0.827414	42065
ENSG00000007923	DNAJC11	3201	2	129	16	15	middle	FALSE	0.473592	67756
ENSG00000007923	DNAJC11	3201	3	73	16	14	middle	FALSE	0.473592	67756
ENSG00000007923	DNAJC11	3201	4	101	16	13	middle	FALSE	0.473592	67756
ENSG00000007923	DNAJC11	3201	5	128	16	12	middle	FALSE	0.473592	67756
ENSG00000007923	DNAJC11	3201	6	122	16	11	middle	FALSE	0.473592	67756
ENSG00000007923	DNAJC11	3201	7	73	16	10	middle	FALSE	0.473592	67756
ENSG00000007923	DNAJC11	3201	1	87	16	16	first	FALSE	0.473592	67756
ENSG00000007923	DNAJC11	3201	8	189	16	9	middle	FALSE	0.473592	67756
ENSG00000007923	DNAJC11	3201	9	85	16	8	middle	FALSE	0.473592	67756
ENSG00000007923	DNAJC11	3201	10	116	16	7	middle	FALSE	0.473592	67756
ENSG00000007923	DNAJC11	3201	11	155	16	6	middle	FALSE	0.473592	67756
ENSG00000007923	DNAJC11	3201	12	69	16	5	middle	FALSE	0.473592	67756
ENSG00000007923	DNAJC11	3201	13	57	16	4	middle	FALSE	0.473592	67756
ENSG00000007923	DNAJC11	3201	14	142	16	3	middle	FALSE	0.473592	67756
ENSG00000007923	DNAJC11	3201	15	129	16	2	middle	FALSE	0.473592	67756
ENSG00000007923	DNAJC11	3201	16	1530	16	1	last	FALSE	0.473592	67756
ENSG00000007933	FMO3	2059	1	76	9	9	first	FALSE	0.873392	26918
ENSG00000007933	FMO3	2059	2	137	9	8	middle	FALSE	0.873392	26918
ENSG00000007933	FMO3	2059	3	188	9	7	middle	FALSE	0.873392	26918
ENSG00000007933	FMO3	2059	4	162	9	6	middle	FALSE	0.873392	26918
ENSG00000007933	FMO3	2059	5	142	9	5	middle	FALSE	0.873392	26918
ENSG00000007933	FMO3	2059	6	199	9	4	middle	FALSE	0.873392	26918
ENSG00000007933	FMO3	2059	7	355	9	3	middle	FALSE	0.873392	26918
ENSG00000007933	FMO3	2059	8	72	9	2	middle	FALSE	0.873392	26918
ENSG00000007933	FMO3	2059	9	719	9	1	last	FALSE	0.873392	26918
ENSG00000007968	E2F2	5196	1	691	7	7	first	FALSE	0.824448	24795
ENSG00000007968	E2F2	5196	2	105	7	6	middle	FALSE	0.824448	24795
ENSG00000007968	E2F2	5196	3	219	7	5	middle	FALSE	0.824448	24795
ENSG00000007968	E2F2	5196	4	158	7	4	middle	FALSE	0.824448	24795
ENSG00000007968	E2F2	5196	5	114	7	3	middle	FALSE	0.824448	24795
ENSG00000007968	E2F2	5196	6	192	7	2	middle	FALSE	0.824448	24795
ENSG00000007968	E2F2	5196	7	3710	7	1	last	FALSE	0.824448	24795
ENSG00000008118	CAMK1G	2456	5	138	13	9	middle	FALSE	0.903569	30225
ENSG00000008118	CAMK1G	2456	6	123	13	8	middle	FALSE	0.903569	30225
ENSG00000008118	CAMK1G	2456	7	75	13	7	middle	FALSE	0.903569	30225
ENSG00000008118	CAMK1G	2456	8	112	13	6	middle	FALSE	0.903569	30225
ENSG00000008118	CAMK1G	2456	9	78	13	5	middle	FALSE	0.903569	30225
ENSG00000008118	CAMK1G	2456	10	87	13	4	middle	FALSE	0.903569	30225
ENSG00000008118	CAMK1G	2456	11	424	13	3	middle	FALSE	0.903569	30225
ENSG00000008118	CAMK1G	2456	12	127	13	2	middle	FALSE	0.903569	30225
ENSG00000008118	CAMK1G	2456	2	120	13	12	middle	FALSE	0.903569	30225
ENSG00000008118	CAMK1G	2456	3	128	13	11	middle	FALSE	0.903569	30225
ENSG00000008118	CAMK1G	2456	4	74	13	10	middle	FALSE	0.903569	30225
ENSG00000008118	CAMK1G	2456	1	58	13	13	first	FALSE	0.903569	30225
ENSG00000008118	CAMK1G	2456	13	899	13	1	last	FALSE	0.903569	30225
ENSG00000008128	CDK11A	2984	1	99	20	20	first	FALSE	0.423005	21978
ENSG00000008128	CDK11A	2984	2	123	20	19	middle	FALSE	0.423005	21978
ENSG00000008128	CDK11A	2984	3	115	20	18	middle	FALSE	0.423005	21978
ENSG00000008128	CDK11A	2984	4	127	20	17	middle	FALSE	0.423005	21978
ENSG00000008128	CDK11A	2984	5	132	20	16	middle	FALSE	0.423005	21978
ENSG00000008128	CDK11A	2984	6	136	20	15	middle	FALSE	0.423005	21978
ENSG00000008128	CDK11A	2984	7	122	20	14	middle	FALSE	0.423005	21978
ENSG00000008128	CDK11A	2984	8	95	20	13	middle	FALSE	0.423005	21978
ENSG00000008128	CDK11A	2984	9	158	20	12	middle	FALSE	0.423005	21978
ENSG00000008128	CDK11A	2984	10	65	20	11	middle	FALSE	0.423005	21978
ENSG00000008128	CDK11A	2984	11	175	20	10	middle	FALSE	0.423005	21978
ENSG00000008128	CDK11A	2984	12	90	20	9	middle	FALSE	0.423005	21978
ENSG00000008128	CDK11A	2984	13	121	20	8	middle	FALSE	0.423005	21978
ENSG00000008128	CDK11A	2984	14	105	20	7	middle	FALSE	0.423005	21978
ENSG00000008128	CDK11A	2984	15	121	20	6	middle	FALSE	0.423005	21978
ENSG00000008128	CDK11A	2984	16	107	20	5	middle	FALSE	0.423005	21978
ENSG00000008128	CDK11A	2984	17	116	20	4	middle	FALSE	0.423005	21978
ENSG00000008128	CDK11A	2984	18	148	20	3	middle	FALSE	0.423005	21978
ENSG00000008128	CDK11A	2984	19	189	20	2	middle	FALSE	0.423005	21978
ENSG00000008128	CDK11A	2984	20	620	20	1	last	FALSE	0.423005	21978
ENSG00000008130	NADK	3235	1	181	12	12	first	FALSE	0.402557	29225
ENSG00000008130	NADK	3235	2	218	12	11	middle	FALSE	0.402557	29225
ENSG00000008130	NADK	3235	3	83	12	10	middle	FALSE	0.402557	29225
ENSG00000008130	NADK	3235	4	129	12	9	middle	FALSE	0.402557	29225
ENSG00000008130	NADK	3235	5	105	12	8	middle	FALSE	0.402557	29225
ENSG00000008130	NADK	3235	6	85	12	7	middle	FALSE	0.402557	29225
ENSG00000008130	NADK	3235	7	102	12	6	middle	FALSE	0.402557	29225
ENSG00000008130	NADK	3235	8	154	12	5	middle	FALSE	0.402557	29225
ENSG00000008130	NADK	3235	9	99	12	4	middle	FALSE	0.402557	29225
ENSG00000008130	NADK	3235	10	157	12	3	middle	FALSE	0.402557	29225
ENSG00000008130	NADK	3235	11	82	12	2	middle	FALSE	0.402557	29225
ENSG00000008130	NADK	3235	12	1828	12	1	last	FALSE	0.402557	29225
ENSG00000009307	CSDE1	4097	2	386	20	19	middle	FALSE	0.338929	41763
ENSG00000009307	CSDE1	4097	3	198	20	18	middle	FALSE	0.338929	41763
ENSG00000009307	CSDE1	4097	4	109	20	17	middle	FALSE	0.338929	41763
ENSG00000009307	CSDE1	4097	6	97	20	15	middle	FALSE	0.338929	41763
ENSG00000009307	CSDE1	4097	7	81	20	14	middle	FALSE	0.338929	41763
ENSG00000009307	CSDE1	4097	8	128	20	13	middle	FALSE	0.338929	41763
ENSG00000009307	CSDE1	4097	9	125	20	12	middle	FALSE	0.338929	41763
ENSG00000009307	CSDE1	4097	10	212	20	11	middle	FALSE	0.338929	41763
ENSG00000009307	CSDE1	4097	11	140	20	10	middle	FALSE	0.338929	41763
ENSG00000009307	CSDE1	4097	12	164	20	9	middle	FALSE	0.338929	41763
ENSG00000009307	CSDE1	4097	13	107	20	8	middle	FALSE	0.338929	41763
ENSG00000009307	CSDE1	4097	14	175	20	7	middle	FALSE	0.338929	41763
ENSG00000009307	CSDE1	4097	15	112	20	6	middle	FALSE	0.338929	41763
ENSG00000009307	CSDE1	4097	16	119	20	5	middle	FALSE	0.338929	41763
ENSG00000009307	CSDE1	4097	17	178	20	4	middle	FALSE	0.338929	41763
ENSG00000009307	CSDE1	4097	18	163	20	3	middle	FALSE	0.338929	41763
ENSG00000009307	CSDE1	4097	19	132	20	2	middle	FALSE	0.338929	41763
ENSG00000009307	CSDE1	4097	5	92	20	16	middle	FALSE	0.338929	41763
ENSG00000009307	CSDE1	4097	20	1300	20	1	last	FALSE	0.338929	41763
ENSG00000009307	CSDE1	4097	1	59	20	20	first	FALSE	0.338929	41763
ENSG00000009709	PAX7	6213	1	842	9	9	first	FALSE	0.963061	118020
ENSG00000009709	PAX7	6213	2	235	9	8	middle	FALSE	0.963061	118020
ENSG00000009709	PAX7	6213	3	129	9	7	middle	FALSE	0.963061	118020
ENSG00000009709	PAX7	6213	4	134	9	6	middle	FALSE	0.963061	118020
ENSG00000009709	PAX7	6213	5	199	9	5	middle	FALSE	0.963061	118020
ENSG00000009709	PAX7	6213	6	165	9	4	middle	FALSE	0.963061	118020
ENSG00000009709	PAX7	6213	7	202	9	3	middle	FALSE	0.963061	118020
ENSG00000009709	PAX7	6213	8	246	9	2	middle	FALSE	0.963061	118020
ENSG00000009709	PAX7	6213	9	4052	9	1	last	FALSE	0.963061	118020
ENSG00000009724	MASP2	2455	2	228	11	10	middle	FALSE	0.907449	25230
ENSG00000009724	MASP2	2455	3	177	11	9	middle	FALSE	0.907449	25230
ENSG00000009724	MASP2	2455	4	131	11	8	middle	FALSE	0.907449	25230
ENSG00000009724	MASP2	2455	5	196	11	7	middle	FALSE	0.907449	25230
ENSG00000009724	MASP2	2455	6	147	11	6	middle	FALSE	0.907449	25230
ENSG00000009724	MASP2	2455	7	118	11	5	middle	FALSE	0.907449	25230
ENSG00000009724	MASP2	2455	8	78	11	4	middle	FALSE	0.907449	25230
ENSG00000009724	MASP2	2455	9	134	11	3	middle	FALSE	0.907449	25230
ENSG00000009724	MASP2	2455	10	74	11	2	middle	FALSE	0.907449	25230
ENSG00000009724	MASP2	2455	1	36	11	11	first	FALSE	0.907449	25230
ENSG00000009724	MASP2	2455	11	1125	11	1	last	FALSE	0.907449	25230
ENSG00000009780	FAM76A	3579	1	200	9	9	first	FALSE	0.356561	37155
ENSG00000009780	FAM76A	3579	2	64	9	8	middle	FALSE	0.356561	37155
ENSG00000009780	FAM76A	3579	3	54	9	7	middle	FALSE	0.356561	37155
ENSG00000009780	FAM76A	3579	4	152	9	6	middle	FALSE	0.356561	37155
ENSG00000009780	FAM76A	3579	5	157	9	5	middle	FALSE	0.356561	37155
ENSG00000009780	FAM76A	3579	6	86	9	4	middle	FALSE	0.356561	37155
ENSG00000009780	FAM76A	3579	7	135	9	3	middle	FALSE	0.356561	37155
ENSG00000009780	FAM76A	3579	8	101	9	2	middle	FALSE	0.356561	37155
ENSG00000009780	FAM76A	3579	9	2621	9	1	last	FALSE	0.356561	37155
ENSG00000009790	TRAF3IP3	2234	2	100	17	16	middle	FALSE	0.858971	26288
ENSG00000009790	TRAF3IP3	2234	4	147	17	14	middle	FALSE	0.858971	26288
ENSG00000009790	TRAF3IP3	2234	5	57	17	13	middle	FALSE	0.858971	26288
ENSG00000009790	TRAF3IP3	2234	6	24	17	12	middle	FALSE	0.858971	26288
ENSG00000009790	TRAF3IP3	2234	7	29	17	11	middle	FALSE	0.858971	26288
ENSG00000009790	TRAF3IP3	2234	8	95	17	10	middle	FALSE	0.858971	26288
ENSG00000009790	TRAF3IP3	2234	9	71	17	9	middle	FALSE	0.858971	26288
ENSG00000009790	TRAF3IP3	2234	10	140	17	8	middle	FALSE	0.858971	26288
ENSG00000009790	TRAF3IP3	2234	11	137	17	7	middle	FALSE	0.858971	26288
ENSG00000009790	TRAF3IP3	2234	12	135	17	6	middle	FALSE	0.858971	26288
ENSG00000009790	TRAF3IP3	2234	13	62	17	5	middle	FALSE	0.858971	26288
ENSG00000009790	TRAF3IP3	2234	1	256	17	17	first	FALSE	0.858971	26288
ENSG00000009790	TRAF3IP3	2234	3	402	17	15	middle	FALSE	0.858971	26288
ENSG00000009790	TRAF3IP3	2234	14	59	17	4	middle	FALSE	0.858971	26288
ENSG00000009790	TRAF3IP3	2234	15	136	17	3	middle	FALSE	0.858971	26288
ENSG00000009790	TRAF3IP3	2234	16	113	17	2	middle	FALSE	0.858971	26288
ENSG00000009790	TRAF3IP3	2234	17	254	17	1	last	FALSE	0.858971	26288
ENSG00000010072	SPRTN	3223	2	99	5	4	middle	FALSE	0.686807	17919
ENSG00000010072	SPRTN	3223	3	128	5	3	middle	FALSE	0.686807	17919
ENSG00000010072	SPRTN	3223	1	311	5	5	first	FALSE	0.686807	17919
ENSG00000010072	SPRTN	3223	4	267	5	2	middle	FALSE	0.686807	17919
ENSG00000010072	SPRTN	3223	5	2413	5	1	last	FALSE	0.686807	17919
ENSG00000010165	METTL13	3368	1	460	8	8	first	FALSE	0.39735	32363
ENSG00000010165	METTL13	3368	2	759	8	7	middle	FALSE	0.39735	32363
ENSG00000010165	METTL13	3368	3	199	8	6	middle	FALSE	0.39735	32363
ENSG00000010165	METTL13	3368	4	195	8	5	middle	FALSE	0.39735	32363
ENSG00000010165	METTL13	3368	5	164	8	4	middle	FALSE	0.39735	32363
ENSG00000010165	METTL13	3368	6	218	8	3	middle	FALSE	0.39735	32363
ENSG00000010165	METTL13	3368	7	131	8	2	middle	FALSE	0.39735	32363
ENSG00000010165	METTL13	3368	8	1234	8	1	last	FALSE	0.39735	32363
ENSG00000010932	FMO1	2152	1	129	9	9	first	FALSE	0.861951	37507
ENSG00000010932	FMO1	2152	2	137	9	8	middle	FALSE	0.861951	37507
ENSG00000010932	FMO1	2152	3	188	9	7	middle	FALSE	0.861951	37507
ENSG00000010932	FMO1	2152	4	162	9	6	middle	FALSE	0.861951	37507
ENSG00000010932	FMO1	2152	5	142	9	5	middle	FALSE	0.861951	37507
ENSG00000010932	FMO1	2152	6	199	9	4	middle	FALSE	0.861951	37507
ENSG00000010932	FMO1	2152	7	355	9	3	middle	FALSE	0.861951	37507
ENSG00000010932	FMO1	2152	8	72	9	2	middle	FALSE	0.861951	37507
ENSG00000010932	FMO1	2152	9	759	9	1	last	FALSE	0.861951	37507
ENSG00000011007	ELOA	4838	2	56	11	10	middle	FALSE	0.480961	18611
ENSG00000011007	ELOA	4838	3	106	11	9	middle	FALSE	0.480961	18611
ENSG00000011007	ELOA	4838	4	1185	11	8	middle	FALSE	0.480961	18611
ENSG00000011007	ELOA	4838	5	111	11	7	middle	FALSE	0.480961	18611
ENSG00000011007	ELOA	4838	1	107	11	11	first	FALSE	0.480961	18611
ENSG00000011007	ELOA	4838	6	155	11	6	middle	FALSE	0.480961	18611
ENSG00000011007	ELOA	4838	7	97	11	5	middle	FALSE	0.480961	18611
ENSG00000011007	ELOA	4838	8	180	11	4	middle	FALSE	0.480961	18611
ENSG00000011007	ELOA	4838	9	111	11	3	middle	FALSE	0.480961	18611
ENSG00000011007	ELOA	4838	10	172	11	2	middle	FALSE	0.480961	18611
ENSG00000011007	ELOA	4838	11	2547	11	1	last	FALSE	0.480961	18611
ENSG00000011009	LYPLA2	1635	1	105	10	10	first	FALSE	0.349097	4394
ENSG00000011009	LYPLA2	1635	2	103	10	9	middle	FALSE	0.349097	4394
ENSG00000011009	LYPLA2	1635	3	31	10	8	middle	FALSE	0.349097	4394
ENSG00000011009	LYPLA2	1635	4	65	10	7	middle	FALSE	0.349097	4394
ENSG00000011009	LYPLA2	1635	5	47	10	6	middle	FALSE	0.349097	4394
ENSG00000011009	LYPLA2	1635	6	70	10	5	middle	FALSE	0.349097	4394
ENSG00000011009	LYPLA2	1635	7	73	10	4	middle	FALSE	0.349097	4394
ENSG00000011009	LYPLA2	1635	8	101	10	3	middle	FALSE	0.349097	4394
ENSG00000011009	LYPLA2	1635	9	173	10	2	middle	FALSE	0.349097	4394
ENSG00000011009	LYPLA2	1635	10	857	10	1	last	FALSE	0.349097	4394
ENSG00000011021	CLCN6	5589	2	59	23	22	middle	FALSE	0.349338	41983
ENSG00000011021	CLCN6	5589	4	65	23	20	middle	FALSE	0.349338	41983
ENSG00000011021	CLCN6	5589	5	66	23	19	middle	FALSE	0.349338	41983
ENSG00000011021	CLCN6	5589	6	106	23	18	middle	FALSE	0.349338	41983
ENSG00000011021	CLCN6	5589	7	126	23	17	middle	FALSE	0.349338	41983
ENSG00000011021	CLCN6	5589	8	67	23	16	middle	FALSE	0.349338	41983
ENSG00000011021	CLCN6	5589	9	58	23	15	middle	FALSE	0.349338	41983
ENSG00000011021	CLCN6	5589	10	132	23	14	middle	FALSE	0.349338	41983
ENSG00000011021	CLCN6	5589	11	113	23	13	middle	FALSE	0.349338	41983
ENSG00000011021	CLCN6	5589	12	166	23	12	middle	FALSE	0.349338	41983
ENSG00000011021	CLCN6	5589	13	126	23	11	middle	FALSE	0.349338	41983
ENSG00000011021	CLCN6	5589	14	123	23	10	middle	FALSE	0.349338	41983
ENSG00000011021	CLCN6	5589	15	153	23	9	middle	FALSE	0.349338	41983
ENSG00000011021	CLCN6	5589	16	159	23	8	middle	FALSE	0.349338	41983
ENSG00000011021	CLCN6	5589	17	106	23	7	middle	FALSE	0.349338	41983
ENSG00000011021	CLCN6	5589	18	186	23	6	middle	FALSE	0.349338	41983
ENSG00000011021	CLCN6	5589	19	157	23	5	middle	FALSE	0.349338	41983
ENSG00000011021	CLCN6	5589	20	156	23	4	middle	FALSE	0.349338	41983
ENSG00000011021	CLCN6	5589	21	107	23	3	middle	FALSE	0.349338	41983
ENSG00000011021	CLCN6	5589	22	125	23	2	middle	FALSE	0.349338	41983
ENSG00000011021	CLCN6	5589	1	158	23	23	first	FALSE	0.349338	41983
ENSG00000011021	CLCN6	5589	3	65	23	21	middle	FALSE	0.349338	41983
ENSG00000011021	CLCN6	5589	23	2987	23	1	last	FALSE	0.349338	41983
ENSG00000014914	MTMR11	2840	1	297	17	17	first	FALSE	0.581782	8228
ENSG00000014914	MTMR11	2840	2	75	17	16	middle	FALSE	0.581782	8228
ENSG00000014914	MTMR11	2840	3	121	17	15	middle	FALSE	0.581782	8228
ENSG00000014914	MTMR11	2840	4	60	17	14	middle	FALSE	0.581782	8228
ENSG00000014914	MTMR11	2840	5	142	17	13	middle	FALSE	0.581782	8228
ENSG00000014914	MTMR11	2840	6	78	17	12	middle	FALSE	0.581782	8228
ENSG00000014914	MTMR11	2840	7	135	17	11	middle	FALSE	0.581782	8228
ENSG00000014914	MTMR11	2840	8	87	17	10	middle	FALSE	0.581782	8228
ENSG00000014914	MTMR11	2840	9	88	17	9	middle	FALSE	0.581782	8228
ENSG00000014914	MTMR11	2840	10	124	17	8	middle	FALSE	0.581782	8228
ENSG00000014914	MTMR11	2840	11	66	17	7	middle	FALSE	0.581782	8228
ENSG00000014914	MTMR11	2840	12	70	17	6	middle	FALSE	0.581782	8228
ENSG00000014914	MTMR11	2840	13	166	17	5	middle	FALSE	0.581782	8228
ENSG00000014914	MTMR11	2840	14	173	17	4	middle	FALSE	0.581782	8228
ENSG00000014914	MTMR11	2840	15	182	17	3	middle	FALSE	0.581782	8228
ENSG00000014914	MTMR11	2840	16	293	17	2	middle	FALSE	0.581782	8228
ENSG00000014914	MTMR11	2840	17	666	17	1	last	FALSE	0.581782	8228
ENSG00000016490	CLCA1	3004	2	140	14	13	middle	FALSE	0.957592	31891
ENSG00000016490	CLCA1	3004	3	147	14	12	middle	FALSE	0.957592	31891
ENSG00000016490	CLCA1	3004	4	105	14	11	middle	FALSE	0.957592	31891
ENSG00000016490	CLCA1	3004	5	177	14	10	middle	FALSE	0.957592	31891
ENSG00000016490	CLCA1	3004	6	218	14	9	middle	FALSE	0.957592	31891
ENSG00000016490	CLCA1	3004	7	227	14	8	middle	FALSE	0.957592	31891
ENSG00000016490	CLCA1	3004	8	174	14	7	middle	FALSE	0.957592	31891
ENSG00000016490	CLCA1	3004	9	106	14	6	middle	FALSE	0.957592	31891
ENSG00000016490	CLCA1	3004	10	215	14	5	middle	FALSE	0.957592	31891
ENSG00000016490	CLCA1	3004	11	261	14	4	middle	FALSE	0.957592	31891
ENSG00000016490	CLCA1	3004	12	170	14	3	middle	FALSE	0.957592	31891
ENSG00000016490	CLCA1	3004	13	239	14	2	middle	FALSE	0.957592	31891
ENSG00000016490	CLCA1	3004	14	605	14	1	last	FALSE	0.957592	31891
ENSG00000016490	CLCA1	3004	1	206	14	14	first	FALSE	0.957592	31891
ENSG00000016602	CLCA4	3211	1	200	14	14	first	FALSE	0.934324	33676
ENSG00000016602	CLCA4	3211	2	140	14	13	middle	FALSE	0.934324	33676
ENSG00000016602	CLCA4	3211	3	147	14	12	middle	FALSE	0.934324	33676
ENSG00000016602	CLCA4	3211	4	108	14	11	middle	FALSE	0.934324	33676
ENSG00000016602	CLCA4	3211	5	177	14	10	middle	FALSE	0.934324	33676
ENSG00000016602	CLCA4	3211	6	218	14	9	middle	FALSE	0.934324	33676
ENSG00000016602	CLCA4	3211	7	227	14	8	middle	FALSE	0.934324	33676
ENSG00000016602	CLCA4	3211	8	177	14	7	middle	FALSE	0.934324	33676
ENSG00000016602	CLCA4	3211	9	106	14	6	middle	FALSE	0.934324	33676
ENSG00000016602	CLCA4	3211	10	215	14	5	middle	FALSE	0.934324	33676
ENSG00000016602	CLCA4	3211	11	267	14	4	middle	FALSE	0.934324	33676
ENSG00000016602	CLCA4	3211	12	170	14	3	middle	FALSE	0.934324	33676
ENSG00000016602	CLCA4	3211	13	233	14	2	middle	FALSE	0.934324	33676
ENSG00000016602	CLCA4	3211	14	812	14	1	last	FALSE	0.934324	33676
ENSG00000018625	ATP1A2	5435	1	114	23	23	first	FALSE	0.744839	27832
ENSG00000018625	ATP1A2	5435	2	104	23	22	middle	FALSE	0.744839	27832
ENSG00000018625	ATP1A2	5435	3	59	23	21	middle	FALSE	0.744839	27832
ENSG00000018625	ATP1A2	5435	4	203	23	20	middle	FALSE	0.744839	27832
ENSG00000018625	ATP1A2	5435	5	113	23	19	middle	FALSE	0.744839	27832
ENSG00000018625	ATP1A2	5435	6	134	23	18	middle	FALSE	0.744839	27832
ENSG00000018625	ATP1A2	5435	7	117	23	17	middle	FALSE	0.744839	27832
ENSG00000018625	ATP1A2	5435	8	268	23	16	middle	FALSE	0.744839	27832
ENSG00000018625	ATP1A2	5435	9	198	23	15	middle	FALSE	0.744839	27832
ENSG00000018625	ATP1A2	5435	10	109	23	14	middle	FALSE	0.744839	27832
ENSG00000018625	ATP1A2	5435	11	134	23	13	middle	FALSE	0.744839	27832
ENSG00000018625	ATP1A2	5435	12	189	23	12	middle	FALSE	0.744839	27832
ENSG00000018625	ATP1A2	5435	13	175	23	11	middle	FALSE	0.744839	27832
ENSG00000018625	ATP1A2	5435	14	136	23	10	middle	FALSE	0.744839	27832
ENSG00000018625	ATP1A2	5435	15	150	23	9	middle	FALSE	0.744839	27832
ENSG00000018625	ATP1A2	5435	16	168	23	8	middle	FALSE	0.744839	27832
ENSG00000018625	ATP1A2	5435	17	154	23	7	middle	FALSE	0.744839	27832
ENSG00000018625	ATP1A2	5435	18	123	23	6	middle	FALSE	0.744839	27832
ENSG00000018625	ATP1A2	5435	19	145	23	5	middle	FALSE	0.744839	27832
ENSG00000018625	ATP1A2	5435	20	130	23	4	middle	FALSE	0.744839	27832
ENSG00000018625	ATP1A2	5435	21	101	23	3	middle	FALSE	0.744839	27832
ENSG00000018625	ATP1A2	5435	22	91	23	2	middle	FALSE	0.744839	27832
ENSG00000018625	ATP1A2	5435	23	2297	23	1	last	FALSE	0.744839	27832
ENSG00000020129	NCDN	3698	3	968	7	5	middle	FALSE	0.610474	9801
ENSG00000020129	NCDN	3698	4	241	7	4	middle	FALSE	0.610474	9801
ENSG00000020129	NCDN	3698	5	224	7	3	middle	FALSE	0.610474	9801
ENSG00000020129	NCDN	3698	6	142	7	2	middle	FALSE	0.610474	9801
ENSG00000020129	NCDN	3698	2	140	7	6	middle	FALSE	0.610474	9801
ENSG00000020129	NCDN	3698	7	1552	7	1	last	FALSE	0.610474	9801
ENSG00000020129	NCDN	3698	1	424	7	7	first	FALSE	0.610474	9801
ENSG00000020633	RUNX3	4267	1	689	5	5	first	FALSE	0.82228	65610
ENSG00000020633	RUNX3	4267	2	156	5	4	middle	FALSE	0.82228	65610
ENSG00000020633	RUNX3	4267	3	104	5	3	middle	FALSE	0.82228	65610
ENSG00000020633	RUNX3	4267	4	158	5	2	middle	FALSE	0.82228	65610
ENSG00000020633	RUNX3	4267	5	3155	5	1	last	FALSE	0.82228	65610
ENSG00000021852	C8B	2040	1	158	12	12	first	FALSE	0.972365	45176
ENSG00000021852	C8B	2040	2	156	12	11	middle	FALSE	0.972365	45176
ENSG00000021852	C8B	2040	3	141	12	10	middle	FALSE	0.972365	45176
ENSG00000021852	C8B	2040	4	141	12	9	middle	FALSE	0.972365	45176
ENSG00000021852	C8B	2040	5	132	12	8	middle	FALSE	0.972365	45176
ENSG00000021852	C8B	2040	6	197	12	7	middle	FALSE	0.972365	45176
ENSG00000021852	C8B	2040	7	240	12	6	middle	FALSE	0.972365	45176
ENSG00000021852	C8B	2040	8	128	12	5	middle	FALSE	0.972365	45176
ENSG00000021852	C8B	2040	9	163	12	4	middle	FALSE	0.972365	45176
ENSG00000021852	C8B	2040	10	153	12	3	middle	FALSE	0.972365	45176
ENSG00000021852	C8B	2040	11	68	12	2	middle	FALSE	0.972365	45176
ENSG00000021852	C8B	2040	12	351	12	1	last	FALSE	0.972365	45176
ENSG00000023572	GLRX2	682	2	63	4	3	middle	FALSE	0.646425	15248
ENSG00000023572	GLRX2	682	3	176	4	2	middle	FALSE	0.646425	15248
ENSG00000023572	GLRX2	682	1	150	4	4	first	FALSE	0.646425	15248
ENSG00000023572	GLRX2	682	4	289	4	1	last	FALSE	0.646425	15248
ENSG00000023902	PLEKHO1	2114	1	371	6	6	first	FALSE	0.413223	15537
ENSG00000023902	PLEKHO1	2114	2	146	6	5	middle	FALSE	0.413223	15537
ENSG00000023902	PLEKHO1	2114	3	140	6	4	middle	FALSE	0.413223	15537
ENSG00000023902	PLEKHO1	2114	4	104	6	3	middle	FALSE	0.413223	15537
ENSG00000023902	PLEKHO1	2114	5	101	6	2	middle	FALSE	0.413223	15537
ENSG00000023902	PLEKHO1	2114	6	1246	6	1	last	FALSE	0.413223	15537
ENSG00000023909	GCLM	4883	1	392	7	7	first	FALSE	0.482571	24257
ENSG00000023909	GCLM	4883	2	65	7	6	middle	FALSE	0.482571	24257
ENSG00000023909	GCLM	4883	3	84	7	5	middle	FALSE	0.482571	24257
ENSG00000023909	GCLM	4883	4	59	7	4	middle	FALSE	0.482571	24257
ENSG00000023909	GCLM	4883	5	202	7	3	middle	FALSE	0.482571	24257
ENSG00000023909	GCLM	4883	6	114	7	2	middle	FALSE	0.482571	24257
ENSG00000023909	GCLM	4883	7	3960	7	1	last	FALSE	0.482571	24257
ENSG00000024526	DEPDC1	5299	1	130	12	12	first	FALSE	0.757602	23069
ENSG00000024526	DEPDC1	5299	2	265	12	11	middle	FALSE	0.757602	23069
ENSG00000024526	DEPDC1	5299	3	156	12	10	middle	FALSE	0.757602	23069
ENSG00000024526	DEPDC1	5299	4	118	12	9	middle	FALSE	0.757602	23069
ENSG00000024526	DEPDC1	5299	5	130	12	8	middle	FALSE	0.757602	23069
ENSG00000024526	DEPDC1	5299	6	47	12	7	middle	FALSE	0.757602	23069
ENSG00000024526	DEPDC1	5299	7	140	12	6	middle	FALSE	0.757602	23069
ENSG00000024526	DEPDC1	5299	8	851	12	5	middle	FALSE	0.757602	23069
ENSG00000024526	DEPDC1	5299	9	172	12	4	middle	FALSE	0.757602	23069
ENSG00000024526	DEPDC1	5299	10	176	12	3	middle	FALSE	0.757602	23069
ENSG00000024526	DEPDC1	5299	11	185	12	2	middle	FALSE	0.757602	23069
ENSG00000024526	DEPDC1	5299	12	2917	12	1	last	FALSE	0.757602	23069
ENSG00000025800	KPNA6	7355	1	78	14	14	first	FALSE	0.295458	68507
ENSG00000025800	KPNA6	7355	2	133	14	13	middle	FALSE	0.295458	68507
ENSG00000025800	KPNA6	7355	3	92	14	12	middle	FALSE	0.295458	68507
ENSG00000025800	KPNA6	7355	4	99	14	11	middle	FALSE	0.295458	68507
ENSG00000025800	KPNA6	7355	5	94	14	10	middle	FALSE	0.295458	68507
ENSG00000025800	KPNA6	7355	6	131	14	9	middle	FALSE	0.295458	68507
ENSG00000025800	KPNA6	7355	7	88	14	8	middle	FALSE	0.295458	68507
ENSG00000025800	KPNA6	7355	8	99	14	7	middle	FALSE	0.295458	68507
ENSG00000025800	KPNA6	7355	9	163	14	6	middle	FALSE	0.295458	68507
ENSG00000025800	KPNA6	7355	10	78	14	5	middle	FALSE	0.295458	68507
ENSG00000025800	KPNA6	7355	11	125	14	4	middle	FALSE	0.295458	68507
ENSG00000025800	KPNA6	7355	12	127	14	3	middle	FALSE	0.295458	68507
ENSG00000025800	KPNA6	7355	13	178	14	2	middle	FALSE	0.295458	68507
ENSG00000025800	KPNA6	7355	14	5856	14	1	last	FALSE	0.295458	68507
ENSG00000026751	SLAMF7	2707	1	109	7	7	first	FALSE	0.88064	15764
ENSG00000026751	SLAMF7	2707	2	320	7	6	middle	FALSE	0.88064	15764
ENSG00000026751	SLAMF7	2707	3	272	7	5	middle	FALSE	0.88064	15764
ENSG00000026751	SLAMF7	2707	4	119	7	4	middle	FALSE	0.88064	15764
ENSG00000026751	SLAMF7	2707	5	103	7	3	middle	FALSE	0.88064	15764
ENSG00000026751	SLAMF7	2707	6	62	7	2	middle	FALSE	0.88064	15764
ENSG00000026751	SLAMF7	2707	7	1715	7	1	last	FALSE	0.88064	15764
ENSG00000027644	INSRR	5200	1	580	22	22	first	FALSE	0.947926	19054
ENSG00000027644	INSRR	5200	2	551	22	21	middle	FALSE	0.947926	19054
ENSG00000027644	INSRR	5200	3	303	22	20	middle	FALSE	0.947926	19054
ENSG00000027644	INSRR	5200	4	142	22	19	middle	FALSE	0.947926	19054
ENSG00000027644	INSRR	5200	5	144	22	18	middle	FALSE	0.947926	19054
ENSG00000027644	INSRR	5200	6	214	22	17	middle	FALSE	0.947926	19054
ENSG00000027644	INSRR	5200	7	126	22	16	middle	FALSE	0.947926	19054
ENSG00000027644	INSRR	5200	8	238	22	15	middle	FALSE	0.947926	19054
ENSG00000027644	INSRR	5200	9	167	22	14	middle	FALSE	0.947926	19054
ENSG00000027644	INSRR	5200	10	195	22	13	middle	FALSE	0.947926	19054
ENSG00000027644	INSRR	5200	11	41	22	12	middle	FALSE	0.947926	19054
ENSG00000027644	INSRR	5200	12	220	22	11	middle	FALSE	0.947926	19054
ENSG00000027644	INSRR	5200	13	136	22	10	middle	FALSE	0.947926	19054
ENSG00000027644	INSRR	5200	14	162	22	9	middle	FALSE	0.947926	19054
ENSG00000027644	INSRR	5200	15	105	22	8	middle	FALSE	0.947926	19054
ENSG00000027644	INSRR	5200	16	52	22	7	middle	FALSE	0.947926	19054
ENSG00000027644	INSRR	5200	17	229	22	6	middle	FALSE	0.947926	19054
ENSG00000027644	INSRR	5200	18	110	22	5	middle	FALSE	0.947926	19054
ENSG00000027644	INSRR	5200	19	159	22	4	middle	FALSE	0.947926	19054
ENSG00000027644	INSRR	5200	20	129	22	3	middle	FALSE	0.947926	19054
ENSG00000027644	INSRR	5200	21	134	22	2	middle	FALSE	0.947926	19054
ENSG00000027644	INSRR	5200	22	1041	22	1	last	FALSE	0.947926	19054
ENSG00000027869	SH2D2A	1644	3	184	9	7	middle	FALSE	0.833628	10605
ENSG00000027869	SH2D2A	1644	4	89	9	6	middle	FALSE	0.833628	10605
ENSG00000027869	SH2D2A	1644	5	168	9	5	middle	FALSE	0.833628	10605
ENSG00000027869	SH2D2A	1644	6	146	9	4	middle	FALSE	0.833628	10605
ENSG00000027869	SH2D2A	1644	7	287	9	3	middle	FALSE	0.833628	10605
ENSG00000027869	SH2D2A	1644	8	170	9	2	middle	FALSE	0.833628	10605
ENSG00000027869	SH2D2A	1644	9	330	9	1	last	FALSE	0.833628	10605
ENSG00000027869	SH2D2A	1644	1	173	9	9	first	FALSE	0.833628	10605
ENSG00000027869	SH2D2A	1644	2	88	9	8	middle	FALSE	0.833628	10605
ENSG00000028137	TNFRSF1B	3687	1	178	10	10	first	FALSE	0.696922	42237
ENSG00000028137	TNFRSF1B	3687	2	99	10	9	middle	FALSE	0.696922	42237
ENSG00000028137	TNFRSF1B	3687	3	128	10	8	middle	FALSE	0.696922	42237
ENSG00000028137	TNFRSF1B	3687	4	149	10	7	middle	FALSE	0.696922	42237
ENSG00000028137	TNFRSF1B	3687	5	93	10	6	middle	FALSE	0.696922	42237
ENSG00000028137	TNFRSF1B	3687	6	235	10	5	middle	FALSE	0.696922	42237
ENSG00000028137	TNFRSF1B	3687	7	77	10	4	middle	FALSE	0.696922	42237
ENSG00000028137	TNFRSF1B	3687	8	34	10	3	middle	FALSE	0.696922	42237
ENSG00000028137	TNFRSF1B	3687	9	204	10	2	middle	FALSE	0.696922	42237
ENSG00000028137	TNFRSF1B	3687	10	2480	10	1	last	FALSE	0.696922	42237
ENSG00000031698	SARS1	1914	1	210	11	11	first	FALSE	0.240396	24264
ENSG00000031698	SARS1	1914	2	70	11	10	middle	FALSE	0.240396	24264
ENSG00000031698	SARS1	1914	3	80	11	9	middle	FALSE	0.240396	24264
ENSG00000031698	SARS1	1914	4	158	11	8	middle	FALSE	0.240396	24264
ENSG00000031698	SARS1	1914	5	143	11	7	middle	FALSE	0.240396	24264
ENSG00000031698	SARS1	1914	6	155	11	6	middle	FALSE	0.240396	24264
ENSG00000031698	SARS1	1914	7	221	11	5	middle	FALSE	0.240396	24264
ENSG00000031698	SARS1	1914	8	129	11	4	middle	FALSE	0.240396	24264
ENSG00000031698	SARS1	1914	9	157	11	3	middle	FALSE	0.240396	24264
ENSG00000031698	SARS1	1914	10	129	11	2	middle	FALSE	0.240396	24264
ENSG00000031698	SARS1	1914	11	451	11	1	last	FALSE	0.240396	24264
ENSG00000033122	LRRC7	27923	1	719	27	27	first	FALSE	0.871892	584023
ENSG00000033122	LRRC7	27923	2	97	27	26	middle	FALSE	0.871892	584023
ENSG00000033122	LRRC7	27923	3	202	27	25	middle	FALSE	0.871892	584023
ENSG00000033122	LRRC7	27923	4	117	27	24	middle	FALSE	0.871892	584023
ENSG00000033122	LRRC7	27923	5	78	27	23	middle	FALSE	0.871892	584023
ENSG00000033122	LRRC7	27923	6	89	27	22	middle	FALSE	0.871892	584023
ENSG00000033122	LRRC7	27923	7	56	27	21	middle	FALSE	0.871892	584023
ENSG00000033122	LRRC7	27923	8	63	27	20	middle	FALSE	0.871892	584023
ENSG00000033122	LRRC7	27923	9	74	27	19	middle	FALSE	0.871892	584023
ENSG00000033122	LRRC7	27923	10	144	27	18	middle	FALSE	0.871892	584023
ENSG00000033122	LRRC7	27923	11	72	27	17	middle	FALSE	0.871892	584023
ENSG00000033122	LRRC7	27923	12	129	27	16	middle	FALSE	0.871892	584023
ENSG00000033122	LRRC7	27923	13	115	27	15	middle	FALSE	0.871892	584023
ENSG00000033122	LRRC7	27923	14	69	27	14	middle	FALSE	0.871892	584023
ENSG00000033122	LRRC7	27923	15	99	27	13	middle	FALSE	0.871892	584023
ENSG00000033122	LRRC7	27923	16	124	27	12	middle	FALSE	0.871892	584023
ENSG00000033122	LRRC7	27923	17	248	27	11	middle	FALSE	0.871892	584023
ENSG00000033122	LRRC7	27923	18	200	27	10	middle	FALSE	0.871892	584023
ENSG00000033122	LRRC7	27923	19	111	27	9	middle	FALSE	0.871892	584023
ENSG00000033122	LRRC7	27923	20	180	27	8	middle	FALSE	0.871892	584023
ENSG00000033122	LRRC7	27923	21	1680	27	7	middle	FALSE	0.871892	584023
ENSG00000033122	LRRC7	27923	22	140	27	6	middle	FALSE	0.871892	584023
ENSG00000033122	LRRC7	27923	23	119	27	5	middle	FALSE	0.871892	584023
ENSG00000033122	LRRC7	27923	24	221	27	4	middle	FALSE	0.871892	584023
ENSG00000033122	LRRC7	27923	25	92	27	3	middle	FALSE	0.871892	584023
ENSG00000033122	LRRC7	27923	26	74	27	2	middle	FALSE	0.871892	584023
ENSG00000033122	LRRC7	27923	27	22584	27	1	last	FALSE	0.871892	584023
ENSG00000034971	MYOC	2100	1	680	3	3	first	FALSE	0.858805	17271
ENSG00000034971	MYOC	2100	2	125	3	2	middle	FALSE	0.858805	17271
ENSG00000034971	MYOC	2100	3	1292	3	1	last	FALSE	0.858805	17271
ENSG00000035687	ADSS2	2555	1	274	13	13	first	FALSE	0.302236	43415
ENSG00000035687	ADSS2	2555	2	102	13	12	middle	FALSE	0.302236	43415
ENSG00000035687	ADSS2	2555	3	68	13	11	middle	FALSE	0.302236	43415
ENSG00000035687	ADSS2	2555	4	50	13	10	middle	FALSE	0.302236	43415
ENSG00000035687	ADSS2	2555	5	66	13	9	middle	FALSE	0.302236	43415
ENSG00000035687	ADSS2	2555	6	107	13	8	middle	FALSE	0.302236	43415
ENSG00000035687	ADSS2	2555	7	81	13	7	middle	FALSE	0.302236	43415
ENSG00000035687	ADSS2	2555	8	126	13	6	middle	FALSE	0.302236	43415
ENSG00000035687	ADSS2	2555	9	154	13	5	middle	FALSE	0.302236	43415
ENSG00000035687	ADSS2	2555	10	124	13	4	middle	FALSE	0.302236	43415
ENSG00000035687	ADSS2	2555	11	97	13	3	middle	FALSE	0.302236	43415
ENSG00000035687	ADSS2	2555	12	149	13	2	middle	FALSE	0.302236	43415
ENSG00000035687	ADSS2	2555	13	1144	13	1	last	FALSE	0.302236	43415
ENSG00000037637	FBXO42	6227	1	225	10	10	first	FALSE	0.311198	105640
ENSG00000037637	FBXO42	6227	2	266	10	9	middle	FALSE	0.311198	105640
ENSG00000037637	FBXO42	6227	3	116	10	8	middle	FALSE	0.311198	105640
ENSG00000037637	FBXO42	6227	4	134	10	7	middle	FALSE	0.311198	105640
ENSG00000037637	FBXO42	6227	5	153	10	6	middle	FALSE	0.311198	105640
ENSG00000037637	FBXO42	6227	6	110	10	5	middle	FALSE	0.311198	105640
ENSG00000037637	FBXO42	6227	7	96	10	4	middle	FALSE	0.311198	105640
ENSG00000037637	FBXO42	6227	8	56	10	3	middle	FALSE	0.311198	105640
ENSG00000037637	FBXO42	6227	9	116	10	2	middle	FALSE	0.311198	105640
ENSG00000037637	FBXO42	6227	10	4945	10	1	last	FALSE	0.311198	105640
ENSG00000040487	SLC66A1	2175	1	563	8	8	first	FALSE	0.591506	16974
ENSG00000040487	SLC66A1	2175	2	241	8	7	middle	FALSE	0.591506	16974
ENSG00000040487	SLC66A1	2175	3	129	8	6	middle	FALSE	0.591506	16974
ENSG00000040487	SLC66A1	2175	4	87	8	5	middle	FALSE	0.591506	16974
ENSG00000040487	SLC66A1	2175	5	142	8	4	middle	FALSE	0.591506	16974
ENSG00000040487	SLC66A1	2175	6	92	8	3	middle	FALSE	0.591506	16974
ENSG00000040487	SLC66A1	2175	7	185	8	2	middle	FALSE	0.591506	16974
ENSG00000040487	SLC66A1	2175	8	728	8	1	last	FALSE	0.591506	16974
ENSG00000041988	THAP3	1361	1	86	6	6	first	FALSE	0.731911	10718
ENSG00000041988	THAP3	1361	2	142	6	5	middle	FALSE	0.731911	10718
ENSG00000041988	THAP3	1361	3	192	6	4	middle	FALSE	0.731911	10718
ENSG00000041988	THAP3	1361	4	65	6	3	middle	FALSE	0.731911	10718
ENSG00000041988	THAP3	1361	5	104	6	2	middle	FALSE	0.731911	10718
ENSG00000041988	THAP3	1361	6	766	6	1	last	FALSE	0.731911	10718
ENSG00000042781	USH2A	18938	1	234	72	72	first	FALSE	0.966634	800557
ENSG00000042781	USH2A	18938	2	688	72	71	middle	FALSE	0.966634	800557
ENSG00000042781	USH2A	18938	3	165	72	70	middle	FALSE	0.966634	800557
ENSG00000042781	USH2A	18938	4	132	72	69	middle	FALSE	0.966634	800557
ENSG00000042781	USH2A	18938	5	63	72	68	middle	FALSE	0.966634	800557
ENSG00000042781	USH2A	18938	6	294	72	67	middle	FALSE	0.966634	800557
ENSG00000042781	USH2A	18938	7	184	72	66	middle	FALSE	0.966634	800557
ENSG00000042781	USH2A	18938	8	221	72	65	middle	FALSE	0.966634	800557
ENSG00000042781	USH2A	18938	9	93	72	64	middle	FALSE	0.966634	800557
ENSG00000042781	USH2A	18938	10	195	72	63	middle	FALSE	0.966634	800557
ENSG00000042781	USH2A	18938	11	130	72	62	middle	FALSE	0.966634	800557
ENSG00000042781	USH2A	18938	12	195	72	61	middle	FALSE	0.966634	800557
ENSG00000042781	USH2A	18938	13	641	72	60	middle	FALSE	0.966634	800557
ENSG00000042781	USH2A	18938	14	183	72	59	middle	FALSE	0.966634	800557
ENSG00000042781	USH2A	18938	15	163	72	58	middle	FALSE	0.966634	800557
ENSG00000042781	USH2A	18938	16	158	72	57	middle	FALSE	0.966634	800557
ENSG00000042781	USH2A	18938	17	494	72	56	middle	FALSE	0.966634	800557
ENSG00000042781	USH2A	18938	18	269	72	55	middle	FALSE	0.966634	800557
ENSG00000042781	USH2A	18938	19	169	72	54	middle	FALSE	0.966634	800557
ENSG00000042781	USH2A	18938	20	144	72	53	middle	FALSE	0.966634	800557
ENSG00000042781	USH2A	18938	21	230	72	52	middle	FALSE	0.966634	800557
ENSG00000042781	USH2A	18938	22	130	72	51	middle	FALSE	0.966634	800557
ENSG00000042781	USH2A	18938	23	126	72	50	middle	FALSE	0.966634	800557
ENSG00000042781	USH2A	18938	24	101	72	49	middle	FALSE	0.966634	800557
ENSG00000042781	USH2A	18938	25	179	72	48	middle	FALSE	0.966634	800557
ENSG00000042781	USH2A	18938	26	130	72	47	middle	FALSE	0.966634	800557
ENSG00000042781	USH2A	18938	27	273	72	46	middle	FALSE	0.966634	800557
ENSG00000042781	USH2A	18938	28	203	72	45	middle	FALSE	0.966634	800557
ENSG00000042781	USH2A	18938	29	80	72	44	middle	FALSE	0.966634	800557
ENSG00000042781	USH2A	18938	30	191	72	43	middle	FALSE	0.966634	800557
ENSG00000042781	USH2A	18938	31	113	72	42	middle	FALSE	0.966634	800557
ENSG00000042781	USH2A	18938	32	161	72	41	middle	FALSE	0.966634	800557
ENSG00000042781	USH2A	18938	33	159	72	40	middle	FALSE	0.966634	800557
ENSG00000042781	USH2A	18938	34	171	72	39	middle	FALSE	0.966634	800557
ENSG00000042781	USH2A	18938	35	147	72	38	middle	FALSE	0.966634	800557
ENSG00000042781	USH2A	18938	36	151	72	37	middle	FALSE	0.966634	800557
ENSG00000042781	USH2A	18938	37	162	72	36	middle	FALSE	0.966634	800557
ENSG00000042781	USH2A	18938	38	179	72	35	middle	FALSE	0.966634	800557
ENSG00000042781	USH2A	18938	39	150	72	34	middle	FALSE	0.966634	800557
ENSG00000042781	USH2A	18938	40	142	72	33	middle	FALSE	0.966634	800557
ENSG00000042781	USH2A	18938	41	628	72	32	middle	FALSE	0.966634	800557
ENSG00000042781	USH2A	18938	42	334	72	31	middle	FALSE	0.966634	800557
ENSG00000042781	USH2A	18938	43	122	72	30	middle	FALSE	0.966634	800557
ENSG00000042781	USH2A	18938	44	163	72	29	middle	FALSE	0.966634	800557
ENSG00000042781	USH2A	18938	45	209	72	28	middle	FALSE	0.966634	800557
ENSG00000042781	USH2A	18938	46	202	72	27	middle	FALSE	0.966634	800557
ENSG00000042781	USH2A	18938	47	112	72	26	middle	FALSE	0.966634	800557
ENSG00000042781	USH2A	18938	48	198	72	25	middle	FALSE	0.966634	800557
ENSG00000042781	USH2A	18938	49	168	72	24	middle	FALSE	0.966634	800557
ENSG00000042781	USH2A	18938	50	218	72	23	middle	FALSE	0.966634	800557
ENSG00000042781	USH2A	18938	51	223	72	22	middle	FALSE	0.966634	800557
ENSG00000042781	USH2A	18938	52	204	72	21	middle	FALSE	0.966634	800557
ENSG00000042781	USH2A	18938	53	197	72	20	middle	FALSE	0.966634	800557
ENSG00000042781	USH2A	18938	54	154	72	19	middle	FALSE	0.966634	800557
ENSG00000042781	USH2A	18938	55	198	72	18	middle	FALSE	0.966634	800557
ENSG00000042781	USH2A	18938	56	107	72	17	middle	FALSE	0.966634	800557
ENSG00000042781	USH2A	18938	57	183	72	16	middle	FALSE	0.966634	800557
ENSG00000042781	USH2A	18938	58	157	72	15	middle	FALSE	0.966634	800557
ENSG00000042781	USH2A	18938	59	158	72	14	middle	FALSE	0.966634	800557
ENSG00000042781	USH2A	18938	60	162	72	13	middle	FALSE	0.966634	800557
ENSG00000042781	USH2A	18938	61	354	72	12	middle	FALSE	0.966634	800557
ENSG00000042781	USH2A	18938	62	227	72	11	middle	FALSE	0.966634	800557
ENSG00000042781	USH2A	18938	63	1516	72	10	middle	FALSE	0.966634	800557
ENSG00000042781	USH2A	18938	64	321	72	9	middle	FALSE	0.966634	800557
ENSG00000042781	USH2A	18938	65	209	72	8	middle	FALSE	0.966634	800557
ENSG00000042781	USH2A	18938	66	238	72	7	middle	FALSE	0.966634	800557
ENSG00000042781	USH2A	18938	67	208	72	6	middle	FALSE	0.966634	800557
ENSG00000042781	USH2A	18938	68	176	72	5	middle	FALSE	0.966634	800557
ENSG00000042781	USH2A	18938	69	83	72	4	middle	FALSE	0.966634	800557
ENSG00000042781	USH2A	18938	70	244	72	3	middle	FALSE	0.966634	800557
ENSG00000042781	USH2A	18938	71	221	72	2	middle	FALSE	0.966634	800557
ENSG00000042781	USH2A	18938	72	2979	72	1	last	FALSE	0.966634	800557
ENSG00000043514	TRIT1	5051	1	186	11	11	first	FALSE	0.315769	45401
ENSG00000043514	TRIT1	5051	2	140	11	10	middle	FALSE	0.315769	45401
ENSG00000043514	TRIT1	5051	3	98	11	9	middle	FALSE	0.315769	45401
ENSG00000043514	TRIT1	5051	4	145	11	8	middle	FALSE	0.315769	45401
ENSG00000043514	TRIT1	5051	5	142	11	7	middle	FALSE	0.315769	45401
ENSG00000043514	TRIT1	5051	6	111	11	6	middle	FALSE	0.315769	45401
ENSG00000043514	TRIT1	5051	7	112	11	5	middle	FALSE	0.315769	45401
ENSG00000043514	TRIT1	5051	8	77	11	4	middle	FALSE	0.315769	45401
ENSG00000043514	TRIT1	5051	9	109	11	3	middle	FALSE	0.315769	45401
ENSG00000043514	TRIT1	5051	10	117	11	2	middle	FALSE	0.315769	45401
ENSG00000043514	TRIT1	5051	11	3803	11	1	last	FALSE	0.315769	45401
ENSG00000044012	GUCA2B	604	1	130	3	3	first	FALSE	0.96493	2410
ENSG00000044012	GUCA2B	604	2	186	3	2	middle	FALSE	0.96493	2410
ENSG00000044012	GUCA2B	604	3	285	3	1	last	FALSE	0.96493	2410
ENSG00000047410	TPR	9636	1	375	51	51	first	FALSE	0.211793	64041
ENSG00000047410	TPR	9636	2	104	51	50	middle	FALSE	0.211793	64041
ENSG00000047410	TPR	9636	3	73	51	49	middle	FALSE	0.211793	64041
ENSG00000047410	TPR	9636	4	96	51	48	middle	FALSE	0.211793	64041
ENSG00000047410	TPR	9636	5	103	51	47	middle	FALSE	0.211793	64041
ENSG00000047410	TPR	9636	6	164	51	46	middle	FALSE	0.211793	64041
ENSG00000047410	TPR	9636	7	92	51	45	middle	FALSE	0.211793	64041
ENSG00000047410	TPR	9636	8	80	51	44	middle	FALSE	0.211793	64041
ENSG00000047410	TPR	9636	9	87	51	43	middle	FALSE	0.211793	64041
ENSG00000047410	TPR	9636	10	140	51	42	middle	FALSE	0.211793	64041
ENSG00000047410	TPR	9636	11	91	51	41	middle	FALSE	0.211793	64041
ENSG00000047410	TPR	9636	12	197	51	40	middle	FALSE	0.211793	64041
ENSG00000047410	TPR	9636	13	107	51	39	middle	FALSE	0.211793	64041
ENSG00000047410	TPR	9636	14	226	51	38	middle	FALSE	0.211793	64041
ENSG00000047410	TPR	9636	15	163	51	37	middle	FALSE	0.211793	64041
ENSG00000047410	TPR	9636	16	133	51	36	middle	FALSE	0.211793	64041
ENSG00000047410	TPR	9636	17	148	51	35	middle	FALSE	0.211793	64041
ENSG00000047410	TPR	9636	18	162	51	34	middle	FALSE	0.211793	64041
ENSG00000047410	TPR	9636	19	134	51	33	middle	FALSE	0.211793	64041
ENSG00000047410	TPR	9636	20	140	51	32	middle	FALSE	0.211793	64041
ENSG00000047410	TPR	9636	21	165	51	31	middle	FALSE	0.211793	64041
ENSG00000047410	TPR	9636	22	166	51	30	middle	FALSE	0.211793	64041
ENSG00000047410	TPR	9636	23	152	51	29	middle	FALSE	0.211793	64041
ENSG00000047410	TPR	9636	24	116	51	28	middle	FALSE	0.211793	64041
ENSG00000047410	TPR	9636	25	203	51	27	middle	FALSE	0.211793	64041
ENSG00000047410	TPR	9636	26	184	51	26	middle	FALSE	0.211793	64041
ENSG00000047410	TPR	9636	27	147	51	25	middle	FALSE	0.211793	64041
ENSG00000047410	TPR	9636	28	137	51	24	middle	FALSE	0.211793	64041
ENSG00000047410	TPR	9636	29	131	51	23	middle	FALSE	0.211793	64041
ENSG00000047410	TPR	9636	30	130	51	22	middle	FALSE	0.211793	64041
ENSG00000047410	TPR	9636	31	210	51	21	middle	FALSE	0.211793	64041
ENSG00000047410	TPR	9636	32	143	51	20	middle	FALSE	0.211793	64041
ENSG00000047410	TPR	9636	33	198	51	19	middle	FALSE	0.211793	64041
ENSG00000047410	TPR	9636	34	205	51	18	middle	FALSE	0.211793	64041
ENSG00000047410	TPR	9636	35	61	51	17	middle	FALSE	0.211793	64041
ENSG00000047410	TPR	9636	36	208	51	16	middle	FALSE	0.211793	64041
ENSG00000047410	TPR	9636	37	272	51	15	middle	FALSE	0.211793	64041
ENSG00000047410	TPR	9636	38	148	51	14	middle	FALSE	0.211793	64041
ENSG00000047410	TPR	9636	39	83	51	13	middle	FALSE	0.211793	64041
ENSG00000047410	TPR	9636	40	200	51	12	middle	FALSE	0.211793	64041
ENSG00000047410	TPR	9636	41	131	51	11	middle	FALSE	0.211793	64041
ENSG00000047410	TPR	9636	42	90	51	10	middle	FALSE	0.211793	64041
ENSG00000047410	TPR	9636	43	184	51	9	middle	FALSE	0.211793	64041
ENSG00000047410	TPR	9636	44	68	51	8	middle	FALSE	0.211793	64041
ENSG00000047410	TPR	9636	45	94	51	7	middle	FALSE	0.211793	64041
ENSG00000047410	TPR	9636	46	106	51	6	middle	FALSE	0.211793	64041
ENSG00000047410	TPR	9636	47	95	51	5	middle	FALSE	0.211793	64041
ENSG00000047410	TPR	9636	48	156	51	4	middle	FALSE	0.211793	64041
ENSG00000047410	TPR	9636	49	118	51	3	middle	FALSE	0.211793	64041
ENSG00000047410	TPR	9636	50	95	51	2	middle	FALSE	0.211793	64041
ENSG00000047410	TPR	9636	51	2374	51	1	last	FALSE	0.211793	64041
ENSG00000048707	VPS13D	16357	1	90	70	70	first	FALSE	0.36689	282017
ENSG00000048707	VPS13D	16357	2	172	70	69	middle	FALSE	0.36689	282017
ENSG00000048707	VPS13D	16357	3	77	70	68	middle	FALSE	0.36689	282017
ENSG00000048707	VPS13D	16357	4	190	70	67	middle	FALSE	0.36689	282017
ENSG00000048707	VPS13D	16357	5	80	70	66	middle	FALSE	0.36689	282017
ENSG00000048707	VPS13D	16357	6	116	70	65	middle	FALSE	0.36689	282017
ENSG00000048707	VPS13D	16357	7	104	70	64	middle	FALSE	0.36689	282017
ENSG00000048707	VPS13D	16357	8	170	70	63	middle	FALSE	0.36689	282017
ENSG00000048707	VPS13D	16357	9	100	70	62	middle	FALSE	0.36689	282017
ENSG00000048707	VPS13D	16357	10	168	70	61	middle	FALSE	0.36689	282017
ENSG00000048707	VPS13D	16357	11	101	70	60	middle	FALSE	0.36689	282017
ENSG00000048707	VPS13D	16357	12	201	70	59	middle	FALSE	0.36689	282017
ENSG00000048707	VPS13D	16357	13	179	70	58	middle	FALSE	0.36689	282017
ENSG00000048707	VPS13D	16357	14	130	70	57	middle	FALSE	0.36689	282017
ENSG00000048707	VPS13D	16357	15	75	70	56	middle	FALSE	0.36689	282017
ENSG00000048707	VPS13D	16357	16	170	70	55	middle	FALSE	0.36689	282017
ENSG00000048707	VPS13D	16357	17	130	70	54	middle	FALSE	0.36689	282017
ENSG00000048707	VPS13D	16357	18	132	70	53	middle	FALSE	0.36689	282017
ENSG00000048707	VPS13D	16357	19	2213	70	52	middle	FALSE	0.36689	282017
ENSG00000048707	VPS13D	16357	20	151	70	51	middle	FALSE	0.36689	282017
ENSG00000048707	VPS13D	16357	21	1031	70	50	middle	FALSE	0.36689	282017
ENSG00000048707	VPS13D	16357	22	90	70	49	middle	FALSE	0.36689	282017
ENSG00000048707	VPS13D	16357	23	126	70	48	middle	FALSE	0.36689	282017
ENSG00000048707	VPS13D	16357	24	180	70	47	middle	FALSE	0.36689	282017
ENSG00000048707	VPS13D	16357	25	182	70	46	middle	FALSE	0.36689	282017
ENSG00000048707	VPS13D	16357	26	222	70	45	middle	FALSE	0.36689	282017
ENSG00000048707	VPS13D	16357	27	210	70	44	middle	FALSE	0.36689	282017
ENSG00000048707	VPS13D	16357	28	171	70	43	middle	FALSE	0.36689	282017
ENSG00000048707	VPS13D	16357	29	112	70	42	middle	FALSE	0.36689	282017
ENSG00000048707	VPS13D	16357	30	212	70	41	middle	FALSE	0.36689	282017
ENSG00000048707	VPS13D	16357	31	265	70	40	middle	FALSE	0.36689	282017
ENSG00000048707	VPS13D	16357	32	133	70	39	middle	FALSE	0.36689	282017
ENSG00000048707	VPS13D	16357	33	155	70	38	middle	FALSE	0.36689	282017
ENSG00000048707	VPS13D	16357	34	210	70	37	middle	FALSE	0.36689	282017
ENSG00000048707	VPS13D	16357	35	74	70	36	middle	FALSE	0.36689	282017
ENSG00000048707	VPS13D	16357	36	206	70	35	middle	FALSE	0.36689	282017
ENSG00000048707	VPS13D	16357	37	89	70	34	middle	FALSE	0.36689	282017
ENSG00000048707	VPS13D	16357	38	140	70	33	middle	FALSE	0.36689	282017
ENSG00000048707	VPS13D	16357	39	122	70	32	middle	FALSE	0.36689	282017
ENSG00000048707	VPS13D	16357	40	74	70	31	middle	FALSE	0.36689	282017
ENSG00000048707	VPS13D	16357	41	105	70	30	middle	FALSE	0.36689	282017
ENSG00000048707	VPS13D	16357	42	152	70	29	middle	FALSE	0.36689	282017
ENSG00000048707	VPS13D	16357	43	135	70	28	middle	FALSE	0.36689	282017
ENSG00000048707	VPS13D	16357	44	47	70	27	middle	FALSE	0.36689	282017
ENSG00000048707	VPS13D	16357	45	150	70	26	middle	FALSE	0.36689	282017
ENSG00000048707	VPS13D	16357	46	210	70	25	middle	FALSE	0.36689	282017
ENSG00000048707	VPS13D	16357	47	247	70	24	middle	FALSE	0.36689	282017
ENSG00000048707	VPS13D	16357	48	191	70	23	middle	FALSE	0.36689	282017
ENSG00000048707	VPS13D	16357	49	126	70	22	middle	FALSE	0.36689	282017
ENSG00000048707	VPS13D	16357	50	142	70	21	middle	FALSE	0.36689	282017
ENSG00000048707	VPS13D	16357	51	130	70	20	middle	FALSE	0.36689	282017
ENSG00000048707	VPS13D	16357	52	175	70	19	middle	FALSE	0.36689	282017
ENSG00000048707	VPS13D	16357	53	123	70	18	middle	FALSE	0.36689	282017
ENSG00000048707	VPS13D	16357	54	235	70	17	middle	FALSE	0.36689	282017
ENSG00000048707	VPS13D	16357	55	108	70	16	middle	FALSE	0.36689	282017
ENSG00000048707	VPS13D	16357	56	163	70	15	middle	FALSE	0.36689	282017
ENSG00000048707	VPS13D	16357	57	108	70	14	middle	FALSE	0.36689	282017
ENSG00000048707	VPS13D	16357	58	179	70	13	middle	FALSE	0.36689	282017
ENSG00000048707	VPS13D	16357	59	113	70	12	middle	FALSE	0.36689	282017
ENSG00000048707	VPS13D	16357	60	149	70	11	middle	FALSE	0.36689	282017
ENSG00000048707	VPS13D	16357	61	149	70	10	middle	FALSE	0.36689	282017
ENSG00000048707	VPS13D	16357	62	96	70	9	middle	FALSE	0.36689	282017
ENSG00000048707	VPS13D	16357	63	148	70	8	middle	FALSE	0.36689	282017
ENSG00000048707	VPS13D	16357	64	134	70	7	middle	FALSE	0.36689	282017
ENSG00000048707	VPS13D	16357	65	167	70	6	middle	FALSE	0.36689	282017
ENSG00000048707	VPS13D	16357	66	132	70	5	middle	FALSE	0.36689	282017
ENSG00000048707	VPS13D	16357	67	195	70	4	middle	FALSE	0.36689	282017
ENSG00000048707	VPS13D	16357	68	131	70	3	middle	FALSE	0.36689	282017
ENSG00000048707	VPS13D	16357	69	240	70	2	middle	FALSE	0.36689	282017
ENSG00000048707	VPS13D	16357	70	3154	70	1	last	FALSE	0.36689	282017
ENSG00000049089	COL9A2	2852	1	163	32	32	first	FALSE	0.713256	17324
ENSG00000049089	COL9A2	2852	2	74	32	31	middle	FALSE	0.713256	17324
ENSG00000049089	COL9A2	2852	3	35	32	30	middle	FALSE	0.713256	17324
ENSG00000049089	COL9A2	2852	4	62	32	29	middle	FALSE	0.713256	17324
ENSG00000049089	COL9A2	2852	5	53	32	28	middle	FALSE	0.713256	17324
ENSG00000049089	COL9A2	2852	6	35	32	27	middle	FALSE	0.713256	17324
ENSG00000049089	COL9A2	2852	7	23	32	26	middle	FALSE	0.713256	17324
ENSG00000049089	COL9A2	2852	8	53	32	25	middle	FALSE	0.713256	17324
ENSG00000049089	COL9A2	2852	9	53	32	24	middle	FALSE	0.713256	17324
ENSG00000049089	COL9A2	2852	10	47	32	23	middle	FALSE	0.713256	17324
ENSG00000049089	COL9A2	2852	11	56	32	22	middle	FALSE	0.713256	17324
ENSG00000049089	COL9A2	2852	12	53	32	21	middle	FALSE	0.713256	17324
ENSG00000049089	COL9A2	2852	13	53	32	20	middle	FALSE	0.713256	17324
ENSG00000049089	COL9A2	2852	14	53	32	19	middle	FALSE	0.713256	17324
ENSG00000049089	COL9A2	2852	15	53	32	18	middle	FALSE	0.713256	17324
ENSG00000049089	COL9A2	2852	16	53	32	17	middle	FALSE	0.713256	17324
ENSG00000049089	COL9A2	2852	17	53	32	16	middle	FALSE	0.713256	17324
ENSG00000049089	COL9A2	2852	18	53	32	15	middle	FALSE	0.713256	17324
ENSG00000049089	COL9A2	2852	19	53	32	14	middle	FALSE	0.713256	17324
ENSG00000049089	COL9A2	2852	20	44	32	13	middle	FALSE	0.713256	17324
ENSG00000049089	COL9A2	2852	21	53	32	12	middle	FALSE	0.713256	17324
ENSG00000049089	COL9A2	2852	22	53	32	11	middle	FALSE	0.713256	17324
ENSG00000049089	COL9A2	2852	23	53	32	10	middle	FALSE	0.713256	17324
ENSG00000049089	COL9A2	2852	24	71	32	9	middle	FALSE	0.713256	17324
ENSG00000049089	COL9A2	2852	25	35	32	8	middle	FALSE	0.713256	17324
ENSG00000049089	COL9A2	2852	26	44	32	7	middle	FALSE	0.713256	17324
ENSG00000049089	COL9A2	2852	27	32	32	6	middle	FALSE	0.713256	17324
ENSG00000049089	COL9A2	2852	28	146	32	5	middle	FALSE	0.713256	17324
ENSG00000049089	COL9A2	2852	29	54	32	4	middle	FALSE	0.713256	17324
ENSG00000049089	COL9A2	2852	30	188	32	3	middle	FALSE	0.713256	17324
ENSG00000049089	COL9A2	2852	31	77	32	2	middle	FALSE	0.713256	17324
ENSG00000049089	COL9A2	2852	32	892	32	1	last	FALSE	0.713256	17324
ENSG00000049239	H6PD	9147	1	292	5	5	first	FALSE	0.43422	36563
ENSG00000049239	H6PD	9147	2	636	5	4	middle	FALSE	0.43422	36563
ENSG00000049239	H6PD	9147	3	117	5	3	middle	FALSE	0.43422	36563
ENSG00000049239	H6PD	9147	4	269	5	2	middle	FALSE	0.43422	36563
ENSG00000049239	H6PD	9147	5	7828	5	1	last	FALSE	0.43422	36563
ENSG00000049245	VAMP3	2178	1	89	5	5	first	FALSE	0.466708	10136
ENSG00000049245	VAMP3	2178	2	69	5	4	middle	FALSE	0.466708	10136
ENSG00000049245	VAMP3	2178	3	158	5	3	middle	FALSE	0.466708	10136
ENSG00000049245	VAMP3	2178	4	51	5	2	middle	FALSE	0.466708	10136
ENSG00000049245	VAMP3	2178	5	1806	5	1	last	FALSE	0.466708	10136
ENSG00000049246	PER3	6365	1	85	22	22	first	FALSE	0.512169	60886
ENSG00000049246	PER3	6365	2	351	22	21	middle	FALSE	0.512169	60886
ENSG00000049246	PER3	6365	3	145	22	20	middle	FALSE	0.512169	60886
ENSG00000049246	PER3	6365	4	115	22	19	middle	FALSE	0.512169	60886
ENSG00000049246	PER3	6365	5	201	22	18	middle	FALSE	0.512169	60886
ENSG00000049246	PER3	6365	6	51	22	17	middle	FALSE	0.512169	60886
ENSG00000049246	PER3	6365	7	148	22	16	middle	FALSE	0.512169	60886
ENSG00000049246	PER3	6365	8	78	22	15	middle	FALSE	0.512169	60886
ENSG00000049246	PER3	6365	9	106	22	14	middle	FALSE	0.512169	60886
ENSG00000049246	PER3	6365	10	156	22	13	middle	FALSE	0.512169	60886
ENSG00000049246	PER3	6365	11	105	22	12	middle	FALSE	0.512169	60886
ENSG00000049246	PER3	6365	12	128	22	11	middle	FALSE	0.512169	60886
ENSG00000049246	PER3	6365	13	150	22	10	middle	FALSE	0.512169	60886
ENSG00000049246	PER3	6365	14	135	22	9	middle	FALSE	0.512169	60886
ENSG00000049246	PER3	6365	15	124	22	8	middle	FALSE	0.512169	60886
ENSG00000049246	PER3	6365	16	173	22	7	middle	FALSE	0.512169	60886
ENSG00000049246	PER3	6365	17	230	22	6	middle	FALSE	0.512169	60886
ENSG00000049246	PER3	6365	18	697	22	5	middle	FALSE	0.512169	60886
ENSG00000049246	PER3	6365	19	327	22	4	middle	FALSE	0.512169	60886
ENSG00000049246	PER3	6365	20	183	22	3	middle	FALSE	0.512169	60886
ENSG00000049246	PER3	6365	21	150	22	2	middle	FALSE	0.512169	60886
ENSG00000049246	PER3	6365	22	2505	22	1	last	FALSE	0.512169	60886
ENSG00000049247	UTS2	591	2	110	4	3	middle	FALSE	0.949226	10429
ENSG00000049247	UTS2	591	3	43	4	2	middle	FALSE	0.949226	10429
ENSG00000049247	UTS2	591	1	164	4	4	first	FALSE	0.949226	10429
ENSG00000049247	UTS2	591	4	270	4	1	last	FALSE	0.949226	10429
ENSG00000049249	TNFRSF9	5872	1	55	8	8	first	FALSE	0.95245	27294
ENSG00000049249	TNFRSF9	5872	2	183	8	7	middle	FALSE	0.95245	27294
ENSG00000049249	TNFRSF9	5872	3	107	8	6	middle	FALSE	0.95245	27294
ENSG00000049249	TNFRSF9	5872	4	137	8	5	middle	FALSE	0.95245	27294
ENSG00000049249	TNFRSF9	5872	5	66	8	4	middle	FALSE	0.95245	27294
ENSG00000049249	TNFRSF9	5872	6	130	8	3	middle	FALSE	0.95245	27294
ENSG00000049249	TNFRSF9	5872	7	134	8	2	middle	FALSE	0.95245	27294
ENSG00000049249	TNFRSF9	5872	8	5052	8	1	last	FALSE	0.95245	27294
ENSG00000050628	PTGER3	2360	2	179	4	3	middle	FALSE	0.771765	195463
ENSG00000050628	PTGER3	2360	3	91	4	2	middle	FALSE	0.771765	195463
ENSG00000050628	PTGER3	2360	1	1135	4	4	first	FALSE	0.771765	195463
ENSG00000050628	PTGER3	2360	4	951	4	1	last	FALSE	0.771765	195463
ENSG00000052723	SIKE1	5494	1	236	5	5	first	FALSE	0.402877	11206
ENSG00000052723	SIKE1	5494	2	105	5	4	middle	FALSE	0.402877	11206
ENSG00000052723	SIKE1	5494	3	142	5	3	middle	FALSE	0.402877	11206
ENSG00000052723	SIKE1	5494	4	113	5	2	middle	FALSE	0.402877	11206
ENSG00000052723	SIKE1	5494	5	4893	5	1	last	FALSE	0.402877	11206
ENSG00000053371	AKR7A2	1360	1	317	7	7	first	FALSE	0.302735	8179
ENSG00000053371	AKR7A2	1360	2	187	7	6	middle	FALSE	0.302735	8179
ENSG00000053371	AKR7A2	1360	3	104	7	5	middle	FALSE	0.302735	8179
ENSG00000053371	AKR7A2	1360	4	96	7	4	middle	FALSE	0.302735	8179
ENSG00000053371	AKR7A2	1360	5	99	7	3	middle	FALSE	0.302735	8179
ENSG00000053371	AKR7A2	1360	6	129	7	2	middle	FALSE	0.302735	8179
ENSG00000053371	AKR7A2	1360	7	421	7	1	last	FALSE	0.302735	8179
ENSG00000053372	MRTO4	2049	1	58	8	8	first	FALSE	0.456041	8323
ENSG00000053372	MRTO4	2049	2	58	8	7	middle	FALSE	0.456041	8323
ENSG00000053372	MRTO4	2049	3	103	8	6	middle	FALSE	0.456041	8323
ENSG00000053372	MRTO4	2049	4	81	8	5	middle	FALSE	0.456041	8323
ENSG00000053372	MRTO4	2049	5	67	8	4	middle	FALSE	0.456041	8323
ENSG00000053372	MRTO4	2049	6	151	8	3	middle	FALSE	0.456041	8323
ENSG00000053372	MRTO4	2049	7	76	8	2	middle	FALSE	0.456041	8323
ENSG00000053372	MRTO4	2049	8	1447	8	1	last	FALSE	0.456041	8323
ENSG00000054116	TRAPPC3	1282	4	182	5	2	middle	FALSE	0.249431	19483
ENSG00000054116	TRAPPC3	1282	2	97	5	4	middle	FALSE	0.249431	19483
ENSG00000054116	TRAPPC3	1282	3	99	5	3	middle	FALSE	0.249431	19483
ENSG00000054116	TRAPPC3	1282	1	149	5	5	first	FALSE	0.249431	19483
ENSG00000054116	TRAPPC3	1282	5	750	5	1	last	FALSE	0.249431	19483
ENSG00000054118	THRAP3	4405	1	62	12	12	first	FALSE	0.270595	80925
ENSG00000054118	THRAP3	4405	2	102	12	11	middle	FALSE	0.270595	80925
ENSG00000054118	THRAP3	4405	3	167	12	10	middle	FALSE	0.270595	80925
ENSG00000054118	THRAP3	4405	4	902	12	9	middle	FALSE	0.270595	80925
ENSG00000054118	THRAP3	4405	5	704	12	8	middle	FALSE	0.270595	80925
ENSG00000054118	THRAP3	4405	6	172	12	7	middle	FALSE	0.270595	80925
ENSG00000054118	THRAP3	4405	7	111	12	6	middle	FALSE	0.270595	80925
ENSG00000054118	THRAP3	4405	8	84	12	5	middle	FALSE	0.270595	80925
ENSG00000054118	THRAP3	4405	9	187	12	4	middle	FALSE	0.270595	80925
ENSG00000054118	THRAP3	4405	10	198	12	3	middle	FALSE	0.270595	80925
ENSG00000054118	THRAP3	4405	11	143	12	2	middle	FALSE	0.270595	80925
ENSG00000054118	THRAP3	4405	12	1561	12	1	last	FALSE	0.270595	80925
ENSG00000054277	OPN3	2628	1	487	4	4	first	FALSE	0.647368	87274
ENSG00000054277	OPN3	2628	2	319	4	3	middle	FALSE	0.647368	87274
ENSG00000054277	OPN3	2628	3	251	4	2	middle	FALSE	0.647368	87274
ENSG00000054277	OPN3	2628	4	1567	4	1	last	FALSE	0.647368	87274
ENSG00000054282	SDCCAG8	2581	1	199	18	18	first	FALSE	0.647623	244057
ENSG00000054282	SDCCAG8	2581	2	152	18	17	middle	FALSE	0.647623	244057
ENSG00000054282	SDCCAG8	2581	3	85	18	16	middle	FALSE	0.647623	244057
ENSG00000054282	SDCCAG8	2581	4	113	18	15	middle	FALSE	0.647623	244057
ENSG00000054282	SDCCAG8	2581	5	125	18	14	middle	FALSE	0.647623	244057
ENSG00000054282	SDCCAG8	2581	6	128	18	13	middle	FALSE	0.647623	244057
ENSG00000054282	SDCCAG8	2581	7	64	18	12	middle	FALSE	0.647623	244057
ENSG00000054282	SDCCAG8	2581	8	188	18	11	middle	FALSE	0.647623	244057
ENSG00000054282	SDCCAG8	2581	9	138	18	10	middle	FALSE	0.647623	244057
ENSG00000054282	SDCCAG8	2581	10	152	18	9	middle	FALSE	0.647623	244057
ENSG00000054282	SDCCAG8	2581	11	134	18	8	middle	FALSE	0.647623	244057
ENSG00000054282	SDCCAG8	2581	12	116	18	7	middle	FALSE	0.647623	244057
ENSG00000054282	SDCCAG8	2581	13	142	18	6	middle	FALSE	0.647623	244057
ENSG00000054282	SDCCAG8	2581	14	127	18	5	middle	FALSE	0.647623	244057
ENSG00000054282	SDCCAG8	2581	15	108	18	4	middle	FALSE	0.647623	244057
ENSG00000054282	SDCCAG8	2581	16	131	18	3	middle	FALSE	0.647623	244057
ENSG00000054282	SDCCAG8	2581	17	126	18	2	middle	FALSE	0.647623	244057
ENSG00000054282	SDCCAG8	2581	18	335	18	1	last	FALSE	0.647623	244057
ENSG00000054392	HHAT	3639	1	202	12	12	first	FALSE	0.591387	348044
ENSG00000054392	HHAT	3639	2	133	12	11	middle	FALSE	0.591387	348044
ENSG00000054392	HHAT	3639	3	67	12	10	middle	FALSE	0.591387	348044
ENSG00000054392	HHAT	3639	4	113	12	9	middle	FALSE	0.591387	348044
ENSG00000054392	HHAT	3639	5	194	12	8	middle	FALSE	0.591387	348044
ENSG00000054392	HHAT	3639	6	215	12	7	middle	FALSE	0.591387	348044
ENSG00000054392	HHAT	3639	7	171	12	6	middle	FALSE	0.591387	348044
ENSG00000054392	HHAT	3639	8	150	12	5	middle	FALSE	0.591387	348044
ENSG00000054392	HHAT	3639	9	35	12	4	middle	FALSE	0.591387	348044
ENSG00000054392	HHAT	3639	10	201	12	3	middle	FALSE	0.591387	348044
ENSG00000054392	HHAT	3639	11	144	12	2	middle	FALSE	0.591387	348044
ENSG00000054392	HHAT	3639	12	2002	12	1	last	FALSE	0.591387	348044
ENSG00000054523	KIF1B	10855	1	308	49	49	first	FALSE	0.458247	171033
ENSG00000054523	KIF1B	10855	2	184	49	48	middle	FALSE	0.458247	171033
ENSG00000054523	KIF1B	10855	3	76	49	47	middle	FALSE	0.458247	171033
ENSG00000054523	KIF1B	10855	4	179	49	46	middle	FALSE	0.458247	171033
ENSG00000054523	KIF1B	10855	5	65	49	45	middle	FALSE	0.458247	171033
ENSG00000054523	KIF1B	10855	6	178	49	44	middle	FALSE	0.458247	171033
ENSG00000054523	KIF1B	10855	7	111	49	43	middle	FALSE	0.458247	171033
ENSG00000054523	KIF1B	10855	8	77	49	42	middle	FALSE	0.458247	171033
ENSG00000054523	KIF1B	10855	9	65	49	41	middle	FALSE	0.458247	171033
ENSG00000054523	KIF1B	10855	11	75	49	39	middle	FALSE	0.458247	171033
ENSG00000054523	KIF1B	10855	12	78	49	38	middle	FALSE	0.458247	171033
ENSG00000054523	KIF1B	10855	13	142	49	37	middle	FALSE	0.458247	171033
ENSG00000054523	KIF1B	10855	16	79	49	34	middle	FALSE	0.458247	171033
ENSG00000054523	KIF1B	10855	17	75	49	33	middle	FALSE	0.458247	171033
ENSG00000054523	KIF1B	10855	18	79	49	32	middle	FALSE	0.458247	171033
ENSG00000054523	KIF1B	10855	19	106	49	31	middle	FALSE	0.458247	171033
ENSG00000054523	KIF1B	10855	20	83	49	30	middle	FALSE	0.458247	171033
ENSG00000054523	KIF1B	10855	21	180	49	29	middle	FALSE	0.458247	171033
ENSG00000054523	KIF1B	10855	22	72	49	28	middle	FALSE	0.458247	171033
ENSG00000054523	KIF1B	10855	10	17	49	40	middle	FALSE	0.458247	171033
ENSG00000054523	KIF1B	10855	14	41	49	36	middle	FALSE	0.458247	171033
ENSG00000054523	KIF1B	10855	15	211	49	35	middle	FALSE	0.458247	171033
ENSG00000054523	KIF1B	10855	23	93	49	27	middle	FALSE	0.458247	171033
ENSG00000054523	KIF1B	10855	24	148	49	26	middle	FALSE	0.458247	171033
ENSG00000054523	KIF1B	10855	25	178	49	25	middle	FALSE	0.458247	171033
ENSG00000054523	KIF1B	10855	26	137	49	24	middle	FALSE	0.458247	171033
ENSG00000054523	KIF1B	10855	27	248	49	23	middle	FALSE	0.458247	171033
ENSG00000054523	KIF1B	10855	28	118	49	22	middle	FALSE	0.458247	171033
ENSG00000054523	KIF1B	10855	29	85	49	21	middle	FALSE	0.458247	171033
ENSG00000054523	KIF1B	10855	30	129	49	20	middle	FALSE	0.458247	171033
ENSG00000054523	KIF1B	10855	31	162	49	19	middle	FALSE	0.458247	171033
ENSG00000054523	KIF1B	10855	32	90	49	18	middle	FALSE	0.458247	171033
ENSG00000054523	KIF1B	10855	33	118	49	17	middle	FALSE	0.458247	171033
ENSG00000054523	KIF1B	10855	34	55	49	16	middle	FALSE	0.458247	171033
ENSG00000054523	KIF1B	10855	35	108	49	15	middle	FALSE	0.458247	171033
ENSG00000054523	KIF1B	10855	36	66	49	14	middle	FALSE	0.458247	171033
ENSG00000054523	KIF1B	10855	37	84	49	13	middle	FALSE	0.458247	171033
ENSG00000054523	KIF1B	10855	38	105	49	12	middle	FALSE	0.458247	171033
ENSG00000054523	KIF1B	10855	39	114	49	11	middle	FALSE	0.458247	171033
ENSG00000054523	KIF1B	10855	40	133	49	10	middle	FALSE	0.458247	171033
ENSG00000054523	KIF1B	10855	41	61	49	9	middle	FALSE	0.458247	171033
ENSG00000054523	KIF1B	10855	42	145	49	8	middle	FALSE	0.458247	171033
ENSG00000054523	KIF1B	10855	43	239	49	7	middle	FALSE	0.458247	171033
ENSG00000054523	KIF1B	10855	44	71	49	6	middle	FALSE	0.458247	171033
ENSG00000054523	KIF1B	10855	45	121	49	5	middle	FALSE	0.458247	171033
ENSG00000054523	KIF1B	10855	46	149	49	4	middle	FALSE	0.458247	171033
ENSG00000054523	KIF1B	10855	47	192	49	3	middle	FALSE	0.458247	171033
ENSG00000054523	KIF1B	10855	48	118	49	2	middle	FALSE	0.458247	171033
ENSG00000054523	KIF1B	10855	49	5058	49	1	last	FALSE	0.458247	171033
ENSG00000055070	SZRD1	3480	1	66	4	4	first	FALSE	0.314272	45570
ENSG00000055070	SZRD1	3480	2	49	4	3	middle	FALSE	0.314272	45570
ENSG00000055070	SZRD1	3480	3	254	4	2	middle	FALSE	0.314272	45570
ENSG00000055070	SZRD1	3480	4	3107	4	1	last	FALSE	0.314272	45570
ENSG00000055732	MCOLN3	2810	1	104	13	13	first	FALSE	0.795727	30418
ENSG00000055732	MCOLN3	2810	2	229	13	12	middle	FALSE	0.795727	30418
ENSG00000055732	MCOLN3	2810	3	167	13	11	middle	FALSE	0.795727	30418
ENSG00000055732	MCOLN3	2810	4	153	13	10	middle	FALSE	0.795727	30418
ENSG00000055732	MCOLN3	2810	5	84	13	9	middle	FALSE	0.795727	30418
ENSG00000055732	MCOLN3	2810	6	96	13	8	middle	FALSE	0.795727	30418
ENSG00000055732	MCOLN3	2810	7	99	13	7	middle	FALSE	0.795727	30418
ENSG00000055732	MCOLN3	2810	8	112	13	6	middle	FALSE	0.795727	30418
ENSG00000055732	MCOLN3	2810	9	149	13	5	middle	FALSE	0.795727	30418
ENSG00000055732	MCOLN3	2810	10	101	13	4	middle	FALSE	0.795727	30418
ENSG00000055732	MCOLN3	2810	11	122	13	3	middle	FALSE	0.795727	30418
ENSG00000055732	MCOLN3	2810	12	206	13	2	middle	FALSE	0.795727	30418
ENSG00000055732	MCOLN3	2810	13	1175	13	1	last	FALSE	0.795727	30418
ENSG00000057252	SOAT1	6840	1	139	16	16	first	FALSE	0.539024	64966
ENSG00000057252	SOAT1	6840	2	125	16	15	middle	FALSE	0.539024	64966
ENSG00000057252	SOAT1	6840	3	58	16	14	middle	FALSE	0.539024	64966
ENSG00000057252	SOAT1	6840	4	151	16	13	middle	FALSE	0.539024	64966
ENSG00000057252	SOAT1	6840	5	59	16	12	middle	FALSE	0.539024	64966
ENSG00000057252	SOAT1	6840	6	107	16	11	middle	FALSE	0.539024	64966
ENSG00000057252	SOAT1	6840	7	282	16	10	middle	FALSE	0.539024	64966
ENSG00000057252	SOAT1	6840	8	78	16	9	middle	FALSE	0.539024	64966
ENSG00000057252	SOAT1	6840	9	81	16	8	middle	FALSE	0.539024	64966
ENSG00000057252	SOAT1	6840	10	45	16	7	middle	FALSE	0.539024	64966
ENSG00000057252	SOAT1	6840	11	129	16	6	middle	FALSE	0.539024	64966
ENSG00000057252	SOAT1	6840	12	97	16	5	middle	FALSE	0.539024	64966
ENSG00000057252	SOAT1	6840	13	98	16	4	middle	FALSE	0.539024	64966
ENSG00000057252	SOAT1	6840	14	135	16	3	middle	FALSE	0.539024	64966
ENSG00000057252	SOAT1	6840	15	145	16	2	middle	FALSE	0.539024	64966
ENSG00000057252	SOAT1	6840	16	5095	16	1	last	FALSE	0.539024	64966
ENSG00000057468	MSH4	3270	1	347	20	20	first	FALSE	0.967467	116360
ENSG00000057468	MSH4	3270	2	182	20	19	middle	FALSE	0.967467	116360
ENSG00000057468	MSH4	3270	3	160	20	18	middle	FALSE	0.967467	116360
ENSG00000057468	MSH4	3270	4	110	20	17	middle	FALSE	0.967467	116360
ENSG00000057468	MSH4	3270	5	115	20	16	middle	FALSE	0.967467	116360
ENSG00000057468	MSH4	3270	6	173	20	15	middle	FALSE	0.967467	116360
ENSG00000057468	MSH4	3270	7	172	20	14	middle	FALSE	0.967467	116360
ENSG00000057468	MSH4	3270	8	67	20	13	middle	FALSE	0.967467	116360
ENSG00000057468	MSH4	3270	9	74	20	12	middle	FALSE	0.967467	116360
ENSG00000057468	MSH4	3270	10	64	20	11	middle	FALSE	0.967467	116360
ENSG00000057468	MSH4	3270	11	169	20	10	middle	FALSE	0.967467	116360
ENSG00000057468	MSH4	3270	12	136	20	9	middle	FALSE	0.967467	116360
ENSG00000057468	MSH4	3270	13	103	20	8	middle	FALSE	0.967467	116360
ENSG00000057468	MSH4	3270	14	124	20	7	middle	FALSE	0.967467	116360
ENSG00000057468	MSH4	3270	15	200	20	6	middle	FALSE	0.967467	116360
ENSG00000057468	MSH4	3270	16	118	20	5	middle	FALSE	0.967467	116360
ENSG00000057468	MSH4	3270	17	128	20	4	middle	FALSE	0.967467	116360
ENSG00000057468	MSH4	3270	18	174	20	3	middle	FALSE	0.967467	116360
ENSG00000057468	MSH4	3270	19	88	20	2	middle	FALSE	0.967467	116360
ENSG00000057468	MSH4	3270	20	546	20	1	last	FALSE	0.967467	116360
ENSG00000057757	PITHD1	1590	1	295	6	6	first	FALSE	0.312176	9814
ENSG00000057757	PITHD1	1590	2	43	6	5	middle	FALSE	0.312176	9814
ENSG00000057757	PITHD1	1590	3	77	6	4	middle	FALSE	0.312176	9814
ENSG00000057757	PITHD1	1590	4	104	6	3	middle	FALSE	0.312176	9814
ENSG00000057757	PITHD1	1590	5	108	6	2	middle	FALSE	0.312176	9814
ENSG00000057757	PITHD1	1590	6	957	6	1	last	FALSE	0.312176	9814
ENSG00000058085	LAMC2	5398	2	188	23	22	middle	FALSE	0.793221	58889
ENSG00000058085	LAMC2	5398	3	135	23	21	middle	FALSE	0.793221	58889
ENSG00000058085	LAMC2	5398	4	98	23	20	middle	FALSE	0.793221	58889
ENSG00000058085	LAMC2	5398	5	136	23	19	middle	FALSE	0.793221	58889
ENSG00000058085	LAMC2	5398	6	122	23	18	middle	FALSE	0.793221	58889
ENSG00000058085	LAMC2	5398	7	189	23	17	middle	FALSE	0.793221	58889
ENSG00000058085	LAMC2	5398	8	112	23	16	middle	FALSE	0.793221	58889
ENSG00000058085	LAMC2	5398	9	218	23	15	middle	FALSE	0.793221	58889
ENSG00000058085	LAMC2	5398	10	182	23	14	middle	FALSE	0.793221	58889
ENSG00000058085	LAMC2	5398	11	245	23	13	middle	FALSE	0.793221	58889
ENSG00000058085	LAMC2	5398	12	142	23	12	middle	FALSE	0.793221	58889
ENSG00000058085	LAMC2	5398	13	156	23	11	middle	FALSE	0.793221	58889
ENSG00000058085	LAMC2	5398	14	205	23	10	middle	FALSE	0.793221	58889
ENSG00000058085	LAMC2	5398	15	79	23	9	middle	FALSE	0.793221	58889
ENSG00000058085	LAMC2	5398	16	155	23	8	middle	FALSE	0.793221	58889
ENSG00000058085	LAMC2	5398	17	144	23	7	middle	FALSE	0.793221	58889
ENSG00000058085	LAMC2	5398	18	152	23	6	middle	FALSE	0.793221	58889
ENSG00000058085	LAMC2	5398	19	114	23	5	middle	FALSE	0.793221	58889
ENSG00000058085	LAMC2	5398	20	199	23	4	middle	FALSE	0.793221	58889
ENSG00000058085	LAMC2	5398	21	158	23	3	middle	FALSE	0.793221	58889
ENSG00000058085	LAMC2	5398	1	167	23	23	first	FALSE	0.793221	58889
ENSG00000058085	LAMC2	5398	22	99	23	2	middle	FALSE	0.793221	58889
ENSG00000058085	LAMC2	5398	23	1980	23	1	last	FALSE	0.793221	58889
ENSG00000058453	CROCC	6660	1	147	37	37	first	FALSE	0.406403	232691
ENSG00000058453	CROCC	6660	2	135	37	36	middle	FALSE	0.406403	232691
ENSG00000058453	CROCC	6660	3	154	37	35	middle	FALSE	0.406403	232691
ENSG00000058453	CROCC	6660	4	185	37	34	middle	FALSE	0.406403	232691
ENSG00000058453	CROCC	6660	5	83	37	33	middle	FALSE	0.406403	232691
ENSG00000058453	CROCC	6660	6	61	37	32	middle	FALSE	0.406403	232691
ENSG00000058453	CROCC	6660	7	165	37	31	middle	FALSE	0.406403	232691
ENSG00000058453	CROCC	6660	8	106	37	30	middle	FALSE	0.406403	232691
ENSG00000058453	CROCC	6660	9	236	37	29	middle	FALSE	0.406403	232691
ENSG00000058453	CROCC	6660	10	96	37	28	middle	FALSE	0.406403	232691
ENSG00000058453	CROCC	6660	11	83	37	27	middle	FALSE	0.406403	232691
ENSG00000058453	CROCC	6660	12	233	37	26	middle	FALSE	0.406403	232691
ENSG00000058453	CROCC	6660	13	199	37	25	middle	FALSE	0.406403	232691
ENSG00000058453	CROCC	6660	14	182	37	24	middle	FALSE	0.406403	232691
ENSG00000058453	CROCC	6660	15	144	37	23	middle	FALSE	0.406403	232691
ENSG00000058453	CROCC	6660	16	146	37	22	middle	FALSE	0.406403	232691
ENSG00000058453	CROCC	6660	17	230	37	21	middle	FALSE	0.406403	232691
ENSG00000058453	CROCC	6660	18	193	37	20	middle	FALSE	0.406403	232691
ENSG00000058453	CROCC	6660	19	127	37	19	middle	FALSE	0.406403	232691
ENSG00000058453	CROCC	6660	20	169	37	18	middle	FALSE	0.406403	232691
ENSG00000058453	CROCC	6660	21	179	37	17	middle	FALSE	0.406403	232691
ENSG00000058453	CROCC	6660	22	134	37	16	middle	FALSE	0.406403	232691
ENSG00000058453	CROCC	6660	23	143	37	15	middle	FALSE	0.406403	232691
ENSG00000058453	CROCC	6660	24	238	37	14	middle	FALSE	0.406403	232691
ENSG00000058453	CROCC	6660	25	159	37	13	middle	FALSE	0.406403	232691
ENSG00000058453	CROCC	6660	26	167	37	12	middle	FALSE	0.406403	232691
ENSG00000058453	CROCC	6660	27	372	37	11	middle	FALSE	0.406403	232691
ENSG00000058453	CROCC	6660	28	169	37	10	middle	FALSE	0.406403	232691
ENSG00000058453	CROCC	6660	29	120	37	9	middle	FALSE	0.406403	232691
ENSG00000058453	CROCC	6660	30	163	37	8	middle	FALSE	0.406403	232691
ENSG00000058453	CROCC	6660	31	215	37	7	middle	FALSE	0.406403	232691
ENSG00000058453	CROCC	6660	32	224	37	6	middle	FALSE	0.406403	232691
ENSG00000058453	CROCC	6660	33	149	37	5	middle	FALSE	0.406403	232691
ENSG00000058453	CROCC	6660	34	200	37	4	middle	FALSE	0.406403	232691
ENSG00000058453	CROCC	6660	35	131	37	3	middle	FALSE	0.406403	232691
ENSG00000058453	CROCC	6660	36	182	37	2	middle	FALSE	0.406403	232691
ENSG00000058453	CROCC	6660	37	604	37	1	last	FALSE	0.406403	232691
ENSG00000058668	ATP2B4	8697	1	387	21	21	first	FALSE	0.373715	117249
ENSG00000058668	ATP2B4	8697	2	656	21	20	middle	FALSE	0.373715	117249
ENSG00000058668	ATP2B4	8697	3	197	21	19	middle	FALSE	0.373715	117249
ENSG00000058668	ATP2B4	8697	4	257	21	18	middle	FALSE	0.373715	117249
ENSG00000058668	ATP2B4	8697	5	125	21	17	middle	FALSE	0.373715	117249
ENSG00000058668	ATP2B4	8697	6	125	21	16	middle	FALSE	0.373715	117249
ENSG00000058668	ATP2B4	8697	7	35	21	15	middle	FALSE	0.373715	117249
ENSG00000058668	ATP2B4	8697	8	161	21	14	middle	FALSE	0.373715	117249
ENSG00000058668	ATP2B4	8697	9	214	21	13	middle	FALSE	0.373715	117249
ENSG00000058668	ATP2B4	8697	10	242	21	12	middle	FALSE	0.373715	117249
ENSG00000058668	ATP2B4	8697	11	241	21	11	middle	FALSE	0.373715	117249
ENSG00000058668	ATP2B4	8697	12	231	21	10	middle	FALSE	0.373715	117249
ENSG00000058668	ATP2B4	8697	13	179	21	9	middle	FALSE	0.373715	117249
ENSG00000058668	ATP2B4	8697	14	87	21	8	middle	FALSE	0.373715	117249
ENSG00000058668	ATP2B4	8697	15	106	21	7	middle	FALSE	0.373715	117249
ENSG00000058668	ATP2B4	8697	16	191	21	6	middle	FALSE	0.373715	117249
ENSG00000058668	ATP2B4	8697	17	213	21	5	middle	FALSE	0.373715	117249
ENSG00000058668	ATP2B4	8697	18	211	21	4	middle	FALSE	0.373715	117249
ENSG00000058668	ATP2B4	8697	19	107	21	3	middle	FALSE	0.373715	117249
ENSG00000058668	ATP2B4	8697	20	176	21	2	middle	FALSE	0.373715	117249
ENSG00000058668	ATP2B4	8697	21	4535	21	1	last	FALSE	0.373715	117249
ENSG00000058673	ZC3H11A	5917	3	198	18	16	middle	FALSE	0.297419	59376
ENSG00000058673	ZC3H11A	5917	4	119	18	15	middle	FALSE	0.297419	59376
ENSG00000058673	ZC3H11A	5917	5	123	18	14	middle	FALSE	0.297419	59376
ENSG00000058673	ZC3H11A	5917	6	203	18	13	middle	FALSE	0.297419	59376
ENSG00000058673	ZC3H11A	5917	7	116	18	12	middle	FALSE	0.297419	59376
ENSG00000058673	ZC3H11A	5917	8	80	18	11	middle	FALSE	0.297419	59376
ENSG00000058673	ZC3H11A	5917	9	110	18	10	middle	FALSE	0.297419	59376
ENSG00000058673	ZC3H11A	5917	10	62	18	9	middle	FALSE	0.297419	59376
ENSG00000058673	ZC3H11A	5917	11	98	18	8	middle	FALSE	0.297419	59376
ENSG00000058673	ZC3H11A	5917	12	68	18	7	middle	FALSE	0.297419	59376
ENSG00000058673	ZC3H11A	5917	13	503	18	6	middle	FALSE	0.297419	59376
ENSG00000058673	ZC3H11A	5917	1	171	18	18	first	FALSE	0.297419	59376
ENSG00000058673	ZC3H11A	5917	2	1441	18	17	middle	FALSE	0.297419	59376
ENSG00000058673	ZC3H11A	5917	14	76	18	5	middle	FALSE	0.297419	59376
ENSG00000058673	ZC3H11A	5917	15	315	18	4	middle	FALSE	0.297419	59376
ENSG00000058673	ZC3H11A	5917	16	166	18	3	middle	FALSE	0.297419	59376
ENSG00000058673	ZC3H11A	5917	17	67	18	2	middle	FALSE	0.297419	59376
ENSG00000058673	ZC3H11A	5917	18	1983	18	1	last	FALSE	0.297419	59376
ENSG00000058799	YIPF1	1821	3	79	11	9	middle	FALSE	0.445396	38079
ENSG00000058799	YIPF1	1821	4	163	11	8	middle	FALSE	0.445396	38079
ENSG00000058799	YIPF1	1821	5	80	11	7	middle	FALSE	0.445396	38079
ENSG00000058799	YIPF1	1821	6	87	11	6	middle	FALSE	0.445396	38079
ENSG00000058799	YIPF1	1821	7	116	11	5	middle	FALSE	0.445396	38079
ENSG00000058799	YIPF1	1821	8	166	11	4	middle	FALSE	0.445396	38079
ENSG00000058799	YIPF1	1821	9	182	11	3	middle	FALSE	0.445396	38079
ENSG00000058799	YIPF1	1821	10	97	11	2	middle	FALSE	0.445396	38079
ENSG00000058799	YIPF1	1821	11	537	11	1	last	FALSE	0.445396	38079
ENSG00000058799	YIPF1	1821	1	84	11	11	first	FALSE	0.445396	38079
ENSG00000058799	YIPF1	1821	2	219	11	10	middle	FALSE	0.445396	38079
ENSG00000058804	NDC1	4552	1	91	18	18	first	FALSE	0.433974	72985
ENSG00000058804	NDC1	4552	2	120	18	17	middle	FALSE	0.433974	72985
ENSG00000058804	NDC1	4552	3	101	18	16	middle	FALSE	0.433974	72985
ENSG00000058804	NDC1	4552	4	174	18	15	middle	FALSE	0.433974	72985
ENSG00000058804	NDC1	4552	5	138	18	14	middle	FALSE	0.433974	72985
ENSG00000058804	NDC1	4552	6	108	18	13	middle	FALSE	0.433974	72985
ENSG00000058804	NDC1	4552	7	51	18	12	middle	FALSE	0.433974	72985
ENSG00000058804	NDC1	4552	8	135	18	11	middle	FALSE	0.433974	72985
ENSG00000058804	NDC1	4552	9	92	18	10	middle	FALSE	0.433974	72985
ENSG00000058804	NDC1	4552	10	81	18	9	middle	FALSE	0.433974	72985
ENSG00000058804	NDC1	4552	11	155	18	8	middle	FALSE	0.433974	72985
ENSG00000058804	NDC1	4552	12	245	18	7	middle	FALSE	0.433974	72985
ENSG00000058804	NDC1	4552	13	115	18	6	middle	FALSE	0.433974	72985
ENSG00000058804	NDC1	4552	14	50	18	5	middle	FALSE	0.433974	72985
ENSG00000058804	NDC1	4552	15	63	18	4	middle	FALSE	0.433974	72985
ENSG00000058804	NDC1	4552	16	100	18	3	middle	FALSE	0.433974	72985
ENSG00000058804	NDC1	4552	17	160	18	2	middle	FALSE	0.433974	72985
ENSG00000058804	NDC1	4552	18	2555	18	1	last	FALSE	0.433974	72985
ENSG00000059588	TARBP1	5206	1	1006	30	30	first	FALSE	0.428122	87866
ENSG00000059588	TARBP1	5206	2	97	30	29	middle	FALSE	0.428122	87866
ENSG00000059588	TARBP1	5206	3	69	30	28	middle	FALSE	0.428122	87866
ENSG00000059588	TARBP1	5206	4	148	30	27	middle	FALSE	0.428122	87866
ENSG00000059588	TARBP1	5206	5	52	30	26	middle	FALSE	0.428122	87866
ENSG00000059588	TARBP1	5206	6	97	30	25	middle	FALSE	0.428122	87866
ENSG00000059588	TARBP1	5206	7	135	30	24	middle	FALSE	0.428122	87866
ENSG00000059588	TARBP1	5206	8	96	30	23	middle	FALSE	0.428122	87866
ENSG00000059588	TARBP1	5206	9	89	30	22	middle	FALSE	0.428122	87866
ENSG00000059588	TARBP1	5206	10	138	30	21	middle	FALSE	0.428122	87866
ENSG00000059588	TARBP1	5206	11	99	30	20	middle	FALSE	0.428122	87866
ENSG00000059588	TARBP1	5206	12	172	30	19	middle	FALSE	0.428122	87866
ENSG00000059588	TARBP1	5206	13	97	30	18	middle	FALSE	0.428122	87866
ENSG00000059588	TARBP1	5206	14	161	30	17	middle	FALSE	0.428122	87866
ENSG00000059588	TARBP1	5206	15	214	30	16	middle	FALSE	0.428122	87866
ENSG00000059588	TARBP1	5206	16	261	30	15	middle	FALSE	0.428122	87866
ENSG00000059588	TARBP1	5206	17	188	30	14	middle	FALSE	0.428122	87866
ENSG00000059588	TARBP1	5206	18	190	30	13	middle	FALSE	0.428122	87866
ENSG00000059588	TARBP1	5206	19	71	30	12	middle	FALSE	0.428122	87866
ENSG00000059588	TARBP1	5206	20	120	30	11	middle	FALSE	0.428122	87866
ENSG00000059588	TARBP1	5206	21	110	30	10	middle	FALSE	0.428122	87866
ENSG00000059588	TARBP1	5206	22	149	30	9	middle	FALSE	0.428122	87866
ENSG00000059588	TARBP1	5206	23	86	30	8	middle	FALSE	0.428122	87866
ENSG00000059588	TARBP1	5206	24	196	30	7	middle	FALSE	0.428122	87866
ENSG00000059588	TARBP1	5206	25	81	30	6	middle	FALSE	0.428122	87866
ENSG00000059588	TARBP1	5206	26	171	30	5	middle	FALSE	0.428122	87866
ENSG00000059588	TARBP1	5206	27	191	30	4	middle	FALSE	0.428122	87866
ENSG00000059588	TARBP1	5206	28	124	30	3	middle	FALSE	0.428122	87866
ENSG00000059588	TARBP1	5206	29	136	30	2	middle	FALSE	0.428122	87866
ENSG00000059588	TARBP1	5206	30	432	30	1	last	FALSE	0.428122	87866
ENSG00000060642	PIGV	4673	2	134	4	3	middle	FALSE	0.429435	13605
ENSG00000060642	PIGV	4673	3	1121	4	2	middle	FALSE	0.429435	13605
ENSG00000060642	PIGV	4673	1	318	4	4	first	FALSE	0.429435	13605
ENSG00000060642	PIGV	4673	4	3096	4	1	last	FALSE	0.429435	13605
ENSG00000060656	PTPRU	5573	2	131	30	29	middle	FALSE	0.486477	90297
ENSG00000060656	PTPRU	5573	3	271	30	28	middle	FALSE	0.486477	90297
ENSG00000060656	PTPRU	5573	4	81	30	27	middle	FALSE	0.486477	90297
ENSG00000060656	PTPRU	5573	5	115	30	26	middle	FALSE	0.486477	90297
ENSG00000060656	PTPRU	5573	6	174	30	25	middle	FALSE	0.486477	90297
ENSG00000060656	PTPRU	5573	7	293	30	24	middle	FALSE	0.486477	90297
ENSG00000060656	PTPRU	5573	8	308	30	23	middle	FALSE	0.486477	90297
ENSG00000060656	PTPRU	5573	9	109	30	22	middle	FALSE	0.486477	90297
ENSG00000060656	PTPRU	5573	10	201	30	21	middle	FALSE	0.486477	90297
ENSG00000060656	PTPRU	5573	11	102	30	20	middle	FALSE	0.486477	90297
ENSG00000060656	PTPRU	5573	12	273	30	19	middle	FALSE	0.486477	90297
ENSG00000060656	PTPRU	5573	13	36	30	18	middle	FALSE	0.486477	90297
ENSG00000060656	PTPRU	5573	14	138	30	17	middle	FALSE	0.486477	90297
ENSG00000060656	PTPRU	5573	15	157	30	16	middle	FALSE	0.486477	90297
ENSG00000060656	PTPRU	5573	16	190	30	15	middle	FALSE	0.486477	90297
ENSG00000060656	PTPRU	5573	17	75	30	14	middle	FALSE	0.486477	90297
ENSG00000060656	PTPRU	5573	18	76	30	13	middle	FALSE	0.486477	90297
ENSG00000060656	PTPRU	5573	19	36	30	12	middle	FALSE	0.486477	90297
ENSG00000060656	PTPRU	5573	20	97	30	11	middle	FALSE	0.486477	90297
ENSG00000060656	PTPRU	5573	21	116	30	10	middle	FALSE	0.486477	90297
ENSG00000060656	PTPRU	5573	22	154	30	9	middle	FALSE	0.486477	90297
ENSG00000060656	PTPRU	5573	23	135	30	8	middle	FALSE	0.486477	90297
ENSG00000060656	PTPRU	5573	24	149	30	7	middle	FALSE	0.486477	90297
ENSG00000060656	PTPRU	5573	25	173	30	6	middle	FALSE	0.486477	90297
ENSG00000060656	PTPRU	5573	26	140	30	5	middle	FALSE	0.486477	90297
ENSG00000060656	PTPRU	5573	27	125	30	4	middle	FALSE	0.486477	90297
ENSG00000060656	PTPRU	5573	28	157	30	3	middle	FALSE	0.486477	90297
ENSG00000060656	PTPRU	5573	29	135	30	2	middle	FALSE	0.486477	90297
ENSG00000060656	PTPRU	5573	1	195	30	30	first	FALSE	0.486477	90297
ENSG00000060656	PTPRU	5573	30	1201	30	1	last	FALSE	0.486477	90297
ENSG00000060688	SNRNP40	1615	1	177	10	10	first	FALSE	0.294458	37220
ENSG00000060688	SNRNP40	1615	2	129	10	9	middle	FALSE	0.294458	37220
ENSG00000060688	SNRNP40	1615	3	93	10	8	middle	FALSE	0.294458	37220
ENSG00000060688	SNRNP40	1615	4	165	10	7	middle	FALSE	0.294458	37220
ENSG00000060688	SNRNP40	1615	5	122	10	6	middle	FALSE	0.294458	37220
ENSG00000060688	SNRNP40	1615	6	120	10	5	middle	FALSE	0.294458	37220
ENSG00000060688	SNRNP40	1615	7	82	10	4	middle	FALSE	0.294458	37220
ENSG00000060688	SNRNP40	1615	8	61	10	3	middle	FALSE	0.294458	37220
ENSG00000060688	SNRNP40	1615	9	103	10	2	middle	FALSE	0.294458	37220
ENSG00000060688	SNRNP40	1615	10	553	10	1	last	FALSE	0.294458	37220
ENSG00000060718	COL11A1	7311	2	167	67	66	middle	FALSE	0.807949	232405
ENSG00000060718	COL11A1	7311	3	213	67	65	middle	FALSE	0.807949	232405
ENSG00000060718	COL11A1	7311	4	162	67	64	middle	FALSE	0.807949	232405
ENSG00000060718	COL11A1	7311	5	128	67	63	middle	FALSE	0.807949	232405
ENSG00000060718	COL11A1	7311	7	92	67	61	middle	FALSE	0.807949	232405
ENSG00000060718	COL11A1	7311	8	254	67	60	middle	FALSE	0.807949	232405
ENSG00000060718	COL11A1	7311	9	62	67	59	middle	FALSE	0.807949	232405
ENSG00000060718	COL11A1	7311	10	41	67	58	middle	FALSE	0.807949	232405
ENSG00000060718	COL11A1	7311	11	62	67	57	middle	FALSE	0.807949	232405
ENSG00000060718	COL11A1	7311	12	74	67	56	middle	FALSE	0.807949	232405
ENSG00000060718	COL11A1	7311	13	83	67	55	middle	FALSE	0.807949	232405
ENSG00000060718	COL11A1	7311	14	56	67	54	middle	FALSE	0.807949	232405
ENSG00000060718	COL11A1	7311	15	53	67	53	middle	FALSE	0.807949	232405
ENSG00000060718	COL11A1	7311	16	53	67	52	middle	FALSE	0.807949	232405
ENSG00000060718	COL11A1	7311	17	53	67	51	middle	FALSE	0.807949	232405
ENSG00000060718	COL11A1	7311	18	53	67	50	middle	FALSE	0.807949	232405
ENSG00000060718	COL11A1	7311	19	53	67	49	middle	FALSE	0.807949	232405
ENSG00000060718	COL11A1	7311	20	44	67	48	middle	FALSE	0.807949	232405
ENSG00000060718	COL11A1	7311	21	53	67	47	middle	FALSE	0.807949	232405
ENSG00000060718	COL11A1	7311	22	44	67	46	middle	FALSE	0.807949	232405
ENSG00000060718	COL11A1	7311	23	53	67	45	middle	FALSE	0.807949	232405
ENSG00000060718	COL11A1	7311	24	44	67	44	middle	FALSE	0.807949	232405
ENSG00000060718	COL11A1	7311	25	53	67	43	middle	FALSE	0.807949	232405
ENSG00000060718	COL11A1	7311	26	44	67	42	middle	FALSE	0.807949	232405
ENSG00000060718	COL11A1	7311	27	53	67	41	middle	FALSE	0.807949	232405
ENSG00000060718	COL11A1	7311	28	44	67	40	middle	FALSE	0.807949	232405
ENSG00000060718	COL11A1	7311	29	53	67	39	middle	FALSE	0.807949	232405
ENSG00000060718	COL11A1	7311	30	107	67	38	middle	FALSE	0.807949	232405
ENSG00000060718	COL11A1	7311	31	53	67	37	middle	FALSE	0.807949	232405
ENSG00000060718	COL11A1	7311	32	53	67	36	middle	FALSE	0.807949	232405
ENSG00000060718	COL11A1	7311	33	44	67	35	middle	FALSE	0.807949	232405
ENSG00000060718	COL11A1	7311	34	53	67	34	middle	FALSE	0.807949	232405
ENSG00000060718	COL11A1	7311	35	44	67	33	middle	FALSE	0.807949	232405
ENSG00000060718	COL11A1	7311	36	53	67	32	middle	FALSE	0.807949	232405
ENSG00000060718	COL11A1	7311	37	53	67	31	middle	FALSE	0.807949	232405
ENSG00000060718	COL11A1	7311	38	53	67	30	middle	FALSE	0.807949	232405
ENSG00000060718	COL11A1	7311	39	107	67	29	middle	FALSE	0.807949	232405
ENSG00000060718	COL11A1	7311	40	89	67	28	middle	FALSE	0.807949	232405
ENSG00000060718	COL11A1	7311	41	53	67	27	middle	FALSE	0.807949	232405
ENSG00000060718	COL11A1	7311	42	107	67	26	middle	FALSE	0.807949	232405
ENSG00000060718	COL11A1	7311	43	107	67	25	middle	FALSE	0.807949	232405
ENSG00000060718	COL11A1	7311	44	53	67	24	middle	FALSE	0.807949	232405
ENSG00000060718	COL11A1	7311	45	53	67	23	middle	FALSE	0.807949	232405
ENSG00000060718	COL11A1	7311	46	107	67	22	middle	FALSE	0.807949	232405
ENSG00000060718	COL11A1	7311	47	53	67	21	middle	FALSE	0.807949	232405
ENSG00000060718	COL11A1	7311	48	53	67	20	middle	FALSE	0.807949	232405
ENSG00000060718	COL11A1	7311	49	53	67	19	middle	FALSE	0.807949	232405
ENSG00000060718	COL11A1	7311	50	53	67	18	middle	FALSE	0.807949	232405
ENSG00000060718	COL11A1	7311	51	107	67	17	middle	FALSE	0.807949	232405
ENSG00000060718	COL11A1	7311	52	53	67	16	middle	FALSE	0.807949	232405
ENSG00000060718	COL11A1	7311	53	53	67	15	middle	FALSE	0.807949	232405
ENSG00000060718	COL11A1	7311	54	53	67	14	middle	FALSE	0.807949	232405
ENSG00000060718	COL11A1	7311	55	53	67	13	middle	FALSE	0.807949	232405
ENSG00000060718	COL11A1	7311	56	107	67	12	middle	FALSE	0.807949	232405
ENSG00000060718	COL11A1	7311	57	53	67	11	middle	FALSE	0.807949	232405
ENSG00000060718	COL11A1	7311	58	53	67	10	middle	FALSE	0.807949	232405
ENSG00000060718	COL11A1	7311	59	107	67	9	middle	FALSE	0.807949	232405
ENSG00000060718	COL11A1	7311	60	53	67	8	middle	FALSE	0.807949	232405
ENSG00000060718	COL11A1	7311	61	35	67	7	middle	FALSE	0.807949	232405
ENSG00000060718	COL11A1	7311	62	53	67	6	middle	FALSE	0.807949	232405
ENSG00000060718	COL11A1	7311	63	249	67	5	middle	FALSE	0.807949	232405
ENSG00000060718	COL11A1	7311	64	112	67	4	middle	FALSE	0.807949	232405
ENSG00000060718	COL11A1	7311	65	68	67	3	middle	FALSE	0.807949	232405
ENSG00000060718	COL11A1	7311	66	233	67	2	middle	FALSE	0.807949	232405
ENSG00000060718	COL11A1	7311	1	449	67	67	first	FALSE	0.807949	232405
ENSG00000060718	COL11A1	7311	6	116	67	62	middle	FALSE	0.807949	232405
ENSG00000060718	COL11A1	7311	67	1692	67	1	last	FALSE	0.807949	232405
ENSG00000064703	DDX20	3600	2	94	11	10	middle	FALSE	0.524055	20770
ENSG00000064703	DDX20	3600	3	168	11	9	middle	FALSE	0.524055	20770
ENSG00000064703	DDX20	3600	4	114	11	8	middle	FALSE	0.524055	20770
ENSG00000064703	DDX20	3600	5	142	11	7	middle	FALSE	0.524055	20770
ENSG00000064703	DDX20	3600	6	138	11	6	middle	FALSE	0.524055	20770
ENSG00000064703	DDX20	3600	7	58	11	5	middle	FALSE	0.524055	20770
ENSG00000064703	DDX20	3600	8	82	11	4	middle	FALSE	0.524055	20770
ENSG00000064703	DDX20	3600	9	105	11	3	middle	FALSE	0.524055	20770
ENSG00000064703	DDX20	3600	10	101	11	2	middle	FALSE	0.524055	20770
ENSG00000064703	DDX20	3600	1	324	11	11	first	FALSE	0.524055	20770
ENSG00000064703	DDX20	3600	11	2263	11	1	last	FALSE	0.524055	20770
ENSG00000064886	CHI3L2	1416	2	29	11	10	middle	FALSE	0.790367	42669
ENSG00000064886	CHI3L2	1416	3	201	11	9	middle	FALSE	0.790367	42669
ENSG00000064886	CHI3L2	1416	4	56	11	8	middle	FALSE	0.790367	42669
ENSG00000064886	CHI3L2	1416	5	150	11	7	middle	FALSE	0.790367	42669
ENSG00000064886	CHI3L2	1416	6	124	11	6	middle	FALSE	0.790367	42669
ENSG00000064886	CHI3L2	1416	7	129	11	5	middle	FALSE	0.790367	42669
ENSG00000064886	CHI3L2	1416	8	182	11	4	middle	FALSE	0.790367	42669
ENSG00000064886	CHI3L2	1416	9	116	11	3	middle	FALSE	0.790367	42669
ENSG00000064886	CHI3L2	1416	10	139	11	2	middle	FALSE	0.790367	42669
ENSG00000064886	CHI3L2	1416	11	223	11	1	last	FALSE	0.790367	42669
ENSG00000064886	CHI3L2	1416	1	56	11	11	first	FALSE	0.790367	42669
ENSG00000065135	GNAI3	9044	1	223	9	9	first	FALSE	0.336265	51580
ENSG00000065135	GNAI3	9044	2	42	9	8	middle	FALSE	0.336265	51580
ENSG00000065135	GNAI3	9044	3	141	9	7	middle	FALSE	0.336265	51580
ENSG00000065135	GNAI3	9044	4	157	9	6	middle	FALSE	0.336265	51580
ENSG00000065135	GNAI3	9044	5	128	9	5	middle	FALSE	0.336265	51580
ENSG00000065135	GNAI3	9044	6	129	9	4	middle	FALSE	0.336265	51580
ENSG00000065135	GNAI3	9044	7	153	9	3	middle	FALSE	0.336265	51580
ENSG00000065135	GNAI3	9044	8	212	9	2	middle	FALSE	0.336265	51580
ENSG00000065135	GNAI3	9044	9	7850	9	1	last	FALSE	0.336265	51580
ENSG00000065183	WDR3	10004	1	43	27	27	first	FALSE	0.372533	36823
ENSG00000065183	WDR3	10004	2	202	27	26	middle	FALSE	0.372533	36823
ENSG00000065183	WDR3	10004	3	209	27	25	middle	FALSE	0.372533	36823
ENSG00000065183	WDR3	10004	4	118	27	24	middle	FALSE	0.372533	36823
ENSG00000065183	WDR3	10004	5	78	27	23	middle	FALSE	0.372533	36823
ENSG00000065183	WDR3	10004	6	95	27	22	middle	FALSE	0.372533	36823
ENSG00000065183	WDR3	10004	7	113	27	21	middle	FALSE	0.372533	36823
ENSG00000065183	WDR3	10004	8	101	27	20	middle	FALSE	0.372533	36823
ENSG00000065183	WDR3	10004	9	97	27	19	middle	FALSE	0.372533	36823
ENSG00000065183	WDR3	10004	10	107	27	18	middle	FALSE	0.372533	36823
ENSG00000065183	WDR3	10004	11	230	27	17	middle	FALSE	0.372533	36823
ENSG00000065183	WDR3	10004	12	93	27	16	middle	FALSE	0.372533	36823
ENSG00000065183	WDR3	10004	13	101	27	15	middle	FALSE	0.372533	36823
ENSG00000065183	WDR3	10004	14	85	27	14	middle	FALSE	0.372533	36823
ENSG00000065183	WDR3	10004	15	135	27	13	middle	FALSE	0.372533	36823
ENSG00000065183	WDR3	10004	16	56	27	12	middle	FALSE	0.372533	36823
ENSG00000065183	WDR3	10004	17	100	27	11	middle	FALSE	0.372533	36823
ENSG00000065183	WDR3	10004	18	111	27	10	middle	FALSE	0.372533	36823
ENSG00000065183	WDR3	10004	19	134	27	9	middle	FALSE	0.372533	36823
ENSG00000065183	WDR3	10004	20	50	27	8	middle	FALSE	0.372533	36823
ENSG00000065183	WDR3	10004	21	65	27	7	middle	FALSE	0.372533	36823
ENSG00000065183	WDR3	10004	22	92	27	6	middle	FALSE	0.372533	36823
ENSG00000065183	WDR3	10004	23	47	27	5	middle	FALSE	0.372533	36823
ENSG00000065183	WDR3	10004	24	43	27	4	middle	FALSE	0.372533	36823
ENSG00000065183	WDR3	10004	25	128	27	3	middle	FALSE	0.372533	36823
ENSG00000065183	WDR3	10004	26	93	27	2	middle	FALSE	0.372533	36823
ENSG00000065183	WDR3	10004	27	7251	27	1	last	FALSE	0.372533	36823
ENSG00000065243	PKN2	6070	2	300	22	21	middle	FALSE	0.293597	152033
ENSG00000065243	PKN2	6070	3	154	22	20	middle	FALSE	0.293597	152033
ENSG00000065243	PKN2	6070	4	117	22	19	middle	FALSE	0.293597	152033
ENSG00000065243	PKN2	6070	5	145	22	18	middle	FALSE	0.293597	152033
ENSG00000065243	PKN2	6070	6	216	22	17	middle	FALSE	0.293597	152033
ENSG00000065243	PKN2	6070	7	185	22	16	middle	FALSE	0.293597	152033
ENSG00000065243	PKN2	6070	8	109	22	15	middle	FALSE	0.293597	152033
ENSG00000065243	PKN2	6070	9	143	22	14	middle	FALSE	0.293597	152033
ENSG00000065243	PKN2	6070	10	75	22	13	middle	FALSE	0.293597	152033
ENSG00000065243	PKN2	6070	1	355	22	22	first	FALSE	0.293597	152033
ENSG00000065243	PKN2	6070	11	174	22	12	middle	FALSE	0.293597	152033
ENSG00000065243	PKN2	6070	12	126	22	11	middle	FALSE	0.293597	152033
ENSG00000065243	PKN2	6070	13	130	22	10	middle	FALSE	0.293597	152033
ENSG00000065243	PKN2	6070	14	75	22	9	middle	FALSE	0.293597	152033
ENSG00000065243	PKN2	6070	15	91	22	8	middle	FALSE	0.293597	152033
ENSG00000065243	PKN2	6070	16	176	22	7	middle	FALSE	0.293597	152033
ENSG00000065243	PKN2	6070	17	62	22	6	middle	FALSE	0.293597	152033
ENSG00000065243	PKN2	6070	18	76	22	5	middle	FALSE	0.293597	152033
ENSG00000065243	PKN2	6070	19	142	22	4	middle	FALSE	0.293597	152033
ENSG00000065243	PKN2	6070	20	107	22	3	middle	FALSE	0.293597	152033
ENSG00000065243	PKN2	6070	21	80	22	2	middle	FALSE	0.293597	152033
ENSG00000065243	PKN2	6070	22	3010	22	1	last	FALSE	0.293597	152033
ENSG00000065600	PACC1	2469	1	164	8	8	first	FALSE	0.583654	50973
ENSG00000065600	PACC1	2469	2	96	8	7	middle	FALSE	0.583654	50973
ENSG00000065600	PACC1	2469	3	209	8	6	middle	FALSE	0.583654	50973
ENSG00000065600	PACC1	2469	4	151	8	5	middle	FALSE	0.583654	50973
ENSG00000065600	PACC1	2469	5	142	8	4	middle	FALSE	0.583654	50973
ENSG00000065600	PACC1	2469	6	144	8	3	middle	FALSE	0.583654	50973
ENSG00000065600	PACC1	2469	7	107	8	2	middle	FALSE	0.583654	50973
ENSG00000065600	PACC1	2469	8	1448	8	1	last	FALSE	0.583654	50973
ENSG00000065978	YBX1	2979	1	313	8	8	first	FALSE	0.273288	21387
ENSG00000065978	YBX1	2979	2	63	8	7	middle	FALSE	0.273288	21387
ENSG00000065978	YBX1	2979	3	33	8	6	middle	FALSE	0.273288	21387
ENSG00000065978	YBX1	2979	4	89	8	5	middle	FALSE	0.273288	21387
ENSG00000065978	YBX1	2979	5	302	8	4	middle	FALSE	0.273288	21387
ENSG00000065978	YBX1	2979	6	82	8	3	middle	FALSE	0.273288	21387
ENSG00000065978	YBX1	2979	7	265	8	2	middle	FALSE	0.273288	21387
ENSG00000065978	YBX1	2979	8	1824	8	1	last	FALSE	0.273288	21387
ENSG00000066027	PPP2R5A	3245	1	881	13	13	first	FALSE	0.321533	76443
ENSG00000066027	PPP2R5A	3245	2	196	13	12	middle	FALSE	0.321533	76443
ENSG00000066027	PPP2R5A	3245	3	101	13	11	middle	FALSE	0.321533	76443
ENSG00000066027	PPP2R5A	3245	4	92	13	10	middle	FALSE	0.321533	76443
ENSG00000066027	PPP2R5A	3245	5	130	13	9	middle	FALSE	0.321533	76443
ENSG00000066027	PPP2R5A	3245	6	59	13	8	middle	FALSE	0.321533	76443
ENSG00000066027	PPP2R5A	3245	7	108	13	7	middle	FALSE	0.321533	76443
ENSG00000066027	PPP2R5A	3245	8	53	13	6	middle	FALSE	0.321533	76443
ENSG00000066027	PPP2R5A	3245	9	50	13	5	middle	FALSE	0.321533	76443
ENSG00000066027	PPP2R5A	3245	10	119	13	4	middle	FALSE	0.321533	76443
ENSG00000066027	PPP2R5A	3245	11	127	13	3	middle	FALSE	0.321533	76443
ENSG00000066027	PPP2R5A	3245	12	101	13	2	middle	FALSE	0.321533	76443
ENSG00000066027	PPP2R5A	3245	13	1215	13	1	last	FALSE	0.321533	76443
ENSG00000066056	TIE1	3893	1	147	23	23	first	FALSE	0.68584	22126
ENSG00000066056	TIE1	3893	2	314	23	22	middle	FALSE	0.68584	22126
ENSG00000066056	TIE1	3893	3	110	23	21	middle	FALSE	0.68584	22126
ENSG00000066056	TIE1	3893	4	155	23	20	middle	FALSE	0.68584	22126
ENSG00000066056	TIE1	3893	5	131	23	19	middle	FALSE	0.68584	22126
ENSG00000066056	TIE1	3893	6	140	23	18	middle	FALSE	0.68584	22126
ENSG00000066056	TIE1	3893	7	128	23	17	middle	FALSE	0.68584	22126
ENSG00000066056	TIE1	3893	8	145	23	16	middle	FALSE	0.68584	22126
ENSG00000066056	TIE1	3893	9	144	23	15	middle	FALSE	0.68584	22126
ENSG00000066056	TIE1	3893	10	158	23	14	middle	FALSE	0.68584	22126
ENSG00000066056	TIE1	3893	11	137	23	13	middle	FALSE	0.68584	22126
ENSG00000066056	TIE1	3893	12	296	23	12	middle	FALSE	0.68584	22126
ENSG00000066056	TIE1	3893	13	290	23	11	middle	FALSE	0.68584	22126
ENSG00000066056	TIE1	3893	14	190	23	10	middle	FALSE	0.68584	22126
ENSG00000066056	TIE1	3893	15	210	23	9	middle	FALSE	0.68584	22126
ENSG00000066056	TIE1	3893	16	110	23	8	middle	FALSE	0.68584	22126
ENSG00000066056	TIE1	3893	17	190	23	7	middle	FALSE	0.68584	22126
ENSG00000066056	TIE1	3893	18	113	23	6	middle	FALSE	0.68584	22126
ENSG00000066056	TIE1	3893	19	70	23	5	middle	FALSE	0.68584	22126
ENSG00000066056	TIE1	3893	20	40	23	4	middle	FALSE	0.68584	22126
ENSG00000066056	TIE1	3893	21	96	23	3	middle	FALSE	0.68584	22126
ENSG00000066056	TIE1	3893	22	99	23	2	middle	FALSE	0.68584	22126
ENSG00000066056	TIE1	3893	23	457	23	1	last	FALSE	0.68584	22126
ENSG00000066185	ZMYND12	1530	1	134	8	8	first	FALSE	0.831473	25924
ENSG00000066185	ZMYND12	1530	2	141	8	7	middle	FALSE	0.831473	25924
ENSG00000066185	ZMYND12	1530	3	171	8	6	middle	FALSE	0.831473	25924
ENSG00000066185	ZMYND12	1530	4	169	8	5	middle	FALSE	0.831473	25924
ENSG00000066185	ZMYND12	1530	5	122	8	4	middle	FALSE	0.831473	25924
ENSG00000066185	ZMYND12	1530	6	111	8	3	middle	FALSE	0.831473	25924
ENSG00000066185	ZMYND12	1530	7	145	8	2	middle	FALSE	0.831473	25924
ENSG00000066185	ZMYND12	1530	8	529	8	1	last	FALSE	0.831473	25924
ENSG00000066279	ASPM	10863	1	528	28	28	first	FALSE	0.718251	62573
ENSG00000066279	ASPM	10863	2	143	28	27	middle	FALSE	0.718251	62573
ENSG00000066279	ASPM	10863	3	1479	28	26	middle	FALSE	0.718251	62573
ENSG00000066279	ASPM	10863	4	104	28	25	middle	FALSE	0.718251	62573
ENSG00000066279	ASPM	10863	5	146	28	24	middle	FALSE	0.718251	62573
ENSG00000066279	ASPM	10863	6	245	28	23	middle	FALSE	0.718251	62573
ENSG00000066279	ASPM	10863	7	67	28	22	middle	FALSE	0.718251	62573
ENSG00000066279	ASPM	10863	8	141	28	21	middle	FALSE	0.718251	62573
ENSG00000066279	ASPM	10863	9	130	28	20	middle	FALSE	0.718251	62573
ENSG00000066279	ASPM	10863	10	175	28	19	middle	FALSE	0.718251	62573
ENSG00000066279	ASPM	10863	11	145	28	18	middle	FALSE	0.718251	62573
ENSG00000066279	ASPM	10863	12	85	28	17	middle	FALSE	0.718251	62573
ENSG00000066279	ASPM	10863	13	221	28	16	middle	FALSE	0.718251	62573
ENSG00000066279	ASPM	10863	14	207	28	15	middle	FALSE	0.718251	62573
ENSG00000066279	ASPM	10863	15	142	28	14	middle	FALSE	0.718251	62573
ENSG00000066279	ASPM	10863	16	128	28	13	middle	FALSE	0.718251	62573
ENSG00000066279	ASPM	10863	17	194	28	12	middle	FALSE	0.718251	62573
ENSG00000066279	ASPM	10863	18	4754	28	11	middle	FALSE	0.718251	62573
ENSG00000066279	ASPM	10863	19	166	28	10	middle	FALSE	0.718251	62573
ENSG00000066279	ASPM	10863	20	96	28	9	middle	FALSE	0.718251	62573
ENSG00000066279	ASPM	10863	21	209	28	8	middle	FALSE	0.718251	62573
ENSG00000066279	ASPM	10863	22	149	28	7	middle	FALSE	0.718251	62573
ENSG00000066279	ASPM	10863	23	191	28	6	middle	FALSE	0.718251	62573
ENSG00000066279	ASPM	10863	24	192	28	5	middle	FALSE	0.718251	62573
ENSG00000066279	ASPM	10863	25	154	28	4	middle	FALSE	0.718251	62573
ENSG00000066279	ASPM	10863	26	176	28	3	middle	FALSE	0.718251	62573
ENSG00000066279	ASPM	10863	27	169	28	2	middle	FALSE	0.718251	62573
ENSG00000066279	ASPM	10863	28	299	28	1	last	FALSE	0.718251	62573
ENSG00000066294	CD84	8204	3	251	7	5	middle	FALSE	0.792905	38421
ENSG00000066294	CD84	8204	4	119	7	4	middle	FALSE	0.792905	38421
ENSG00000066294	CD84	8204	5	97	7	3	middle	FALSE	0.792905	38421
ENSG00000066294	CD84	8204	6	62	7	2	middle	FALSE	0.792905	38421
ENSG00000066294	CD84	8204	1	104	7	7	first	FALSE	0.792905	38421
ENSG00000066294	CD84	8204	2	341	7	6	middle	FALSE	0.792905	38421
ENSG00000066294	CD84	8204	7	7223	7	1	last	FALSE	0.792905	38421
ENSG00000066322	ELOVL1	1466	2	59	8	7	middle	FALSE	0.393281	4676
ENSG00000066322	ELOVL1	1466	3	190	8	6	middle	FALSE	0.393281	4676
ENSG00000066322	ELOVL1	1466	4	80	8	5	middle	FALSE	0.393281	4676
ENSG00000066322	ELOVL1	1466	5	56	8	4	middle	FALSE	0.393281	4676
ENSG00000066322	ELOVL1	1466	6	105	8	3	middle	FALSE	0.393281	4676
ENSG00000066322	ELOVL1	1466	7	136	8	2	middle	FALSE	0.393281	4676
ENSG00000066322	ELOVL1	1466	1	96	8	8	first	FALSE	0.393281	4676
ENSG00000066322	ELOVL1	1466	8	736	8	1	last	FALSE	0.393281	4676
ENSG00000066557	LRRC40	2843	1	189	15	15	first	FALSE	0.430045	60774
ENSG00000066557	LRRC40	2843	2	181	15	14	middle	FALSE	0.430045	60774
ENSG00000066557	LRRC40	2843	3	73	15	13	middle	FALSE	0.430045	60774
ENSG00000066557	LRRC40	2843	4	129	15	12	middle	FALSE	0.430045	60774
ENSG00000066557	LRRC40	2843	5	123	15	11	middle	FALSE	0.430045	60774
ENSG00000066557	LRRC40	2843	6	142	15	10	middle	FALSE	0.430045	60774
ENSG00000066557	LRRC40	2843	7	172	15	9	middle	FALSE	0.430045	60774
ENSG00000066557	LRRC40	2843	8	87	15	8	middle	FALSE	0.430045	60774
ENSG00000066557	LRRC40	2843	9	45	15	7	middle	FALSE	0.430045	60774
ENSG00000066557	LRRC40	2843	10	108	15	6	middle	FALSE	0.430045	60774
ENSG00000066557	LRRC40	2843	11	107	15	5	middle	FALSE	0.430045	60774
ENSG00000066557	LRRC40	2843	12	110	15	4	middle	FALSE	0.430045	60774
ENSG00000066557	LRRC40	2843	13	77	15	3	middle	FALSE	0.430045	60774
ENSG00000066557	LRRC40	2843	14	185	15	2	middle	FALSE	0.430045	60774
ENSG00000066557	LRRC40	2843	15	1100	15	1	last	FALSE	0.430045	60774
ENSG00000067208	EVI5	7795	3	189	20	18	middle	FALSE	0.425081	283708
ENSG00000067208	EVI5	7795	4	224	20	17	middle	FALSE	0.425081	283708
ENSG00000067208	EVI5	7795	5	74	20	16	middle	FALSE	0.425081	283708
ENSG00000067208	EVI5	7795	6	125	20	15	middle	FALSE	0.425081	283708
ENSG00000067208	EVI5	7795	7	143	20	14	middle	FALSE	0.425081	283708
ENSG00000067208	EVI5	7795	8	89	20	13	middle	FALSE	0.425081	283708
ENSG00000067208	EVI5	7795	9	97	20	12	middle	FALSE	0.425081	283708
ENSG00000067208	EVI5	7795	10	60	20	11	middle	FALSE	0.425081	283708
ENSG00000067208	EVI5	7795	11	53	20	10	middle	FALSE	0.425081	283708
ENSG00000067208	EVI5	7795	12	32	20	9	middle	FALSE	0.425081	283708
ENSG00000067208	EVI5	7795	13	146	20	8	middle	FALSE	0.425081	283708
ENSG00000067208	EVI5	7795	14	134	20	7	middle	FALSE	0.425081	283708
ENSG00000067208	EVI5	7795	15	140	20	6	middle	FALSE	0.425081	283708
ENSG00000067208	EVI5	7795	16	158	20	5	middle	FALSE	0.425081	283708
ENSG00000067208	EVI5	7795	17	146	20	4	middle	FALSE	0.425081	283708
ENSG00000067208	EVI5	7795	18	95	20	3	middle	FALSE	0.425081	283708
ENSG00000067208	EVI5	7795	19	95	20	2	middle	FALSE	0.425081	283708
ENSG00000067208	EVI5	7795	20	5274	20	1	last	FALSE	0.425081	283708
ENSG00000067208	EVI5	7795	2	229	20	19	middle	FALSE	0.425081	283708
ENSG00000067208	EVI5	7795	1	272	20	20	first	FALSE	0.425081	283708
ENSG00000067533	RRP15	7765	1	162	5	5	first	FALSE	0.489739	52690
ENSG00000067533	RRP15	7765	2	265	5	4	middle	FALSE	0.489739	52690
ENSG00000067533	RRP15	7765	3	97	5	3	middle	FALSE	0.489739	52690
ENSG00000067533	RRP15	7765	4	201	5	2	middle	FALSE	0.489739	52690
ENSG00000067533	RRP15	7765	5	7035	5	1	last	FALSE	0.489739	52690
ENSG00000067606	PRKCZ	2385	1	290	18	18	first	FALSE	0.694382	134984
ENSG00000067606	PRKCZ	2385	2	121	18	17	middle	FALSE	0.694382	134984
ENSG00000067606	PRKCZ	2385	3	89	18	16	middle	FALSE	0.694382	134984
ENSG00000067606	PRKCZ	2385	4	50	18	15	middle	FALSE	0.694382	134984
ENSG00000067606	PRKCZ	2385	5	85	18	14	middle	FALSE	0.694382	134984
ENSG00000067606	PRKCZ	2385	6	131	18	13	middle	FALSE	0.694382	134984
ENSG00000067606	PRKCZ	2385	7	81	18	12	middle	FALSE	0.694382	134984
ENSG00000067606	PRKCZ	2385	8	52	18	11	middle	FALSE	0.694382	134984
ENSG00000067606	PRKCZ	2385	9	188	18	10	middle	FALSE	0.694382	134984
ENSG00000067606	PRKCZ	2385	10	97	18	9	middle	FALSE	0.694382	134984
ENSG00000067606	PRKCZ	2385	11	86	18	8	middle	FALSE	0.694382	134984
ENSG00000067606	PRKCZ	2385	12	135	18	7	middle	FALSE	0.694382	134984
ENSG00000067606	PRKCZ	2385	13	87	18	6	middle	FALSE	0.694382	134984
ENSG00000067606	PRKCZ	2385	14	119	18	5	middle	FALSE	0.694382	134984
ENSG00000067606	PRKCZ	2385	15	79	18	4	middle	FALSE	0.694382	134984
ENSG00000067606	PRKCZ	2385	16	89	18	3	middle	FALSE	0.694382	134984
ENSG00000067606	PRKCZ	2385	17	115	18	2	middle	FALSE	0.694382	134984
ENSG00000067606	PRKCZ	2385	18	473	18	1	last	FALSE	0.694382	134984
ENSG00000067704	IARS2	3530	1	351	23	23	first	FALSE	0.222289	53909
ENSG00000067704	IARS2	3530	2	122	23	22	middle	FALSE	0.222289	53909
ENSG00000067704	IARS2	3530	3	159	23	21	middle	FALSE	0.222289	53909
ENSG00000067704	IARS2	3530	4	148	23	20	middle	FALSE	0.222289	53909
ENSG00000067704	IARS2	3530	5	49	23	19	middle	FALSE	0.222289	53909
ENSG00000067704	IARS2	3530	6	109	23	18	middle	FALSE	0.222289	53909
ENSG00000067704	IARS2	3530	7	90	23	17	middle	FALSE	0.222289	53909
ENSG00000067704	IARS2	3530	8	115	23	16	middle	FALSE	0.222289	53909
ENSG00000067704	IARS2	3530	9	169	23	15	middle	FALSE	0.222289	53909
ENSG00000067704	IARS2	3530	10	90	23	14	middle	FALSE	0.222289	53909
ENSG00000067704	IARS2	3530	11	151	23	13	middle	FALSE	0.222289	53909
ENSG00000067704	IARS2	3530	12	160	23	12	middle	FALSE	0.222289	53909
ENSG00000067704	IARS2	3530	13	102	23	11	middle	FALSE	0.222289	53909
ENSG00000067704	IARS2	3530	14	93	23	10	middle	FALSE	0.222289	53909
ENSG00000067704	IARS2	3530	15	108	23	9	middle	FALSE	0.222289	53909
ENSG00000067704	IARS2	3530	16	102	23	8	middle	FALSE	0.222289	53909
ENSG00000067704	IARS2	3530	17	125	23	7	middle	FALSE	0.222289	53909
ENSG00000067704	IARS2	3530	18	131	23	6	middle	FALSE	0.222289	53909
ENSG00000067704	IARS2	3530	19	106	23	5	middle	FALSE	0.222289	53909
ENSG00000067704	IARS2	3530	20	145	23	4	middle	FALSE	0.222289	53909
ENSG00000067704	IARS2	3530	21	190	23	3	middle	FALSE	0.222289	53909
ENSG00000067704	IARS2	3530	22	144	23	2	middle	FALSE	0.222289	53909
ENSG00000067704	IARS2	3530	23	548	23	1	last	FALSE	0.222289	53909
ENSG00000069248	NUP133	5208	1	273	26	26	first	FALSE	0.359683	68082
ENSG00000069248	NUP133	5208	2	118	26	25	middle	FALSE	0.359683	68082
ENSG00000069248	NUP133	5208	3	103	26	24	middle	FALSE	0.359683	68082
ENSG00000069248	NUP133	5208	4	107	26	23	middle	FALSE	0.359683	68082
ENSG00000069248	NUP133	5208	5	134	26	22	middle	FALSE	0.359683	68082
ENSG00000069248	NUP133	5208	6	170	26	21	middle	FALSE	0.359683	68082
ENSG00000069248	NUP133	5208	7	155	26	20	middle	FALSE	0.359683	68082
ENSG00000069248	NUP133	5208	8	70	26	19	middle	FALSE	0.359683	68082
ENSG00000069248	NUP133	5208	9	147	26	18	middle	FALSE	0.359683	68082
ENSG00000069248	NUP133	5208	10	147	26	17	middle	FALSE	0.359683	68082
ENSG00000069248	NUP133	5208	11	157	26	16	middle	FALSE	0.359683	68082
ENSG00000069248	NUP133	5208	12	91	26	15	middle	FALSE	0.359683	68082
ENSG00000069248	NUP133	5208	13	163	26	14	middle	FALSE	0.359683	68082
ENSG00000069248	NUP133	5208	14	94	26	13	middle	FALSE	0.359683	68082
ENSG00000069248	NUP133	5208	15	224	26	12	middle	FALSE	0.359683	68082
ENSG00000069248	NUP133	5208	16	122	26	11	middle	FALSE	0.359683	68082
ENSG00000069248	NUP133	5208	17	99	26	10	middle	FALSE	0.359683	68082
ENSG00000069248	NUP133	5208	18	251	26	9	middle	FALSE	0.359683	68082
ENSG00000069248	NUP133	5208	19	133	26	8	middle	FALSE	0.359683	68082
ENSG00000069248	NUP133	5208	20	158	26	7	middle	FALSE	0.359683	68082
ENSG00000069248	NUP133	5208	21	135	26	6	middle	FALSE	0.359683	68082
ENSG00000069248	NUP133	5208	22	118	26	5	middle	FALSE	0.359683	68082
ENSG00000069248	NUP133	5208	23	80	26	4	middle	FALSE	0.359683	68082
ENSG00000069248	NUP133	5208	24	64	26	3	middle	FALSE	0.359683	68082
ENSG00000069248	NUP133	5208	25	88	26	2	middle	FALSE	0.359683	68082
ENSG00000069248	NUP133	5208	26	1781	26	1	last	FALSE	0.359683	68082
ENSG00000069275	NUCKS1	6399	1	225	7	7	first	FALSE	0.349572	37360
ENSG00000069275	NUCKS1	6399	2	49	7	6	middle	FALSE	0.349572	37360
ENSG00000069275	NUCKS1	6399	3	105	7	5	middle	FALSE	0.349572	37360
ENSG00000069275	NUCKS1	6399	4	55	7	4	middle	FALSE	0.349572	37360
ENSG00000069275	NUCKS1	6399	5	152	7	3	middle	FALSE	0.349572	37360
ENSG00000069275	NUCKS1	6399	6	149	7	2	middle	FALSE	0.349572	37360
ENSG00000069275	NUCKS1	6399	7	5657	7	1	last	FALSE	0.349572	37360
ENSG00000069424	KCNAB2	4176	3	43	16	14	middle	FALSE	0.59407	110266
ENSG00000069424	KCNAB2	4176	4	37	16	13	middle	FALSE	0.59407	110266
ENSG00000069424	KCNAB2	4176	5	79	16	12	middle	FALSE	0.59407	110266
ENSG00000069424	KCNAB2	4176	6	44	16	11	middle	FALSE	0.59407	110266
ENSG00000069424	KCNAB2	4176	7	44	16	10	middle	FALSE	0.59407	110266
ENSG00000069424	KCNAB2	4176	8	43	16	9	middle	FALSE	0.59407	110266
ENSG00000069424	KCNAB2	4176	9	86	16	8	middle	FALSE	0.59407	110266
ENSG00000069424	KCNAB2	4176	11	85	16	6	middle	FALSE	0.59407	110266
ENSG00000069424	KCNAB2	4176	12	120	16	5	middle	FALSE	0.59407	110266
ENSG00000069424	KCNAB2	4176	13	94	16	4	middle	FALSE	0.59407	110266
ENSG00000069424	KCNAB2	4176	14	120	16	3	middle	FALSE	0.59407	110266
ENSG00000069424	KCNAB2	4176	15	88	16	2	middle	FALSE	0.59407	110266
ENSG00000069424	KCNAB2	4176	10	44	16	7	middle	FALSE	0.59407	110266
ENSG00000069424	KCNAB2	4176	16	2695	16	1	last	FALSE	0.59407	110266
ENSG00000069424	KCNAB2	4176	1	295	16	16	first	FALSE	0.59407	110266
ENSG00000069424	KCNAB2	4176	2	243	16	15	middle	FALSE	0.59407	110266
ENSG00000069702	TGFBR3	6339	3	184	17	15	middle	FALSE	0.443861	225992
ENSG00000069702	TGFBR3	6339	2	173	17	16	middle	FALSE	0.443861	225992
ENSG00000069702	TGFBR3	6339	4	137	17	14	middle	FALSE	0.443861	225992
ENSG00000069702	TGFBR3	6339	5	183	17	13	middle	FALSE	0.443861	225992
ENSG00000069702	TGFBR3	6339	6	168	17	12	middle	FALSE	0.443861	225992
ENSG00000069702	TGFBR3	6339	7	147	17	11	middle	FALSE	0.443861	225992
ENSG00000069702	TGFBR3	6339	8	189	17	10	middle	FALSE	0.443861	225992
ENSG00000069702	TGFBR3	6339	10	152	17	8	middle	FALSE	0.443861	225992
ENSG00000069702	TGFBR3	6339	11	140	17	7	middle	FALSE	0.443861	225992
ENSG00000069702	TGFBR3	6339	12	158	17	6	middle	FALSE	0.443861	225992
ENSG00000069702	TGFBR3	6339	13	299	17	5	middle	FALSE	0.443861	225992
ENSG00000069702	TGFBR3	6339	14	120	17	4	middle	FALSE	0.443861	225992
ENSG00000069702	TGFBR3	6339	15	41	17	3	middle	FALSE	0.443861	225992
ENSG00000069702	TGFBR3	6339	16	107	17	2	middle	FALSE	0.443861	225992
ENSG00000069702	TGFBR3	6339	9	337	17	9	middle	FALSE	0.443861	225992
ENSG00000069702	TGFBR3	6339	1	273	17	17	first	FALSE	0.443861	225992
ENSG00000069702	TGFBR3	6339	17	3514	17	1	last	FALSE	0.443861	225992
ENSG00000069812	HES2	4262	2	95	4	3	middle	FALSE	0.86655	12252
ENSG00000069812	HES2	4262	1	143	4	4	first	FALSE	0.86655	12252
ENSG00000069812	HES2	4262	3	99	4	2	middle	FALSE	0.86655	12252
ENSG00000069812	HES2	4262	4	3921	4	1	last	FALSE	0.86655	12252
ENSG00000070759	TESK2	3071	3	121	11	9	middle	FALSE	0.658847	147280
ENSG00000070759	TESK2	3071	4	48	11	8	middle	FALSE	0.658847	147280
ENSG00000070759	TESK2	3071	5	146	11	7	middle	FALSE	0.658847	147280
ENSG00000070759	TESK2	3071	6	82	11	6	middle	FALSE	0.658847	147280
ENSG00000070759	TESK2	3071	7	84	11	5	middle	FALSE	0.658847	147280
ENSG00000070759	TESK2	3071	8	83	11	4	middle	FALSE	0.658847	147280
ENSG00000070759	TESK2	3071	10	117	11	2	middle	FALSE	0.658847	147280
ENSG00000070759	TESK2	3071	11	1675	11	1	last	FALSE	0.658847	147280
ENSG00000070759	TESK2	3071	1	311	11	11	first	FALSE	0.658847	147280
ENSG00000070759	TESK2	3071	2	307	11	10	middle	FALSE	0.658847	147280
ENSG00000070759	TESK2	3071	9	86	11	3	middle	FALSE	0.658847	147280
ENSG00000070785	EIF2B3	1900	1	102	12	12	first	FALSE	0.407064	136200
ENSG00000070785	EIF2B3	1900	2	156	12	11	middle	FALSE	0.407064	136200
ENSG00000070785	EIF2B3	1900	3	145	12	10	middle	FALSE	0.407064	136200
ENSG00000070785	EIF2B3	1900	4	159	12	9	middle	FALSE	0.407064	136200
ENSG00000070785	EIF2B3	1900	5	111	12	8	middle	FALSE	0.407064	136200
ENSG00000070785	EIF2B3	1900	6	89	12	7	middle	FALSE	0.407064	136200
ENSG00000070785	EIF2B3	1900	7	127	12	6	middle	FALSE	0.407064	136200
ENSG00000070785	EIF2B3	1900	8	190	12	5	middle	FALSE	0.407064	136200
ENSG00000070785	EIF2B3	1900	9	77	12	4	middle	FALSE	0.407064	136200
ENSG00000070785	EIF2B3	1900	10	148	12	3	middle	FALSE	0.407064	136200
ENSG00000070785	EIF2B3	1900	11	103	12	2	middle	FALSE	0.407064	136200
ENSG00000070785	EIF2B3	1900	12	481	12	1	last	FALSE	0.407064	136200
ENSG00000070831	CDC42	10503	2	154	6	5	middle	FALSE	0.26779	48733
ENSG00000070831	CDC42	10503	3	72	6	4	middle	FALSE	0.26779	48733
ENSG00000070831	CDC42	10503	4	109	6	3	middle	FALSE	0.26779	48733
ENSG00000070831	CDC42	10503	5	197	6	2	middle	FALSE	0.26779	48733
ENSG00000070831	CDC42	10503	1	33	6	6	first	FALSE	0.26779	48733
ENSG00000070831	CDC42	10503	6	9932	6	1	last	FALSE	0.26779	48733
ENSG00000070886	EPHA8	5019	1	240	17	17	first	FALSE	0.937354	40106
ENSG00000070886	EPHA8	5019	2	64	17	16	middle	FALSE	0.937354	40106
ENSG00000070886	EPHA8	5019	3	663	17	15	middle	FALSE	0.937354	40106
ENSG00000070886	EPHA8	5019	4	155	17	14	middle	FALSE	0.937354	40106
ENSG00000070886	EPHA8	5019	5	335	17	13	middle	FALSE	0.937354	40106
ENSG00000070886	EPHA8	5019	6	124	17	12	middle	FALSE	0.937354	40106
ENSG00000070886	EPHA8	5019	7	162	17	11	middle	FALSE	0.937354	40106
ENSG00000070886	EPHA8	5019	8	93	17	10	middle	FALSE	0.937354	40106
ENSG00000070886	EPHA8	5019	9	67	17	9	middle	FALSE	0.937354	40106
ENSG00000070886	EPHA8	5019	10	164	17	8	middle	FALSE	0.937354	40106
ENSG00000070886	EPHA8	5019	11	185	17	7	middle	FALSE	0.937354	40106
ENSG00000070886	EPHA8	5019	12	61	17	6	middle	FALSE	0.937354	40106
ENSG00000070886	EPHA8	5019	13	209	17	5	middle	FALSE	0.937354	40106
ENSG00000070886	EPHA8	5019	14	149	17	4	middle	FALSE	0.937354	40106
ENSG00000070886	EPHA8	5019	15	190	17	3	middle	FALSE	0.937354	40106
ENSG00000070886	EPHA8	5019	16	173	17	2	middle	FALSE	0.937354	40106
ENSG00000070886	EPHA8	5019	17	1968	17	1	last	FALSE	0.937354	40106
ENSG00000072694	FCGR2B	2133	2	20	8	7	middle	FALSE	0.778106	15511
ENSG00000072694	FCGR2B	2133	3	257	8	6	middle	FALSE	0.778106	15511
ENSG00000072694	FCGR2B	2133	4	254	8	5	middle	FALSE	0.778106	15511
ENSG00000072694	FCGR2B	2133	5	113	8	4	middle	FALSE	0.778106	15511
ENSG00000072694	FCGR2B	2133	7	37	8	2	middle	FALSE	0.778106	15511
ENSG00000072694	FCGR2B	2133	6	56	8	3	middle	FALSE	0.778106	15511
ENSG00000072694	FCGR2B	2133	1	210	8	8	first	FALSE	0.778106	15511
ENSG00000072694	FCGR2B	2133	8	1178	8	1	last	FALSE	0.778106	15511
ENSG00000073754	CD5L	2204	1	134	6	6	first	FALSE	0.961075	67345
ENSG00000073754	CD5L	2204	2	26	6	5	middle	FALSE	0.961075	67345
ENSG00000073754	CD5L	2204	3	320	6	4	middle	FALSE	0.961075	67345
ENSG00000073754	CD5L	2204	4	341	6	3	middle	FALSE	0.961075	67345
ENSG00000073754	CD5L	2204	5	320	6	2	middle	FALSE	0.961075	67345
ENSG00000073754	CD5L	2204	6	1057	6	1	last	FALSE	0.961075	67345
ENSG00000073756	PTGS2	4510	1	184	10	10	first	FALSE	0.752899	9131
ENSG00000073756	PTGS2	4510	2	116	10	9	middle	FALSE	0.752899	9131
ENSG00000073756	PTGS2	4510	3	143	10	8	middle	FALSE	0.752899	9131
ENSG00000073756	PTGS2	4510	4	143	10	7	middle	FALSE	0.752899	9131
ENSG00000073756	PTGS2	4510	5	181	10	6	middle	FALSE	0.752899	9131
ENSG00000073756	PTGS2	4510	6	83	10	5	middle	FALSE	0.752899	9131
ENSG00000073756	PTGS2	4510	7	246	10	4	middle	FALSE	0.752899	9131
ENSG00000073756	PTGS2	4510	8	286	10	3	middle	FALSE	0.752899	9131
ENSG00000073756	PTGS2	4510	9	147	10	2	middle	FALSE	0.752899	9131
ENSG00000073756	PTGS2	4510	10	2971	10	1	last	FALSE	0.752899	9131
ENSG00000074800	ENO1	1781	1	106	12	12	first	FALSE	0.303973	18190
ENSG00000074800	ENO1	1781	2	93	12	11	middle	FALSE	0.303973	18190
ENSG00000074800	ENO1	1781	3	95	12	10	middle	FALSE	0.303973	18190
ENSG00000074800	ENO1	1781	4	58	12	9	middle	FALSE	0.303973	18190
ENSG00000074800	ENO1	1781	5	69	12	8	middle	FALSE	0.303973	18190
ENSG00000074800	ENO1	1781	6	133	12	7	middle	FALSE	0.303973	18190
ENSG00000074800	ENO1	1781	7	222	12	6	middle	FALSE	0.303973	18190
ENSG00000074800	ENO1	1781	8	197	12	5	middle	FALSE	0.303973	18190
ENSG00000074800	ENO1	1781	9	201	12	4	middle	FALSE	0.303973	18190
ENSG00000074800	ENO1	1781	10	108	12	3	middle	FALSE	0.303973	18190
ENSG00000074800	ENO1	1781	11	58	12	2	middle	FALSE	0.303973	18190
ENSG00000074800	ENO1	1781	12	429	12	1	last	FALSE	0.303973	18190
ENSG00000074964	ARHGEF10L	4625	1	252	29	29	first	FALSE	0.493599	158176
ENSG00000074964	ARHGEF10L	4625	2	79	29	28	middle	FALSE	0.493599	158176
ENSG00000074964	ARHGEF10L	4625	3	185	29	27	middle	FALSE	0.493599	158176
ENSG00000074964	ARHGEF10L	4625	4	33	29	26	middle	FALSE	0.493599	158176
ENSG00000074964	ARHGEF10L	4625	5	91	29	25	middle	FALSE	0.493599	158176
ENSG00000074964	ARHGEF10L	4625	6	83	29	24	middle	FALSE	0.493599	158176
ENSG00000074964	ARHGEF10L	4625	7	175	29	23	middle	FALSE	0.493599	158176
ENSG00000074964	ARHGEF10L	4625	8	116	29	22	middle	FALSE	0.493599	158176
ENSG00000074964	ARHGEF10L	4625	9	108	29	21	middle	FALSE	0.493599	158176
ENSG00000074964	ARHGEF10L	4625	10	106	29	20	middle	FALSE	0.493599	158176
ENSG00000074964	ARHGEF10L	4625	11	77	29	19	middle	FALSE	0.493599	158176
ENSG00000074964	ARHGEF10L	4625	12	179	29	18	middle	FALSE	0.493599	158176
ENSG00000074964	ARHGEF10L	4625	13	116	29	17	middle	FALSE	0.493599	158176
ENSG00000074964	ARHGEF10L	4625	14	92	29	16	middle	FALSE	0.493599	158176
ENSG00000074964	ARHGEF10L	4625	15	173	29	15	middle	FALSE	0.493599	158176
ENSG00000074964	ARHGEF10L	4625	16	145	29	14	middle	FALSE	0.493599	158176
ENSG00000074964	ARHGEF10L	4625	17	14	29	13	middle	FALSE	0.493599	158176
ENSG00000074964	ARHGEF10L	4625	18	181	29	12	middle	FALSE	0.493599	158176
ENSG00000074964	ARHGEF10L	4625	19	115	29	11	middle	FALSE	0.493599	158176
ENSG00000074964	ARHGEF10L	4625	20	127	29	10	middle	FALSE	0.493599	158176
ENSG00000074964	ARHGEF10L	4625	21	100	29	9	middle	FALSE	0.493599	158176
ENSG00000074964	ARHGEF10L	4625	22	121	29	8	middle	FALSE	0.493599	158176
ENSG00000074964	ARHGEF10L	4625	23	86	29	7	middle	FALSE	0.493599	158176
ENSG00000074964	ARHGEF10L	4625	24	223	29	6	middle	FALSE	0.493599	158176
ENSG00000074964	ARHGEF10L	4625	25	154	29	5	middle	FALSE	0.493599	158176
ENSG00000074964	ARHGEF10L	4625	26	148	29	4	middle	FALSE	0.493599	158176
ENSG00000074964	ARHGEF10L	4625	27	174	29	3	middle	FALSE	0.493599	158176
ENSG00000074964	ARHGEF10L	4625	28	122	29	2	middle	FALSE	0.493599	158176
ENSG00000074964	ARHGEF10L	4625	29	1021	29	1	last	FALSE	0.493599	158176
ENSG00000075151	EIF4G3	6397	2	183	37	36	middle	FALSE	0.356922	370993
ENSG00000075151	EIF4G3	6397	3	75	37	35	middle	FALSE	0.356922	370993
ENSG00000075151	EIF4G3	6397	4	128	37	34	middle	FALSE	0.356922	370993
ENSG00000075151	EIF4G3	6397	5	95	37	33	middle	FALSE	0.356922	370993
ENSG00000075151	EIF4G3	6397	9	179	37	29	middle	FALSE	0.356922	370993
ENSG00000075151	EIF4G3	6397	10	114	37	28	middle	FALSE	0.356922	370993
ENSG00000075151	EIF4G3	6397	11	97	37	27	middle	FALSE	0.356922	370993
ENSG00000075151	EIF4G3	6397	12	122	37	26	middle	FALSE	0.356922	370993
ENSG00000075151	EIF4G3	6397	13	108	37	25	middle	FALSE	0.356922	370993
ENSG00000075151	EIF4G3	6397	15	88	37	23	middle	FALSE	0.356922	370993
ENSG00000075151	EIF4G3	6397	16	246	37	22	middle	FALSE	0.356922	370993
ENSG00000075151	EIF4G3	6397	17	133	37	21	middle	FALSE	0.356922	370993
ENSG00000075151	EIF4G3	6397	18	119	37	20	middle	FALSE	0.356922	370993
ENSG00000075151	EIF4G3	6397	19	170	37	19	middle	FALSE	0.356922	370993
ENSG00000075151	EIF4G3	6397	20	197	37	18	middle	FALSE	0.356922	370993
ENSG00000075151	EIF4G3	6397	21	146	37	17	middle	FALSE	0.356922	370993
ENSG00000075151	EIF4G3	6397	22	236	37	16	middle	FALSE	0.356922	370993
ENSG00000075151	EIF4G3	6397	23	104	37	15	middle	FALSE	0.356922	370993
ENSG00000075151	EIF4G3	6397	24	132	37	14	middle	FALSE	0.356922	370993
ENSG00000075151	EIF4G3	6397	25	94	37	13	middle	FALSE	0.356922	370993
ENSG00000075151	EIF4G3	6397	26	93	37	12	middle	FALSE	0.356922	370993
ENSG00000075151	EIF4G3	6397	27	117	37	11	middle	FALSE	0.356922	370993
ENSG00000075151	EIF4G3	6397	28	220	37	10	middle	FALSE	0.356922	370993
ENSG00000075151	EIF4G3	6397	29	115	37	9	middle	FALSE	0.356922	370993
ENSG00000075151	EIF4G3	6397	30	172	37	8	middle	FALSE	0.356922	370993
ENSG00000075151	EIF4G3	6397	31	125	37	7	middle	FALSE	0.356922	370993
ENSG00000075151	EIF4G3	6397	32	81	37	6	middle	FALSE	0.356922	370993
ENSG00000075151	EIF4G3	6397	33	98	37	5	middle	FALSE	0.356922	370993
ENSG00000075151	EIF4G3	6397	34	146	37	4	middle	FALSE	0.356922	370993
ENSG00000075151	EIF4G3	6397	35	81	37	3	middle	FALSE	0.356922	370993
ENSG00000075151	EIF4G3	6397	36	146	37	2	middle	FALSE	0.356922	370993
ENSG00000075151	EIF4G3	6397	14	839	37	24	middle	FALSE	0.356922	370993
ENSG00000075151	EIF4G3	6397	37	1021	37	1	last	FALSE	0.356922	370993
ENSG00000075151	EIF4G3	6397	1	175	37	37	first	FALSE	0.356922	370993
ENSG00000075151	EIF4G3	6397	6	113	37	32	middle	FALSE	0.356922	370993
ENSG00000075151	EIF4G3	6397	7	32	37	31	middle	FALSE	0.356922	370993
ENSG00000075151	EIF4G3	6397	8	20	37	30	middle	FALSE	0.356922	370993
ENSG00000075391	RASAL2	9843	1	590	18	18	first	FALSE	0.422193	390043
ENSG00000075391	RASAL2	9843	2	127	18	17	middle	FALSE	0.422193	390043
ENSG00000075391	RASAL2	9843	3	126	18	16	middle	FALSE	0.422193	390043
ENSG00000075391	RASAL2	9843	4	106	18	15	middle	FALSE	0.422193	390043
ENSG00000075391	RASAL2	9843	5	109	18	14	middle	FALSE	0.422193	390043
ENSG00000075391	RASAL2	9843	6	153	18	13	middle	FALSE	0.422193	390043
ENSG00000075391	RASAL2	9843	7	98	18	12	middle	FALSE	0.422193	390043
ENSG00000075391	RASAL2	9843	8	554	18	11	middle	FALSE	0.422193	390043
ENSG00000075391	RASAL2	9843	9	144	18	10	middle	FALSE	0.422193	390043
ENSG00000075391	RASAL2	9843	10	144	18	9	middle	FALSE	0.422193	390043
ENSG00000075391	RASAL2	9843	11	236	18	8	middle	FALSE	0.422193	390043
ENSG00000075391	RASAL2	9843	12	201	18	7	middle	FALSE	0.422193	390043
ENSG00000075391	RASAL2	9843	13	178	18	6	middle	FALSE	0.422193	390043
ENSG00000075391	RASAL2	9843	14	861	18	5	middle	FALSE	0.422193	390043
ENSG00000075391	RASAL2	9843	15	134	18	4	middle	FALSE	0.422193	390043
ENSG00000075391	RASAL2	9843	16	202	18	3	middle	FALSE	0.422193	390043
ENSG00000075391	RASAL2	9843	17	87	18	2	middle	FALSE	0.422193	390043
ENSG00000075391	RASAL2	9843	18	5775	18	1	last	FALSE	0.422193	390043
ENSG00000075945	KIFAP3	2954	1	259	20	20	first	FALSE	0.517891	163882
ENSG00000075945	KIFAP3	2954	2	131	20	19	middle	FALSE	0.517891	163882
ENSG00000075945	KIFAP3	2954	3	154	20	18	middle	FALSE	0.517891	163882
ENSG00000075945	KIFAP3	2954	4	55	20	17	middle	FALSE	0.517891	163882
ENSG00000075945	KIFAP3	2954	5	141	20	16	middle	FALSE	0.517891	163882
ENSG00000075945	KIFAP3	2954	6	99	20	15	middle	FALSE	0.517891	163882
ENSG00000075945	KIFAP3	2954	7	124	20	14	middle	FALSE	0.517891	163882
ENSG00000075945	KIFAP3	2954	8	98	20	13	middle	FALSE	0.517891	163882
ENSG00000075945	KIFAP3	2954	9	178	20	12	middle	FALSE	0.517891	163882
ENSG00000075945	KIFAP3	2954	10	162	20	11	middle	FALSE	0.517891	163882
ENSG00000075945	KIFAP3	2954	11	100	20	10	middle	FALSE	0.517891	163882
ENSG00000075945	KIFAP3	2954	12	108	20	9	middle	FALSE	0.517891	163882
ENSG00000075945	KIFAP3	2954	13	112	20	8	middle	FALSE	0.517891	163882
ENSG00000075945	KIFAP3	2954	14	165	20	7	middle	FALSE	0.517891	163882
ENSG00000075945	KIFAP3	2954	15	125	20	6	middle	FALSE	0.517891	163882
ENSG00000075945	KIFAP3	2954	16	98	20	5	middle	FALSE	0.517891	163882
ENSG00000075945	KIFAP3	2954	17	85	20	4	middle	FALSE	0.517891	163882
ENSG00000075945	KIFAP3	2954	18	189	20	3	middle	FALSE	0.517891	163882
ENSG00000075945	KIFAP3	2954	19	99	20	2	middle	FALSE	0.517891	163882
ENSG00000075945	KIFAP3	2954	20	452	20	1	last	FALSE	0.517891	163882
ENSG00000076258	FMO4	2303	2	141	10	9	middle	FALSE	0.680011	27901
ENSG00000076258	FMO4	2303	1	230	10	10	first	FALSE	0.680011	27901
ENSG00000076258	FMO4	2303	3	139	10	8	middle	FALSE	0.680011	27901
ENSG00000076258	FMO4	2303	4	188	10	7	middle	FALSE	0.680011	27901
ENSG00000076258	FMO4	2303	5	162	10	6	middle	FALSE	0.680011	27901
ENSG00000076258	FMO4	2303	6	142	10	5	middle	FALSE	0.680011	27901
ENSG00000076258	FMO4	2303	7	199	10	4	middle	FALSE	0.680011	27901
ENSG00000076258	FMO4	2303	8	352	10	3	middle	FALSE	0.680011	27901
ENSG00000076258	FMO4	2303	9	69	10	2	middle	FALSE	0.680011	27901
ENSG00000076258	FMO4	2303	10	671	10	1	last	FALSE	0.680011	27901
ENSG00000076321	KLHL20	3414	1	97	12	12	first	FALSE	0.295415	71751
ENSG00000076321	KLHL20	3414	2	63	12	11	middle	FALSE	0.295415	71751
ENSG00000076321	KLHL20	3414	3	573	12	10	middle	FALSE	0.295415	71751
ENSG00000076321	KLHL20	3414	4	158	12	9	middle	FALSE	0.295415	71751
ENSG00000076321	KLHL20	3414	5	94	12	8	middle	FALSE	0.295415	71751
ENSG00000076321	KLHL20	3414	6	115	12	7	middle	FALSE	0.295415	71751
ENSG00000076321	KLHL20	3414	7	183	12	6	middle	FALSE	0.295415	71751
ENSG00000076321	KLHL20	3414	8	143	12	5	middle	FALSE	0.295415	71751
ENSG00000076321	KLHL20	3414	9	133	12	4	middle	FALSE	0.295415	71751
ENSG00000076321	KLHL20	3414	10	208	12	3	middle	FALSE	0.295415	71751
ENSG00000076321	KLHL20	3414	11	106	12	2	middle	FALSE	0.295415	71751
ENSG00000076321	KLHL20	3414	12	1529	12	1	last	FALSE	0.295415	71751
ENSG00000076356	PLXNA2	11508	1	741	32	32	first	FALSE	0.554896	222142
ENSG00000076356	PLXNA2	11508	2	1267	32	31	middle	FALSE	0.554896	222142
ENSG00000076356	PLXNA2	11508	3	182	32	30	middle	FALSE	0.554896	222142
ENSG00000076356	PLXNA2	11508	4	134	32	29	middle	FALSE	0.554896	222142
ENSG00000076356	PLXNA2	11508	5	100	32	28	middle	FALSE	0.554896	222142
ENSG00000076356	PLXNA2	11508	6	123	32	27	middle	FALSE	0.554896	222142
ENSG00000076356	PLXNA2	11508	7	153	32	26	middle	FALSE	0.554896	222142
ENSG00000076356	PLXNA2	11508	8	96	32	25	middle	FALSE	0.554896	222142
ENSG00000076356	PLXNA2	11508	9	114	32	24	middle	FALSE	0.554896	222142
ENSG00000076356	PLXNA2	11508	10	200	32	23	middle	FALSE	0.554896	222142
ENSG00000076356	PLXNA2	11508	11	96	32	22	middle	FALSE	0.554896	222142
ENSG00000076356	PLXNA2	11508	12	190	32	21	middle	FALSE	0.554896	222142
ENSG00000076356	PLXNA2	11508	13	151	32	20	middle	FALSE	0.554896	222142
ENSG00000076356	PLXNA2	11508	14	117	32	19	middle	FALSE	0.554896	222142
ENSG00000076356	PLXNA2	11508	15	136	32	18	middle	FALSE	0.554896	222142
ENSG00000076356	PLXNA2	11508	16	167	32	17	middle	FALSE	0.554896	222142
ENSG00000076356	PLXNA2	11508	17	93	32	16	middle	FALSE	0.554896	222142
ENSG00000076356	PLXNA2	11508	18	239	32	15	middle	FALSE	0.554896	222142
ENSG00000076356	PLXNA2	11508	19	143	32	14	middle	FALSE	0.554896	222142
ENSG00000076356	PLXNA2	11508	20	234	32	13	middle	FALSE	0.554896	222142
ENSG00000076356	PLXNA2	11508	21	142	32	12	middle	FALSE	0.554896	222142
ENSG00000076356	PLXNA2	11508	22	268	32	11	middle	FALSE	0.554896	222142
ENSG00000076356	PLXNA2	11508	23	66	32	10	middle	FALSE	0.554896	222142
ENSG00000076356	PLXNA2	11508	24	146	32	9	middle	FALSE	0.554896	222142
ENSG00000076356	PLXNA2	11508	25	159	32	8	middle	FALSE	0.554896	222142
ENSG00000076356	PLXNA2	11508	26	103	32	7	middle	FALSE	0.554896	222142
ENSG00000076356	PLXNA2	11508	27	99	32	6	middle	FALSE	0.554896	222142
ENSG00000076356	PLXNA2	11508	28	190	32	5	middle	FALSE	0.554896	222142
ENSG00000076356	PLXNA2	11508	29	169	32	4	middle	FALSE	0.554896	222142
ENSG00000076356	PLXNA2	11508	30	212	32	3	middle	FALSE	0.554896	222142
ENSG00000076356	PLXNA2	11508	31	150	32	2	middle	FALSE	0.554896	222142
ENSG00000076356	PLXNA2	11508	32	5096	32	1	last	FALSE	0.554896	222142
ENSG00000076864	RAP1GAP	3322	5	47	25	21	middle	FALSE	0.726934	73136
ENSG00000076864	RAP1GAP	3322	6	38	25	20	middle	FALSE	0.726934	73136
ENSG00000076864	RAP1GAP	3322	7	185	25	19	middle	FALSE	0.726934	73136
ENSG00000076864	RAP1GAP	3322	8	103	25	18	middle	FALSE	0.726934	73136
ENSG00000076864	RAP1GAP	3322	9	78	25	17	middle	FALSE	0.726934	73136
ENSG00000076864	RAP1GAP	3322	10	53	25	16	middle	FALSE	0.726934	73136
ENSG00000076864	RAP1GAP	3322	11	83	25	15	middle	FALSE	0.726934	73136
ENSG00000076864	RAP1GAP	3322	12	100	25	14	middle	FALSE	0.726934	73136
ENSG00000076864	RAP1GAP	3322	13	129	25	13	middle	FALSE	0.726934	73136
ENSG00000076864	RAP1GAP	3322	14	155	25	12	middle	FALSE	0.726934	73136
ENSG00000076864	RAP1GAP	3322	15	71	25	11	middle	FALSE	0.726934	73136
ENSG00000076864	RAP1GAP	3322	16	86	25	10	middle	FALSE	0.726934	73136
ENSG00000076864	RAP1GAP	3322	17	137	25	9	middle	FALSE	0.726934	73136
ENSG00000076864	RAP1GAP	3322	18	131	25	8	middle	FALSE	0.726934	73136
ENSG00000076864	RAP1GAP	3322	19	109	25	7	middle	FALSE	0.726934	73136
ENSG00000076864	RAP1GAP	3322	20	113	25	6	middle	FALSE	0.726934	73136
ENSG00000076864	RAP1GAP	3322	21	123	25	5	middle	FALSE	0.726934	73136
ENSG00000076864	RAP1GAP	3322	22	102	25	4	middle	FALSE	0.726934	73136
ENSG00000076864	RAP1GAP	3322	23	103	25	3	middle	FALSE	0.726934	73136
ENSG00000076864	RAP1GAP	3322	24	42	25	2	middle	FALSE	0.726934	73136
ENSG00000076864	RAP1GAP	3322	25	1043	25	1	last	FALSE	0.726934	73136
ENSG00000076864	RAP1GAP	3322	2	35	25	24	middle	FALSE	0.726934	73136
ENSG00000076864	RAP1GAP	3322	3	93	25	23	middle	FALSE	0.726934	73136
ENSG00000076864	RAP1GAP	3322	4	35	25	22	middle	FALSE	0.726934	73136
ENSG00000076864	RAP1GAP	3322	1	103	25	25	first	FALSE	0.726934	73136
ENSG00000077157	PPP1R12B	15244	1	443	24	24	first	FALSE	0.486948	244007
ENSG00000077157	PPP1R12B	15244	2	130	24	23	middle	FALSE	0.486948	244007
ENSG00000077157	PPP1R12B	15244	3	118	24	22	middle	FALSE	0.486948	244007
ENSG00000077157	PPP1R12B	15244	4	159	24	21	middle	FALSE	0.486948	244007
ENSG00000077157	PPP1R12B	15244	5	144	24	20	middle	FALSE	0.486948	244007
ENSG00000077157	PPP1R12B	15244	6	74	24	19	middle	FALSE	0.486948	244007
ENSG00000077157	PPP1R12B	15244	7	79	24	18	middle	FALSE	0.486948	244007
ENSG00000077157	PPP1R12B	15244	8	139	24	17	middle	FALSE	0.486948	244007
ENSG00000077157	PPP1R12B	15244	9	112	24	16	middle	FALSE	0.486948	244007
ENSG00000077157	PPP1R12B	15244	10	203	24	15	middle	FALSE	0.486948	244007
ENSG00000077157	PPP1R12B	15244	11	82	24	14	middle	FALSE	0.486948	244007
ENSG00000077157	PPP1R12B	15244	12	125	24	13	middle	FALSE	0.486948	244007
ENSG00000077157	PPP1R12B	15244	13	182	24	12	middle	FALSE	0.486948	244007
ENSG00000077157	PPP1R12B	15244	14	90	24	11	middle	FALSE	0.486948	244007
ENSG00000077157	PPP1R12B	15244	15	203	24	10	middle	FALSE	0.486948	244007
ENSG00000077157	PPP1R12B	15244	16	189	24	9	middle	FALSE	0.486948	244007
ENSG00000077157	PPP1R12B	15244	17	112	24	8	middle	FALSE	0.486948	244007
ENSG00000077157	PPP1R12B	15244	18	41	24	7	middle	FALSE	0.486948	244007
ENSG00000077157	PPP1R12B	15244	19	16	24	6	middle	FALSE	0.486948	244007
ENSG00000077157	PPP1R12B	15244	20	144	24	5	middle	FALSE	0.486948	244007
ENSG00000077157	PPP1R12B	15244	21	104	24	4	middle	FALSE	0.486948	244007
ENSG00000077157	PPP1R12B	15244	22	53	24	3	middle	FALSE	0.486948	244007
ENSG00000077157	PPP1R12B	15244	23	50	24	2	middle	FALSE	0.486948	244007
ENSG00000077157	PPP1R12B	15244	24	12228	24	1	last	FALSE	0.486948	244007
ENSG00000077254	USP33	4327	1	209	24	24	first	FALSE	0.291868	63865
ENSG00000077254	USP33	4327	2	131	24	23	middle	FALSE	0.291868	63865
ENSG00000077254	USP33	4327	3	53	24	22	middle	FALSE	0.291868	63865
ENSG00000077254	USP33	4327	4	62	24	21	middle	FALSE	0.291868	63865
ENSG00000077254	USP33	4327	5	152	24	20	middle	FALSE	0.291868	63865
ENSG00000077254	USP33	4327	6	102	24	19	middle	FALSE	0.291868	63865
ENSG00000077254	USP33	4327	7	69	24	18	middle	FALSE	0.291868	63865
ENSG00000077254	USP33	4327	8	113	24	17	middle	FALSE	0.291868	63865
ENSG00000077254	USP33	4327	9	78	24	16	middle	FALSE	0.291868	63865
ENSG00000077254	USP33	4327	10	417	24	15	middle	FALSE	0.291868	63865
ENSG00000077254	USP33	4327	11	140	24	14	middle	FALSE	0.291868	63865
ENSG00000077254	USP33	4327	12	112	24	13	middle	FALSE	0.291868	63865
ENSG00000077254	USP33	4327	13	172	24	12	middle	FALSE	0.291868	63865
ENSG00000077254	USP33	4327	14	94	24	11	middle	FALSE	0.291868	63865
ENSG00000077254	USP33	4327	15	33	24	10	middle	FALSE	0.291868	63865
ENSG00000077254	USP33	4327	16	45	24	9	middle	FALSE	0.291868	63865
ENSG00000077254	USP33	4327	17	180	24	8	middle	FALSE	0.291868	63865
ENSG00000077254	USP33	4327	18	126	24	7	middle	FALSE	0.291868	63865
ENSG00000077254	USP33	4327	19	169	24	6	middle	FALSE	0.291868	63865
ENSG00000077254	USP33	4327	20	81	24	5	middle	FALSE	0.291868	63865
ENSG00000077254	USP33	4327	21	108	24	4	middle	FALSE	0.291868	63865
ENSG00000077254	USP33	4327	22	102	24	3	middle	FALSE	0.291868	63865
ENSG00000077254	USP33	4327	23	68	24	2	middle	FALSE	0.291868	63865
ENSG00000077254	USP33	4327	24	1487	24	1	last	FALSE	0.291868	63865
ENSG00000077522	ACTN2	4872	3	119	21	19	middle	FALSE	0.854535	100490
ENSG00000077522	ACTN2	4872	1	300	21	21	first	FALSE	0.854535	100490
ENSG00000077522	ACTN2	4872	2	114	21	20	middle	FALSE	0.854535	100490
ENSG00000077522	ACTN2	4872	4	86	21	18	middle	FALSE	0.854535	100490
ENSG00000077522	ACTN2	4872	5	87	21	17	middle	FALSE	0.854535	100490
ENSG00000077522	ACTN2	4872	6	78	21	16	middle	FALSE	0.854535	100490
ENSG00000077522	ACTN2	4872	7	81	21	15	middle	FALSE	0.854535	100490
ENSG00000077522	ACTN2	4872	8	85	21	14	middle	FALSE	0.854535	100490
ENSG00000077522	ACTN2	4872	9	92	21	13	middle	FALSE	0.854535	100490
ENSG00000077522	ACTN2	4872	10	230	21	12	middle	FALSE	0.854535	100490
ENSG00000077522	ACTN2	4872	11	147	21	11	middle	FALSE	0.854535	100490
[truncated: 208,210+ more rows]

## Sheet: column_definitions
ensembl_gene_id	ensembl gene id
gene_name	common gene name
transcript_length	length of transcript in base pairs
rank	exon rank
exon_length	length of exon in base pairs
exon_count	count of exons in base pairs
rank_from_end	rank from end, e.g. last exon is rank 1 here
first_last_single_middle	one of first, last, single, or middle exon
is_epigene	binary, true if is epigene
tau	specificity score of gene by tau metric, 0 is more ubiquitous, 1 is more specific
gene_length	annotated length of gene from start to end, includes introns
