# Supplementary material for: Epigene functional diversity: isoform usage, disordered domain content, and variable binding partners
Source: Epigenetics Chromatin. 2025 Feb 1;18:8. doi: 10.1186/s13072-025-00571-z (PMC11786378; doi:10.1186/s13072-025-00571-z)
Supplement: Supplementary file 3 — Additional file 3. [file 13072_2025_571_MOESM3_ESM.xlsx]

## Sheet: Table_S2_DataForFigure2
gene_id	gene_name	mean_intra_tissue_entropy	mean_inter_tissue_entropy	gene_transcript_count	tau	is_epigene
ENSG00000000003	TSPAN6	1.57103	0.168913	5	0.478669	FALSE
ENSG00000000005	TNMD	0.675963	0.142684	2	0.927731	FALSE
ENSG00000000419	DPM1	1.70916	0.02885	6	0.318138	FALSE
ENSG00000000457	SCYL3	2.04345	0.102148	5	0.585214	FALSE
ENSG00000000460	FIRRM	1.91772	0.178593	9	0.737682	FALSE
ENSG00000000938	FGR	2.0126	0.114583	7	0.818122	FALSE
ENSG00000000971	CFH	2.08443	0.115584	6	0.628465	FALSE
ENSG00000001036	FUCA2	1.16928	0.0398287	3	0.358036	FALSE
ENSG00000001084	GCLC	2.58466	0.087446	13	0.413917	FALSE
ENSG00000001167	NFYA	0.783191	0.0382412	2	0.365238	FALSE
ENSG00000001460	STPG1	2.00801	0.248846	12	0.597466	FALSE
ENSG00000001461	NIPAL3	1.74259	0.184466	7	0.47442	FALSE
ENSG00000001497	LAS1L	2.04983	0.107169	5	0.352907	TRUE
ENSG00000001561	ENPP4	0	0	1	0.557042	FALSE
ENSG00000001617	SEMA3F	2.18433	0.160843	9	0.516311	FALSE
ENSG00000001626	CFTR	1.35492	0.619932	11	0.871275	FALSE
ENSG00000001629	ANKIB1	1.40467	0.117685	7	0.297035	FALSE
ENSG00000001630	CYP51A1	1.2588	0.134036	5	0.41008	FALSE
ENSG00000001631	KRIT1	3.41379	0.115969	24	0.32158	FALSE
ENSG00000002016	RAD52	2.97923	0.118532	19	0.60654	FALSE
ENSG00000002330	BAD	1.96234	0.0681008	7	0.388741	FALSE
ENSG00000002549	LAP3	2.30954	0.0435134	11	0.317609	FALSE
ENSG00000002586	CD99	2.74211	0.0957599	24	0.268343	FALSE
ENSG00000002586	CD99	2.74211	0.0957599	24	0.268343	FALSE
ENSG00000002587	HS3ST1	0.847771	0.297302	3	0.771339	FALSE
ENSG00000002726	AOC1	1.28128	0.395473	7	0.900996	FALSE
ENSG00000002745	WNT16	0.596797	0.103117	2	0.934638	FALSE
ENSG00000002746	HECW1	1.63308	0.927124	11	0.872206	FALSE
ENSG00000002822	MAD1L1	2.35508	0.273413	23	0.437403	FALSE
ENSG00000002834	LASP1	1.6887	0.128633	9	0.345953	FALSE
ENSG00000002919	SNX11	1.76855	0.0935674	13	0.696651	FALSE
ENSG00000002933	TMEM176A	2.91004	0.12408	11	0.701503	FALSE
ENSG00000003056	M6PR	2.93458	0.0760484	13	0.542184	FALSE
ENSG00000003096	KLHL13	1.26094	0.17236	9	0.664857	FALSE
ENSG00000003137	CYP26B1	1.72986	0.109682	5	0.784696	FALSE
ENSG00000003147	ICA1	3.19306	0.328433	18	0.51007	FALSE
ENSG00000003249	DBNDD1	1.1826	0.122997	7	0.635402	FALSE
ENSG00000003393	ALS2	1.63869	0.100724	12	0.423581	FALSE
ENSG00000003400	CASP10	2.30706	0.119496	13	0.517416	FALSE
ENSG00000003402	CFLAR	3.83036	0.098244	25	0.310973	FALSE
ENSG00000003436	TFPI	2.69931	0.0965611	12	0.517837	FALSE
ENSG00000003509	NDUFAF7	2.62079	0.173298	13	0.688455	FALSE
ENSG00000003756	RBM5	3.96995	0.0549036	26	0.224853	FALSE
ENSG00000003987	MTMR7	0.851572	0.111731	9	0.877095	FALSE
ENSG00000003989	SLC7A2	1.1971	0.289038	6	0.595386	FALSE
ENSG00000004059	ARF5	2.01979	0.0272351	6	0.306989	FALSE
ENSG00000004139	SARM1	1.98468	0.109436	8	0.7815	FALSE
ENSG00000004142	POLDIP2	0.602914	0.00879057	2	0.353923	FALSE
ENSG00000004399	PLXND1	3.62269	0.0397443	17	0.434045	FALSE
ENSG00000004455	AK2	3.09685	0.0914246	15	0.323846	FALSE
ENSG00000004468	CD38	1.18204	0.160521	5	0.75386	FALSE
ENSG00000004478	FKBP4	1.87885	0.0581772	8	0.32697	FALSE
ENSG00000004487	KDM1A	2.159	0.0288809	6	0.495459	TRUE
ENSG00000004534	RBM6	3.53063	0.0457337	20	0.374474	FALSE
ENSG00000004660	CAMKK1	1.64074	0.0321571	4	0.648542	FALSE
ENSG00000004700	RECQL	1.85602	0.103773	8	0.540548	FALSE
ENSG00000004766	VPS50	2.33053	0.168365	20	0.400488	FALSE
ENSG00000004776	HSPB6	0.605665	0.0573979	3	0.627414	FALSE
ENSG00000004777	ARHGAP33	2.96355	0.101254	13	0.550656	FALSE
ENSG00000004779	NDUFAB1	1.36546	0.0616781	5	0.435445	FALSE
ENSG00000004799	PDK4	1.8829	0.0434621	5	0.648398	FALSE
ENSG00000004809	SLC22A16	2.09358	0.175596	8	0.949731	FALSE
ENSG00000004838	ZMYND10	2.41949	0.280922	9	0.871302	FALSE
ENSG00000004846	ABCB5	1.64397	0.148331	6	0.975682	FALSE
ENSG00000004848	ARX	0	0	5	0.939171	FALSE
ENSG00000004864	SLC25A13	2.01033	0.124285	8	0.449991	FALSE
ENSG00000004866	ST7	2.64339	0.581489	30	0.505276	FALSE
ENSG00000004897	CDC27	2.29435	0.112286	19	0.266926	FALSE
ENSG00000004939	SLC4A1	1.94701	0.157445	6	0.925854	FALSE
ENSG00000004948	CALCR	0.455731	0.138753	7	0.957597	FALSE
ENSG00000004961	HCCS	1.11652	0.0465391	3	0.456241	FALSE
ENSG00000004975	DVL2	3.12129	0.0848737	15	0.43331	FALSE
ENSG00000005001	PRSS22	2.37009	0.0974976	8	0.850104	FALSE
ENSG00000005007	UPF1	2.43384	0.0554493	13	0.263166	FALSE
ENSG00000005020	SKAP2	0.280779	0.264589	9	0.467641	FALSE
ENSG00000005022	SLC25A5	1.16855	0.101032	4	0.41354	FALSE
ENSG00000005059	MCUB	1.37545	0.0680174	5	0.535548	FALSE
ENSG00000005073	HOXA11	0.460564	0.109465	2	0.864119	FALSE
ENSG00000005075	POLR2J	0.782491	0.00644785	2	0.461577	FALSE
ENSG00000005100	DHX33	0.874897	0.0474504	5	0.349663	FALSE
ENSG00000005102	MEOX1	1.35642	0.0348002	4	0.76185	FALSE
ENSG00000005108	THSD7A	0.753218	0.0788202	5	0.785782	FALSE
ENSG00000005156	LIG3	2.83321	0.096888	16	0.566626	FALSE
ENSG00000005175	RPAP3	2.39695	0.042666	7	0.336442	FALSE
ENSG00000005187	ACSM3	3.16585	0.205848	15	0.750819	FALSE
ENSG00000005189	REXO5	2.4834	0.296927	19	0.757942	FALSE
ENSG00000005194	CIAPIN1	2.8611	0.0444148	15	0.313635	FALSE
ENSG00000005206	SPPL2B	2.92517	0.0458184	14	0.367519	FALSE
ENSG00000005238	ATOSB	2.48091	0.154854	9	0.443062	FALSE
ENSG00000005243	COPZ2	2.56879	0.159893	10	0.50472	FALSE
ENSG00000005249	PRKAR2B	0.0413801	0.0299367	3	0.609107	FALSE
ENSG00000005302	MSL3	2.94297	0.138619	17	0.442949	TRUE
ENSG00000005339	CREBBP	2.70198	0.144937	20	0.328296	TRUE
ENSG00000005379	TSPOAP1	2.93852	0.0580413	11	0.594202	FALSE
ENSG00000005381	MPO	0.236245	0.0538825	5	0.924032	FALSE
ENSG00000005421	PON1	1.75738	0.0604871	4	0.956725	FALSE
ENSG00000005436	GCFC2	2.75419	0.0777741	11	0.526703	FALSE
ENSG00000005448	WDR54	2.70642	0.186387	13	0.66154	FALSE
ENSG00000005469	CROT	1.80046	0.0952146	7	0.390593	FALSE
ENSG00000005471	ABCB4	2.26199	0.233129	10	0.870588	FALSE
ENSG00000005483	KMT2E	2.62867	0.131114	16	0.407776	TRUE
ENSG00000005486	RHBDD2	2.03912	0.0349511	9	0.425762	FALSE
ENSG00000005513	SOX8	0.9437	0.00669964	2	0.829316	FALSE
ENSG00000005700	IBTK	2.05106	0.0178072	10	0.295843	FALSE
ENSG00000005801	ZNF195	2.72618	0.155632	30	0.46984	FALSE
ENSG00000005810	MYCBP2	2.55663	0.0511238	12	0.326477	FALSE
ENSG00000005812	FBXL3	1.54181	0.0404409	6	0.654121	FALSE
ENSG00000005844	ITGAL	2.25468	0.20573	19	0.776213	FALSE
ENSG00000005882	PDK2	2.93072	0.182216	16	0.629231	FALSE
ENSG00000005884	ITGA3	2.99713	0.186436	16	0.483748	FALSE
ENSG00000005889	ZFX	2.40044	0.108934	11	0.347752	FALSE
ENSG00000005893	LAMP2	1.59488	0.036907	4	0.320354	FALSE
ENSG00000005961	ITGA2B	1.99332	0.240914	10	0.842563	FALSE
ENSG00000005981	ASB4	1.22933	0.195385	3	0.931218	FALSE
ENSG00000006007	GDE1	1.63868	0.0428373	5	0.47251	FALSE
ENSG00000006015	REX1BD	2.69908	0.029552	8	0.37177	FALSE
ENSG00000006016	CRLF1	1.96536	0.099834	5	0.745034	FALSE
ENSG00000006025	OSBPL7	2.88809	0.0850708	11	0.557658	FALSE
ENSG00000006042	TMEM98	2.54641	0.0780748	9	0.406406	FALSE
ENSG00000006047	YBX2	2.06202	0.284054	7	0.894202	FALSE
ENSG00000006059	KRT33A	0	0	1	0.989201	FALSE
ENSG00000006062	MAP3K14	1.67778	0.0407125	6	0.48369	FALSE
ENSG00000006071	ABCC8	3.55427	0.177898	21	0.835908	FALSE
ENSG00000006116	CACNG3	0	0	1	0.978121	FALSE
ENSG00000006118	TMEM132A	2.86357	0.1097	14	0.580154	FALSE
ENSG00000006125	AP2B1	1.98794	0.293245	22	0.326685	FALSE
ENSG00000006128	TAC1	1.87613	0.216236	5	0.912596	FALSE
ENSG00000006194	ZNF263	2.66397	0.0338462	8	0.610382	FALSE
ENSG00000006210	CX3CL1	0.515498	0.0758709	4	0.658377	FALSE
ENSG00000006282	SPATA20	3.62738	0.143543	28	0.379358	FALSE
ENSG00000006283	CACNA1G	1.72929	0.33447	34	0.87164	FALSE
ENSG00000006327	TNFRSF12A	1.84668	0.0714076	7	0.536019	FALSE
ENSG00000006377	DLX6	0.932135	0.133878	3	0.934953	FALSE
ENSG00000006432	MAP3K9	1.33298	0.220691	7	0.804409	FALSE
ENSG00000006451	RALA	0.469357	0.199029	5	0.362026	FALSE
ENSG00000006453	BAIAP2L1	0.794992	0.122024	5	0.717667	FALSE
ENSG00000006459	KDM7A	1.35031	0.0450187	3	0.516938	TRUE
ENSG00000006468	ETV1	2.50435	0.459324	23	0.599486	FALSE
ENSG00000006530	AGK	1.82587	0.208783	11	0.585202	FALSE
ENSG00000006534	ALDH3B1	1.65434	0.151444	10	0.573989	FALSE
ENSG00000006555	TTC22	1.58687	0.0840178	5	0.789683	FALSE
ENSG00000006576	PHTF2	2.13869	0.150398	12	0.545663	FALSE
ENSG00000006606	CCL26	0.334471	0.132497	2	0.943131	FALSE
ENSG00000006607	FARP2	3.05991	0.177704	23	0.495652	FALSE
ENSG00000006611	USH1C	2.43437	0.159055	11	0.880628	FALSE
ENSG00000006625	GGCT	1.58062	0.0727499	8	0.41109	FALSE
ENSG00000006634	DBF4	1.76056	0.12588	8	0.510477	FALSE
ENSG00000006638	TBXA2R	1.04159	0.203598	4	0.767015	FALSE
ENSG00000006652	IFRD1	2.43672	0.128332	17	0.352561	FALSE
ENSG00000006659	LGALS14	NA	NA	3	0.991714	FALSE
ENSG00000006695	COX10	0.909082	0.0354971	4	0.451083	FALSE
ENSG00000006704	GTF2IRD1	2.40735	0.033758	7	0.512743	FALSE
ENSG00000006712	PAF1	2.11689	0.0517804	8	0.51114	TRUE
ENSG00000006715	VPS41	2.38065	0.0783964	14	0.46161	FALSE
ENSG00000006740	ARHGAP44	1.76884	0.265137	12	0.644896	FALSE
ENSG00000006744	ELAC2	3.14075	0.0689382	21	0.219967	FALSE
ENSG00000006747	SCIN	1.76684	0.256945	10	0.886205	FALSE
ENSG00000006756	ARSD	1.83064	0.0699258	7	0.42572	FALSE
ENSG00000006757	PNPLA4	1.51997	0.104846	4	0.400561	FALSE
ENSG00000006788	MYH13	0	0	3	0.990302	FALSE
ENSG00000006831	ADIPOR2	0.900531	0.0835318	7	0.366215	FALSE
ENSG00000006837	CDKL3	1.78164	0.34377	10	0.697517	FALSE
ENSG00000007001	UPP2	1.2545	0.18823	4	0.971477	FALSE
ENSG00000007038	PRSS21	2.72175	0.208661	10	0.911712	FALSE
ENSG00000007047	MARK4	1.66259	0.419349	11	0.389639	FALSE
ENSG00000007062	PROM1	2.15417	0.515492	20	0.728399	FALSE
ENSG00000007080	CCDC124	1.58132	0.00903661	4	0.404262	FALSE
ENSG00000007129	CEACAM21	2.26363	0.33173	7	0.802077	FALSE
ENSG00000007168	PAFAH1B1	2.65204	0.186297	13	0.351086	FALSE
ENSG00000007171	NOS2	0	0	2	0.932678	FALSE
ENSG00000007174	DNAH9	2.37999	0.426807	15	0.875901	FALSE
ENSG00000007202	BLTP2	2.82501	0.0910974	16	0.218122	FALSE
ENSG00000007216	SLC13A2	1.84874	0.191972	7	0.952351	FALSE
ENSG00000007237	GAS7	1.84655	0.406747	19	0.52885	FALSE
ENSG00000007255	TRAPPC6A	2.12447	0.0206204	5	0.457615	FALSE
ENSG00000007264	MATK	2.00067	0.335219	15	0.83344	FALSE
ENSG00000007306	CEACAM7	0.911388	0.0376049	4	0.949926	FALSE
ENSG00000007312	CD79B	1.77732	0.286199	6	0.836204	FALSE
ENSG00000007314	SCN4A	0.760393	0.140174	3	0.9099	FALSE
ENSG00000007341	ST7L	3.58167	0.283258	28	0.744176	FALSE
ENSG00000007350	TKTL1	1.21168	0.89865	8	0.929669	FALSE
ENSG00000007372	PAX6	4.1343	0.575347	82	0.899467	FALSE
ENSG00000007376	RPUSD1	2.21348	0.112065	10	0.334767	FALSE
ENSG00000007384	RHBDF1	2.9532	0.0754983	11	0.423314	FALSE
ENSG00000007392	LUC7L	3.70244	0.0904466	21	0.40569	FALSE
ENSG00000007402	CACNA2D2	1.80847	0.17329	8	0.75142	FALSE
ENSG00000007516	BAIAP3	2.79533	0.147597	16	0.769802	FALSE
ENSG00000007520	TSR3	0.82255	0.00619739	2	0.46066	FALSE
ENSG00000007541	PIGQ	3.65636	0.125297	25	0.407026	FALSE
ENSG00000007545	CRAMP1	1.51286	0.130754	8	0.430153	FALSE
ENSG00000007866	TEAD3	1.20414	0.0954374	4	0.523385	FALSE
ENSG00000007908	SELE	0.377388	0.492907	7	0.827414	FALSE
ENSG00000007923	DNAJC11	1.92585	0.108771	11	0.473592	FALSE
ENSG00000007933	FMO3	0.975337	0.24057	6	0.873392	FALSE
ENSG00000007944	MYLIP	0.962458	0.00463238	2	0.457648	FALSE
ENSG00000007952	NOX1	1.08199	0.414704	5	0.957096	FALSE
ENSG00000007968	E2F2	0.254568	0.051713	2	0.824448	FALSE
ENSG00000008018	PSMB1	0.873088	0.00432216	2	0.305802	FALSE
ENSG00000008056	SYN1	1.6749	0.0848449	5	0.858219	FALSE
ENSG00000008083	JARID2	1.00892	0.0366001	3	0.415683	TRUE
ENSG00000008086	CDKL5	0.767143	0.266016	11	0.583339	FALSE
ENSG00000008118	CAMK1G	0.370548	0.129408	4	0.903569	FALSE
ENSG00000008128	CDK11A	3.98213	0.104888	23	0.423005	FALSE
ENSG00000008130	NADK	3.61182	0.0975467	17	0.402557	FALSE
ENSG00000008196	TFAP2B	0.912672	0.125152	3	0.91307	FALSE
ENSG00000008197	TFAP2D	0	0	2	0.999478	FALSE
ENSG00000008226	DLEC1	1.84277	0.235071	7	0.917227	FALSE
ENSG00000008256	CYTH3	1.37482	0.185356	11	0.418482	FALSE
ENSG00000008277	ADAM22	1.56689	0.189709	11	0.70873	FALSE
ENSG00000008282	SYPL1	1.63507	0.157416	7	0.347802	FALSE
ENSG00000008283	CYB561	2.35252	0.162248	21	0.573054	FALSE
ENSG00000008294	SPAG9	3.06788	0.170065	22	0.269943	FALSE
ENSG00000008300	CELSR3	1.84691	0.0358583	4	0.796978	FALSE
ENSG00000008311	AASS	2.25899	0.0588868	7	0.475001	FALSE
ENSG00000008323	PLEKHG6	1.93524	0.21737	9	0.782587	FALSE
ENSG00000008324	SS18L2	1.03798	0.0257029	3	0.485687	TRUE
ENSG00000008382	MPND	2.46471	0.0496308	8	0.495165	FALSE
ENSG00000008394	MGST1	3.05808	0.265815	19	0.604402	FALSE
ENSG00000008405	CRY1	1.79831	0.0293779	5	0.493414	FALSE
ENSG00000008438	PGLYRP1	0	0	1	0.969152	FALSE
ENSG00000008441	NFIX	2.4085	0.173626	14	0.483241	FALSE
ENSG00000008513	ST3GAL1	1.93039	0.218603	15	0.427187	FALSE
ENSG00000008516	MMP25	1.35553	0.106805	4	0.896146	FALSE
ENSG00000008517	IL32	4.31315	0.213575	35	0.593182	FALSE
ENSG00000008710	PKD1	3.9803	0.100881	40	0.359177	FALSE
ENSG00000008735	MAPK8IP2	0.884812	0.037084	2	0.856908	FALSE
ENSG00000008838	MED24	3.96646	0.065911	34	0.262772	FALSE
ENSG00000008853	RHOBTB2	1.73453	0.172834	8	0.67656	FALSE
ENSG00000008869	HEATR5B	0.861261	0.0744934	5	0.389187	FALSE
ENSG00000008952	SEC62	2.27608	0.143931	10	0.524477	FALSE
ENSG00000008988	RPS20	3.3092	0.0355324	12	0.334502	FALSE
ENSG00000009307	CSDE1	2.76716	0.300273	18	0.338929	FALSE
ENSG00000009335	UBE3C	1.81806	0.0441823	9	0.237341	FALSE
ENSG00000009413	REV3L	2.03333	0.159845	14	0.606306	FALSE
ENSG00000009694	TENM1	0.316809	0.248997	3	0.895527	FALSE
ENSG00000009709	PAX7	0.336541	0.0929566	3	0.963061	FALSE
ENSG00000009724	MASP2	0.568143	0.480461	4	0.907449	FALSE
ENSG00000009765	IYD	2.23195	0.208926	9	0.944755	FALSE
ENSG00000009780	FAM76A	1.75858	0.215976	7	0.356561	FALSE
ENSG00000009790	TRAF3IP3	3.02949	0.187764	16	0.858971	FALSE
ENSG00000009830	POMT2	3.30068	0.168861	23	0.409632	FALSE
ENSG00000009844	VTA1	1.47416	0.0399152	5	0.355383	FALSE
ENSG00000009950	MLXIPL	2.9302	0.0844694	11	0.803541	FALSE
ENSG00000009954	BAZ1B	1.28869	0.0142562	3	0.252064	TRUE
ENSG00000010017	RANBP9	0.909034	0.00700629	2	0.527242	FALSE
ENSG00000010030	ETV7	1.86337	0.274979	8	0.850244	FALSE
ENSG00000010072	SPRTN	1.43208	0.11205	6	0.686807	FALSE
ENSG00000010165	METTL13	2.14749	0.056142	7	0.39735	FALSE
ENSG00000010219	DYRK4	2.74769	0.217544	17	0.363908	FALSE
ENSG00000010244	ZNF207	3.2995	0.0717094	17	0.197762	FALSE
ENSG00000010256	UQCRC1	2.9247	0.00896681	10	0.397787	FALSE
ENSG00000010270	STARD3NL	2.00332	0.052023	7	0.310514	FALSE
ENSG00000010278	CD9	2.58193	0.0917982	12	0.410801	FALSE
ENSG00000010282	HHATL	2.80823	0.139754	12	0.916108	FALSE
ENSG00000010292	NCAPD2	1.68573	0.0795361	13	0.630032	FALSE
ENSG00000010295	IFFO1	2.70316	0.142993	12	0.475283	FALSE
ENSG00000010310	GIPR	1.89997	0.0721735	8	0.793436	FALSE
ENSG00000010318	PHF7	2.60056	0.310524	11	0.738592	FALSE
ENSG00000010319	SEMA3G	0.797002	0.0174546	3	0.726015	FALSE
ENSG00000010322	NISCH	3.19705	0.045943	14	0.314605	FALSE
ENSG00000010327	STAB1	2.77148	0.0225599	9	0.621973	FALSE
ENSG00000010361	FUZ	3.38764	0.173403	18	0.655425	FALSE
ENSG00000010379	SLC6A13	2.63659	0.27511	12	0.890171	FALSE
ENSG00000010404	IDS	2.43654	0.0507013	8	0.446771	FALSE
ENSG00000010438	PRSS3	1.48638	0.72501	8	0.882497	FALSE
ENSG00000010539	ZNF200	2.46856	0.247907	10	0.468475	FALSE
ENSG00000010610	CD4	1.28878	0.143423	12	0.689996	FALSE
ENSG00000010626	LRRC23	2.46249	0.319271	15	0.516243	FALSE
ENSG00000010671	BTK	1.6479	0.0865541	10	0.77922	FALSE
ENSG00000010704	HFE	2.23124	0.0926407	14	0.785878	FALSE
ENSG00000010803	SCMH1	3.49897	0.104836	17	0.453473	TRUE
ENSG00000010810	FYN	3.47168	0.250296	29	0.358057	FALSE
ENSG00000010818	HIVEP2	0.715724	0.120484	5	0.681029	FALSE
ENSG00000010932	FMO1	1.86247	0.665372	8	0.861951	FALSE
ENSG00000011007	ELOA	1.13602	0.163132	4	0.480961	FALSE
ENSG00000011009	LYPLA2	2.41918	0.0664088	10	0.349097	FALSE
ENSG00000011021	CLCN6	1.83361	0.0868596	8	0.349338	FALSE
ENSG00000011028	MRC2	1.85565	0.0778653	7	0.483066	FALSE
ENSG00000011052	NME1-NME2	0	0	3	NA	FALSE
ENSG00000011083	SLC6A7	0.816916	0.133777	3	0.958706	FALSE
ENSG00000011105	TSPAN9	1.83967	0.135344	8	0.469617	FALSE
ENSG00000011114	BTBD7	1.81793	0.135294	8	0.303867	FALSE
ENSG00000011132	APBA3	2.88275	0.0177446	8	0.366943	FALSE
ENSG00000011143	MKS1	2.9787	0.0449308	13	0.30793	FALSE
ENSG00000011198	ABHD5	1.35274	0.138204	7	0.471147	FALSE
ENSG00000011201	ANOS1	0.851553	0.0830366	3	0.688808	FALSE
ENSG00000011243	AKAP8L	3.40802	0.0564248	20	0.344771	FALSE
ENSG00000011258	MBTD1	1.62059	0.105271	7	0.408432	TRUE
ENSG00000011260	UTP18	1.53852	0.162092	7	0.462705	FALSE
ENSG00000011275	RNF216	1.25749	0.108626	9	0.284226	FALSE
ENSG00000011295	TTC19	2.4551	0.0277673	10	0.565162	FALSE
ENSG00000011304	PTBP1	3.85094	0.0795247	21	0.338274	FALSE
ENSG00000011332	DPF1	3.04393	0.228625	17	0.879327	TRUE
ENSG00000011347	SYT7	1.58993	0.283608	10	0.6919	FALSE
ENSG00000011376	LARS2	1.66988	0.0596998	8	0.254254	FALSE
ENSG00000011405	PIK3C2A	1.1049	0.0616733	5	0.314714	FALSE
ENSG00000011422	PLAUR	2.74584	0.175167	16	0.575931	FALSE
ENSG00000011426	ANLN	2.08187	0.190145	13	0.658364	FALSE
ENSG00000011451	WIZ	2.22202	0.159886	8	0.310901	FALSE
ENSG00000011454	RABGAP1	1.68961	0.168894	13	0.379039	FALSE
ENSG00000011465	DCN	3.40444	0.08313	20	0.481174	FALSE
ENSG00000011478	QPCTL	1.16969	0.163467	4	0.458923	FALSE
ENSG00000011485	PPP5C	3.39904	0.102555	15	0.219569	FALSE
ENSG00000011523	CEP68	1.69472	0.120753	5	0.655841	FALSE
ENSG00000011566	MAP4K3	2.02691	0.203056	13	0.349648	FALSE
ENSG00000011590	ZBTB32	1.56834	0.689489	6	0.936102	FALSE
ENSG00000011600	TYROBP	2.70559	0.0974037	9	0.748226	FALSE
ENSG00000011638	LDAF1	2.36814	0.125678	9	0.379087	FALSE
ENSG00000011677	GABRA3	0	0	4	0.931429	FALSE
ENSG00000012048	BRCA1	1.65816	0.135391	30	0.517691	TRUE
ENSG00000012061	ERCC1	3.44834	0.120692	17	0.535867	FALSE
ENSG00000012124	CD22	3.46387	0.283872	34	0.81076	FALSE
ENSG00000012171	SEMA3B	3.55494	0.0541885	15	0.649294	FALSE
ENSG00000012174	MBTPS2	0.429105	0.0161423	3	0.39376	FALSE
ENSG00000012211	PRICKLE3	1.92059	0.0615084	8	0.46425	FALSE
ENSG00000012223	LTF	1.1329	0.268307	9	0.842218	FALSE
ENSG00000012232	EXTL3	0.795082	0.108355	14	0.40403	FALSE
ENSG00000012504	NR1H4	2.44646	0.362191	9	0.880811	FALSE
ENSG00000012660	ELOVL5	1.44297	0.0971757	7	0.426208	FALSE
ENSG00000012779	ALOX5	2.54454	0.035928	8	0.744415	FALSE
ENSG00000012817	KDM5D	2.79641	0.0557524	10	0.604216	TRUE
ENSG00000012822	CALCOCO1	3.55991	0.0977303	22	0.2608	FALSE
ENSG00000012963	UBR7	0.542613	0.201535	7	0.403462	TRUE
ENSG00000012983	MAP4K5	2.15474	0.0437337	10	0.343624	FALSE
ENSG00000013016	EHD3	0	0	1	0.542439	FALSE
ENSG00000013275	PSMC4	2.38672	0.0121983	6	0.305982	FALSE
ENSG00000013288	MAN2B2	1.32042	0.0296941	5	0.368566	FALSE
ENSG00000013293	SLC7A14	0.0651297	0.0341219	2	0.909035	FALSE
ENSG00000013297	CLDN11	2.20904	0.131487	9	0.682576	FALSE
ENSG00000013306	SLC25A39	3.30358	0.125195	17	0.531753	FALSE
ENSG00000013364	MVP	2.64804	0.0652608	19	0.374921	FALSE
ENSG00000013374	NUB1	2.82242	0.120405	12	0.639374	FALSE
ENSG00000013375	PGM3	2.5257	0.22801	15	0.555062	FALSE
ENSG00000013392	RWDD2A	0	0	1	0.520641	FALSE
ENSG00000013441	CLK1	3.39394	0.0547528	15	0.427781	FALSE
ENSG00000013503	POLR3B	0.940408	0.0288313	4	0.327603	FALSE
ENSG00000013523	ANGEL1	1.61304	0.127976	6	0.425046	FALSE
ENSG00000013561	RNF14	2.67114	0.180185	16	0.305271	FALSE
ENSG00000013563	DNASE1L1	2.56388	0.0831594	12	0.397459	FALSE
ENSG00000013573	DDX11	3.94364	0.103269	30	0.425448	FALSE
ENSG00000013583	HEBP1	0.626547	0.0656552	4	0.4783	FALSE
ENSG00000013588	GPRC5A	1.80751	0.174489	5	0.702109	FALSE
ENSG00000013619	MAMLD1	1.78165	0.0815418	7	0.677761	FALSE
ENSG00000013725	CD6	1.60717	0.129435	14	0.868605	FALSE
ENSG00000013810	TACC3	2.94934	0.130966	13	0.568008	FALSE
ENSG00000014123	UFL1	0.439489	0.0482362	2	0.279447	FALSE
ENSG00000014138	POLA2	2.65512	0.05813	8	0.419268	FALSE
ENSG00000014164	ZC3H3	0.361136	0.0500445	2	0.508241	FALSE
ENSG00000014216	CAPN1	3.41695	0.0941022	28	0.355758	FALSE
ENSG00000014257	ACP3	1.90378	0.213876	9	0.866508	FALSE
ENSG00000014641	MDH1	2.6725	0.0297365	16	0.463298	FALSE
ENSG00000014824	SLC30A9	1.96485	0.0367049	5	0.316437	FALSE
ENSG00000014914	MTMR11	2.91118	0.0860139	10	0.581782	FALSE
ENSG00000014919	COX15	1.5385	0.00796831	3	0.611696	FALSE
ENSG00000015133	CCDC88C	3.00748	0.13972	14	0.585932	FALSE
ENSG00000015153	YAF2	3.19886	0.0956343	19	0.387375	TRUE
ENSG00000015171	ZMYND11	2.50199	0.0767943	17	0.501216	TRUE
ENSG00000015285	WAS	1.63367	0.13874	7	0.812085	FALSE
ENSG00000015413	DPEP1	2.18382	0.229609	9	0.900336	FALSE
ENSG00000015475	BID	2.47142	0.538498	15	0.621699	FALSE
ENSG00000015479	MATR3	3.53477	0.125864	28	0.286637	FALSE
ENSG00000015520	NPC1L1	1.04023	0.0557034	4	0.942664	FALSE
ENSG00000015532	XYLT2	1.86987	0.0454506	7	0.581523	FALSE
ENSG00000015568	RGPD5	1.88846	0.190691	13	0.638547	FALSE
ENSG00000015592	STMN4	2.15481	0.109434	7	0.920652	FALSE
ENSG00000015676	NUDCD3	2.35636	0.0768024	11	0.247753	FALSE
ENSG00000016082	ISL1	0.273454	0.0579344	3	0.899669	FALSE
ENSG00000016391	CHDH	0.342595	0.246288	3	0.813417	FALSE
ENSG00000016402	IL20RA	2.18386	0.214321	8	0.807721	FALSE
ENSG00000016490	CLCA1	0.0824513	0.0151086	2	0.957592	FALSE
ENSG00000016602	CLCA4	0.666176	0.0550432	2	0.934324	FALSE
ENSG00000016864	GLT8D1	3.34844	0.036926	15	0.530864	FALSE
ENSG00000017260	ATP2C1	3.5117	0.19714	24	0.390222	FALSE
ENSG00000017427	IGF1	1.66279	0.0833978	7	0.705434	FALSE
ENSG00000017483	SLC38A5	2.38638	0.218739	14	0.666975	FALSE
ENSG00000017797	RALBP1	1.22743	0.138406	6	0.279419	FALSE
ENSG00000018189	RUFY3	3.40188	0.0549879	15	0.381502	FALSE
ENSG00000018236	CNTN1	1.83485	0.379621	11	0.752581	FALSE
ENSG00000018280	SLC11A1	3.52289	0.12098	18	0.808546	FALSE
ENSG00000018408	WWTR1	2.0224	0.126239	12	0.51257	FALSE
ENSG00000018510	AGPS	1.169	0.143332	4	0.310964	FALSE
ENSG00000018610	STEEP1	1.52692	0.00987768	3	0.255348	FALSE
ENSG00000018625	ATP1A2	2.18705	0.0882896	8	0.744839	FALSE
ENSG00000018699	TTC27	0.271314	0.0906021	6	0.417775	FALSE
ENSG00000018869	ZNF582	2.14021	0.0707523	7	0.69632	FALSE
ENSG00000019102	VSIG2	0.932122	0.00895442	2	0.825863	FALSE
ENSG00000019144	PHLDB1	4.21945	0.136179	28	0.398314	FALSE
ENSG00000019169	MARCO	0.988698	0.00782999	3	0.838831	FALSE
ENSG00000019186	CYP24A1	1.71712	0.0914575	6	0.932847	FALSE
ENSG00000019485	PRDM11	1.67453	0.0686916	6	0.475056	TRUE
ENSG00000019505	SYT13	0.0308966	0.0571374	3	0.84762	FALSE
ENSG00000019549	SNAI2	0.136492	0.0480579	2	0.580602	TRUE
ENSG00000019582	CD74	2.95987	0.0369917	12	0.543155	FALSE
ENSG00000019991	HGF	2.29883	0.195211	10	0.744107	FALSE
ENSG00000019995	ZRANB1	0.413439	0.0306185	2	0.498439	FALSE
ENSG00000020129	NCDN	2.13129	0.098718	6	0.610474	FALSE
ENSG00000020181	ADGRA2	0.765487	0.0138718	3	0.653693	FALSE
ENSG00000020256	ZFP64	2.05635	0.236591	12	0.424745	FALSE
ENSG00000020426	MNAT1	2.19496	0.0327343	9	0.353029	FALSE
ENSG00000020577	SAMD4A	2.35492	0.433438	13	0.499006	FALSE
ENSG00000020633	RUNX3	0.379976	0.0710752	5	0.82228	FALSE
ENSG00000020922	MRE11	1.61865	0.171682	10	0.3636	FALSE
ENSG00000021300	PLEKHB1	2.84502	0.442791	22	0.747928	FALSE
ENSG00000021355	SERPINB1	1.7496	0.0327786	5	0.535918	FALSE
ENSG00000021461	CYP3A43	2.02916	0.422611	17	0.979747	FALSE
ENSG00000021488	SLC7A9	1.83543	0.402603	6	0.940665	FALSE
ENSG00000021574	SPAST	0.868003	0.216941	4	0.468029	FALSE
ENSG00000021645	NRXN3	1.97034	0.477585	18	0.773922	FALSE
ENSG00000021762	OSBPL5	2.85695	0.182423	19	0.39574	FALSE
ENSG00000021776	AQR	1.90808	0.0592474	6	0.296906	FALSE
ENSG00000021826	CPS1	1.79354	0.526462	12	0.810144	FALSE
ENSG00000021852	C8B	2.01616	0.0950905	6	0.972365	FALSE
ENSG00000022267	FHL1	3.50869	0.340916	33	0.514338	FALSE
ENSG00000022277	RTF2	2.30405	0.0530887	9	0.359289	FALSE
ENSG00000022355	GABRA1	2.17868	0.101246	20	0.97136	FALSE
ENSG00000022556	NLRP2	1.90389	0.354677	19	0.666355	FALSE
ENSG00000022567	SLC45A4	1.56145	0.0544263	6	0.49061	FALSE
ENSG00000022840	RNF10	3.93111	0.0478981	25	0.371851	FALSE
ENSG00000022976	ZNF839	2.94177	0.185386	12	0.668825	FALSE
ENSG00000023041	ZDHHC6	1.89488	0.0462598	5	0.408349	FALSE
ENSG00000023171	GRAMD1B	2.42841	0.239396	17	0.721718	FALSE
ENSG00000023191	RNH1	3.94102	0.0770135	24	0.27544	FALSE
ENSG00000023228	NDUFS1	2.75276	0.114271	10	0.433192	FALSE
ENSG00000023287	RB1CC1	2.02773	0.0669862	10	0.638675	FALSE
ENSG00000023318	ERP44	0	0	1	0.463659	FALSE
ENSG00000023330	ALAS1	2.34834	0.0459204	6	0.510884	FALSE
ENSG00000023445	BIRC3	1.5404	0.0966001	7	0.673781	FALSE
ENSG00000023516	AKAP11	0	0	1	0.368911	FALSE
ENSG00000023572	GLRX2	0.256329	0.260247	3	0.646425	FALSE
ENSG00000023608	SNAPC1	0	0	1	0.465502	FALSE
ENSG00000023697	DERA	1.68735	0.24253	10	0.385045	FALSE
ENSG00000023734	STRAP	1.8144	0.0481481	6	0.374044	FALSE
ENSG00000023839	ABCC2	0.259617	0.0880244	3	0.876706	FALSE
ENSG00000023892	DEF6	1.06635	0.0405561	3	0.704991	FALSE
ENSG00000023902	PLEKHO1	2.7534	0.047424	9	0.413223	FALSE
ENSG00000023909	GCLM	1.56443	0.0366867	4	0.482571	FALSE
ENSG00000024048	UBR2	0.931244	0.00721635	3	0.313873	TRUE
ENSG00000024422	EHD2	0.21121	0.0457867	5	0.415075	FALSE
ENSG00000024526	DEPDC1	1.26871	0.28178	5	0.757602	FALSE
ENSG00000024862	CCDC28A	0.478068	0.0281584	3	0.451405	FALSE
ENSG00000025039	RRAGD	0.983786	0.117777	3	0.55734	FALSE
ENSG00000025156	HSF2	1.15239	0.0754564	3	0.402246	FALSE
ENSG00000025293	PHF20	1.26487	0.231023	16	0.387636	TRUE
ENSG00000025423	HSD17B6	1.4778	0.308481	10	0.85311	FALSE
ENSG00000025434	NR1H3	3.91395	0.13708	35	0.462298	FALSE
ENSG00000025708	TYMP	2.54178	0.0698103	8	0.592425	FALSE
ENSG00000025770	NCAPH2	2.68987	0.0314314	10	0.3401	FALSE
ENSG00000025772	TOMM34	0	0	1	0.47372	FALSE
ENSG00000025796	SEC63	2.496	0.0969922	10	0.367167	FALSE
ENSG00000025800	KPNA6	0.190659	0.218849	4	0.295458	FALSE
ENSG00000026025	VIM	2.64441	0.0609226	10	0.304165	FALSE
ENSG00000026036	RTEL1-TNFRSF6B	1.85246	0.0125255	4	NA	FALSE
ENSG00000026103	FAS	2.76914	0.147007	20	0.718252	FALSE
ENSG00000026297	RNASET2	2.95471	0.0589611	14	0.49144	FALSE
ENSG00000026508	CD44	3.91491	0.510757	39	0.505372	FALSE
ENSG00000026559	KCNG1	1.91346	0.12079	6	0.781644	FALSE
ENSG00000026652	AGPAT4	1.94519	0.0658912	5	0.730481	FALSE
ENSG00000026751	SLAMF7	1.95228	0.212285	11	0.88064	FALSE
ENSG00000026950	BTN3A1	2.7057	0.0487401	11	0.48275	FALSE
ENSG00000027001	MIPEP	1.43219	0.0638087	5	0.555602	FALSE
ENSG00000027075	PRKCH	1.51971	0.116413	28	0.713739	FALSE
ENSG00000027644	INSRR	0	0	1	0.947926	FALSE
ENSG00000027697	IFNGR1	0.732262	0.0429327	4	0.438168	FALSE
ENSG00000027847	B4GALT7	2.41336	0.0381676	8	0.426642	FALSE
ENSG00000027869	SH2D2A	1.81058	0.18186	6	0.833628	FALSE
ENSG00000028116	VRK2	2.11207	0.126582	9	0.642191	FALSE
ENSG00000028137	TNFRSF1B	1.0984	0.0430577	4	0.696922	FALSE
ENSG00000028203	VEZT	3.29466	0.164397	41	0.362582	FALSE
ENSG00000028277	POU2F2	2.30646	0.469869	20	0.720113	FALSE
ENSG00000028310	BRD9	3.22566	0.126094	19	0.318077	TRUE
ENSG00000028528	SNX1	2.7918	0.0702982	14	0.22196	FALSE
ENSG00000028839	TBPL1	2.05834	0.0428985	8	0.600171	FALSE
ENSG00000029153	BMAL2	1.17616	0.415986	9	0.646505	FALSE
ENSG00000029363	BCLAF1	3.42545	0.13123	24	0.320487	FALSE
ENSG00000029364	SLC39A9	1.75176	0.0633636	11	0.317283	FALSE
ENSG00000029534	ANK1	2.37927	0.897847	14	0.83325	FALSE
ENSG00000029559	IBSP	0	0	1	0.97698	FALSE
ENSG00000029639	TFB1M	1.79521	0.0897781	9	0.413024	FALSE
ENSG00000029725	RABEP1	2.07715	0.0554087	7	0.498855	FALSE
ENSG00000029993	HMGB3	2.03335	0.138674	5	0.545843	FALSE
ENSG00000030066	NUP160	2.14973	0.0445545	11	0.27855	FALSE
ENSG00000030110	BAK1	0.859362	0.169718	3	0.499635	FALSE
ENSG00000030304	MUSK	1.11406	0.224929	7	0.919367	FALSE
ENSG00000030419	IKZF2	2.00994	0.233566	14	0.658476	FALSE
ENSG00000030582	GRN	3.4273	0.072321	22	0.376401	FALSE
ENSG00000031003	FAM13B	1.64276	0.108459	11	0.345714	FALSE
ENSG00000031081	ARHGAP31	0	0	2	0.47609	FALSE
ENSG00000031691	CENPQ	0	0	1	0.532408	FALSE
ENSG00000031698	SARS1	2.24114	0.0354479	6	0.240396	FALSE
ENSG00000031823	RANBP3	3.40591	0.158671	30	0.223664	FALSE
ENSG00000032219	ARID4A	1.88477	0.111497	11	0.443822	TRUE
ENSG00000032389	EIPR1	1.53162	0.196497	14	0.435199	FALSE
ENSG00000032444	PNPLA6	3.40659	0.150542	24	0.450496	FALSE
ENSG00000032742	IFT88	2.54259	0.0299081	7	0.501383	FALSE
ENSG00000033011	ALG1	1.34596	0.23264	8	0.650201	FALSE
ENSG00000033030	ZCCHC8	2.70958	0.0542833	10	0.298606	FALSE
ENSG00000033050	ABCF2	1.70015	0.116452	6	0.341465	FALSE
ENSG00000033100	CHPF2	1.39772	0.0112122	4	0.323748	FALSE
ENSG00000033122	LRRC7	2.15835	0.29872	13	0.871892	FALSE
ENSG00000033170	FUT8	2.29671	0.10719	15	0.41041	FALSE
ENSG00000033178	UBA6	1.81379	0.0594594	6	0.400216	FALSE
ENSG00000033327	GAB2	1.07964	0.188275	7	0.582007	FALSE
ENSG00000033627	ATP6V0A1	3.54408	0.157026	25	0.401048	FALSE
ENSG00000033800	PIAS1	2.22878	0.106246	8	0.556245	FALSE
ENSG00000033867	SLC4A7	1.81798	0.252886	18	0.466517	FALSE
ENSG00000034053	APBA2	1.91461	0.424762	12	0.627727	FALSE
ENSG00000034152	MAP2K3	2.43028	0.146565	15	0.532798	FALSE
ENSG00000034239	CLXN	2.36618	0.226009	9	0.869391	FALSE
ENSG00000034510	TMSB10	0	0	1	0.279751	FALSE
ENSG00000034533	ASTE1	1.05138	0.11288	8	0.697368	FALSE
ENSG00000034677	RNF19A	2.47881	0.167035	15	0.435541	FALSE
ENSG00000034693	PEX3	1.48854	0.02478	3	0.45484	FALSE
ENSG00000034713	GABARAPL2	1.7048	0.090118	5	0.503024	FALSE
ENSG00000034971	MYOC	0.696049	0.0842406	2	0.858805	FALSE
ENSG00000035115	SH3YL1	3.92798	0.217101	29	0.443456	FALSE
ENSG00000035141	FAM136A	1.54722	0.0706627	6	0.343228	FALSE
ENSG00000035403	VCL	1.44453	0.0819157	7	0.368439	FALSE
ENSG00000035499	DEPDC1B	0.269962	0.126146	6	0.780181	FALSE
ENSG00000035664	DAPK2	2.52082	0.32355	13	0.624105	FALSE
ENSG00000035681	NSMAF	2.86854	0.114903	17	0.468935	FALSE
ENSG00000035687	ADSS2	1.33212	0.0189364	3	0.302236	FALSE
ENSG00000035720	STAP1	0.558699	0.0675803	2	0.924515	FALSE
ENSG00000035862	TIMP2	1.61057	0.158688	5	0.419413	FALSE
ENSG00000035928	RFC1	2.07812	0.0753569	17	0.315594	FALSE
ENSG00000036054	TBC1D23	1.61075	0.117421	9	0.274409	FALSE
ENSG00000036257	CUL3	2.67925	0.0952526	16	0.403225	TRUE
ENSG00000036448	MYOM2	2.34151	0.31728	15	0.793539	FALSE
ENSG00000036473	OTC	0	0	2	0.945485	FALSE
ENSG00000036530	CYP46A1	1.77296	0.0680925	7	0.866042	FALSE
ENSG00000036549	ZZZ3	2.38387	0.0785483	11	0.346181	TRUE
ENSG00000036565	SLC18A1	0.0998508	0.205732	10	0.95958	FALSE
ENSG00000036672	USP2	2.09547	0.194701	7	0.71281	FALSE
ENSG00000036828	CASR	1.70034	0.0989739	5	0.950226	FALSE
ENSG00000037042	TUBG2	1.45265	0.0109267	3	0.502656	FALSE
ENSG00000037241	RPL26L1	1.77451	0.0869905	6	0.438344	FALSE
ENSG00000037280	FLT4	2.24086	0.0761605	12	0.722666	FALSE
ENSG00000037474	NSUN2	2.68134	0.0478503	9	0.278776	FALSE
ENSG00000037637	FBXO42	1.58587	0.0117954	4	0.311198	FALSE
ENSG00000037749	MFAP3	2.20487	0.138462	12	0.38133	FALSE
ENSG00000037757	MRI1	2.20287	0.0263215	6	0.385938	FALSE
ENSG00000037897	METTL1	2.68479	0.0435456	8	0.484298	FALSE
ENSG00000037965	HOXC8	0	0	1	0.874507	FALSE
ENSG00000038002	AGA	1.77262	0.0597355	6	0.432635	FALSE
ENSG00000038210	PI4K2B	0	0	1	0.460989	FALSE
ENSG00000038219	BOD1L1	2.06926	0.0368564	6	0.33706	FALSE
ENSG00000038274	MAT2B	1.83066	0.0563753	8	0.378408	FALSE
ENSG00000038295	TLL1	0.25909	0.0670461	6	0.756757	FALSE
ENSG00000038358	EDC4	3.26768	0.0605532	14	0.247489	FALSE
ENSG00000038382	TRIO	3.6631	0.161319	25	0.366494	FALSE
ENSG00000038427	VCAN	2.04091	0.123014	12	0.520164	FALSE
ENSG00000038532	CLEC16A	2.08357	0.278383	12	0.359204	FALSE
ENSG00000038945	MSR1	1.8518	0.256082	14	0.723595	FALSE
ENSG00000039068	CDH1	1.83983	0.0871721	14	0.63496	FALSE
ENSG00000039123	MTREX	1.78458	0.0822703	9	0.589976	FALSE
ENSG00000039139	DNAH5	0.728546	0.173117	4	0.874221	FALSE
ENSG00000039319	ZFYVE16	2.60436	0.158367	13	0.57725	FALSE
ENSG00000039523	RIPOR1	3.4338	0.0990801	23	0.405072	FALSE
ENSG00000039537	C6	1.20829	0.363285	8	0.879557	FALSE
ENSG00000039560	RAI14	1.8505	0.461516	28	0.462889	FALSE
ENSG00000039600	SOX30	1.36088	0.138482	3	0.968786	FALSE
ENSG00000039650	PNKP	3.81432	0.116227	31	0.566734	FALSE
ENSG00000039987	BEST2	1.21047	0.277578	4	0.948198	FALSE
ENSG00000040199	PHLPP2	1.38665	0.118583	7	0.764927	FALSE
ENSG00000040275	SPDL1	1.54507	0.371358	16	0.45568	FALSE
ENSG00000040341	STAU2	3.02611	0.258226	29	0.40535	FALSE
ENSG00000040487	SLC66A1	2.13095	0.0476033	6	0.591506	FALSE
ENSG00000040531	CTNS	1.8384	0.118659	10	0.585678	FALSE
ENSG00000040608	RTN4R	1.03018	0.166371	6	0.735422	FALSE
ENSG00000040633	PHF23	2.09581	0.221901	13	0.303565	FALSE
ENSG00000040731	CDH10	1.33633	0.118987	4	0.885512	FALSE
ENSG00000040933	INPP4A	2.38345	0.0583214	10	0.384117	FALSE
ENSG00000041353	RAB27B	0.173553	0.248177	4	0.771236	FALSE
ENSG00000041357	PSMA4	3.43581	0.0726534	21	0.365647	FALSE
ENSG00000041515	MYO16	0.610839	0.339087	7	0.903428	FALSE
ENSG00000041802	LSG1	1.95319	0.0598194	8	0.266961	FALSE
ENSG00000041880	PARP3	2.63613	0.0293049	9	0.419711	TRUE
ENSG00000041982	TNC	2.67052	0.162395	14	0.600619	FALSE
ENSG00000041988	THAP3	2.51374	0.0369943	8	0.731911	FALSE
ENSG00000042062	RIPOR3	2.09595	0.0780266	6	0.788201	FALSE
ENSG00000042088	TDP1	2.28305	0.347052	17	0.594538	FALSE
ENSG00000042286	AIFM2	1.67626	0.039486	4	0.572158	FALSE
ENSG00000042317	SPATA7	2.50868	0.220211	22	0.647053	FALSE
ENSG00000042429	MED17	3.53242	0.11735	29	0.539133	FALSE
ENSG00000042445	RETSAT	2.13033	0.0413494	7	0.463027	FALSE
ENSG00000042493	CAPG	2.79143	0.179575	15	0.471521	FALSE
ENSG00000042753	AP2S1	2.64799	0.112072	10	0.29773	FALSE
ENSG00000042781	USH2A	0.650142	0.441857	4	0.966634	FALSE
ENSG00000042813	ZPBP	1.92153	0.0975091	6	0.987896	FALSE
ENSG00000042832	TG	3.30858	0.353202	20	0.927658	FALSE
ENSG00000042980	ADAM28	2.6235	0.0829088	12	0.759051	FALSE
ENSG00000043039	BARX2	0.359726	0.0542914	2	0.891555	FALSE
ENSG00000043093	DCUN1D1	1.85078	0.279766	8	0.489786	FALSE
ENSG00000043143	JADE2	2.38497	0.0658915	11	0.378274	TRUE
ENSG00000043355	ZIC2	1.12826	0.298698	5	0.941133	FALSE
ENSG00000043462	LCP2	2.72749	0.10029	10	0.699339	FALSE
ENSG00000043514	TRIT1	2.63661	0.107144	15	0.315769	FALSE
ENSG00000043591	ADRB1	0	0	1	0.843522	FALSE
ENSG00000044012	GUCA2B	0	0	1	0.96493	FALSE
ENSG00000044090	CUL7	1.16557	0.0290966	3	0.375613	FALSE
ENSG00000044115	CTNNA1	3.09522	0.216041	44	0.206012	FALSE
ENSG00000044446	PHKA2	2.74581	0.028445	8	0.47798	FALSE
ENSG00000044459	CNTLN	1.49399	0.0538641	4	0.600475	FALSE
ENSG00000044524	EPHA3	0.115979	0.0206854	3	0.790847	FALSE
ENSG00000044574	HSPA5	0	0	1	0.374616	FALSE
ENSG00000046604	DSG2	0.477449	0.0311532	2	0.592019	FALSE
ENSG00000046647	GEMIN8	2.06626	0.0324994	5	0.320712	FALSE
ENSG00000046651	OFD1	2.60846	0.0593669	9	0.433604	FALSE
ENSG00000046653	GPM6B	1.65052	0.161638	11	0.686726	FALSE
ENSG00000046774	MAGEC2	0	0	1	0.987368	FALSE
ENSG00000046889	PREX2	1.06849	0.161099	5	0.681499	FALSE
ENSG00000047056	WDR37	1.47839	0.166926	6	0.30639	FALSE
ENSG00000047188	YTHDC2	1.92373	0.0664785	7	0.314957	FALSE
ENSG00000047230	CTPS2	1.76651	0.0320794	5	0.455399	FALSE
ENSG00000047249	ATP6V1H	2.36751	0.167142	19	0.453991	FALSE
ENSG00000047315	POLR2B	2.72954	0.0396191	13	0.445119	FALSE
ENSG00000047346	ATOSA	2.86583	0.0911123	16	0.469873	FALSE
ENSG00000047365	ARAP2	2.13664	0.104467	10	0.665728	FALSE
ENSG00000047410	TPR	1.89448	0.0665372	9	0.211793	FALSE
ENSG00000047457	CP	3.31136	0.188745	15	0.795592	FALSE
ENSG00000047578	KATNIP	1.75746	0.0999623	10	0.473921	FALSE
ENSG00000047579	DTNBP1	2.34384	0.213194	12	0.559605	FALSE
ENSG00000047597	XK	0	0	1	0.792114	FALSE
ENSG00000047617	ANO2	2.20386	0.464089	12	0.732284	FALSE
ENSG00000047621	C12orf4	1.37502	0.235662	9	0.464077	FALSE
ENSG00000047634	SCML1	1.85866	0.115069	7	0.50229	FALSE
ENSG00000047644	WWC3	0.832546	0.0108953	2	0.439802	FALSE
ENSG00000047648	ARHGAP6	2.06746	0.249266	8	0.586819	FALSE
ENSG00000047662	FAM184B	0	0	1	0.950769	FALSE
ENSG00000047849	MAP4	3.01589	0.274475	16	0.407074	FALSE
ENSG00000047932	GOPC	0.993115	0.0535708	3	0.3303	FALSE
ENSG00000047936	ROS1	1.237	0.2939	3	0.947321	FALSE
ENSG00000048028	USP28	2.40288	0.22681	15	0.472556	FALSE
ENSG00000048052	HDAC9	2.37161	0.428493	29	0.660608	TRUE
ENSG00000048140	TSPAN17	2.37475	0.0384801	9	0.302468	FALSE
ENSG00000048162	NOP16	2.55509	0.0660488	11	0.709074	FALSE
ENSG00000048342	CC2D2A	3.20527	0.140398	17	0.564969	FALSE
ENSG00000048392	RRM2B	0.581424	0.100208	11	0.362546	FALSE
ENSG00000048405	ZNF800	1.79309	0.0977365	8	0.354835	FALSE
ENSG00000048462	TNFRSF17	0.0671181	0.0306034	3	0.943153	FALSE
ENSG00000048471	SNX29	1.00868	0.0926117	8	0.48058	FALSE
ENSG00000048540	LMO3	2.98376	0.26174	35	0.749284	FALSE
ENSG00000048544	MRPS10	0	0	1	0.339206	FALSE
ENSG00000048545	GUCA1A	1.23613	0.866488	5	0.949446	FALSE
ENSG00000048649	RSF1	2.6309	0.132103	12	0.395336	TRUE
ENSG00000048707	VPS13D	2.47363	0.125254	14	0.36689	FALSE
ENSG00000048740	CELF2	2.47208	0.385886	17	0.459114	FALSE
ENSG00000048828	FAM120A	1.12838	0.0327744	5	0.207026	FALSE
ENSG00000048991	R3HDM1	2.62169	0.265641	20	0.485404	FALSE
ENSG00000049089	COL9A2	2.02577	0.250582	11	0.713256	FALSE
ENSG00000049130	KITLG	1.0555	0.0889218	5	0.596435	FALSE
ENSG00000049167	ERCC8	1.81023	0.139795	8	0.356703	FALSE
ENSG00000049192	ADAMTS6	1.85234	0.162852	8	0.744334	FALSE
ENSG00000049239	H6PD	0.123867	0.0208081	3	0.43422	FALSE
ENSG00000049245	VAMP3	1.35984	0.0129969	3	0.466708	FALSE
ENSG00000049246	PER3	2.32035	0.0697105	9	0.512169	FALSE
ENSG00000049247	UTS2	0.543179	0.0611352	3	0.949226	FALSE
ENSG00000049249	TNFRSF9	0.424639	0.181307	4	0.95245	FALSE
ENSG00000049283	EPN3	2.83133	0.259376	18	0.740881	FALSE
ENSG00000049323	LTBP1	1.69435	0.168419	12	0.515034	FALSE
ENSG00000049449	RCN1	1.7468	0.231006	11	0.398954	FALSE
ENSG00000049540	ELN	4.01802	0.205344	34	0.66141	FALSE
ENSG00000049541	RFC2	1.66619	0.238199	13	0.330062	FALSE
ENSG00000049618	ARID1B	3.88772	0.103737	35	0.373975	TRUE
ENSG00000049656	CLPTM1L	3.18504	0.12428	16	0.316052	FALSE
ENSG00000049759	NEDD4L	3.16765	0.517429	38	0.453454	FALSE
ENSG00000049768	FOXP3	0.533082	0.253817	6	0.957242	TRUE
ENSG00000049769	PPP1R3F	1.666	0.168847	5	0.562168	FALSE
ENSG00000049860	HEXB	2.85911	0.0588542	13	0.584142	FALSE
ENSG00000049883	PTCD2	2.04168	0.149643	12	0.476898	FALSE
ENSG00000050030	NEXMIF	0	0	3	0.893291	FALSE
ENSG00000050130	JKAMP	3.04905	0.106093	15	0.438007	FALSE
ENSG00000050165	DKK3	2.76857	0.147071	16	0.542525	FALSE
ENSG00000050327	ARHGEF5	1.66554	0.0597979	4	0.577398	FALSE
ENSG00000050344	NFE2L3	0.990396	0.0466026	3	0.763849	FALSE
ENSG00000050393	MCUR1	1.46373	0.080588	3	0.450846	FALSE
ENSG00000050405	LIMA1	2.7904	0.193973	16	0.356187	FALSE
ENSG00000050426	LETMD1	4.07986	0.102214	38	0.312595	FALSE
ENSG00000050438	SLC4A8	2.70497	0.351029	18	0.713028	FALSE
ENSG00000050555	LAMC3	1.19373	0.0182787	4	0.749259	FALSE
ENSG00000050628	PTGER3	2.18764	0.137603	12	0.771765	FALSE
ENSG00000050730	TNIP3	1.25783	0.545503	7	0.949288	FALSE
ENSG00000050748	MAPK9	2.8532	0.182277	13	0.323697	FALSE
ENSG00000050767	COL23A1	0.863615	0.0884333	3	0.825397	FALSE
ENSG00000050820	BCAR1	3.17262	0.150783	22	0.329965	FALSE
ENSG00000051009	FHIP1B	2.11362	0.0284184	5	0.458423	FALSE
ENSG00000051108	HERPUD1	3.64599	0.0624014	19	0.359979	FALSE
ENSG00000051128	HOMER3	2.89372	0.112427	12	0.470401	FALSE
ENSG00000051180	RAD51	2.52011	0.36709	10	0.750802	TRUE
ENSG00000051341	POLQ	0.670748	0.121616	4	0.774736	FALSE
ENSG00000051382	PIK3CB	2.11843	0.108471	14	0.337237	FALSE
ENSG00000051523	CYBA	2.55887	0.08228	10	0.481687	FALSE
ENSG00000051596	THOC3	1.94281	0.26032	12	0.393582	FALSE
ENSG00000051620	HEBP2	1.35724	0.046898	4	0.412787	FALSE
ENSG00000051825	MPHOSPH9	3.38718	0.320243	24	0.44936	FALSE
ENSG00000052126	PLEKHA5	2.50294	0.201089	16	0.427294	FALSE
ENSG00000052344	PRSS8	1.79005	0.0761859	6	0.720586	FALSE
ENSG00000052723	SIKE1	2.4985	0.122989	10	0.402877	FALSE
ENSG00000052749	RRP12	2.56028	0.121645	15	0.516244	FALSE
ENSG00000052795	FNIP2	1.29462	0.0620212	6	0.430442	FALSE
ENSG00000052802	MSMO1	1.47341	0.0454848	5	0.467543	FALSE
ENSG00000052841	TTC17	3.4475	0.0462108	15	0.235398	FALSE
ENSG00000052850	ALX4	0	0	1	0.941597	FALSE
ENSG00000053108	FSTL4	1.69402	0.326012	7	0.920071	FALSE
ENSG00000053254	FOXN3	2.02363	0.186214	19	0.297006	FALSE
ENSG00000053328	METTL24	0.238463	0.0706781	2	0.779202	FALSE
ENSG00000053371	AKR7A2	0.96847	0.0519949	5	0.302735	FALSE
ENSG00000053372	MRTO4	1.27369	0.053713	3	0.456041	FALSE
ENSG00000053438	NNAT	0.905729	0.0411298	2	0.757808	FALSE
ENSG00000053501	USE1	2.10372	0.143216	10	0.402659	FALSE
ENSG00000053524	MCF2L2	2.5108	0.480824	14	0.901151	FALSE
ENSG00000053702	NRIP2	0.108049	0.0638087	3	0.843474	FALSE
ENSG00000053747	LAMA3	2.4184	0.144859	14	0.706907	FALSE
ENSG00000053770	AP5M1	2.0983	0.216025	9	0.366864	FALSE
ENSG00000053900	ANAPC4	2.78263	0.0647323	11	0.300338	FALSE
ENSG00000053918	KCNQ1	0.677824	0.305944	6	0.724738	FALSE
ENSG00000054116	TRAPPC3	2.77418	0.0822279	10	0.249431	FALSE
ENSG00000054118	THRAP3	1.33351	0.0436145	4	0.270595	FALSE
ENSG00000054148	PHPT1	2.28657	0.0254248	6	0.424605	FALSE
ENSG00000054179	ENTPD2	1.41265	0.0386838	4	0.799905	FALSE
ENSG00000054219	LY75	0.95483	0.0508157	4	0.666092	FALSE
ENSG00000054267	ARID4B	2.35175	0.116571	13	0.411103	TRUE
ENSG00000054277	OPN3	1.5629	0.157626	7	0.647368	FALSE
ENSG00000054282	SDCCAG8	2.87826	0.0326322	11	0.647623	FALSE
ENSG00000054356	PTPRN	3.1121	0.196275	19	0.843757	FALSE
ENSG00000054392	HHAT	1.48386	0.236789	9	0.591387	FALSE
ENSG00000054523	KIF1B	2.03079	0.245912	13	0.458247	FALSE
ENSG00000054598	FOXC1	0	0	1	0.685958	FALSE
ENSG00000054611	TBC1D22A	2.05805	0.0587604	11	0.336117	FALSE
ENSG00000054654	SYNE2	3.46833	0.198035	28	0.370464	FALSE
ENSG00000054690	PLEKHH1	3.55686	0.0640912	16	0.6619	FALSE
ENSG00000054793	ATP9A	0.953897	0.0121727	3	0.501708	FALSE
ENSG00000054796	SPO11	1.65749	0	5	0.987147	FALSE
ENSG00000054803	CBLN4	0	0	1	0.919693	FALSE
ENSG00000054938	CHRDL2	1.30208	0.617911	10	0.88401	FALSE
ENSG00000054965	FAM168A	0.994069	0.0832919	5	0.644834	FALSE
ENSG00000054967	RELT	2.19314	0.0428991	7	0.677719	FALSE
ENSG00000054983	GALC	1.32956	0.189943	16	0.450845	FALSE
ENSG00000055044	NOP58	2.18047	0.0649591	10	0.322503	FALSE
ENSG00000055070	SZRD1	2.25109	0.0404973	10	0.314272	FALSE
ENSG00000055118	KCNH2	1.90397	0.209667	6	0.736246	FALSE
ENSG00000055130	CUL1	0.626069	0.0612425	4	0.304476	TRUE
ENSG00000055147	FAM114A2	2.64109	0.175668	17	0.463108	FALSE
ENSG00000055163	CYFIP2	3.09518	0.353966	24	0.506052	FALSE
ENSG00000055208	TAB2	1.82548	0.100672	9	0.330579	FALSE
ENSG00000055211	GINM1	0.390051	0.0219499	2	0.347759	FALSE
ENSG00000055332	EIF2AK2	0.705607	0.104088	7	0.356844	FALSE
ENSG00000055483	USP36	3.11744	0.0774728	24	0.467133	TRUE
ENSG00000055609	KMT2C	2.2727	0.0554126	13	0.412312	TRUE
ENSG00000055732	MCOLN3	2.05522	0.0661427	6	0.795727	FALSE
ENSG00000055813	CCDC85A	0	0	1	0.819563	FALSE
ENSG00000055917	PUM2	1.8924	0.0382187	11	0.242399	FALSE
ENSG00000055950	MRPL43	3.18697	0.0647049	14	0.422388	FALSE
ENSG00000055955	ITIH4	3.3345	0.157356	15	0.804853	FALSE
ENSG00000055957	ITIH1	2.97479	0.206011	12	0.962717	FALSE
ENSG00000056050	HPF1	0.818635	0.0202395	3	0.391449	FALSE
ENSG00000056097	ZFR	1.98782	0.0389714	7	0.231887	FALSE
ENSG00000056277	ZNF280C	0	0	2	0.590441	FALSE
ENSG00000056291	NPFFR2	1.00515	0.945322	5	0.932112	FALSE
ENSG00000056487	PHF21B	1.51273	0.435363	12	0.855452	FALSE
ENSG00000056558	TRAF1	1.2667	0.149813	3	0.726017	FALSE
ENSG00000056586	RC3H2	2.14882	0.115954	10	0.288725	FALSE
ENSG00000056736	IL17RB	1.10578	0.0485762	3	0.788521	FALSE
ENSG00000056972	TRAF3IP2	2.93097	0.155836	12	0.50283	FALSE
ENSG00000056998	GYG2	1.96107	0.146212	9	0.718803	FALSE
ENSG00000057019	DCBLD2	2.09259	0.0631034	10	0.522308	FALSE
ENSG00000057149	SERPINB3	0.297732	0.0547674	2	0.949355	FALSE
ENSG00000057252	SOAT1	1.05601	0.161402	4	0.539024	FALSE
ENSG00000057294	PKP2	2.1274	0.14854	7	0.661263	FALSE
ENSG00000057468	MSH4	0	0	1	0.967467	FALSE
ENSG00000057593	F7	1.7961	0.184395	6	0.945281	FALSE
ENSG00000057608	GDI2	1.63332	0.0523131	9	0.21716	FALSE
ENSG00000057657	PRDM1	1.93832	0.200133	7	0.680592	TRUE
ENSG00000057663	ATG5	1.84434	0.237982	10	0.30264	FALSE
ENSG00000057704	TMCC3	0.765561	0.105744	4	0.552787	FALSE
ENSG00000057757	PITHD1	1.39556	0.0128767	3	0.312176	FALSE
ENSG00000057935	MTA3	3.20406	0.238738	19	0.401132	TRUE
ENSG00000058056	USP13	0.0104144	0.00470967	5	0.628369	FALSE
ENSG00000058063	ATP11B	1.67234	0.306932	10	0.310071	FALSE
ENSG00000058085	LAMC2	0.870818	0.0314567	4	0.793221	FALSE
ENSG00000058091	CDK14	0.876067	0.432797	15	0.487483	FALSE
ENSG00000058262	SEC61A1	2.06591	0.0502714	7	0.353712	FALSE
ENSG00000058272	PPP1R12A	3.32387	0.183718	22	0.353313	FALSE
ENSG00000058335	RASGRF1	2.25587	0.427937	9	0.869706	FALSE
ENSG00000058404	CAMK2B	3.00414	0.416676	26	0.814393	FALSE
ENSG00000058453	CROCC	2.53134	0.0239935	13	0.406403	FALSE
ENSG00000058600	POLR3E	3.31228	0.0884942	19	0.347606	FALSE
ENSG00000058668	ATP2B4	2.07173	0.0826481	7	0.373715	FALSE
ENSG00000058673	ZC3H11A	2.7574	0.0955269	15	0.297419	FALSE
ENSG00000058729	RIOK2	2.18393	0.0495403	7	0.413167	FALSE
ENSG00000058799	YIPF1	1.98581	0.0663337	7	0.445396	FALSE
ENSG00000058804	NDC1	0.0138625	0.00817124	2	0.433974	FALSE
ENSG00000058866	DGKG	1.68042	0.361276	11	0.743957	FALSE
ENSG00000059122	FLYWCH1	2.81605	0.09009	14	0.293455	FALSE
ENSG00000059145	UNKL	2.89174	0.134266	17	0.573695	FALSE
ENSG00000059377	TBXAS1	2.55548	0.417247	20	0.665167	FALSE
ENSG00000059378	PARP12	3.02899	0.0392137	12	0.43484	FALSE
ENSG00000059573	ALDH18A1	1.38237	0.117174	5	0.332009	FALSE
ENSG00000059588	TARBP1	2.4844	0.13177	9	0.428122	FALSE
ENSG00000059691	GATB	2.92662	0.264428	14	0.630306	FALSE
ENSG00000059728	MXD1	1.53888	0.12076	6	0.684469	FALSE
ENSG00000059758	CDK17	1.95836	0.0410311	12	0.358788	TRUE
ENSG00000059769	DNAJC25	1.28033	0.0212576	3	0.514051	FALSE
ENSG00000059804	SLC2A3	2.62943	0.0543696	11	0.605654	FALSE
ENSG00000059915	PSD	2.51407	0.282723	9	0.786188	FALSE
ENSG00000060069	CTDP1	2.18071	0.0869042	8	0.408324	FALSE
ENSG00000060138	YBX3	3.38033	0.105029	18	0.473935	FALSE
ENSG00000060140	STYK1	0.42275	0.108509	6	0.811012	FALSE
ENSG00000060237	WNK1	3.31984	0.225504	21	0.266677	FALSE
ENSG00000060339	CCAR1	2.82228	0.0959285	18	0.273448	FALSE
ENSG00000060491	OGFR	1.41525	0.0142209	4	0.393196	FALSE
ENSG00000060558	GNA15	0.106239	0.0775275	3	0.742384	FALSE
ENSG00000060566	CREB3L3	1.09504	0.150802	5	0.951706	FALSE
ENSG00000060642	PIGV	1.79199	0.0656333	6	0.429435	FALSE
ENSG00000060656	PTPRU	2.33348	0.168258	11	0.486477	FALSE
ENSG00000060688	SNRNP40	2.26494	0.0451016	7	0.294458	FALSE
ENSG00000060709	RIMBP2	1.72282	0.162023	5	0.828263	FALSE
ENSG00000060718	COL11A1	1.7719	0.443842	12	0.807949	FALSE
ENSG00000060749	QSER1	0.886133	0.0485423	6	0.460801	FALSE
ENSG00000060762	MPC1	2.08109	0.0540577	7	0.518289	FALSE
ENSG00000060971	ACAA1	3.18753	0.0734964	20	0.469763	FALSE
ENSG00000060982	BCAT1	1.09315	0.337519	10	0.518654	FALSE
ENSG00000061273	HDAC7	3.41124	0.0950216	30	0.39308	TRUE
ENSG00000061337	LZTS1	0.9376	0.022157	4	0.74832	FALSE
ENSG00000061455	PRDM6	1.04993	0.097529	4	0.830111	TRUE
ENSG00000061492	WNT8A	1.51189	0.127254	4	0.987466	FALSE
ENSG00000061656	SPAG4	2.42084	0.100405	7	0.709758	FALSE
ENSG00000061676	NCKAP1	2.28811	0.0996099	8	0.297524	FALSE
ENSG00000061794	MRPS35	1.04134	0.0919535	5	0.358653	FALSE
ENSG00000061918	GUCY1B1	0.986535	0.0837975	7	0.56685	FALSE
ENSG00000061936	SFSWAP	2.91925	0.0608935	11	0.294131	FALSE
ENSG00000061938	TNK2	3.76092	0.133916	22	0.408104	FALSE
ENSG00000061987	MON2	2.83004	0.0625628	13	0.377604	FALSE
ENSG00000062038	CDH3	2.37487	0.114919	10	0.84851	FALSE
ENSG00000062096	ARSF	0.520202	0.175821	2	0.956955	FALSE
ENSG00000062194	GPBP1	2.76977	0.0282752	9	0.259821	FALSE
ENSG00000062282	DGAT2	1.54766	0.319702	9	0.736609	FALSE
ENSG00000062370	ZNF112	0.206799	0.145503	6	0.513398	FALSE
ENSG00000062485	CS	3.24931	0.106667	33	0.364937	FALSE
ENSG00000062524	LTK	1.599	0.0605214	6	0.837524	FALSE
ENSG00000062582	MRPS24	1.49598	0.039124	5	0.357521	FALSE
ENSG00000062598	ELMO2	3.27015	0.0824291	18	0.215616	FALSE
ENSG00000062650	WAPL	2.36245	0.0492278	7	0.283641	FALSE
ENSG00000062716	VMP1	2.6911	0.162569	17	0.328361	FALSE
ENSG00000062725	APPBP2	1.24372	0.294605	6	0.375615	FALSE
ENSG00000062822	POLD1	2.7261	0.169151	14	0.385771	FALSE
ENSG00000063015	SEZ6	2.49239	0.109072	10	0.918023	FALSE
ENSG00000063046	EIF4B	2.55462	0.153556	14	0.251983	FALSE
ENSG00000063127	SLC6A16	1.90939	0.158469	7	0.849573	FALSE
ENSG00000063169	BICRA	1.84431	0.0235863	4	0.408375	FALSE
ENSG00000063176	SPHK2	3.12125	0.146688	13	0.495757	FALSE
ENSG00000063177	RPL18	3.45175	0.0187357	16	0.324246	FALSE
ENSG00000063180	CA11	1.63096	0.09888	4	0.70903	FALSE
ENSG00000063241	ISOC2	2.46818	0.0249709	8	0.440791	FALSE
ENSG00000063244	U2AF2	2.87883	0.0115131	8	0.199909	FALSE
ENSG00000063245	EPN1	1.98636	0.0109016	7	0.372842	FALSE
ENSG00000063322	MED29	1.62094	0.243358	7	0.403465	FALSE
ENSG00000063438	AHRR	1.42853	0.539288	11	0.74216	FALSE
ENSG00000063515	GSC2	0	0	1	0.986885	FALSE
ENSG00000063587	ZNF275	0.865652	0.0632836	3	0.584062	FALSE
ENSG00000063601	MTMR1	1.81799	0.286228	14	0.383824	FALSE
ENSG00000063660	GPC1	2.03758	0.177888	9	0.460302	FALSE
ENSG00000063761	ADCK1	2.32596	0.0509715	8	0.506991	FALSE
ENSG00000063854	HAGH	2.97493	0.0403362	12	0.391743	FALSE
ENSG00000063978	RNF4	2.068	0.118419	22	0.2331	FALSE
ENSG00000064012	CASP8	2.841	0.225802	20	0.562277	FALSE
ENSG00000064042	LIMCH1	2.79857	0.470339	22	0.518541	FALSE
ENSG00000064102	INTS13	1.42928	0.105836	9	0.315844	FALSE
ENSG00000064115	TM7SF3	2.81903	0.190159	19	0.367407	FALSE
ENSG00000064195	DLX3	0.326271	0.0856637	2	0.944091	FALSE
ENSG00000064199	SPA17	0.846758	0.0939105	4	0.726466	FALSE
ENSG00000064201	TSPAN32	2.62216	0.297035	17	0.790989	FALSE
ENSG00000064205	CCN5	2.27215	0.0423923	6	0.762756	FALSE
ENSG00000064218	DMRT3	0.556231	0.23719	2	0.964118	FALSE
ENSG00000064225	ST3GAL6	2.81022	0.291244	28	0.687769	FALSE
ENSG00000064270	ATP2C2	2.69389	0.23136	15	0.861892	FALSE
ENSG00000064300	NGFR	0.0227785	0.011953	3	0.67825	FALSE
ENSG00000064309	CDON	1.76961	0.0601413	9	0.623329	FALSE
ENSG00000064313	TAF2	1.77068	0.0615751	9	0.320011	TRUE
ENSG00000064393	HIPK2	1.02494	0.0579956	3	0.482848	FALSE
ENSG00000064419	TNPO3	1.00739	0.0172373	5	0.215915	FALSE
ENSG00000064489	BORCS8-MEF2B	2.22086	0.201126	8	NA	FALSE
ENSG00000064490	RFXANK	3.06001	0.048426	15	0.548495	FALSE
ENSG00000064545	TMEM161A	2.73469	0.139409	15	0.365495	FALSE
ENSG00000064547	LPAR2	2.39668	0.0773968	9	0.675823	FALSE
ENSG00000064601	CTSA	3.7034	0.063672	19	0.529746	FALSE
ENSG00000064607	SUGP2	3.12021	0.123646	15	0.348642	FALSE
ENSG00000064651	SLC12A2	1.29022	0.177127	8	0.459005	FALSE
ENSG00000064652	SNX24	1.58781	0.242621	12	0.392358	FALSE
ENSG00000064655	EYA2	1.44723	0.0969838	10	0.723518	TRUE
ENSG00000064666	CNN2	3.19907	0.0725478	12	0.458775	FALSE
ENSG00000064687	ABCA7	3.15187	0.0848697	19	0.571607	FALSE
ENSG00000064692	SNCAIP	2.43578	0.469196	22	0.710268	FALSE
ENSG00000064703	DDX20	1.28349	0.0673973	5	0.524055	FALSE
ENSG00000064726	BTBD1	1.06237	0.044412	5	0.420748	FALSE
ENSG00000064763	FAR2	2.15286	0.234608	10	0.709416	FALSE
ENSG00000064787	BCAS1	1.81166	0.105159	4	0.867935	FALSE
ENSG00000064835	POU1F1	1.31032	0.093595	4	0.991485	FALSE
ENSG00000064886	CHI3L2	1.6455	0.721438	17	0.790367	FALSE
ENSG00000064932	SBNO2	2.64969	0.0823698	10	0.506061	FALSE
ENSG00000064933	PMS1	2.79063	0.468079	22	0.488207	FALSE
ENSG00000064961	HMG20B	3.25699	0.0882158	16	0.411935	TRUE
ENSG00000064989	CALCRL	2.11369	0.115226	9	0.584998	FALSE
ENSG00000064995	TAF11	0.73645	0.0331091	2	0.301738	FALSE
ENSG00000064999	ANKS1A	0.532585	0.0232702	2	0.451102	FALSE
ENSG00000065000	AP3D1	3.11673	0.0380808	12	0.235677	FALSE
ENSG00000065029	ZNF76	3.00539	0.0193324	11	0.382189	FALSE
ENSG00000065054	NHERF2	2.89221	0.031187	9	0.518641	FALSE
ENSG00000065057	NTHL1	1.7652	0.270126	10	0.542537	FALSE
ENSG00000065060	BLTP3A	0.224386	0.0164859	2	0.534658	FALSE
ENSG00000065135	GNAI3	0	0	1	0.336265	FALSE
ENSG00000065150	IPO5	2.83513	0.196966	29	0.311499	FALSE
ENSG00000065154	OAT	1.99764	0.0763005	8	0.434019	FALSE
ENSG00000065183	WDR3	1.48173	0.0403027	4	0.372533	FALSE
ENSG00000065243	PKN2	1.4083	0.0705023	6	0.293597	FALSE
ENSG00000065268	WDR18	2.62438	0.0778699	11	0.329918	FALSE
ENSG00000065308	TRAM2	0	0	1	0.48807	FALSE
ENSG00000065320	NTN1	0.140984	0.033676	2	0.739725	FALSE
ENSG00000065325	GLP2R	0.24504	0.021294	4	0.877843	FALSE
ENSG00000065328	MCM10	0.681881	0.356661	7	0.76468	FALSE
ENSG00000065357	DGKA	4.3991	0.193419	49	0.447062	FALSE
ENSG00000065361	ERBB3	3.17666	0.15336	21	0.584516	FALSE
ENSG00000065371	ROPN1	2.83873	0.194011	11	0.977444	FALSE
ENSG00000065413	ANKRD44	1.90351	0.212621	13	0.534074	FALSE
ENSG00000065427	KARS1	2.37705	0.0637746	12	0.267143	FALSE
ENSG00000065457	ADAT1	2.74426	0.0527779	10	0.274426	FALSE
ENSG00000065485	PDIA5	2.04403	0.0776972	8	0.439308	FALSE
ENSG00000065491	TBC1D22B	0	0	1	0.391869	FALSE
ENSG00000065518	NDUFB4	2.16003	0.0471899	6	0.443757	FALSE
ENSG00000065526	SPEN	1.39411	0.0124676	5	0.315345	TRUE
ENSG00000065534	MYLK	2.80464	0.161668	21	0.508724	FALSE
ENSG00000065548	ZC3H15	1.78053	0.115528	9	0.378742	FALSE
ENSG00000065559	MAP2K4	0.721852	0.275464	15	0.331482	FALSE
ENSG00000065600	PACC1	1.06052	0.115907	5	0.583654	FALSE
ENSG00000065609	SNAP91	2.68592	0.442141	22	0.86767	FALSE
ENSG00000065613	SLK	1.13227	0.22018	3	0.330422	FALSE
ENSG00000065615	CYB5R4	1.47489	0.0463225	3	0.503058	FALSE
ENSG00000065618	COL17A1	1.26761	0.230702	7	0.830953	FALSE
ENSG00000065621	GSTO2	2.11053	0.140369	7	0.818961	FALSE
ENSG00000065665	SEC61A2	2.44604	0.135126	14	0.609219	FALSE
ENSG00000065675	PRKCQ	1.29652	0.145814	4	0.780738	FALSE
ENSG00000065717	TLE2	2.75614	0.172148	22	0.550491	TRUE
ENSG00000065802	ASB1	1.86174	0.153235	9	0.311553	FALSE
ENSG00000065809	FAM107B	2.35286	0.456534	29	0.440319	FALSE
ENSG00000065833	ME1	0	0	1	0.525469	FALSE
ENSG00000065882	TBC1D1	3.42564	0.146773	19	0.318783	FALSE
ENSG00000065883	CDK13	2.11092	0.00926874	7	0.436791	FALSE
ENSG00000065911	MTHFD2	2.19722	0.0563834	8	0.400397	FALSE
ENSG00000065923	SLC9A7	0.333078	0.158748	5	0.588618	FALSE
ENSG00000065970	FOXJ2	0.802737	0.0362157	3	0.349069	FALSE
ENSG00000065978	YBX1	1.61689	0.0326633	4	0.273288	FALSE
ENSG00000065989	PDE4A	1.70929	0.273068	9	0.539706	FALSE
ENSG00000066027	PPP2R5A	0.2742	0.208874	5	0.321533	FALSE
ENSG00000066032	CTNNA2	2.22211	0.383125	19	0.887527	FALSE
ENSG00000066044	ELAVL1	1.30623	0.0637833	5	0.273014	FALSE
ENSG00000066056	TIE1	2.66767	0.0807679	10	0.68584	FALSE
ENSG00000066084	DIP2B	0.421802	0.0168696	5	0.344057	FALSE
ENSG00000066117	SMARCD1	2.99245	0.0423667	12	0.307155	TRUE
ENSG00000066135	KDM4A	0.757093	0.112644	5	0.241532	TRUE
ENSG00000066136	NFYC	3.59704	0.106283	24	0.242197	TRUE
ENSG00000066185	ZMYND12	1.60903	0.0663478	4	0.831473	FALSE
ENSG00000066230	SLC9A3	0.594938	0.153415	3	0.794214	FALSE
ENSG00000066248	NGEF	1.83782	0.509297	9	0.795144	FALSE
ENSG00000066279	ASPM	0.94463	0.0430957	3	0.718251	FALSE
ENSG00000066294	CD84	1.80828	0.0705936	8	0.792905	FALSE
ENSG00000066322	ELOVL1	2.88614	0.163495	16	0.393281	FALSE
ENSG00000066336	SPI1	1.5279	0.0230396	4	0.798121	FALSE
ENSG00000066379	POLR1H	2.03856	0.0464512	6	0.351124	FALSE
ENSG00000066382	MPPED2	1.80426	0.218712	8	0.726225	FALSE
ENSG00000066405	CLDN18	0.583888	0.459344	3	0.910922	FALSE
ENSG00000066422	ZBTB11	0.892869	0.0421229	3	0.561642	FALSE
ENSG00000066427	ATXN3	3.5144	0.231054	53	0.397684	FALSE
ENSG00000066455	GOLGA5	1.06453	0.0231907	3	0.305342	FALSE
ENSG00000066468	FGFR2	3.01454	0.506561	27	0.583846	FALSE
ENSG00000066557	LRRC40	0	0	1	0.430045	FALSE
ENSG00000066583	ISOC1	0.0211498	0.0165564	2	0.428616	FALSE
ENSG00000066629	EML1	2.02833	0.37986	20	0.441655	FALSE
ENSG00000066651	TRMT11	2.42351	0.0419	10	0.397445	FALSE
ENSG00000066654	THUMPD1	2.09227	0.0531408	6	0.329226	FALSE
ENSG00000066697	MSANTD3	1.72406	0.117564	7	0.400101	FALSE
ENSG00000066735	KIF26A	0	0	2	0.688422	FALSE
ENSG00000066739	ATG2B	1.95814	0.137721	7	0.385202	FALSE
ENSG00000066777	ARFGEF1	2.43104	0.0555522	8	0.252788	FALSE
ENSG00000066813	ACSM2B	3.53074	0.18252	19	0.957993	FALSE
ENSG00000066827	ZFAT	1.45254	0.236088	17	0.671615	FALSE
ENSG00000066855	MTFR1	2.65298	0.265017	15	0.626745	FALSE
ENSG00000066923	STAG3	2.2641	0.58325	19	0.858778	FALSE
ENSG00000066926	FECH	2.01332	0.145054	10	0.581239	FALSE
ENSG00000066933	MYO9A	2.09959	0.297823	21	0.587884	FALSE
ENSG00000067048	DDX3Y	2.27458	0.169668	9	0.657619	FALSE
ENSG00000067057	PFKP	1.94436	0.15815	12	0.352737	FALSE
ENSG00000067064	IDI1	2.03331	0.0251897	5	0.546931	FALSE
ENSG00000067066	SP100	3.87423	0.0557961	19	0.351329	TRUE
ENSG00000067082	KLF6	2.09942	0.122305	7	0.401014	FALSE
ENSG00000067113	PLPP1	1.98866	0.0292454	6	0.477234	FALSE
ENSG00000067141	NEO1	2.17025	0.108009	11	0.461559	FALSE
ENSG00000067167	TRAM1	1.15607	0.0631964	5	0.324274	FALSE
ENSG00000067177	PHKA1	1.51792	0.261896	5	0.670921	FALSE
ENSG00000067182	TNFRSF1A	3.12883	0.13971	16	0.436247	FALSE
ENSG00000067191	CACNB1	2.70419	0.36899	12	0.650488	FALSE
ENSG00000067208	EVI5	1.73205	0.0982031	8	0.425081	FALSE
ENSG00000067221	STOML1	2.72656	0.0908105	13	0.393958	FALSE
ENSG00000067225	PKM	3.98118	0.121287	25	0.276488	TRUE
ENSG00000067248	DHX29	1.27436	0.0225778	5	0.363954	FALSE
ENSG00000067334	DNTTIP2	1.99434	0.0398606	7	0.367923	TRUE
ENSG00000067365	METTL22	3.59434	0.140245	18	0.3593	FALSE
ENSG00000067369	TP53BP1	2.75981	0.143863	17	0.522039	TRUE
ENSG00000067445	TRO	2.78592	0.385508	25	0.53316	FALSE
ENSG00000067533	RRP15	0.986772	0.0119081	2	0.489739	FALSE
ENSG00000067560	RHOA	1.51808	0.0433912	6	0.381046	FALSE
ENSG00000067596	DHX8	1.96535	0.0416328	7	0.432222	FALSE
ENSG00000067606	PRKCZ	2.46857	0.724736	26	0.694382	FALSE
ENSG00000067646	ZFY	1.09488	0.300563	7	0.720107	FALSE
ENSG00000067704	IARS2	0.41407	0.0497645	4	0.222289	FALSE
ENSG00000067715	SYT1	1.19866	0.12284	12	0.780908	FALSE
ENSG00000067798	NAV3	1.66522	0.144441	15	0.649498	FALSE
ENSG00000067829	IDH3G	2.89313	0.0787441	12	0.298895	FALSE
ENSG00000067836	ROGDI	3.15678	0.0768349	16	0.502074	FALSE
ENSG00000067840	PDZD4	2.52757	0.237618	9	0.75707	FALSE
ENSG00000067842	ATP2B3	1.93088	0.423126	7	0.935286	FALSE
ENSG00000067900	ROCK1	2.4399	0.053152	7	0.322666	FALSE
ENSG00000067955	CBFB	1.77695	0.116815	9	0.276233	FALSE
ENSG00000067992	PDK3	0.926871	0.0244983	3	0.479472	FALSE
ENSG00000068001	HYAL2	2.43724	0.0583894	10	0.405754	FALSE
ENSG00000068024	HDAC4	2.41082	0.399719	17	0.530755	TRUE
ENSG00000068028	RASSF1	2.29218	0.116027	10	0.382635	FALSE
ENSG00000068078	FGFR3	2.42035	0.201727	10	0.673113	FALSE
ENSG00000068079	IFI35	2.33041	0.0553434	8	0.42449	FALSE
ENSG00000068097	HEATR6	1.96895	0.0928488	12	0.399396	FALSE
ENSG00000068120	COASY	2.75062	0.0780905	14	0.358115	FALSE
ENSG00000068137	PLEKHH3	2.82943	0.0520213	9	0.500968	FALSE
ENSG00000068305	MEF2A	2.81396	0.103917	13	0.383045	FALSE
ENSG00000068308	OTUD5	2.51318	0.0976893	8	0.360195	FALSE
ENSG00000068323	TFE3	1.73868	0.0129667	5	0.462043	FALSE
ENSG00000068354	TBC1D25	1.33455	0.0587291	5	0.410672	FALSE
ENSG00000068366	ACSL4	1.25732	0.133369	12	0.456562	FALSE
ENSG00000068383	INPP5A	1.43312	0.134666	7	0.490528	FALSE
ENSG00000068394	GPKOW	0	0	1	0.335056	FALSE
ENSG00000068400	GRIPAP1	2.70982	0.128744	15	0.352323	FALSE
ENSG00000068438	FTSJ1	2.82464	0.108784	13	0.3122	FALSE
ENSG00000068489	PRR11	1.15364	0.0753388	9	0.766802	FALSE
ENSG00000068615	REEP1	1.08031	0.176271	9	0.693718	FALSE
ENSG00000068650	ATP11A	2.78366	0.153461	17	0.47723	FALSE
ENSG00000068654	POLR1A	0.6843	0.237033	10	0.329779	FALSE
ENSG00000068697	LAPTM4A	0.77767	0.00759281	2	0.305471	FALSE
ENSG00000068724	TTC7A	2.7511	0.242371	12	0.399085	FALSE
ENSG00000068745	IP6K2	3.60452	0.0818013	28	0.284958	FALSE
ENSG00000068781	STON1-GTF2A1L	1.06171	0.35065	6	0.883716	FALSE
ENSG00000068784	SRBD1	0.73965	0.162723	5	0.431675	FALSE
ENSG00000068796	KIF2A	1.55528	0.187888	10	0.391763	FALSE
ENSG00000068831	RASGRP2	3.52523	0.227642	23	0.650137	FALSE
ENSG00000068878	PSME4	1.97671	0.0449915	9	0.336312	FALSE
ENSG00000068885	IFT80	2.86842	0.197431	27	0.582826	FALSE
ENSG00000068903	SIRT2	3.3456	0.0936903	19	0.442536	TRUE
ENSG00000068912	ERLEC1	1.60981	0.0252374	4	0.350382	FALSE
ENSG00000068971	PPP2R5B	1.37076	0.0501942	5	0.484225	FALSE
ENSG00000068976	PYGM	1.73417	0.0773649	5	0.832349	FALSE
ENSG00000068985	PAGE1	0	0	1	0.994565	FALSE
ENSG00000069011	PITX1	1.75457	0.0994445	6	0.836749	FALSE
ENSG00000069018	TRPC7	0.792741	0.317839	7	0.963611	FALSE
ENSG00000069020	MAST4	2.21384	0.528762	21	0.432738	FALSE
ENSG00000069122	ADGRF5	1.13654	0.062771	4	0.656175	FALSE
ENSG00000069188	SDK2	0.662222	0.305492	5	0.760877	FALSE
ENSG00000069206	ADAM7	0.0901614	0.0914661	4	0.986315	FALSE
ENSG00000069248	NUP133	1.45493	0.032398	4	0.359683	FALSE
ENSG00000069275	NUCKS1	0.989285	0.00370571	2	0.349572	FALSE
ENSG00000069329	VPS35	1.91495	0.0851883	12	0.322455	FALSE
ENSG00000069345	DNAJA2	1.63154	0.0151499	4	0.33406	FALSE
ENSG00000069399	BCL3	2.79479	0.0377945	9	0.554815	FALSE
ENSG00000069424	KCNAB2	2.47676	0.294301	19	0.59407	FALSE
ENSG00000069431	ABCC9	1.46706	0.139795	7	0.696072	FALSE
ENSG00000069482	GAL	0.0865645	0.0470843	2	0.902104	FALSE
ENSG00000069493	CLEC2D	2.59045	0.231438	16	0.649919	FALSE
ENSG00000069509	FUNDC1	0.856537	0.0440585	2	0.565419	FALSE
ENSG00000069535	MAOB	0.170504	0.0577241	3	0.673163	FALSE
ENSG00000069667	RORA	1.74995	0.215476	14	0.563452	FALSE
ENSG00000069696	DRD4	0	0	2	0.895352	FALSE
ENSG00000069702	TGFBR3	1.09604	0.12533	11	0.443861	FALSE
ENSG00000069764	PLA2G10	0.795018	0.069734	2	0.917071	FALSE
ENSG00000069812	HES2	1.44875	0.165781	6	0.86655	FALSE
ENSG00000069849	ATP1B3	2.42334	0.216289	10	0.297372	FALSE
ENSG00000069869	NEDD4	0.939291	0.313676	12	0.595621	FALSE
ENSG00000069943	PIGB	2.6843	0.099848	12	0.673756	FALSE
ENSG00000069956	MAPK6	0.457581	0.134037	8	0.387154	FALSE
ENSG00000069966	GNB5	2.73397	0.0976365	12	0.365246	FALSE
ENSG00000069974	RAB27A	1.96025	0.161075	12	0.563749	FALSE
ENSG00000069998	HDHD5	2.20572	0.0555608	7	0.328658	FALSE
ENSG00000070010	UFD1	2.72311	0.0918317	10	0.393801	FALSE
ENSG00000070018	LRP6	1.39469	0.0124867	7	0.452109	FALSE
ENSG00000070019	GUCY2C	0.0498995	0.0120156	2	0.93463	FALSE
ENSG00000070031	SCT	0	0	1	0.929728	FALSE
ENSG00000070047	PHRF1	1.59706	0.078199	6	0.301188	FALSE
ENSG00000070061	ELP1	1.50888	0.101778	4	0.432821	TRUE
ENSG00000070081	NUCB2	3.25821	0.1833	20	0.429839	FALSE
ENSG00000070087	PFN2	2.56576	0.222398	17	0.398808	FALSE
ENSG00000070159	PTPN3	1.54375	0.0482262	6	0.652961	FALSE
ENSG00000070182	SPTB	2.28083	0.380588	8	0.840554	FALSE
ENSG00000070190	DAPP1	1.69874	0.0809638	4	0.748387	FALSE
ENSG00000070193	FGF10	0.931835	0.0107336	2	0.794753	FALSE
ENSG00000070214	SLC44A1	1.67674	0.218298	7	0.420203	FALSE
ENSG00000070269	TMEM260	2.42758	0.0968547	16	0.32794	FALSE
ENSG00000070366	SMG6	2.64056	0.177663	20	0.556128	FALSE
ENSG00000070367	EXOC5	2.51464	0.159798	11	0.344792	FALSE
ENSG00000070371	CLTCL1	2.67834	0.130075	12	0.643054	FALSE
ENSG00000070388	FGF22	1.42301	0.0741958	3	0.912841	FALSE
ENSG00000070404	FSTL3	1.76751	0.0687962	7	0.457232	FALSE
ENSG00000070413	DGCR2	1.9201	0.0736576	7	0.269501	FALSE
ENSG00000070423	RNF126	2.61849	0.0344199	7	0.309116	FALSE
ENSG00000070444	MNT	1.60007	0.0477455	9	0.520837	FALSE
ENSG00000070476	ZXDC	1.94573	0.0179527	4	0.318996	FALSE
ENSG00000070495	JMJD6	2.38117	0.0717843	8	0.432003	TRUE
ENSG00000070501	POLB	3.10045	0.158658	17	0.380731	FALSE
ENSG00000070526	ST6GALNAC1	2.39937	0.115414	11	0.792723	FALSE
ENSG00000070540	WIPI1	2.6048	0.0827435	11	0.70584	FALSE
ENSG00000070601	FRMPD1	0.031506	0.029005	3	0.913851	FALSE
ENSG00000070610	GBA2	2.7426	0.0507937	8	0.599464	FALSE
ENSG00000070614	NDST1	1.73869	0.100242	9	0.400714	FALSE
ENSG00000070669	ASNS	3.02249	0.229607	17	0.516204	FALSE
ENSG00000070718	AP3M2	1.84962	0.234237	17	0.463391	FALSE
ENSG00000070729	CNGB1	1.04124	0.459263	9	0.939348	FALSE
ENSG00000070731	ST6GALNAC2	1.53407	0.234961	9	0.70911	FALSE
ENSG00000070748	CHAT	0.890151	0.570236	12	0.972122	FALSE
ENSG00000070756	PABPC1	4.01889	0.0615895	24	0.271467	FALSE
ENSG00000070759	TESK2	1.0633	0.158053	4	0.658847	FALSE
ENSG00000070761	CFAP20	2.20538	0.0358324	7	0.342601	FALSE
ENSG00000070770	CSNK2A2	1.2385	0.129661	6	0.377702	FALSE
ENSG00000070778	PTPN21	2.07146	0.16055	9	0.458274	FALSE
ENSG00000070785	EIF2B3	1.67307	0.0713398	10	0.407064	FALSE
ENSG00000070808	CAMK2A	1.30106	0.328467	7	0.896779	FALSE
ENSG00000070814	TCOF1	3.03599	0.0521821	15	0.573697	FALSE
ENSG00000070831	CDC42	1.60632	0.0902226	5	0.26779	FALSE
ENSG00000070882	OSBPL3	2.19259	0.294085	14	0.438716	FALSE
ENSG00000070886	EPHA8	0.904925	0.0688274	2	0.937354	FALSE
ENSG00000070915	SLC12A3	1.86342	0.051584	6	0.979221	FALSE
ENSG00000070950	RAD18	0.365283	0.123285	10	0.46259	FALSE
ENSG00000070961	ATP2B1	2.6234	0.213714	11	0.421015	FALSE
ENSG00000070985	TRPM5	0.478553	0.240443	4	0.946271	FALSE
ENSG00000071051	NCK2	1.79426	0.0249455	6	0.289792	FALSE
ENSG00000071054	MAP4K4	3.26465	0.309393	21	0.347062	FALSE
ENSG00000071073	MGAT4A	2.12818	0.176907	9	0.578563	FALSE
ENSG00000071082	RPL31	3.07725	0.0158223	11	0.370956	FALSE
ENSG00000071127	WDR1	2.67114	0.215534	18	0.293684	FALSE
ENSG00000071189	SNX13	1.69638	0.257284	13	0.352959	FALSE
ENSG00000071203	MS4A12	1.70514	0.0702441	5	0.978649	FALSE
ENSG00000071205	ARHGAP10	1.91643	0.0996218	7	0.415133	FALSE
ENSG00000071242	RPS6KA2	0.941997	0.197315	13	0.40655	FALSE
ENSG00000071243	ING3	2.27938	0.0529221	6	0.43589	TRUE
ENSG00000071246	VASH1	1.5322	0.0517386	5	0.684235	FALSE
ENSG00000071282	LMCD1	2.42545	0.0203423	7	0.549183	FALSE
ENSG00000071462	BUD23	3.17036	0.128963	18	0.608982	FALSE
ENSG00000071537	SEL1L	1.3833	0.0963284	6	0.50865	FALSE
ENSG00000071539	TRIP13	0.919148	0.475638	7	0.651075	FALSE
ENSG00000071553	ATP6AP1	1.92584	0.0922571	10	0.322476	FALSE
ENSG00000071564	TCF3	3.89052	0.0849936	20	0.357716	FALSE
ENSG00000071575	TRIB2	1.90188	0.00937559	4	0.3568	FALSE
ENSG00000071626	DAZAP1	3.10302	0.0316925	11	0.303594	FALSE
ENSG00000071655	MBD3	2.59468	0.0488496	11	0.349058	TRUE
ENSG00000071677	PRLH	0	0	1	1	FALSE
ENSG00000071794	HLTF	2.27298	0.0741864	9	0.492753	TRUE
ENSG00000071859	FAM50A	2.56435	0.0220139	7	0.386078	FALSE
ENSG00000071889	FAM3A	3.63448	0.119499	22	0.319166	FALSE
ENSG00000071894	CPSF1	3.38073	0.0195756	14	0.35382	FALSE
ENSG00000071909	MYO3B	1.2191	0.412865	9	0.918222	FALSE
ENSG00000071967	CYBRD1	1.22618	0.0865429	7	0.410119	FALSE
ENSG00000071991	CDH19	1.05861	0.153741	5	0.829074	FALSE
ENSG00000071994	PDCD2	3.15297	0.119174	15	0.289564	FALSE
ENSG00000072041	SLC6A15	1.83081	0.0868628	11	0.820762	FALSE
ENSG00000072042	RDH11	2.22014	0.0778808	11	0.458846	FALSE
ENSG00000072062	PRKACA	2.19837	0.151612	10	0.388729	FALSE
ENSG00000072071	ADGRL1	2.28008	0.131113	8	0.624904	FALSE
ENSG00000072080	SPP2	1.5721	0	4	0.980634	FALSE
ENSG00000072110	ACTN1	3.0964	0.156746	21	0.34451	FALSE
ENSG00000072121	ZFYVE26	2.16782	0.0386245	11	0.41049	FALSE
ENSG00000072133	RPS6KA6	0.864548	0.107802	4	0.623777	FALSE
ENSG00000072134	EPN2	2.21462	0.171214	27	0.541688	FALSE
ENSG00000072135	PTPN18	3.37227	0.04135	16	0.4269	FALSE
ENSG00000072163	LIMS2	3.63911	0.134656	18	0.605739	FALSE
ENSG00000072182	ASIC4	2.16656	0.126863	5	0.936454	FALSE
ENSG00000072195	SPEG	3.66795	0.154453	25	0.56626	FALSE
ENSG00000072201	LNX1	1.31957	0.521739	9	0.739428	FALSE
ENSG00000072210	ALDH3A2	3.47644	0.143532	26	0.418342	FALSE
ENSG00000072274	TFRC	2.65211	0.0772378	15	0.489983	FALSE
ENSG00000072310	SREBF1	4.15961	0.0549004	23	0.53023	FALSE
ENSG00000072315	TRPC5	0	0	1	0.969479	FALSE
ENSG00000072364	AFF4	0.727023	0.175667	9	0.28578	FALSE
ENSG00000072401	UBE2D1	1.66615	0.0471308	4	0.473661	TRUE
ENSG00000072415	PALS1	1.3912	0.048669	7	0.634705	FALSE
ENSG00000072422	RHOBTB1	1.92811	0.134724	6	0.580024	FALSE
ENSG00000072501	SMC1A	1.7192	0.148198	6	0.324103	FALSE
ENSG00000072506	HSD17B10	1.70602	0.0267997	5	0.398643	FALSE
ENSG00000072518	MARK2	2.34154	0.116845	15	0.376647	FALSE
ENSG00000072571	HMMR	0.961694	0.374091	8	0.714108	FALSE
ENSG00000072609	CHFR	3.5586	0.146965	24	0.45089	FALSE
ENSG00000072657	TRHDE	0.423291	0.388777	7	0.786389	FALSE
ENSG00000072682	P4HA2	2.91295	0.0947303	21	0.512923	FALSE
ENSG00000072694	FCGR2B	1.8549	0.112098	5	0.778106	FALSE
ENSG00000072736	NFATC3	2.14535	0.200226	22	0.592475	FALSE
ENSG00000072756	TRNT1	2.27288	0.0891294	11	0.613016	FALSE
ENSG00000072778	ACADVL	4.89864	0.0343677	39	0.379667	FALSE
ENSG00000072786	STK10	2.72376	0.143964	16	0.523843	FALSE
ENSG00000072803	FBXW11	2.31766	0.132568	12	0.27898	FALSE
ENSG00000072818	ACAP1	2.8038	0.383329	12	0.751596	FALSE
ENSG00000072832	CRMP1	1.40624	0.20309	6	0.830704	FALSE
ENSG00000072840	EVC	0.337129	0.0685999	5	0.52389	FALSE
ENSG00000072849	DERL2	3.23119	0.0768586	13	0.45546	FALSE
ENSG00000072858	SIDT1	2.01422	0.289294	12	0.723229	FALSE
ENSG00000072864	NDE1	2.09664	0.177194	12	0.627754	FALSE
ENSG00000072952	IRAG1	2.33492	0.177578	17	0.650538	FALSE
ENSG00000072954	TMEM38A	0.904834	0.0739005	3	0.75517	FALSE
ENSG00000072958	AP1M1	2.6829	0.0775221	15	0.33041	FALSE
ENSG00000073008	PVR	2.3484	0.0614166	6	0.417427	FALSE
ENSG00000073050	XRCC1	1.95712	0.0392564	9	0.542742	FALSE
ENSG00000073060	SCARB1	2.26364	0.131959	11	0.659888	FALSE
ENSG00000073067	CYP2W1	1.7924	0.189354	5	0.909181	FALSE
ENSG00000073111	MCM2	0.572102	0.115852	9	0.584351	FALSE
ENSG00000073146	MOV10L1	2.17826	0.351316	10	0.874169	FALSE
ENSG00000073150	PANX2	0.810556	0.0249338	3	0.846159	FALSE
ENSG00000073169	SELENOO	0.948605	0.0034178	3	0.453444	FALSE
ENSG00000073282	TP63	1.75245	0.605078	14	0.846499	FALSE
ENSG00000073331	ALPK1	3.13834	0.186588	18	0.495757	FALSE
ENSG00000073350	LLGL2	3.55081	0.121406	22	0.58115	FALSE
ENSG00000073417	PDE8A	2.80195	0.10479	16	0.335176	FALSE
ENSG00000073464	CLCN4	0.987526	0.0266375	4	0.752435	FALSE
ENSG00000073536	NLE1	2.19922	0.0865846	7	0.424063	FALSE
ENSG00000073578	SDHA	3.42	0.0878648	20	0.443722	FALSE
ENSG00000073584	SMARCE1	3.38634	0.104468	19	0.248432	TRUE
ENSG00000073598	FNDC8	0	0	1	0.963086	FALSE
ENSG00000073605	GSDMB	3.1788	0.155199	15	0.613173	FALSE
ENSG00000073614	KDM5A	1.13896	0.172024	11	0.308272	TRUE
ENSG00000073670	ADAM11	1.13875	0.259046	5	0.875181	FALSE
ENSG00000073711	PPP2R3A	0.93867	0.268453	5	0.547274	FALSE
ENSG00000073712	FERMT2	2.09822	0.269384	15	0.373652	FALSE
ENSG00000073734	ABCB11	0.715897	0.134148	3	0.955869	FALSE
ENSG00000073737	DHRS9	1.08784	0.332268	8	0.850502	FALSE
ENSG00000073754	CD5L	0	0	2	0.961075	FALSE
ENSG00000073756	PTGS2	1.1746	0.0898639	5	0.752899	FALSE
ENSG00000073792	IGF2BP2	1.7319	0.205122	11	0.497702	FALSE
ENSG00000073803	MAP3K13	1.15893	0.237116	15	0.451835	FALSE
ENSG00000073849	ST6GAL1	2.35745	0.219444	22	0.576918	FALSE
ENSG00000073861	TBX21	0.136552	0.0319164	2	0.929839	FALSE
ENSG00000073910	FRY	2.19279	0.043509	8	0.49748	FALSE
ENSG00000073921	PICALM	3.26995	0.0818236	24	0.321617	FALSE
ENSG00000073969	NSF	0.24208	0.109218	8	0.503149	FALSE
ENSG00000074047	GLI2	0.625005	0.0998764	13	0.673601	FALSE
ENSG00000074054	CLASP1	2.44024	0.28355	15	0.434949	FALSE
ENSG00000074071	MRPS34	1.49027	0.00353598	3	0.32007	FALSE
ENSG00000074181	NOTCH3	1.74229	0.124625	6	0.540772	FALSE
ENSG00000074201	CLNS1A	2.84382	0.038716	12	0.377699	TRUE
ENSG00000074211	PPP2R2C	1.51538	0.260807	9	0.858548	FALSE
ENSG00000074219	TEAD2	2.31557	0.144762	10	0.464779	FALSE
ENSG00000074266	EED	3.00354	0.0376643	11	0.389993	TRUE
ENSG00000074276	CDHR2	1.7213	0.507011	7	0.911846	FALSE
ENSG00000074317	SNCB	1.69873	0.137149	6	0.959332	FALSE
ENSG00000074319	TSG101	2.42145	0.133605	12	0.278513	FALSE
ENSG00000074356	NCBP3	2.75395	0.025304	7	0.428426	FALSE
ENSG00000074370	ATP2A3	2.81441	0.0878267	15	0.647994	FALSE
ENSG00000074410	CA12	1.58878	0.21805	6	0.691953	FALSE
ENSG00000074416	MGLL	1.76501	0.247575	14	0.538291	FALSE
ENSG00000074527	NTN4	1.38747	0.049459	7	0.547265	FALSE
ENSG00000074582	BCS1L	3.50212	0.0796989	20	0.473887	FALSE
ENSG00000074590	NUAK1	0.00814306	0.00837862	4	0.524347	FALSE
ENSG00000074603	DPP8	2.53721	0.205429	16	0.402258	FALSE
ENSG00000074621	SLC24A1	2.48408	0.0993571	12	0.742747	FALSE
ENSG00000074657	ZNF532	3.38014	0.183692	26	0.357565	TRUE
ENSG00000074660	SCARF1	2.17958	0.0296153	9	0.649653	FALSE
ENSG00000074695	LMAN1	1.57852	0.0616975	5	0.329654	FALSE
ENSG00000074696	HACD3	0.70773	0.0694306	12	0.343714	FALSE
ENSG00000074706	IPCEF1	0.979014	0.424759	13	0.790979	FALSE
ENSG00000074755	ZZEF1	2.75211	0.0780858	11	0.462797	FALSE
ENSG00000074771	NOX3	0	0	1	0.994135	FALSE
ENSG00000074800	ENO1	1.9695	0.0211441	6	0.303973	FALSE
ENSG00000074803	SLC12A1	2.58833	0.225853	11	0.96385	FALSE
ENSG00000074842	MYDGF	0.602086	0.0379717	4	0.374694	FALSE
ENSG00000074855	ANO8	1.3531	0.0900064	4	0.58435	FALSE
ENSG00000074935	TUBE1	2.6883	0.0591972	11	0.401187	FALSE
ENSG00000074964	ARHGEF10L	2.65421	0.0753577	9	0.493599	FALSE
ENSG00000074966	TXK	1.85314	0.126576	6	0.855807	FALSE
ENSG00000075035	WSCD2	2.06707	0.310001	13	0.870927	FALSE
ENSG00000075043	KCNQ2	3.11136	0.287612	47	0.873282	FALSE
ENSG00000075073	TACR2	0.734001	0.272841	3	0.884875	FALSE
ENSG00000075089	ACTR6	1.902	0.110809	13	0.485914	TRUE
ENSG00000075131	TIPIN	2.22468	0.101335	6	0.479084	FALSE
ENSG00000075142	SRI	2.75798	0.0733012	10	0.527375	FALSE
ENSG00000075151	EIF4G3	2.77763	0.116062	14	0.356922	FALSE
ENSG00000075188	NUP37	2.0808	0.191066	9	0.35994	FALSE
ENSG00000075213	SEMA3A	0.555152	0.211685	7	0.665649	FALSE
ENSG00000075218	GTSE1	1.4599	0.104154	4	0.707636	FALSE
ENSG00000075223	SEMA3C	0.163864	0.0776424	9	0.505817	FALSE
ENSG00000075234	TTC38	1.98214	0.0870278	7	0.497434	FALSE
ENSG00000075239	ACAT1	2.70454	0.132364	12	0.510758	FALSE
ENSG00000075240	GRAMD4	1.77981	0.13246	7	0.438384	FALSE
ENSG00000075275	CELSR1	1.21325	0.0987083	5	0.653208	FALSE
ENSG00000075290	WNT8B	0	0	1	0.967291	FALSE
ENSG00000075292	ZNF638	3.80724	0.0670303	27	0.29611	FALSE
ENSG00000075303	SLC25A40	2.29106	0.0723733	8	0.41284	FALSE
ENSG00000075336	TIMM21	2.47895	0.0100675	6	0.475682	FALSE
ENSG00000075340	ADD2	1.10641	0.347549	14	0.819182	FALSE
ENSG00000075388	FGF4	0	0	2	0.982816	FALSE
ENSG00000075391	RASAL2	1.85911	0.0619351	5	0.422193	FALSE
ENSG00000075399	VPS9D1	1.91705	0.0510161	7	0.581979	FALSE
ENSG00000075407	ZNF37A	2.12331	0.117684	6	0.354538	FALSE
ENSG00000075413	MARK3	3.64375	0.212056	26	0.275375	FALSE
ENSG00000075415	SLC25A3	3.28117	0.228881	17	0.325425	FALSE
ENSG00000075420	FNDC3B	1.7021	0.0856583	12	0.391648	FALSE
ENSG00000075426	FOSL2	1.52397	0.0108432	4	0.410305	FALSE
ENSG00000075429	CACNG5	0	0.160896	2	0.97457	FALSE
ENSG00000075461	CACNG4	0	0	1	0.87883	FALSE
ENSG00000075539	FRYL	2.52864	0.167341	19	0.393115	FALSE
ENSG00000075568	TMEM131	2.14278	0.0593234	9	0.259916	FALSE
ENSG00000075618	FSCN1	0.983904	0.0487946	5	0.426285	FALSE
ENSG00000075624	ACTB	2.98204	0.0366337	13	0.326571	TRUE
ENSG00000075643	MOCOS	0.887769	0.0518197	2	0.720371	FALSE
ENSG00000075651	PLD1	2.67314	0.214162	17	0.546854	FALSE
ENSG00000075673	ATP12A	0.11039	0.0331865	2	0.943233	FALSE
ENSG00000075702	WDR62	1.57569	0.167946	7	0.783767	FALSE
ENSG00000075711	DLG1	3.43906	0.162133	28	0.242642	FALSE
ENSG00000075785	RAB7A	1.83432	0.0449672	8	0.398024	FALSE
ENSG00000075790	BCAP29	3.28104	0.120872	17	0.349575	FALSE
ENSG00000075826	SEC31B	3.04142	0.0394084	13	0.610713	FALSE
ENSG00000075856	SART3	3.02508	0.0608568	16	0.364043	FALSE
ENSG00000075884	ARHGAP15	1.87074	0.325362	13	0.735084	FALSE
ENSG00000075886	TUBA3D	0.224852	0.0900771	2	0.923064	FALSE
ENSG00000075891	PAX2	2.58446	0.128021	9	0.940633	FALSE
ENSG00000075914	EXOSC7	2.72893	0.0472182	11	0.268354	TRUE
ENSG00000075945	KIFAP3	1.17616	0.0978079	6	0.517891	FALSE
ENSG00000075975	MKRN2	0.515555	0.176146	3	0.344324	FALSE
ENSG00000076003	MCM6	1.00894	0.0645439	3	0.451655	FALSE
ENSG00000076043	REXO2	3.39716	0.1692	20	0.321278	FALSE
ENSG00000076053	RBM7	2.41442	0.118709	9	0.5142	FALSE
ENSG00000076067	RBMS2	1.31771	0.133312	9	0.462337	FALSE
ENSG00000076108	BAZ2A	3.38606	0.084492	17	0.31943	TRUE
ENSG00000076201	PTPN23	1.80928	0.0306789	6	0.436879	FALSE
ENSG00000076242	MLH1	2.4996	0.098393	23	0.461715	FALSE
ENSG00000076248	UNG	1.19402	0.108201	5	0.374813	FALSE
ENSG00000076258	FMO4	1.55088	0.051804	5	0.680011	FALSE
ENSG00000076321	KLHL20	1.70818	0.0594167	5	0.295415	FALSE
ENSG00000076344	RGS11	2.378	0.0996686	8	0.759562	FALSE
ENSG00000076351	SLC46A1	2.14674	0.17064	9	0.779315	FALSE
ENSG00000076356	PLXNA2	1.88318	0.0371621	6	0.554896	FALSE
ENSG00000076382	SPAG5	3.08752	0.154897	16	0.582963	FALSE
ENSG00000076513	ANKRD13A	2.44929	0.0383797	10	0.500573	FALSE
ENSG00000076554	TPD52	2.72412	0.492912	29	0.576632	FALSE
ENSG00000076555	ACACB	3.19964	0.123818	15	0.619825	FALSE
ENSG00000076604	TRAF4	3.15851	0.0624676	17	0.415749	FALSE
ENSG00000076641	PAG1	0.289514	0.148787	4	0.58029	FALSE
ENSG00000076650	GPATCH1	1.43378	0.0241181	4	0.374095	FALSE
ENSG00000076662	ICAM3	2.31349	0.269221	10	0.697284	FALSE
ENSG00000076685	NT5C2	2.98865	0.0539655	14	0.384924	FALSE
ENSG00000076706	MCAM	2.90487	0.130874	17	0.526286	FALSE
ENSG00000076716	GPC4	0	0	1	0.655643	FALSE
ENSG00000076770	MBNL3	1.75178	0.687855	12	0.62178	FALSE
ENSG00000076826	CAMSAP3	1.81973	0.0661532	4	0.69957	FALSE
ENSG00000076864	RAP1GAP	2.61324	0.337487	13	0.726934	FALSE
ENSG00000076924	XAB2	1.40622	0.0191286	4	0.344351	FALSE
ENSG00000076928	ARHGEF1	3.90108	0.100337	23	0.455085	FALSE
ENSG00000076944	STXBP2	3.83667	0.110407	22	0.569996	FALSE
ENSG00000076984	MAP2K7	2.48424	0.045252	8	0.39195	FALSE
ENSG00000077009	NMRK2	1.52753	0.224149	5	0.921438	FALSE
ENSG00000077044	DGKD	2.87221	0.122826	14	0.5175	FALSE
ENSG00000077063	CTTNBP2	1.90291	0.188416	12	0.720023	FALSE
ENSG00000077080	ACTL6B	1.80553	0.186982	6	0.937358	TRUE
ENSG00000077092	RARB	1.50468	0.22544	8	0.574994	FALSE
ENSG00000077097	TOP2B	2.21435	0.0576753	7	0.279223	TRUE
ENSG00000077147	TM9SF3	0.73118	0.0999724	6	0.250276	FALSE
ENSG00000077150	NFKB2	2.53608	0.0178306	9	0.455292	FALSE
ENSG00000077152	UBE2T	0.72146	0.12202	3	0.550531	TRUE
ENSG00000077157	PPP1R12B	2.38559	0.277769	18	0.486948	FALSE
ENSG00000077232	DNAJC10	2.63054	0.0526438	11	0.309387	FALSE
ENSG00000077235	GTF3C1	3.2529	0.0245097	13	0.305675	FALSE
ENSG00000077238	IL4R	3.14514	0.0818763	19	0.553521	FALSE
ENSG00000077254	USP33	3.26169	0.0843895	18	0.291868	FALSE
ENSG00000077264	PAK3	0.73697	0.171402	13	0.784495	FALSE
ENSG00000077274	CAPN6	0	0	1	0.859281	FALSE
ENSG00000077279	DCX	0	0	11	0.930955	FALSE
ENSG00000077312	SNRPA	2.1816	0.134569	11	0.335639	FALSE
ENSG00000077327	SPAG6	2.18998	0.423019	9	0.941512	FALSE
ENSG00000077348	EXOSC5	0.641605	0.0747932	5	0.435167	TRUE
ENSG00000077380	DYNC1I2	2.61284	0.33024	25	0.265173	FALSE
ENSG00000077420	APBB1IP	0.818249	0.0462904	3	0.780171	FALSE
ENSG00000077454	LRCH4	3.14235	0.0531185	11	0.483341	FALSE
ENSG00000077458	FAM76B	2.98467	0.131395	13	0.381578	FALSE
ENSG00000077463	SIRT6	3.11743	0.0846946	15	0.478176	TRUE
ENSG00000077498	TYR	0	0	3	0.986095	FALSE
ENSG00000077514	POLD3	1.79286	0.0859713	10	0.390708	FALSE
ENSG00000077522	ACTN2	1.9433	0.236406	7	0.854535	FALSE
ENSG00000077549	CAPZB	2.55094	0.0481379	9	0.336403	FALSE
ENSG00000077585	GPR137B	0.792524	0.106723	5	0.503824	FALSE
ENSG00000077616	NAALAD2	1.98339	0.246616	10	0.805696	FALSE
ENSG00000077684	JADE1	2.22836	0.112246	14	0.369296	TRUE
ENSG00000077713	SLC25A43	1.17952	0.0351942	4	0.440384	FALSE
ENSG00000077721	UBE2A	2.62693	0.0442535	11	0.614223	TRUE
ENSG00000077782	FGFR1	4.2292	0.127139	41	0.370381	FALSE
ENSG00000077800	FKBP6	2.22796	0.168287	7	0.962446	FALSE
ENSG00000077935	SMC1B	0.803005	0.0721959	2	0.975896	FALSE
ENSG00000077942	FBLN1	2.76139	0.13772	18	0.551119	FALSE
ENSG00000077943	ITGA8	0.902839	0.056578	3	0.769784	FALSE
ENSG00000077984	CST7	0	0	1	0.895802	FALSE
ENSG00000078018	MAP2	2.25505	0.289627	16	0.668524	FALSE
ENSG00000078043	PIAS2	2.37891	0.370651	16	0.532151	FALSE
ENSG00000078053	AMPH	1.57681	0.328107	9	0.725572	FALSE
ENSG00000078061	ARAF	2.38751	0.0202445	6	0.37342	FALSE
ENSG00000078070	MCCC1	2.27542	0.0744095	15	0.413542	FALSE
ENSG00000078081	LAMP3	0.726538	0.428402	5	0.889631	FALSE
ENSG00000078098	FAP	2.63902	0.178861	14	0.685298	FALSE
ENSG00000078114	NEBL	2.64618	0.340788	13	0.722201	FALSE
ENSG00000078124	ACER3	1.07019	0.41256	14	0.514216	FALSE
ENSG00000078140	UBE2K	2.19785	0.10675	7	0.343185	FALSE
ENSG00000078142	PIK3C3	3.02318	0.119588	17	0.327721	FALSE
ENSG00000078177	N4BP2	0.671533	0.158847	4	0.519029	FALSE
ENSG00000078237	TIGAR	0.843395	0.0760964	4	0.512939	FALSE
ENSG00000078246	TULP3	1.74561	0.0985719	8	0.364594	FALSE
ENSG00000078269	SYNJ2	1.91539	0.358311	9	0.522941	FALSE
ENSG00000078295	ADCY2	1.60063	0.173575	8	0.770724	FALSE
ENSG00000078304	PPP2R5C	3.8133	0.139165	33	0.303841	FALSE
ENSG00000078328	RBFOX1	2.82391	0.53719	21	0.858576	FALSE
ENSG00000078369	GNB1	2.26087	0.0724039	10	0.302091	FALSE
ENSG00000078399	HOXA9	1.95902	0.083152	6	0.815214	FALSE
ENSG00000078401	EDN1	0	0	1	0.692359	FALSE
ENSG00000078403	MLLT10	2.43975	0.120938	17	0.403324	TRUE
ENSG00000078487	ZCWPW1	2.5606	0.0935967	8	0.717458	TRUE
ENSG00000078549	ADCYAP1R1	1.20745	0.140031	7	0.825398	FALSE
ENSG00000078579	FGF20	0.693546	0.109244	2	0.952077	FALSE
ENSG00000078589	P2RY10	1.08405	0.246476	4	0.914452	FALSE
ENSG00000078596	ITM2A	1.91725	0.0586048	6	0.567028	FALSE
ENSG00000078618	NRDC	3.01628	0.0753035	14	0.51565	FALSE
ENSG00000078668	VDAC3	2.46021	0.178811	12	0.390027	FALSE
ENSG00000078674	PCM1	3.45906	0.0852884	23	0.26493	FALSE
ENSG00000078687	TNRC6C	2.20017	0.178603	11	0.629648	FALSE
ENSG00000078699	CBFA2T2	1.50939	0.174056	10	0.439925	FALSE
ENSG00000078725	BRINP1	0.335962	0.066797	3	0.868594	FALSE
ENSG00000078747	ITCH	1.44867	0.193925	7	0.260173	FALSE
ENSG00000078795	PKD2L2	1.96632	0.567981	7	0.962476	FALSE
ENSG00000078804	TP53INP2	1.06377	0.0747964	4	0.654421	FALSE
ENSG00000078808	SDF4	2.33598	0.0620893	7	0.321628	FALSE
ENSG00000078814	MYH7B	2.40422	0.167551	9	0.881706	FALSE
ENSG00000078898	BPIFB2	0	0	1	0.991763	FALSE
ENSG00000078900	TP73	1.58687	1.05132	14	0.894694	FALSE
ENSG00000078902	TOLLIP	2.22057	0.120723	13	0.38678	FALSE
ENSG00000078967	UBE2D4	2.51115	0.0508469	11	0.568178	FALSE
ENSG00000079101	CLUL1	2.29656	0.463241	13	0.844473	FALSE
ENSG00000079102	RUNX1T1	2.70743	0.266245	52	0.623998	FALSE
ENSG00000079112	CDH17	0.528184	0.0524005	5	0.932858	FALSE
ENSG00000079134	THOC1	3.75787	0.0816877	21	0.44257	FALSE
ENSG00000079150	FKBP7	2.38322	0.114356	8	0.481966	FALSE
ENSG00000079156	OSBPL6	1.9266	0.288374	9	0.755151	FALSE
ENSG00000079215	SLC1A3	2.73503	0.244976	16	0.634461	FALSE
ENSG00000079246	XRCC5	1.69855	0.117181	10	0.277679	FALSE
ENSG00000079257	LXN	0.208696	0.0300085	2	0.545186	FALSE
ENSG00000079263	SP140	2.28799	0.360611	14	0.826009	TRUE
ENSG00000079277	MKNK1	4.07039	0.114551	28	0.477612	FALSE
ENSG00000079308	TNS1	3.13232	0.178635	21	0.444608	FALSE
ENSG00000079313	REXO1	2.21369	0.107955	7	0.470154	FALSE
ENSG00000079332	SAR1A	2.07781	0.0679348	8	0.300425	FALSE
ENSG00000079335	CDC14A	1.00731	0.351179	6	0.588176	FALSE
ENSG00000079337	RAPGEF3	3.54314	0.10262	20	0.565914	FALSE
ENSG00000079385	CEACAM1	2.80374	0.239517	14	0.76887	FALSE
ENSG00000079387	SENP1	1.37428	0.0965287	10	0.530412	TRUE
ENSG00000079393	DUSP13B	3.06499	0.46447	15	0.933394	FALSE
ENSG00000079432	CIC	2.73812	0.0284881	9	0.346141	FALSE
ENSG00000079435	LIPE	2.4805	0.202968	9	0.672954	FALSE
ENSG00000079459	FDFT1	3.59492	0.187418	26	0.318213	FALSE
ENSG00000079462	PAFAH1B3	2.21605	0.0716202	8	0.486079	FALSE
ENSG00000079482	OPHN1	0.142759	0.061692	5	0.55842	FALSE
ENSG00000079557	AFM	0.622154	0.0997286	2	0.970646	FALSE
ENSG00000079616	KIF22	1.96765	0.0942447	10	0.379823	FALSE
ENSG00000079689	SCGN	0.54499	0.127467	3	0.882813	FALSE
ENSG00000079691	CARMIL1	1.34168	0.0732021	5	0.511443	FALSE
ENSG00000079739	PGM1	0.943329	0.121099	5	0.47443	FALSE
ENSG00000079785	DDX1	1.97675	0.0323839	8	0.273662	FALSE
ENSG00000079805	DNM2	3.54414	0.126621	22	0.56615	FALSE
ENSG00000079819	EPB41L2	3.66314	0.317208	33	0.384328	FALSE
ENSG00000079841	RIMS1	2.48446	0.455144	20	0.861806	FALSE
ENSG00000079931	MOXD1	1.00575	0.216858	4	0.663378	FALSE
ENSG00000079950	STX7	1.57352	0.0282034	4	0.367379	FALSE
ENSG00000079974	RABL2B	3.41329	0.0673705	15	0.591902	FALSE
ENSG00000079999	KEAP1	2.30403	0.0928725	10	0.362055	TRUE
ENSG00000080007	DDX43	0.672102	0.0410931	3	0.91751	FALSE
ENSG00000080031	PTPRH	1.83089	0.154459	7	0.786817	FALSE
ENSG00000080166	DCT	0.957624	0.180961	5	0.967054	FALSE
ENSG00000080189	SLC35C2	3.10011	0.0545658	13	0.26702	FALSE
ENSG00000080200	CRYBG3	0.982915	0.00478032	3	0.651953	FALSE
ENSG00000080224	EPHA6	1.78536	0.668135	9	0.908096	FALSE
ENSG00000080293	SCTR	1.71119	0.192566	5	0.925984	FALSE
ENSG00000080298	RFX3	1.25074	0.503216	12	0.572941	FALSE
ENSG00000080345	RIF1	2.03273	0.117596	12	0.525243	FALSE
ENSG00000080371	RAB21	1.64638	0.0257709	4	0.400001	FALSE
ENSG00000080493	SLC4A4	1.66552	0.136564	8	0.738565	FALSE
ENSG00000080503	SMARCA2	3.92619	0.236347	66	0.287895	TRUE
ENSG00000080511	RDH8	1.33219	0.242727	3	0.986802	FALSE
ENSG00000080546	SESN1	1.9399	0.0852478	7	0.410622	FALSE
ENSG00000080561	MID2	1.38346	0.0777789	4	0.511507	FALSE
ENSG00000080572	DNAAF6	1.35199	0.0675294	3	0.979681	FALSE
ENSG00000080573	COL5A3	0.749051	0.0136248	2	0.641344	FALSE
ENSG00000080603	SRCAP	2.25861	0.0417725	5	0.43533	TRUE
ENSG00000080608	PUM3	1.44078	0.0130444	4	0.349752	FALSE
ENSG00000080618	CPB2	0.802308	0.135321	2	0.963801	FALSE
ENSG00000080644	CHRNA3	0.766691	0.447324	8	0.891212	FALSE
ENSG00000080709	KCNN2	2.0106	0.240023	9	0.8124	FALSE
ENSG00000080802	CNOT4	2.37182	0.137282	12	0.485011	FALSE
ENSG00000080815	PSEN1	2.03033	0.112812	25	0.273887	FALSE
ENSG00000080819	CPOX	1.26197	0.026558	5	0.522105	FALSE
ENSG00000080822	CLDND1	3.59315	0.334968	31	0.442068	FALSE
ENSG00000080823	MOK	3.95842	0.237155	40	0.509101	FALSE
ENSG00000080824	HSP90AA1	2.49355	0.0987305	10	0.368928	FALSE
ENSG00000080839	RBL1	0.183299	0.0308041	4	0.56921	FALSE
ENSG00000080845	DLGAP4	2.39619	0.196296	16	0.329872	FALSE
ENSG00000080854	IGSF9B	1.96045	0.11549	7	0.702976	FALSE
ENSG00000080910	CFHR2	2.44999	0.00419046	6	0.977815	FALSE
ENSG00000080986	NDC80	0.683612	0.110398	5	0.669564	FALSE
ENSG00000081014	AP4E1	0.881644	0.0986236	7	0.429218	FALSE
ENSG00000081019	RSBN1	0.699161	0.308573	6	0.386977	FALSE
ENSG00000081026	MAGI3	1.70731	0.201631	6	0.493225	FALSE
ENSG00000081041	CXCL2	1.41387	0.0186939	3	0.747374	FALSE
ENSG00000081051	AFP	1.10125	0.494314	7	0.953706	FALSE
ENSG00000081052	COL4A4	0	0	1	0.720872	FALSE
ENSG00000081059	TCF7	2.15167	0.433437	24	0.810333	FALSE
ENSG00000081087	OSTM1	1.69015	0.125242	7	0.482935	FALSE
ENSG00000081138	CDH7	1.61141	0.150187	4	0.915714	FALSE
ENSG00000081148	IMPG2	0	0	1	0.977631	FALSE
ENSG00000081154	PCNP	2.4718	0.0669125	8	0.272287	FALSE
ENSG00000081177	EXD2	2.38816	0.0971456	13	0.409454	FALSE
ENSG00000081181	ARG2	1.35769	0.0369958	4	0.767048	FALSE
ENSG00000081189	MEF2C	3.17097	0.43979	56	0.593328	FALSE
ENSG00000081237	PTPRC	2.03827	0.196803	14	0.718944	FALSE
ENSG00000081248	CACNA1S	0.833919	0.164884	2	0.969779	FALSE
ENSG00000081277	PKP1	1.06195	0.129737	5	0.880359	FALSE
ENSG00000081307	UBA5	3.0177	0.115304	14	0.556255	FALSE
ENSG00000081320	STK17B	0.69936	0.156164	5	0.562089	FALSE
ENSG00000081377	CDC14B	2.22504	0.157645	13	0.642868	FALSE
ENSG00000081386	ZNF510	1.38857	0.0777696	4	0.49428	FALSE
ENSG00000081479	LRP2	1.20828	0.155915	5	0.865987	FALSE
ENSG00000081665	ZNF506	2.33493	0.155135	12	0.558923	FALSE
ENSG00000081692	JMJD4	2.12585	0.0741589	7	0.611245	FALSE
ENSG00000081721	DUSP12	1.77335	0.0336037	5	0.526955	FALSE
ENSG00000081760	AACS	2.28488	0.077393	12	0.371217	FALSE
ENSG00000081791	DELE1	2.78319	0.0102003	7	0.28109	FALSE
ENSG00000081800	SLC13A1	0.548229	0.0479586	4	0.974814	FALSE
ENSG00000081803	CADPS2	1.78151	0.173919	8	0.608544	FALSE
ENSG00000081818	PCDHB4	0.142804	0.0457716	2	0.738924	FALSE
ENSG00000081842	PCDHA6	0.435601	0.109143	3	0.887652	FALSE
ENSG00000081853	PCDHGA2	0.961746	0.0366313	2	0.702404	FALSE
ENSG00000081870	IFT25	2.25998	0.0304091	6	0.391836	FALSE
ENSG00000081913	PHLPP1	0.0419103	0.0208541	7	0.450651	FALSE
ENSG00000081923	ATP8B1	1.02259	0.105845	5	0.605094	FALSE
ENSG00000081985	IL12RB2	1.45893	0.702373	6	0.894266	FALSE
ENSG00000082014	SMARCD3	3.29547	0.0624773	15	0.544712	TRUE
ENSG00000082068	WDR70	2.41362	0.0428954	7	0.239437	FALSE
ENSG00000082074	FYB1	0.990116	0.187807	10	0.728734	FALSE
ENSG00000082126	MPP4	0.645371	0.305705	12	0.932384	FALSE
ENSG00000082146	STRADB	2.25559	0.110809	10	0.413633	FALSE
ENSG00000082153	BZW1	2.27633	0.218041	13	0.338445	FALSE
ENSG00000082175	PGR	0.635238	0.321439	11	0.84511	FALSE
ENSG00000082196	C1QTNF3	2.02018	0.150841	6	0.696398	FALSE
ENSG00000082212	ME2	2.83169	0.0861731	19	0.335282	FALSE
ENSG00000082213	C5orf22	1.83462	0.179107	10	0.326445	FALSE
ENSG00000082258	CCNT2	2.27046	0.0461617	10	0.300682	FALSE
ENSG00000082269	FAM135A	2.88922	0.141439	16	0.429746	FALSE
ENSG00000082293	COL19A1	0.950515	0.19308	5	0.904231	FALSE
ENSG00000082397	EPB41L3	2.97418	0.597279	36	0.491508	FALSE
ENSG00000082438	COBLL1	2.91897	0.200769	25	0.591239	FALSE
ENSG00000082458	DLG3	1.82083	0.294145	10	0.444008	FALSE
ENSG00000082482	KCNK2	1.06645	0.319788	9	0.830335	FALSE
ENSG00000082497	SERTAD4	0.810219	0.175379	4	0.663934	FALSE
ENSG00000082512	TRAF5	1.4404	0.07821	7	0.489052	FALSE
ENSG00000082515	MRPL22	2.09707	0.033458	7	0.462616	FALSE
ENSG00000082516	GEMIN5	0.0192825	0.0160365	3	0.281	FALSE
ENSG00000082556	OPRK1	0.571641	0.294741	6	0.946049	FALSE
ENSG00000082641	NFE2L1	2.46245	0.1327	23	0.405133	FALSE
ENSG00000082684	SEMA5B	1.49349	0.198454	11	0.796977	FALSE
ENSG00000082701	GSK3B	1.57933	0.0846498	4	0.386155	FALSE
ENSG00000082781	ITGB5	2.69597	0.110328	13	0.394913	FALSE
ENSG00000082805	ERC1	1.80855	0.298207	25	0.360063	FALSE
ENSG00000082898	XPO1	3.31471	0.107018	24	0.308861	FALSE
ENSG00000082996	RNF13	2.56851	0.129839	16	0.408277	FALSE
ENSG00000083067	TRPM3	1.75828	0.368136	16	0.858416	FALSE
ENSG00000083093	PALB2	1.35425	0.105751	6	0.336819	FALSE
ENSG00000083097	DOP1A	2.15926	0.100756	7	0.645942	FALSE
ENSG00000083099	LYRM2	2.38122	0.0585041	11	0.647848	FALSE
ENSG00000083123	BCKDHB	1.44918	0.0814645	6	0.497839	FALSE
ENSG00000083168	KAT6A	1.62419	0.103032	8	0.419295	TRUE
ENSG00000083223	TUT7	2.51033	0.040476	7	0.32677	FALSE
ENSG00000083290	ULK2	2.06722	0.133724	11	0.464261	FALSE
ENSG00000083307	GRHL2	0.780447	0.161981	6	0.780387	FALSE
ENSG00000083312	TNPO1	1.68237	0.163416	14	0.368993	FALSE
ENSG00000083444	PLOD1	2.03415	0.151452	9	0.423594	FALSE
ENSG00000083454	P2RX5	2.11052	0.397077	11	0.81132	FALSE
ENSG00000083457	ITGAE	1.93269	0.0570758	9	0.58979	FALSE
ENSG00000083520	DIS3	1.83698	0.0565563	5	0.376024	FALSE
ENSG00000083535	PIBF1	1.8365	0.270629	8	0.348165	FALSE
ENSG00000083544	TDRD3	2.37011	0.0831698	9	0.393819	TRUE
ENSG00000083635	NUFIP1	0	0	1	0.430443	FALSE
ENSG00000083642	PDS5B	1.34408	0.086924	9	0.358553	FALSE
ENSG00000083720	OXCT1	0.869997	0.307542	8	0.487156	FALSE
ENSG00000083750	RRAGB	2.19756	0.0666019	6	0.379623	FALSE
ENSG00000083782	EPYC	0	0	3	0.991123	FALSE
ENSG00000083799	CYLD	2.9223	0.181116	16	0.464057	FALSE
ENSG00000083807	SLC27A5	2.09149	0.277595	8	0.730304	FALSE
ENSG00000083812	ZNF324	1.7549	0.0381919	4	0.546145	FALSE
ENSG00000083814	ZNF671	1.22557	0.0210409	6	0.690006	FALSE
ENSG00000083817	ZNF416	0	0	1	0.434561	FALSE
ENSG00000083828	ZNF586	2.17159	0.0736465	6	0.579649	FALSE
ENSG00000083838	ZNF446	2.54118	0.0495155	8	0.607825	FALSE
ENSG00000083844	ZNF264	1.48903	0.165232	6	0.435597	FALSE
ENSG00000083845	RPS5	2.40499	0.0410048	9	0.322801	FALSE
ENSG00000083857	FAT1	2.37615	0.169489	12	0.457073	FALSE
ENSG00000083896	YTHDC1	2.17783	0.0113796	7	0.336115	FALSE
ENSG00000083937	CHMP2B	2.04481	0.0575662	5	0.351396	FALSE
ENSG00000084070	SMAP2	1.66929	0.0858083	6	0.611476	FALSE
ENSG00000084072	PPIE	2.96719	0.0940826	15	0.288685	FALSE
ENSG00000084073	ZMPSTE24	0.280087	0.0630291	4	0.292121	FALSE
ENSG00000084090	STARD7	1.93951	0.0436321	6	0.311405	FALSE
ENSG00000084092	NOA1	0	0	1	0.383638	FALSE
ENSG00000084093	REST	0.987308	0.0264774	12	0.418372	TRUE
ENSG00000084110	HAL	2.32792	0.227653	11	0.924578	FALSE
ENSG00000084112	SSH1	1.55217	0.1213	9	0.386928	FALSE
ENSG00000084207	GSTP1	2.15997	0.0371319	7	0.390928	FALSE
ENSG00000084234	APLP2	2.93548	0.0802264	25	0.264065	FALSE
ENSG00000084444	FAM234B	0.884768	0.0626382	6	0.616243	FALSE
ENSG00000084453	SLCO1A2	1.52721	0.15371	17	0.922857	FALSE
ENSG00000084463	WBP11	1.07845	0.108254	5	0.371086	FALSE
ENSG00000084623	EIF3I	1.65704	0.0556778	6	0.366461	FALSE
ENSG00000084628	NKAIN1	0.259906	0.153049	5	0.898967	FALSE
ENSG00000084636	COL16A1	3.27759	0.156191	17	0.511364	FALSE
ENSG00000084652	TXLNA	0.9288	0.00831195	2	0.407737	FALSE
ENSG00000084674	APOB	0.2492	0.0549121	2	0.926277	FALSE
ENSG00000084676	NCOA1	2.52722	0.0556293	11	0.413887	TRUE
ENSG00000084693	AGBL5	2.55201	0.0863946	10	0.562712	FALSE
ENSG00000084710	EFR3B	0.434116	0.0360413	5	0.768153	FALSE
ENSG00000084731	KIF3C	0.889843	0.160519	7	0.605661	FALSE
ENSG00000084733	RAB10	1.27696	0.120693	4	0.332105	FALSE
ENSG00000084734	GCKR	1.89709	0.103003	6	0.918239	FALSE
ENSG00000084754	HADHA	1.22887	0.0252096	4	0.335052	FALSE
ENSG00000084764	MAPRE3	2.08382	0.195454	9	0.530027	FALSE
ENSG00000084774	CAD	2.50264	0.0603609	11	0.305513	FALSE
ENSG00000085063	CD59	2.73409	0.0614225	14	0.339797	FALSE
ENSG00000085117	CD82	2.21001	0.172887	14	0.473688	FALSE
ENSG00000085185	BCORL1	1.86067	0.0400589	6	0.606295	TRUE
ENSG00000085224	ATRX	2.80224	0.162305	24	0.338669	TRUE
ENSG00000085231	AK6	2.15935	0.00875937	5	0.506632	FALSE
ENSG00000085265	FCN1	0.760792	0.0325735	2	0.897386	FALSE
ENSG00000085274	MYNN	2.02183	0.0494608	5	0.419771	FALSE
ENSG00000085276	MECOM	2.65975	0.128273	19	0.592459	FALSE
ENSG00000085365	SCAMP1	1.06589	0.0880653	7	0.587122	FALSE
ENSG00000085377	PREP	0.804581	0.0120487	2	0.370765	FALSE
ENSG00000085382	HACE1	2.37763	0.0957629	12	0.388093	FALSE
ENSG00000085415	SEH1L	2.09477	0.108501	10	0.342712	FALSE
ENSG00000085433	WDR47	1.69144	0.247201	9	0.523744	FALSE
ENSG00000085449	WDFY1	1.80342	0.0580515	6	0.337834	FALSE
ENSG00000085465	OVGP1	1.19805	0.0387621	3	0.730628	FALSE
ENSG00000085491	SLC25A24	1.76554	0.0205262	4	0.429516	FALSE
ENSG00000085511	MAP3K4	2.95502	0.123835	16	0.69753	FALSE
ENSG00000085514	PILRA	2.24811	0.123736	7	0.77352	FALSE
ENSG00000085552	IGSF9	2.18521	0.0842852	6	0.786155	FALSE
ENSG00000085563	ABCB1	1.97563	0.199274	11	0.779144	FALSE
ENSG00000085644	ZNF213	2.07393	0.107649	9	0.594627	FALSE
ENSG00000085662	AKR1B1	2.91797	0.0788437	14	0.520524	FALSE
ENSG00000085719	CPNE3	1.62722	0.116054	13	0.270533	FALSE
ENSG00000085721	RRN3	0.865149	0.0324653	6	0.292317	FALSE
ENSG00000085733	CTTN	3.64637	0.0324373	15	0.257303	FALSE
ENSG00000085741	WNT11	1.01387	0.131888	4	0.731021	FALSE
ENSG00000085760	MTIF2	2.24984	0.0823593	12	0.315007	FALSE
ENSG00000085788	DDHD2	3.30577	0.120068	24	0.592976	FALSE
ENSG00000085831	TTC39A	2.24794	0.467094	18	0.774906	FALSE
ENSG00000085832	EPS15	1.5068	0.215721	9	0.293243	FALSE
ENSG00000085840	ORC1	0.679971	0.319864	2	0.727852	FALSE
ENSG00000085871	MGST2	1.72351	0.0366303	7	0.461177	FALSE
ENSG00000085872	CHERP	2.17463	0.013448	7	0.497631	FALSE
ENSG00000085978	ATG16L1	2.76731	0.354069	18	0.373116	FALSE
ENSG00000085982	USP40	3.01911	0.122615	17	0.347694	FALSE
ENSG00000085998	POMGNT1	2.54213	0.0685163	10	0.502829	FALSE
ENSG00000085999	RAD54L	1.62609	0.38985	12	0.824571	TRUE
ENSG00000086015	MAST2	2.46887	0.0743905	10	0.603796	FALSE
ENSG00000086061	DNAJA1	0.784649	0.0195857	3	0.290419	FALSE
ENSG00000086062	B4GALT1	0.0398462	0.0077284	2	0.412353	FALSE
ENSG00000086065	CHMP5	1.15889	0.0184041	3	0.386174	FALSE
ENSG00000086102	NFX1	1.8863	0.0120629	6	0.235155	FALSE
ENSG00000086159	AQP6	1.46115	0.23125	5	0.955997	FALSE
ENSG00000086189	DIMT1	2.03675	0.0675856	5	0.643334	FALSE
ENSG00000086200	IPO11	1.59062	0.0990998	14	0.390177	FALSE
ENSG00000086205	FOLH1	2.64646	0.248214	14	0.8763	FALSE
ENSG00000086232	EIF2AK1	1.79671	0.0629046	10	0.585231	FALSE
ENSG00000086288	NME8	1.08445	0.279761	6	0.938257	FALSE
ENSG00000086289	EPDR1	0.499371	0.0755736	4	0.518777	FALSE
ENSG00000086300	SNX10	1.67649	0.175447	9	0.689399	FALSE
ENSG00000086475	SEPHS1	1.71359	0.106368	6	0.312397	FALSE
ENSG00000086504	MRPL28	1.99147	0.174076	10	0.345889	FALSE
ENSG00000086506	HBQ1	0	0	1	0.963804	FALSE
ENSG00000086544	ITPKC	0.457424	0.0403924	2	0.465239	FALSE
ENSG00000086548	CEACAM6	0.210035	0.0551574	2	0.888275	FALSE
ENSG00000086570	FAT2	0.956558	0.0147437	2	0.886459	FALSE
ENSG00000086589	RBM22	1.85781	0.0377895	8	0.297545	FALSE
ENSG00000086598	TMED2	1.5464	0.216272	5	0.291111	FALSE
ENSG00000086619	ERO1B	0.628139	0.118122	3	0.701129	FALSE
ENSG00000086666	ZFAND6	3.18601	0.133987	24	0.284675	FALSE
ENSG00000086696	HSD17B2	1.51795	0.222667	6	0.820144	FALSE
ENSG00000086712	TXLNG	1.03833	0.047674	3	0.538466	FALSE
ENSG00000086717	PPEF1	1.18808	0.294788	9	0.944523	FALSE
ENSG00000086730	LAT2	2.20305	0.16826	11	0.742313	FALSE
ENSG00000086758	HUWE1	3.07589	0.0369281	15	0.26854	TRUE
ENSG00000086827	ZW10	0.51904	0.0324138	3	0.328665	FALSE
ENSG00000086848	ALG9	3.25256	0.0783708	17	0.327116	FALSE
ENSG00000086967	MYBPC2	0.794387	0.117531	2	0.963264	FALSE
ENSG00000086991	NOX4	2.5852	0.330793	15	0.828317	FALSE
ENSG00000087008	ACOX3	2.41287	0.0533352	8	0.34965	FALSE
ENSG00000087053	MTMR2	2.16602	0.0823186	15	0.531435	FALSE
ENSG00000087074	PPP1R15A	0.915973	0.0072497	2	0.433806	FALSE
ENSG00000087076	HSD17B14	1.65306	0.0733423	4	0.622098	FALSE
ENSG00000087077	TRIP6	2.60396	0.0471455	9	0.306168	FALSE
ENSG00000087085	ACHE	2.575	0.448351	14	0.742144	FALSE
ENSG00000087086	FTL	0	0	1	0.418759	FALSE
ENSG00000087087	SRRT	3.8772	0.0633782	18	0.395214	FALSE
ENSG00000087088	BAX	3.06917	0.0755728	13	0.336465	FALSE
ENSG00000087095	NLK	1.66099	0.0922293	6	0.393078	FALSE
ENSG00000087111	PIGS	2.9144	0.0573427	15	0.267562	FALSE
ENSG00000087116	ADAMTS2	1.75019	0.0814598	5	0.612562	FALSE
ENSG00000087128	TMPRSS11E	0.173953	0.0260536	2	0.95023	FALSE
ENSG00000087152	ATXN7L3	2.83125	0.0917121	12	0.299517	TRUE
ENSG00000087157	PGS1	2.99473	0.0779124	15	0.455684	FALSE
ENSG00000087191	PSMC5	3.72301	0.0832614	21	0.435714	FALSE
ENSG00000087206	UIMC1	3.036	0.0543968	14	0.372127	TRUE
ENSG00000087237	CETP	1.0043	0.206756	4	0.887726	FALSE
ENSG00000087245	MMP2	1.93626	0.126684	8	0.456047	FALSE
ENSG00000087250	MT3	1.83044	0.196627	6	0.895608	FALSE
ENSG00000087253	LPCAT2	2.07613	0.133947	8	0.514404	FALSE
ENSG00000087258	GNAO1	2.52445	0.419873	26	0.786443	FALSE
ENSG00000087263	OGFOD1	2.19844	0.125734	11	0.285361	FALSE
ENSG00000087266	SH3BP2	3.67509	0.213437	29	0.409942	FALSE
ENSG00000087269	NOP14	1.26851	0.104338	5	0.371131	FALSE
ENSG00000087274	ADD1	3.64934	0.0853631	28	0.265365	FALSE
ENSG00000087299	L2HGDH	0.979956	0.0753556	7	0.552365	FALSE
ENSG00000087301	TXNDC16	0.441378	0.0492401	4	0.584763	FALSE
ENSG00000087302	RTRAF	2.53751	0.0220371	7	0.504134	FALSE
ENSG00000087303	NID2	2.36708	0.0735934	8	0.679895	FALSE
ENSG00000087338	GMCL1	0.703265	0.113422	4	0.382956	FALSE
ENSG00000087365	SF3B2	2.98487	0.0506616	16	0.214503	FALSE
ENSG00000087448	KLHL42	1.2249	0.0501787	4	0.505001	FALSE
ENSG00000087460	GNAS	4.25754	0.2124	58	0.345942	FALSE
ENSG00000087470	DNM1L	3.35409	0.103285	30	0.514904	FALSE
ENSG00000087494	PTHLH	2.30378	0.234831	9	0.853446	FALSE
ENSG00000087495	PHACTR3	2.33677	0.393105	9	0.807633	FALSE
ENSG00000087502	ERGIC2	2.80978	0.0872696	12	0.468313	FALSE
ENSG00000087510	TFAP2C	0.157715	0.0461472	2	0.83717	FALSE
ENSG00000087586	AURKA	2.03041	0.532193	13	0.581759	TRUE
ENSG00000087589	CASS4	1.15744	0.0426576	3	0.808886	FALSE
ENSG00000087842	PIR	1.58088	0.05953	6	0.572669	FALSE
ENSG00000087884	AAMDC	2.50012	0.0517461	12	0.538473	FALSE
ENSG00000087903	RFX2	2.33434	0.146936	24	0.614601	FALSE
ENSG00000087995	METTL2A	1.82594	0.0227116	4	0.322553	FALSE
ENSG00000088002	SULT2B1	0.723936	0.23207	4	0.911903	FALSE
ENSG00000088035	ALG6	1.95899	0.0250305	7	0.425132	FALSE
ENSG00000088038	CNOT3	2.92201	0.0322781	10	0.283266	FALSE
ENSG00000088053	GP6	1.03536	0.765167	5	0.947531	FALSE
ENSG00000088179	PTPN4	1.97645	0.230224	12	0.498057	FALSE
ENSG00000088205	DDX18	2.07149	0.0923412	6	0.279417	FALSE
ENSG00000088247	KHSRP	2.77068	0.095935	13	0.236828	FALSE
ENSG00000088256	GNA11	1.57544	0.10836	7	0.548721	FALSE
ENSG00000088280	ASAP3	2.65603	0.0622581	12	0.467424	FALSE
ENSG00000088298	EDEM2	0.920226	0.0114111	2	0.414618	FALSE
ENSG00000088305	DNMT3B	0.898173	0.335285	6	0.800788	TRUE
ENSG00000088320	REM1	0	0	1	0.806276	FALSE
ENSG00000088325	TPX2	0.0295431	0.0138575	2	0.649503	FALSE
ENSG00000088356	PDRG1	0	0	1	0.581673	FALSE
ENSG00000088367	EPB41L1	3.15647	0.36869	19	0.560225	FALSE
ENSG00000088386	SLC15A1	0.751898	0.0420518	2	0.908859	FALSE
ENSG00000088387	DOCK9	3.36604	0.130691	18	0.418487	FALSE
ENSG00000088448	ANKRD10	3.02892	0.0287249	11	0.372383	FALSE
ENSG00000088451	TGDS	0.887948	0.0232414	3	0.390252	FALSE
ENSG00000088538	DOCK3	0	0	1	0.8016	FALSE
ENSG00000088543	C3orf18	2.59079	0.111194	11	0.522186	FALSE
ENSG00000088682	COQ9	2.91399	0.0845302	16	0.479539	FALSE
ENSG00000088726	TMEM40	2.64023	0.140537	8	0.90236	FALSE
ENSG00000088727	KIF9	1.93518	0.249226	13	0.683507	FALSE
ENSG00000088756	ARHGAP28	2.39119	0.666902	15	0.674469	FALSE
ENSG00000088766	CRLS1	2.2033	0.0360824	7	0.42733	FALSE
ENSG00000088782	DEFB127	0	0	1	1	FALSE
ENSG00000088808	PPP1R13B	3.01337	0.187561	17	0.657624	FALSE
ENSG00000088812	ATRN	0.918203	0.0331339	2	0.396192	FALSE
ENSG00000088826	SMOX	1.75947	0.187451	12	0.536868	FALSE
ENSG00000088827	SIGLEC1	0.988331	0.00792768	2	0.741656	FALSE
ENSG00000088832	FKBP1A	2.60108	0.155529	11	0.307226	FALSE
ENSG00000088833	NSFL1C	3.10432	0.113595	13	0.376053	FALSE
ENSG00000088836	SLC4A11	2.1837	0.178312	7	0.798545	FALSE
ENSG00000088854	DNAAF9	0.322655	0.00800058	2	0.406092	FALSE
ENSG00000088876	ZNF343	2.10436	0.0346996	8	0.283744	FALSE
ENSG00000088881	EBF4	2.23383	0.150157	11	0.591217	FALSE
ENSG00000088882	CPXM1	0	0	1	0.661509	FALSE
ENSG00000088888	MAVS	0.843712	0.0146057	2	0.479943	FALSE
ENSG00000088899	LZTS3	1.40813	0.0354186	3	0.618376	FALSE
ENSG00000088926	F11	2.27193	0.118302	7	0.943852	FALSE
ENSG00000088930	XRN2	0	0	1	0.289452	FALSE
ENSG00000088970	KIZ	2.02445	0.132447	15	0.498251	FALSE
ENSG00000088986	DYNLL1	2.8532	0.046716	11	0.36933	FALSE
ENSG00000088992	TESC	1.98796	0.141359	8	0.681182	FALSE
ENSG00000089006	SNX5	3.49893	0.0837774	19	0.345649	FALSE
ENSG00000089009	RPL6	2.97398	0.0496736	13	0.326673	FALSE
ENSG00000089012	SIRPG	1.42877	0.398331	7	0.930521	FALSE
ENSG00000089022	MAPKAPK5	2.91563	0.0377081	10	0.42735	FALSE
ENSG00000089041	P2RX7	0.884559	0.18334	13	0.750016	FALSE
ENSG00000089048	ESF1	0	0	2	0.4053	FALSE
ENSG00000089050	RBBP9	0.33487	0.066371	3	0.428976	FALSE
ENSG00000089053	ANAPC5	3.73083	0.0683325	22	0.27061	FALSE
ENSG00000089057	SLC23A2	0.467134	0.0765937	5	0.486875	FALSE
ENSG00000089060	SLC8B1	2.89455	0.06356	16	0.572937	FALSE
ENSG00000089063	TMEM230	2.50467	0.0735033	11	0.309702	FALSE
ENSG00000089091	DZANK1	1.92562	0.163336	11	0.63143	FALSE
ENSG00000089094	KDM2B	2.35323	0.109479	19	0.567481	TRUE
ENSG00000089101	CFAP61	2.81231	0.378472	21	0.893463	FALSE
ENSG00000089116	LHX5	0	0	2	0.980045	FALSE
ENSG00000089123	TASP1	1.36226	0.0974992	7	0.452513	FALSE
ENSG00000089127	OAS1	2.41373	0.0538832	11	0.633398	FALSE
ENSG00000089154	GCN1	2.13398	0.109439	9	0.259776	FALSE
ENSG00000089157	RPLP0	3.74273	0.0348394	27	0.324792	FALSE
ENSG00000089159	PXN	3.58739	0.11916	22	0.375357	FALSE
ENSG00000089163	SIRT4	0.666984	0.105417	3	0.679848	FALSE
ENSG00000089169	RPH3A	2.06895	0.392425	27	0.950187	FALSE
ENSG00000089177	KIF16B	1.55245	0.196479	6	0.460425	FALSE
ENSG00000089195	TRMT6	1.56385	0.0423228	5	0.607454	FALSE
ENSG00000089199	CHGB	0.539877	0.146775	3	0.869084	FALSE
ENSG00000089220	PEBP1	0.0510874	0.0756958	2	0.427708	FALSE
ENSG00000089225	TBX5	1.60258	0.0732506	5	0.890573	FALSE
ENSG00000089234	BRAP	1.10977	0.0497826	3	0.457314	FALSE
ENSG00000089248	ERP29	1.87014	0.0303776	5	0.35297	FALSE
ENSG00000089250	NOS1	0.264891	0.419372	6	0.88148	FALSE
ENSG00000089280	FUS	3.46969	0.0249145	13	0.351421	FALSE
ENSG00000089289	IGBP1	0.55916	0.0262056	2	0.371089	FALSE
ENSG00000089327	FXYD5	2.66394	0.0773037	13	0.483529	FALSE
ENSG00000089335	ZNF302	2.72859	0.0906914	15	0.379985	FALSE
ENSG00000089351	GRAMD1A	3.30139	0.0874795	14	0.467269	FALSE
ENSG00000089356	FXYD3	3.15414	0.138445	14	0.798985	FALSE
ENSG00000089472	HEPH	2.20683	0.117937	9	0.561632	FALSE
ENSG00000089486	CDIP1	1.92315	0.0825401	14	0.519321	FALSE
ENSG00000089505	CMTM1	1.47625	0.65904	20	0.77726	FALSE
ENSG00000089558	KCNH4	0.652798	0.182676	2	0.988886	FALSE
ENSG00000089597	GANAB	2.78517	0.0579024	16	0.244692	FALSE
ENSG00000089639	GMIP	2.04106	0.152442	8	0.671215	FALSE
ENSG00000089682	RBM41	2.20679	0.0836786	8	0.316944	FALSE
ENSG00000089685	BIRC5	1.89364	0.316528	11	0.638369	FALSE
ENSG00000089692	LAG3	1.62083	0.047865	4	0.855453	FALSE
ENSG00000089693	MLF2	2.80542	0.0273324	11	0.286425	FALSE
ENSG00000089723	OTUB2	0.287123	0.214396	2	0.867445	FALSE
ENSG00000089737	DDX24	2.98321	0.021925	11	0.337864	FALSE
ENSG00000089775	ZBTB25	1.90751	0.04133	4	0.713391	FALSE
ENSG00000089818	NECAP1	2.98712	0.198307	27	0.356175	FALSE
ENSG00000089820	ARHGAP4	3.47639	0.152581	24	0.619651	FALSE
ENSG00000089847	ANKRD24	0.175554	0.0809716	6	0.846092	FALSE
ENSG00000089876	DHX32	1.36742	0.0245101	3	0.412412	FALSE
ENSG00000089902	RCOR1	0.55625	0.0352899	4	0.386564	TRUE
ENSG00000089916	GPATCH2L	2.73035	0.211254	14	0.332797	FALSE
ENSG00000090006	LTBP4	4.52076	0.136756	39	0.373174	FALSE
ENSG00000090013	BLVRB	1.13312	0.0535848	4	0.422275	FALSE
ENSG00000090020	SLC9A1	1.85163	0.0725095	6	0.490918	FALSE
ENSG00000090054	SPTLC1	1.90617	0.0681912	7	0.263889	FALSE
ENSG00000090060	PAPOLA	3.69321	0.129678	25	0.280182	FALSE
ENSG00000090061	CCNK	2.38155	0.107196	9	0.593698	FALSE
ENSG00000090097	PCBP4	3.31917	0.139686	18	0.459301	FALSE
ENSG00000090104	RGS1	2.18511	0.0243849	6	0.695664	FALSE
ENSG00000090238	YPEL3	2.90005	0.0234221	12	0.493668	FALSE
ENSG00000090263	MRPS33	2.55833	0.0600039	9	0.504015	FALSE
ENSG00000090266	NDUFB2	2.64877	0.0881041	15	0.466284	FALSE
ENSG00000090273	NUDC	1.00707	0.0932813	4	0.341505	FALSE
ENSG00000090316	MAEA	3.20726	0.126773	20	0.228701	FALSE
ENSG00000090339	ICAM1	0.522609	0.0774757	5	0.635584	FALSE
ENSG00000090372	STRN4	3.33602	0.135457	24	0.221649	FALSE
ENSG00000090376	IRAK3	0.712023	0.0489083	3	0.645725	FALSE
ENSG00000090382	LYZ	0.709641	0.172927	3	0.745417	FALSE
ENSG00000090402	SI	0.525849	0.0963735	3	0.964891	FALSE
ENSG00000090432	MUL1	0	0	1	0.315403	FALSE
ENSG00000090447	TFAP4	2.01041	0.0699018	7	0.595032	FALSE
ENSG00000090470	PDCD7	0.923079	0.0645747	3	0.306861	FALSE
ENSG00000090487	SPG21	2.42557	0.0567355	14	0.309729	FALSE
ENSG00000090512	FETUB	2.11696	0.487617	8	0.970938	FALSE
ENSG00000090520	DNAJB11	1.49192	0.0305759	4	0.350129	FALSE
ENSG00000090530	P3H2	1.86914	0.21166	10	0.59126	FALSE
ENSG00000090534	THPO	1.5882	0.0491842	4	0.909222	FALSE
ENSG00000090539	CHRD	3.44377	0.0967517	17	0.718469	FALSE
ENSG00000090554	FLT3LG	2.9011	0.0496829	12	0.695255	FALSE
ENSG00000090565	RAB11FIP3	2.75441	0.0838556	11	0.343515	FALSE
ENSG00000090581	GNPTG	2.73017	0.0424336	9	0.541205	FALSE
ENSG00000090612	ZNF268	1.91146	0.156602	19	0.367365	FALSE
ENSG00000090615	GOLGA3	1.93785	0.0892449	7	0.311199	FALSE
ENSG00000090621	PABPC4	4.22561	0.0520246	25	0.361066	FALSE
ENSG00000090659	CD209	0.146692	0.110087	11	0.868712	FALSE
ENSG00000090661	CERS4	3.23473	0.0769627	16	0.581052	FALSE
ENSG00000090674	MCOLN1	2.76652	0.0530767	10	0.511116	FALSE
ENSG00000090686	USP48	2.65623	0.0784154	15	0.229497	FALSE
ENSG00000090776	EFNB1	0	0	1	0.431034	FALSE
ENSG00000090857	PDPR	0.930458	0.114737	11	0.258897	FALSE
ENSG00000090861	AARS1	1.59388	0.0459722	7	0.315153	FALSE
ENSG00000090863	GLG1	2.25092	0.0556702	14	0.229442	FALSE
ENSG00000090889	KIF4A	0	0	2	0.742454	FALSE
ENSG00000090905	TNRC6A	3.28665	0.136475	18	0.283745	FALSE
ENSG00000090924	PLEKHG2	2.94146	0.185138	16	0.403209	FALSE
ENSG00000090932	DLL3	1.08985	0.0278116	5	0.940637	FALSE
ENSG00000090971	NAT14	1.50677	0.0329866	5	0.471963	FALSE
ENSG00000090975	PITPNM2	1.70131	0.0661861	9	0.560676	FALSE
ENSG00000090989	EXOC1	2.31578	0.120179	8	0.401351	FALSE
ENSG00000091009	RBM27	0.0360613	0.0455736	2	0.379279	FALSE
ENSG00000091010	POU4F3	0	0	1	0.993361	FALSE
ENSG00000091039	OSBPL8	2.17113	0.157116	18	0.324856	FALSE
ENSG00000091073	DTX2	3.0553	0.139164	21	0.491717	FALSE
ENSG00000091106	NLRC4	1.20647	0.275955	4	0.85704	FALSE
ENSG00000091127	PUS7	1.5078	0.109151	6	0.468355	FALSE
ENSG00000091128	LAMB4	2.37129	0.216801	8	0.948833	FALSE
ENSG00000091129	NRCAM	2.31624	0.30361	17	0.723551	FALSE
ENSG00000091136	LAMB1	3.15023	0.0617788	13	0.370094	FALSE
ENSG00000091137	SLC26A4	0.966803	0.363809	7	0.925448	FALSE
ENSG00000091138	SLC26A3	1.23627	0.205275	5	0.942286	FALSE
ENSG00000091140	DLD	2.77853	0.0827685	14	0.335075	FALSE
ENSG00000091157	WDR7	1.89252	0.257405	13	0.434519	FALSE
ENSG00000091164	TXNL1	2.0831	0.158682	11	0.453274	FALSE
ENSG00000091181	IL5RA	1.0317	0.7198	11	0.931454	FALSE
ENSG00000091262	ABCC6	2.08644	0.145978	9	0.82577	FALSE
ENSG00000091317	CMTM6	0.5445	0.0512106	3	0.44383	FALSE
ENSG00000091409	ITGA6	2.21342	0.0806919	11	0.427555	FALSE
ENSG00000091428	RAPGEF4	2.40014	0.550939	15	0.727705	FALSE
ENSG00000091436	MAP3K20	1.54275	0.13696	8	0.506895	FALSE
ENSG00000091482	SMPX	0.563942	0.119921	2	0.880571	FALSE
ENSG00000091483	FH	0.8508	0.042111	3	0.402391	FALSE
ENSG00000091490	SEL1L3	2.46188	0.111235	13	0.474033	FALSE
ENSG00000091513	TF	2.81956	0.197816	14	0.871285	FALSE
ENSG00000091527	CDV3	2.27479	0.106619	9	0.296645	FALSE
ENSG00000091536	MYO15A	2.95169	0.21744	17	0.847875	FALSE
ENSG00000091542	ALKBH5	0.996081	0.0190496	3	0.328307	FALSE
ENSG00000091583	APOH	0.905399	0.187008	4	0.957071	FALSE
ENSG00000091592	NLRP1	2.80516	0.206738	17	0.514018	FALSE
ENSG00000091622	PITPNM3	1.61448	0.0435817	5	0.710105	FALSE
ENSG00000091640	SPAG7	2.59044	0.0239132	8	0.376932	FALSE
ENSG00000091651	ORC6	2.02857	0.188526	9	0.598084	FALSE
ENSG00000091656	ZFHX4	0.427233	0.287629	12	0.664594	FALSE
ENSG00000091664	SLC17A6	0	0	2	0.974157	FALSE
ENSG00000091704	CPA1	2.32148	0.307917	9	0.955166	FALSE
ENSG00000091732	ZC3HC1	1.04226	0.133014	11	0.371065	FALSE
ENSG00000091831	ESR1	1.9092	0.362607	14	0.82918	FALSE
ENSG00000091844	RGS17	0.840837	0.0627058	2	0.818305	FALSE
ENSG00000091879	ANGPT2	1.38881	0.0474339	4	0.795362	FALSE
ENSG00000091947	TMEM101	1.42674	0.231405	8	0.333367	FALSE
ENSG00000091972	CD200	2.11567	0.0929475	8	0.634942	FALSE
ENSG00000091986	CCDC80	2.41622	0.0438316	8	0.553941	FALSE
ENSG00000092009	CMA1	0	0	2	0.936458	FALSE
ENSG00000092010	PSME1	2.92394	0.0298689	10	0.378962	FALSE
ENSG00000092020	PPP2R3C	3.03971	0.0930326	20	0.418138	FALSE
ENSG00000092036	HAUS4	3.19061	0.188507	21	0.402081	FALSE
ENSG00000092051	JPH4	1.46776	0.176132	5	0.853009	FALSE
ENSG00000092054	MYH7	0	0	1	0.917453	FALSE
ENSG00000092067	CEBPE	0	0	1	0.973507	FALSE
ENSG00000092068	SLC7A8	2.76821	0.136548	14	0.584584	FALSE
ENSG00000092094	OSGEP	3.38264	0.035801	12	0.324272	FALSE
ENSG00000092096	SLC22A17	2.78134	0.0906476	11	0.590374	FALSE
ENSG00000092098	RNF31	3.55803	0.0777359	25	0.415542	FALSE
ENSG00000092108	SCFD1	3.28408	0.0714772	24	0.302528	FALSE
ENSG00000092140	G2E3	1.81844	0.296798	14	0.459968	FALSE
ENSG00000092148	HECTD1	3.51845	0.087152	19	0.358095	FALSE
ENSG00000092199	HNRNPC	4.29809	0.0666388	33	0.281806	FALSE
ENSG00000092200	RPGRIP1	2.23236	0.519664	13	0.956644	FALSE
ENSG00000092201	SUPT16H	2.06439	0.0505443	8	0.26342	TRUE
ENSG00000092203	TOX4	2.01038	0.129357	12	0.406783	FALSE
ENSG00000092208	GEMIN2	2.46604	0.132987	12	0.611109	FALSE
ENSG00000092295	TGM1	2.01463	0.325381	9	0.825732	FALSE
ENSG00000092330	TINF2	2.99064	0.0555275	15	0.378883	FALSE
ENSG00000092345	DAZL	0.709032	0.0106607	3	0.982834	FALSE
ENSG00000092377	TBL1Y	0.677182	0.676319	3	0.938988	FALSE
ENSG00000092421	SEMA6A	2.39434	0.204428	15	0.635266	FALSE
ENSG00000092439	TRPM7	2.34152	0.0917385	9	0.379829	FALSE
ENSG00000092445	TYRO3	2.28169	0.101994	9	0.544731	FALSE
ENSG00000092470	WDR76	1.46119	0.125166	4	0.676288	FALSE
ENSG00000092529	CAPN3	3.25193	0.40075	21	0.671038	FALSE
ENSG00000092531	SNAP23	2.57702	0.293133	23	0.461031	FALSE
ENSG00000092607	TBX15	0.970165	0.239133	3	0.863142	FALSE
ENSG00000092621	PHGDH	1.0817	0.126579	7	0.432892	FALSE
ENSG00000092758	COL9A3	2.82422	0.200502	14	0.697114	FALSE
ENSG00000092820	EZR	1.46085	0.12781	4	0.318316	FALSE
ENSG00000092841	MYL6	3.98825	0.0316782	21	0.312191	FALSE
ENSG00000092847	AGO1	0.257451	0.0607224	3	0.369499	FALSE
ENSG00000092850	TEKT2	1.31517	0.0737494	3	0.897911	FALSE
ENSG00000092853	CLSPN	1.27325	0.310468	6	0.724645	FALSE
ENSG00000092871	RFFL	1.93842	0.274642	12	0.655385	FALSE
ENSG00000092929	UNC13D	2.93677	0.0971747	17	0.649187	FALSE
ENSG00000092931	MFSD11	3.42559	0.155038	20	0.735826	FALSE
ENSG00000092964	DPYSL2	0.772151	0.139177	8	0.398251	FALSE
ENSG00000092969	TGFB2	1.33118	0.108183	4	0.652581	FALSE
ENSG00000092978	GPATCH2	1.62556	0.0965575	5	0.395378	FALSE
ENSG00000093000	NUP50	1.81067	0.235589	19	0.481589	FALSE
ENSG00000093009	CDC45	2.38564	0.467999	12	0.695496	FALSE
ENSG00000093010	COMT	2.94325	0.065199	11	0.400105	FALSE
ENSG00000093072	ADA2	1.88089	0.341566	10	0.633857	FALSE
ENSG00000093144	ECHDC1	2.4643	0.232931	23	0.473001	FALSE
ENSG00000093167	LRRFIP2	3.05849	0.269918	20	0.356353	FALSE
ENSG00000093183	SEC22C	2.16908	0.178826	16	0.230683	FALSE
ENSG00000093217	XYLB	0.92774	0.172886	5	0.687859	FALSE
ENSG00000094631	HDAC6	4.23884	0.158237	36	0.321898	TRUE
ENSG00000094661	OR1I1	0	0	1	0.99805	FALSE
ENSG00000094755	GABRP	1.10259	0.295949	10	0.917639	FALSE
ENSG00000094796	KRT31	0	0	1	0.969716	FALSE
ENSG00000094804	CDC6	0.811361	0.16195	5	0.642058	TRUE
ENSG00000094841	UPRT	1.77624	0.0469856	8	0.343467	FALSE
ENSG00000094880	CDC23	2.05161	0.072008	9	0.411111	FALSE
ENSG00000094914	AAAS	3.27567	0.0629452	20	0.348687	FALSE
ENSG00000094916	CBX5	1.43228	0.205538	6	0.358338	TRUE
ENSG00000094963	FMO2	1.52772	0.161221	7	0.728098	FALSE
ENSG00000094975	SUCO	2.23748	0.0627109	10	0.362617	FALSE
[truncated: 17,690 more rows]

## Sheet: column_definitions
gene_id	ensembl gene id
gene_name	common gene name
mean_intra_tissue_entropy	mean of intra tissue entropies
mean_inter_tissue_entropy	mean of inter tissue entropies
gene_transcript_count	number of transcripts associated with gene
tau	specificity score of gene by tau metric, 0 is more ubiquitous, 1 is more specific
is_epigene	binary, true if is epigene
