# Supplementary material for: Epigene functional diversity: isoform usage, disordered domain content, and variable binding partners
Source: Epigenetics Chromatin. 2025 Feb 1;18:8. doi: 10.1186/s13072-025-00571-z (PMC11786378; doi:10.1186/s13072-025-00571-z)
Supplement: Supplementary file 4 — Additional file 4. [file 13072_2025_571_MOESM4_ESM.xlsx]

## Sheet: Table_S3_DataForFigure3
ensembl_gene_id	gene_name	complex_partners	complex_partners_const	complex_partner_count_mean	complex_partner_count_median	num_var_partners	num_const_partners	is_epigene	complex_count	complex_count_epigene	complex_count_nonepigene
ENSG00000000003	TSPAN6			0	0	0	1	FALSE	0	0	0
ENSG00000000005	TNMD			0	0	0	1	FALSE	0	0	0
ENSG00000000419	DPM1	ENSG00000179085,ENSG00000136908,ENSG00000000419	ENSG00000179085,ENSG00000136908,ENSG00000000419	3	3	0	2	FALSE	1	0	1
ENSG00000000457	SCYL3			0	0	0	1	FALSE	0	0	0
ENSG00000000460	FIRRM			0	0	0	1	FALSE	0	0	0
ENSG00000000938	FGR			0	0	0	1	FALSE	0	0	0
ENSG00000000971	CFH	ENSG00000000971	ENSG00000000971	1	1	0	0	FALSE	2	0	2
ENSG00000001036	FUCA2			0	0	0	1	FALSE	0	0	0
ENSG00000001084	GCLC	ENSG00000001084,ENSG00000023909	ENSG00000001084,ENSG00000023909	2	2	0	1	FALSE	1	0	1
ENSG00000001167	NFYA	ENSG00000120837,ENSG00000001167,ENSG00000066136	ENSG00000120837,ENSG00000001167,ENSG00000066136	3	3	0	2	FALSE	1	1	0
ENSG00000001460	STPG1			0	0	0	1	FALSE	0	0	0
ENSG00000001461	NIPAL3			0	0	0	1	FALSE	0	0	0
ENSG00000001497	LAS1L	ENSG00000112159,ENSG00000288121,ENSG00000162408,ENSG00000136891,ENSG00000161956,ENSG00000141456,ENSG00000001497,ENSG00000065268	ENSG00000112159,ENSG00000288121,ENSG00000162408,ENSG00000136891,ENSG00000161956,ENSG00000141456,ENSG00000001497,ENSG00000065268	8	8	0	7	TRUE	1	1	0
ENSG00000001561	ENPP4			0	0	0	1	FALSE	0	0	0
ENSG00000001617	SEMA3F			0	0	0	1	FALSE	0	0	0
ENSG00000001626	CFTR			0	0	0	1	FALSE	0	0	0
ENSG00000001629	ANKIB1			0	0	0	1	FALSE	0	0	0
ENSG00000001630	CYP51A1			0	0	0	1	FALSE	0	0	0
ENSG00000001631	KRIT1	ENSG00000114209,ENSG00000001631,ENSG00000136280,ENSG00000119185	ENSG00000001631	2.5	2.5	3	0	FALSE	2	0	2
ENSG00000002016	RAD52			0	0	0	1	FALSE	0	0	0
ENSG00000002330	BAD	ENSG00000002330,ENSG00000171791,ENSG00000171552	ENSG00000002330	2	2	2	0	FALSE	2	0	2
ENSG00000002549	LAP3			0	0	0	1	FALSE	0	0	0
ENSG00000002586	CD99			0	0	0	1	FALSE	0	0	0
ENSG00000002587	HS3ST1			0	0	0	1	FALSE	0	0	0
ENSG00000002726	AOC1			0	0	0	1	FALSE	0	0	0
ENSG00000002745	WNT16			0	0	0	1	FALSE	0	0	0
ENSG00000002746	HECW1			0	0	0	1	FALSE	0	0	0
ENSG00000002822	MAD1L1	ENSG00000002822,ENSG00000164109	ENSG00000002822	1.5	1.5	1	0	FALSE	2	0	2
ENSG00000002834	LASP1			0	0	0	1	FALSE	0	0	0
ENSG00000002919	SNX11			0	0	0	1	FALSE	0	0	0
ENSG00000002933	TMEM176A			0	0	0	1	FALSE	0	0	0
ENSG00000003056	M6PR			0	0	0	1	FALSE	0	0	0
ENSG00000003096	KLHL13	ENSG00000003096,ENSG00000036257,ENSG00000100387	ENSG00000003096,ENSG00000036257,ENSG00000100387	3	3	0	2	FALSE	1	1	0
ENSG00000003137	CYP26B1			0	0	0	1	FALSE	0	0	0
ENSG00000003147	ICA1			0	0	0	1	FALSE	0	0	0
ENSG00000003249	DBNDD1			0	0	0	1	FALSE	0	0	0
ENSG00000003393	ALS2			0	0	0	1	FALSE	0	0	0
ENSG00000003400	CASP10			0	0	0	1	FALSE	0	0	0
ENSG00000003402	CFLAR			0	0	0	1	FALSE	0	0	0
ENSG00000003436	TFPI			0	0	0	1	FALSE	0	0	0
ENSG00000003509	NDUFAF7			0	0	0	1	FALSE	0	0	0
ENSG00000003756	RBM5			0	0	0	1	FALSE	0	0	0
ENSG00000003987	MTMR7			0	0	0	1	FALSE	0	0	0
ENSG00000003989	SLC7A2			0	0	0	1	FALSE	0	0	0
ENSG00000004059	ARF5			0	0	0	1	FALSE	0	0	0
ENSG00000004139	SARM1			0	0	0	1	FALSE	0	0	0
ENSG00000004142	POLDIP2			0	0	0	1	FALSE	0	0	0
ENSG00000004399	PLXND1			0	0	0	1	FALSE	0	0	0
ENSG00000004455	AK2			0	0	0	1	FALSE	0	0	0
ENSG00000004468	CD38			0	0	0	1	FALSE	0	0	0
ENSG00000004478	FKBP4			0	0	0	1	FALSE	0	0	0
ENSG00000004487	KDM1A			0	0	0	1	TRUE	0	0	0
ENSG00000004534	RBM6			0	0	0	1	FALSE	0	0	0
ENSG00000004660	CAMKK1			0	0	0	1	FALSE	0	0	0
ENSG00000004700	RECQL			0	0	0	1	FALSE	0	0	0
ENSG00000004766	VPS50	ENSG00000206286,ENSG00000223501,ENSG00000224455,ENSG00000225590,ENSG00000228425,ENSG00000236014,ENSG00000149823,ENSG00000141252,ENSG00000283883,ENSG00000004766	ENSG00000206286,ENSG00000223501,ENSG00000224455,ENSG00000225590,ENSG00000228425,ENSG00000236014,ENSG00000149823,ENSG00000141252,ENSG00000283883,ENSG00000004766	10	10	0	9	FALSE	1	0	1
ENSG00000004776	HSPB6			0	0	0	1	FALSE	0	0	0
ENSG00000004777	ARHGAP33			0	0	0	1	FALSE	0	0	0
ENSG00000004779	NDUFAB1	ENSG00000165264,ENSG00000145494,ENSG00000183648,ENSG00000147123,ENSG00000115286,ENSG00000166136,ENSG00000140990,ENSG00000128609,ENSG00000174886,ENSG00000099795,ENSG00000178127,ENSG00000186010,ENSG00000167792,ENSG00000023228,ENSG00000283447,ENSG00000139180,ENSG00000164258,ENSG00000125356,ENSG00000131495,ENSG00000004779,ENSG00000198888,ENSG00000212907,ENSG00000160194,ENSG00000198886,ENSG00000198840…	ENSG00000004779	32.5	32.5	63	0	FALSE	2	0	2
ENSG00000004799	PDK4			0	0	0	1	FALSE	0	0	0
ENSG00000004809	SLC22A16			0	0	0	1	FALSE	0	0	0
ENSG00000004838	ZMYND10			0	0	0	1	FALSE	0	0	0
ENSG00000004846	ABCB5			0	0	0	1	FALSE	0	0	0
ENSG00000004848	ARX			0	0	0	1	FALSE	0	0	0
ENSG00000004864	SLC25A13			0	0	0	1	FALSE	0	0	0
ENSG00000004866	ST7			0	0	0	1	FALSE	0	0	0
ENSG00000004897	CDC27	ENSG00000176386,ENSG00000166295,ENSG00000130177,ENSG00000153107,ENSG00000094880,ENSG00000129055,ENSG00000196510,ENSG00000053900,ENSG00000110200,ENSG00000176248,ENSG00000089053,ENSG00000141552,ENSG00000004897,ENSG00000164162,ENSG00000117399,ENSG00000105325	ENSG00000176386,ENSG00000166295,ENSG00000130177,ENSG00000153107,ENSG00000094880,ENSG00000129055,ENSG00000196510,ENSG00000053900,ENSG00000110200,ENSG00000176248,ENSG00000089053,ENSG00000141552,ENSG00000004897,ENSG00000164162	14.6667	15	2	13	FALSE	3	0	3
ENSG00000004939	SLC4A1			0	0	0	1	FALSE	0	0	0
ENSG00000004948	CALCR	ENSG00000004948,ENSG00000132329,ENSG00000131477,ENSG00000122679	ENSG00000004948	2	2	3	0	FALSE	3	0	3
ENSG00000004961	HCCS			0	0	0	1	FALSE	0	0	0
ENSG00000004975	DVL2			0	0	0	1	FALSE	0	0	0
ENSG00000005001	PRSS22			0	0	0	1	FALSE	0	0	0
ENSG00000005007	UPF1			0	0	0	1	FALSE	0	0	0
ENSG00000005020	SKAP2			0	0	0	1	FALSE	0	0	0
ENSG00000005022	SLC25A5			0	0	0	1	FALSE	0	0	0
ENSG00000005059	MCUB	ENSG00000165487,ENSG00000107745,ENSG00000156026,ENSG00000005059,ENSG00000183172,ENSG00000272835,ENSG00000272901,ENSG00000274112	ENSG00000165487,ENSG00000107745,ENSG00000156026,ENSG00000005059,ENSG00000183172,ENSG00000272835,ENSG00000272901,ENSG00000274112	8	8	0	7	FALSE	1	0	1
ENSG00000005073	HOXA11			0	0	0	1	FALSE	0	0	0
ENSG00000005075	POLR2J	ENSG00000163882,ENSG00000105258,ENSG00000177700,ENSG00000102978,ENSG00000168002,ENSG00000147669,ENSG00000144231,ENSG00000100142,ENSG00000005075,ENSG00000099817,ENSG00000047315,ENSG00000255529	ENSG00000163882,ENSG00000105258,ENSG00000177700,ENSG00000102978,ENSG00000168002,ENSG00000147669,ENSG00000144231,ENSG00000100142,ENSG00000005075,ENSG00000099817,ENSG00000047315	11.5	11.5	1	10	FALSE	2	0	2
ENSG00000005100	DHX33			0	0	0	1	FALSE	0	0	0
ENSG00000005102	MEOX1			0	0	0	1	FALSE	0	0	0
ENSG00000005108	THSD7A			0	0	0	1	FALSE	0	0	0
ENSG00000005156	LIG3	ENSG00000073050,ENSG00000070501,ENSG00000005156,ENSG00000042088,ENSG00000039650,ENSG00000169621	ENSG00000073050,ENSG00000070501,ENSG00000005156,ENSG00000042088,ENSG00000039650,ENSG00000169621	6	6	0	5	FALSE	1	0	1
ENSG00000005175	RPAP3	ENSG00000243667,ENSG00000099817,ENSG00000005175,ENSG00000088356,ENSG00000126756,ENSG00000143256,ENSG00000204220,ENSG00000206283,ENSG00000224782,ENSG00000235692,ENSG00000237335,ENSG00000105176,ENSG00000183207,ENSG00000175792,ENSG00000284901,ENSG00000104872,ENSG00000286053	ENSG00000005175,ENSG00000183207,ENSG00000175792,ENSG00000284901,ENSG00000104872	11	11	12	4	FALSE	2	2	0
ENSG00000005187	ACSM3			0	0	0	1	FALSE	0	0	0
ENSG00000005189	REXO5			0	0	0	1	FALSE	0	0	0
ENSG00000005194	CIAPIN1			0	0	0	1	FALSE	0	0	0
ENSG00000005206	SPPL2B			0	0	0	1	FALSE	0	0	0
ENSG00000005238	ATOSB			0	0	0	1	FALSE	0	0	0
ENSG00000005243	COPZ2	ENSG00000095139,ENSG00000005243,ENSG00000184432,ENSG00000105669,ENSG00000129083,ENSG00000122218,ENSG00000181789	ENSG00000095139,ENSG00000005243,ENSG00000184432,ENSG00000105669,ENSG00000129083,ENSG00000122218,ENSG00000181789	7	7	0	6	FALSE	1	0	1
ENSG00000005249	PRKAR2B			0	0	0	1	FALSE	0	0	0
ENSG00000005302	MSL3	ENSG00000103510,ENSG00000188895,ENSG00000174579,ENSG00000005302	ENSG00000103510,ENSG00000188895,ENSG00000174579,ENSG00000005302	4	4	0	3	TRUE	1	1	0
ENSG00000005339	CREBBP			0	0	0	1	TRUE	0	0	0
ENSG00000005379	TSPOAP1			0	0	0	1	FALSE	0	0	0
ENSG00000005381	MPO			0	0	0	1	FALSE	0	0	0
ENSG00000005421	PON1			0	0	0	1	FALSE	0	0	0
ENSG00000005436	GCFC2			0	0	0	1	FALSE	0	0	0
ENSG00000005448	WDR54			0	0	0	1	FALSE	0	0	0
ENSG00000005469	CROT			0	0	0	1	FALSE	0	0	0
ENSG00000005471	ABCB4			0	0	0	1	FALSE	0	0	0
ENSG00000005483	KMT2E			0	0	0	1	TRUE	0	0	0
ENSG00000005486	RHBDD2			0	0	0	1	FALSE	0	0	0
ENSG00000005513	SOX8			0	0	0	1	FALSE	0	0	0
ENSG00000005700	IBTK			0	0	0	1	FALSE	0	0	0
ENSG00000005801	ZNF195			0	0	0	1	FALSE	0	0	0
ENSG00000005810	MYCBP2	ENSG00000005810,ENSG00000113558,ENSG00000174013	ENSG00000005810,ENSG00000113558,ENSG00000174013	3	3	0	2	FALSE	1	1	0
ENSG00000005812	FBXL3	ENSG00000113558,ENSG00000005812,ENSG00000055130,ENSG00000100387	ENSG00000113558,ENSG00000005812,ENSG00000055130,ENSG00000100387	4	4	0	3	FALSE	1	1	0
ENSG00000005844	ITGAL	ENSG00000005844,ENSG00000160255	ENSG00000005844,ENSG00000160255	2	2	0	1	FALSE	1	0	1
ENSG00000005882	PDK2			0	0	0	1	FALSE	0	0	0
ENSG00000005884	ITGA3	ENSG00000150093,ENSG00000005884	ENSG00000150093,ENSG00000005884	2	2	0	1	FALSE	1	0	1
ENSG00000005889	ZFX			0	0	0	1	FALSE	0	0	0
ENSG00000005893	LAMP2			0	0	0	1	FALSE	0	0	0
ENSG00000005961	ITGA2B	ENSG00000005961,ENSG00000259207	ENSG00000005961,ENSG00000259207	2	2	0	1	FALSE	1	0	1
ENSG00000005981	ASB4			0	0	0	1	FALSE	0	0	0
ENSG00000006007	GDE1			0	0	0	1	FALSE	0	0	0
ENSG00000006015	REX1BD			0	0	0	1	FALSE	0	0	0
ENSG00000006016	CRLF1			0	0	0	1	FALSE	0	0	0
ENSG00000006025	OSBPL7			0	0	0	1	FALSE	0	0	0
ENSG00000006042	TMEM98			0	0	0	1	FALSE	0	0	0
ENSG00000006047	YBX2			0	0	0	1	FALSE	0	0	0
ENSG00000006059	KRT33A			0	0	0	1	FALSE	0	0	0
ENSG00000006062	MAP3K14			0	0	0	1	FALSE	0	0	0
ENSG00000006071	ABCC8	ENSG00000006071,ENSG00000187486	ENSG00000006071,ENSG00000187486	2	2	0	1	FALSE	1	0	1
ENSG00000006116	CACNG3			0	0	0	1	FALSE	0	0	0
ENSG00000006118	TMEM132A			0	0	0	1	FALSE	0	0	0
ENSG00000006125	AP2B1	ENSG00000006125,ENSG00000042753,ENSG00000161203,ENSG00000196961,ENSG00000183020	ENSG00000006125,ENSG00000042753,ENSG00000161203	4	4	2	2	FALSE	2	0	2
ENSG00000006128	TAC1			0	0	0	1	FALSE	0	0	0
ENSG00000006194	ZNF263			0	0	0	1	FALSE	0	0	0
ENSG00000006210	CX3CL1			0	0	0	1	FALSE	0	0	0
ENSG00000006282	SPATA20			0	0	0	1	FALSE	0	0	0
ENSG00000006283	CACNA1G			0	0	0	1	FALSE	0	0	0
ENSG00000006327	TNFRSF12A			0	0	0	1	FALSE	0	0	0
ENSG00000006377	DLX6			0	0	0	1	FALSE	0	0	0
ENSG00000006432	MAP3K9			0	0	0	1	FALSE	0	0	0
ENSG00000006451	RALA			0	0	0	1	FALSE	0	0	0
ENSG00000006453	BAIAP2L1			0	0	0	1	FALSE	0	0	0
ENSG00000006459	KDM7A			0	0	0	1	TRUE	0	0	0
ENSG00000006468	ETV1			0	0	0	1	FALSE	0	0	0
ENSG00000006530	AGK	ENSG00000100575,ENSG00000177370,ENSG00000277649,ENSG00000278501,ENSG00000142444,ENSG00000165275,ENSG00000134809,ENSG00000006530,ENSG00000262327	ENSG00000100575,ENSG00000177370,ENSG00000277649,ENSG00000278501,ENSG00000142444,ENSG00000165275,ENSG00000134809,ENSG00000006530,ENSG00000262327	9	9	0	8	FALSE	1	0	1
ENSG00000006534	ALDH3B1			0	0	0	1	FALSE	0	0	0
ENSG00000006555	TTC22			0	0	0	1	FALSE	0	0	0
ENSG00000006576	PHTF2			0	0	0	1	FALSE	0	0	0
ENSG00000006606	CCL26			0	0	0	1	FALSE	0	0	0
ENSG00000006607	FARP2			0	0	0	1	FALSE	0	0	0
ENSG00000006611	USH1C			0	0	0	1	FALSE	0	0	0
ENSG00000006625	GGCT			0	0	0	1	FALSE	0	0	0
ENSG00000006634	DBF4			0	0	0	1	FALSE	0	0	0
ENSG00000006638	TBXA2R			0	0	0	1	FALSE	0	0	0
ENSG00000006652	IFRD1			0	0	0	1	FALSE	0	0	0
ENSG00000006659	LGALS14			0	0	0	1	FALSE	0	0	0
ENSG00000006695	COX10			0	0	0	1	FALSE	0	0	0
ENSG00000006704	GTF2IRD1			0	0	0	1	FALSE	0	0	0
ENSG00000006712	PAF1	ENSG00000134371,ENSG00000137815,ENSG00000006712,ENSG00000166477,ENSG00000140395,ENSG00000198730	ENSG00000134371,ENSG00000137815,ENSG00000006712,ENSG00000166477,ENSG00000140395,ENSG00000198730	6	6	0	5	TRUE	1	1	0
ENSG00000006715	VPS41	ENSG00000006715,ENSG00000166887,ENSG00000215305,ENSG00000104142,ENSG00000139719	ENSG00000006715,ENSG00000166887,ENSG00000215305,ENSG00000104142,ENSG00000139719	5	5	0	4	FALSE	1	0	1
ENSG00000006740	ARHGAP44			0	0	0	1	FALSE	0	0	0
ENSG00000006744	ELAC2			0	0	0	1	FALSE	0	0	0
ENSG00000006747	SCIN			0	0	0	1	FALSE	0	0	0
ENSG00000006756	ARSD			0	0	0	1	FALSE	0	0	0
ENSG00000006757	PNPLA4			0	0	0	1	FALSE	0	0	0
ENSG00000006788	MYH13			0	0	0	1	FALSE	0	0	0
ENSG00000006831	ADIPOR2			0	0	0	1	FALSE	0	0	0
ENSG00000006837	CDKL3			0	0	0	1	FALSE	0	0	0
ENSG00000007001	UPP2			0	0	0	1	FALSE	0	0	0
ENSG00000007038	PRSS21			0	0	0	1	FALSE	0	0	0
ENSG00000007047	MARK4			0	0	0	1	FALSE	0	0	0
ENSG00000007062	PROM1			0	0	0	1	FALSE	0	0	0
ENSG00000007080	CCDC124			0	0	0	1	FALSE	0	0	0
ENSG00000007129	CEACAM21			0	0	0	1	FALSE	0	0	0
ENSG00000007168	PAFAH1B1			0	0	0	1	FALSE	0	0	0
ENSG00000007171	NOS2	ENSG00000007171,ENSG00000163220,ENSG00000143546	ENSG00000007171,ENSG00000163220,ENSG00000143546	3	3	0	2	FALSE	1	0	1
ENSG00000007174	DNAH9			0	0	0	1	FALSE	0	0	0
ENSG00000007202	BLTP2			0	0	0	1	FALSE	0	0	0
ENSG00000007216	SLC13A2			0	0	0	1	FALSE	0	0	0
ENSG00000007237	GAS7			0	0	0	1	FALSE	0	0	0
ENSG00000007255	TRAPPC6A	ENSG00000007255,ENSG00000168538,ENSG00000196459,ENSG00000170043,ENSG00000167515,ENSG00000153339,ENSG00000181029,ENSG00000196655,ENSG00000280495,ENSG00000054116,ENSG00000171853,ENSG00000256060	ENSG00000007255,ENSG00000168538,ENSG00000170043,ENSG00000167515,ENSG00000153339,ENSG00000181029,ENSG00000196655,ENSG00000280495,ENSG00000054116,ENSG00000171853	11	11	2	9	FALSE	2	0	2
ENSG00000007264	MATK			0	0	0	1	FALSE	0	0	0
ENSG00000007306	CEACAM7			0	0	0	1	FALSE	0	0	0
ENSG00000007312	CD79B			0	0	0	1	FALSE	0	0	0
ENSG00000007314	SCN4A			0	0	0	1	FALSE	0	0	0
ENSG00000007341	ST7L			0	0	0	1	FALSE	0	0	0
ENSG00000007350	TKTL1			0	0	0	1	FALSE	0	0	0
ENSG00000007372	PAX6			0	0	0	1	FALSE	0	0	0
ENSG00000007376	RPUSD1			0	0	0	1	FALSE	0	0	0
ENSG00000007384	RHBDF1			0	0	0	1	FALSE	0	0	0
ENSG00000007392	LUC7L			0	0	0	1	FALSE	0	0	0
ENSG00000007402	CACNA2D2			0	0	0	1	FALSE	0	0	0
ENSG00000007516	BAIAP3			0	0	0	1	FALSE	0	0	0
ENSG00000007520	TSR3			0	0	0	1	FALSE	0	0	0
ENSG00000007541	PIGQ	ENSG00000007541,ENSG00000185808,ENSG00000100564,ENSG00000136908,ENSG00000165195,ENSG00000255072,ENSG00000135845	ENSG00000007541,ENSG00000185808,ENSG00000100564,ENSG00000136908,ENSG00000165195,ENSG00000255072,ENSG00000135845	7	7	0	6	FALSE	1	0	1
ENSG00000007545	CRAMP1			0	0	0	1	FALSE	0	0	0
ENSG00000007866	TEAD3			0	0	0	1	FALSE	0	0	0
ENSG00000007908	SELE			0	0	0	1	FALSE	0	0	0
ENSG00000007923	DNAJC11			0	0	0	1	FALSE	0	0	0
ENSG00000007933	FMO3			0	0	0	1	FALSE	0	0	0
ENSG00000007944	MYLIP			0	0	0	1	FALSE	0	0	0
ENSG00000007952	NOX1			0	0	0	1	FALSE	0	0	0
ENSG00000007968	E2F2	ENSG00000007968,ENSG00000282899,ENSG00000198176,ENSG00000139687	ENSG00000007968,ENSG00000282899,ENSG00000198176	3.5	3.5	1	2	FALSE	2	2	0
ENSG00000008018	PSMB1	ENSG00000136930,ENSG00000087191,ENSG00000130706,ENSG00000108344,ENSG00000126067,ENSG00000185627,ENSG00000115233,ENSG00000100764,ENSG00000142507,ENSG00000129084,ENSG00000275903,ENSG00000277791,ENSG00000008018,ENSG00000197170,ENSG00000108671,ENSG00000127922,ENSG00000013275,ENSG00000281221,ENSG00000175166,ENSG00000173692,ENSG00000100902,ENSG00000165916,ENSG00000106588,ENSG00000143106,ENSG00000100567…	ENSG00000136930,ENSG00000087191,ENSG00000130706,ENSG00000108344,ENSG00000126067,ENSG00000185627,ENSG00000115233,ENSG00000100764,ENSG00000142507,ENSG00000129084,ENSG00000275903,ENSG00000277791,ENSG00000008018,ENSG00000197170,ENSG00000108671,ENSG00000127922,ENSG00000013275,ENSG00000281221,ENSG00000175166,ENSG00000173692,ENSG00000100902,ENSG00000165916,ENSG00000106588,ENSG00000143106,ENSG00000100567…	35	35	0	34	FALSE	1	0	1
ENSG00000008056	SYN1			0	0	0	1	FALSE	0	0	0
ENSG00000008083	JARID2	ENSG00000008083,ENSG00000139154,ENSG00000162521,ENSG00000108799,ENSG00000178691,ENSG00000074266,ENSG00000106462,ENSG00000102054	ENSG00000008083,ENSG00000139154,ENSG00000178691,ENSG00000074266	6	6	4	3	TRUE	4	4	0
ENSG00000008086	CDKL5			0	0	0	1	FALSE	0	0	0
ENSG00000008118	CAMK1G			0	0	0	1	FALSE	0	0	0
ENSG00000008128	CDK11A	ENSG00000008128,ENSG00000163660,ENSG00000221978	ENSG00000008128	2	2	2	0	FALSE	2	0	2
ENSG00000008130	NADK			0	0	0	1	FALSE	0	0	0
ENSG00000008196	TFAP2B			0	0	0	1	FALSE	0	0	0
ENSG00000008197	TFAP2D			0	0	0	1	FALSE	0	0	0
ENSG00000008226	DLEC1			0	0	0	1	FALSE	0	0	0
ENSG00000008256	CYTH3			0	0	0	1	FALSE	0	0	0
ENSG00000008277	ADAM22			0	0	0	1	FALSE	0	0	0
ENSG00000008282	SYPL1			0	0	0	1	FALSE	0	0	0
ENSG00000008283	CYB561			0	0	0	1	FALSE	0	0	0
ENSG00000008294	SPAG9			0	0	0	1	FALSE	0	0	0
ENSG00000008300	CELSR3			0	0	0	1	FALSE	0	0	0
ENSG00000008311	AASS			0	0	0	1	FALSE	0	0	0
ENSG00000008323	PLEKHG6			0	0	0	1	FALSE	0	0	0
ENSG00000008324	SS18L2			0	0	0	1	TRUE	0	0	0
ENSG00000008382	MPND			0	0	0	1	FALSE	0	0	0
ENSG00000008394	MGST1			0	0	0	1	FALSE	0	0	0
ENSG00000008405	CRY1	ENSG00000008405,ENSG00000179094,ENSG00000132326,ENSG00000049246	ENSG00000008405	2	2	3	0	FALSE	3	0	3
ENSG00000008438	PGLYRP1			0	0	0	1	FALSE	0	0	0
ENSG00000008441	NFIX			0	0	0	1	FALSE	0	0	0
ENSG00000008513	ST3GAL1			0	0	0	1	FALSE	0	0	0
ENSG00000008516	MMP25			0	0	0	1	FALSE	0	0	0
ENSG00000008517	IL32			0	0	0	1	FALSE	0	0	0
ENSG00000008710	PKD1	ENSG00000008710,ENSG00000118762	ENSG00000008710,ENSG00000118762	2	2	0	1	FALSE	1	0	1
ENSG00000008735	MAPK8IP2			0	0	0	1	FALSE	0	0	0
ENSG00000008838	MED24	ENSG00000141026,ENSG00000133997,ENSG00000155868,ENSG00000042429,ENSG00000105085,ENSG00000118579,ENSG00000130772,ENSG00000284944,ENSG00000133398,ENSG00000148297,ENSG00000281022,ENSG00000125686,ENSG00000136146,ENSG00000124641,ENSG00000112282,ENSG00000008838,ENSG00000099917,ENSG00000175221,ENSG00000063322,ENSG00000108590,ENSG00000161920,ENSG00000164758,ENSG00000104973,ENSG00000160563,ENSG00000152944…	ENSG00000141026,ENSG00000133997,ENSG00000155868,ENSG00000042429,ENSG00000105085,ENSG00000118579,ENSG00000130772,ENSG00000284944,ENSG00000133398,ENSG00000148297,ENSG00000281022,ENSG00000125686,ENSG00000136146,ENSG00000124641,ENSG00000112282,ENSG00000008838,ENSG00000099917,ENSG00000175221,ENSG00000063322,ENSG00000108590,ENSG00000161920,ENSG00000164758,ENSG00000104973,ENSG00000160563,ENSG00000152944…	27	27	0	26	FALSE	1	0	1
ENSG00000008853	RHOBTB2			0	0	0	1	FALSE	0	0	0
ENSG00000008869	HEATR5B			0	0	0	1	FALSE	0	0	0
ENSG00000008952	SEC62			0	0	0	1	FALSE	0	0	0
ENSG00000008988	RPS20	ENSG00000124614,ENSG00000213741,ENSG00000083845,ENSG00000182774,ENSG00000278229,ENSG00000233927,ENSG00000204628,ENSG00000142534,ENSG00000149806,ENSG00000164587,ENSG00000140988,ENSG00000115268,ENSG00000168028,ENSG00000138326,ENSG00000137154,ENSG00000149273,ENSG00000134419,ENSG00000171863,ENSG00000142937,ENSG00000274005,ENSG00000274626,ENSG00000274646,ENSG00000274950,ENSG00000275323,ENSG00000277079…	ENSG00000124614,ENSG00000213741,ENSG00000083845,ENSG00000182774,ENSG00000278229,ENSG00000233927,ENSG00000204628,ENSG00000142534,ENSG00000149806,ENSG00000164587,ENSG00000140988,ENSG00000115268,ENSG00000168028,ENSG00000138326,ENSG00000137154,ENSG00000149273,ENSG00000134419,ENSG00000171863,ENSG00000142937,ENSG00000274005,ENSG00000274626,ENSG00000274646,ENSG00000274950,ENSG00000275323,ENSG00000277079…	46	46	0	45	FALSE	1	0	1
ENSG00000009307	CSDE1	ENSG00000135316,ENSG00000138668,ENSG00000172239,ENSG00000070756,ENSG00000009307	ENSG00000135316,ENSG00000138668,ENSG00000172239,ENSG00000070756,ENSG00000009307	5	5	0	4	FALSE	1	1	0
ENSG00000009335	UBE3C			0	0	0	1	FALSE	0	0	0
ENSG00000009413	REV3L	ENSG00000077514,ENSG00000106628,ENSG00000009413,ENSG00000116670	ENSG00000077514,ENSG00000106628,ENSG00000009413,ENSG00000116670	4	4	0	3	FALSE	1	0	1
ENSG00000009694	TENM1			0	0	0	1	FALSE	0	0	0
ENSG00000009709	PAX7			0	0	0	1	FALSE	0	0	0
ENSG00000009724	MASP2			0	0	0	1	FALSE	0	0	0
ENSG00000009765	IYD			0	0	0	1	FALSE	0	0	0
ENSG00000009780	FAM76A			0	0	0	1	FALSE	0	0	0
ENSG00000009790	TRAF3IP3			0	0	0	1	FALSE	0	0	0
ENSG00000009830	POMT2	ENSG00000009830,ENSG00000130714	ENSG00000009830,ENSG00000130714	2	2	0	1	FALSE	1	0	1
ENSG00000009844	VTA1			0	0	0	1	FALSE	0	0	0
ENSG00000009950	MLXIPL	ENSG00000108788,ENSG00000009950	ENSG00000108788,ENSG00000009950	2	2	0	1	FALSE	1	0	1
ENSG00000009954	BAZ1B	ENSG00000115524,ENSG00000009954,ENSG00000197879,ENSG00000132382,ENSG00000165732,ENSG00000153147,ENSG00000225830,ENSG00000124795	ENSG00000009954,ENSG00000153147	5	5	6	1	TRUE	2	2	0
ENSG00000010017	RANBP9	ENSG00000119801,ENSG00000141034,ENSG00000145916,ENSG00000114098,ENSG00000101193,ENSG00000010017,ENSG00000090316,ENSG00000128585,ENSG00000162923,ENSG00000153561	ENSG00000119801,ENSG00000141034,ENSG00000114098,ENSG00000101193,ENSG00000010017,ENSG00000090316,ENSG00000128585,ENSG00000162923	9	9	2	7	FALSE	2	0	2
ENSG00000010030	ETV7			0	0	0	1	FALSE	0	0	0
ENSG00000010072	SPRTN			0	0	0	1	FALSE	0	0	0
ENSG00000010165	METTL13			0	0	0	1	FALSE	0	0	0
ENSG00000010219	DYRK4			0	0	0	1	FALSE	0	0	0
ENSG00000010244	ZNF207			0	0	0	1	FALSE	0	0	0
ENSG00000010256	UQCRC1	ENSG00000156467,ENSG00000010256,ENSG00000179091,ENSG00000127540,ENSG00000164405,ENSG00000173660,ENSG00000184076,ENSG00000198727,ENSG00000140740	ENSG00000156467,ENSG00000010256,ENSG00000179091,ENSG00000127540,ENSG00000164405,ENSG00000173660,ENSG00000184076,ENSG00000198727,ENSG00000140740	9	9	0	8	FALSE	1	0	1
ENSG00000010270	STARD3NL			0	0	0	1	FALSE	0	0	0
ENSG00000010278	CD9			0	0	0	1	FALSE	0	0	0
ENSG00000010282	HHATL			0	0	0	1	FALSE	0	0	0
ENSG00000010292	NCAPD2	ENSG00000121152,ENSG00000109805,ENSG00000113810,ENSG00000136824,ENSG00000010292	ENSG00000121152,ENSG00000109805,ENSG00000113810,ENSG00000136824,ENSG00000010292	5	5	0	4	FALSE	1	0	1
ENSG00000010295	IFFO1			0	0	0	1	FALSE	0	0	0
ENSG00000010310	GIPR			0	0	0	1	FALSE	0	0	0
ENSG00000010318	PHF7			0	0	0	1	FALSE	0	0	0
ENSG00000010319	SEMA3G			0	0	0	1	FALSE	0	0	0
ENSG00000010322	NISCH			0	0	0	1	FALSE	0	0	0
ENSG00000010327	STAB1			0	0	0	1	FALSE	0	0	0
ENSG00000010361	FUZ	ENSG00000143951,ENSG00000164066,ENSG00000010361	ENSG00000143951,ENSG00000164066,ENSG00000010361	3	3	0	2	FALSE	1	0	1
ENSG00000010379	SLC6A13			0	0	0	1	FALSE	0	0	0
ENSG00000010404	IDS			0	0	0	1	FALSE	0	0	0
ENSG00000010438	PRSS3			0	0	0	1	FALSE	0	0	0
ENSG00000010539	ZNF200			0	0	0	1	FALSE	0	0	0
ENSG00000010610	CD4			0	0	0	1	FALSE	0	0	0
ENSG00000010626	LRRC23			0	0	0	1	FALSE	0	0	0
ENSG00000010671	BTK			0	0	0	1	FALSE	0	0	0
ENSG00000010704	HFE			0	0	0	1	FALSE	0	0	0
ENSG00000010803	SCMH1			0	0	0	1	TRUE	0	0	0
ENSG00000010810	FYN			0	0	0	1	FALSE	0	0	0
ENSG00000010818	HIVEP2			0	0	0	1	FALSE	0	0	0
ENSG00000010932	FMO1			0	0	0	1	FALSE	0	0	0
ENSG00000011007	ELOA			0	0	0	1	FALSE	0	0	0
ENSG00000011009	LYPLA2			0	0	0	1	FALSE	0	0	0
ENSG00000011021	CLCN6			0	0	0	1	FALSE	0	0	0
ENSG00000011028	MRC2			0	0	0	1	FALSE	0	0	0
ENSG00000011052	NME1-NME2			0	0	0	1	FALSE	0	0	0
ENSG00000011083	SLC6A7			0	0	0	1	FALSE	0	0	0
ENSG00000011105	TSPAN9			0	0	0	1	FALSE	0	0	0
ENSG00000011114	BTBD7			0	0	0	1	FALSE	0	0	0
ENSG00000011132	APBA3			0	0	0	1	FALSE	0	0	0
ENSG00000011143	MKS1	ENSG00000168778,ENSG00000205084,ENSG00000179029,ENSG00000164953,ENSG00000187049,ENSG00000119977,ENSG00000123810,ENSG00000108641,ENSG00000048342,ENSG00000186889,ENSG00000135541,ENSG00000155755,ENSG00000011143,ENSG00000204852	ENSG00000168778,ENSG00000205084,ENSG00000179029,ENSG00000164953,ENSG00000187049,ENSG00000119977,ENSG00000123810,ENSG00000108641,ENSG00000048342,ENSG00000186889,ENSG00000135541,ENSG00000155755,ENSG00000011143,ENSG00000204852	14	14	0	13	FALSE	1	0	1
ENSG00000011198	ABHD5			0	0	0	1	FALSE	0	0	0
ENSG00000011201	ANOS1			0	0	0	1	FALSE	0	0	0
ENSG00000011243	AKAP8L			0	0	0	1	FALSE	0	0	0
ENSG00000011258	MBTD1	ENSG00000071243,ENSG00000127337,ENSG00000163875,ENSG00000136518,ENSG00000112983,ENSG00000196367,ENSG00000101189,ENSG00000075624,ENSG00000011258,ENSG00000123562,ENSG00000172977,ENSG00000175792,ENSG00000284901,ENSG00000163159,ENSG00000185787,ENSG00000183207,ENSG00000135999,ENSG00000120616,ENSG00000178028	ENSG00000071243,ENSG00000127337,ENSG00000163875,ENSG00000136518,ENSG00000112983,ENSG00000196367,ENSG00000101189,ENSG00000075624,ENSG00000011258,ENSG00000123562,ENSG00000172977,ENSG00000175792,ENSG00000284901,ENSG00000163159,ENSG00000185787,ENSG00000183207,ENSG00000135999,ENSG00000120616,ENSG00000178028	19	19	0	18	TRUE	1	1	0
ENSG00000011260	UTP18	ENSG00000143633,ENSG00000126749,ENSG00000105202,ENSG00000280548,ENSG00000130935,ENSG00000120800,ENSG00000164338,ENSG00000065183,ENSG00000183751,ENSG00000108651,ENSG00000164934,ENSG00000156697,ENSG00000132467,ENSG00000189306,ENSG00000163811,ENSG00000241945,ENSG00000204221,ENSG00000206284,ENSG00000226916,ENSG00000227057,ENSG00000236222,ENSG00000135372,ENSG00000114767,ENSG00000141076,ENSG00000262788…	ENSG00000065183,ENSG00000183751,ENSG00000108651,ENSG00000241945,ENSG00000011260	26.5	26.5	43	4	FALSE	2	1	1
ENSG00000011275	RNF216			0	0	0	1	FALSE	0	0	0
ENSG00000011295	TTC19			0	0	0	1	FALSE	0	0	0
ENSG00000011304	PTBP1			0	0	0	1	FALSE	0	0	0
ENSG00000011332	DPF1	ENSG00000139613,ENSG00000066117,ENSG00000205683,ENSG00000082014,ENSG00000073584,ENSG00000075624,ENSG00000117713,ENSG00000077080,ENSG00000011332,ENSG00000173473,ENSG00000099956,ENSG00000275837,ENSG00000080503,ENSG00000127616	ENSG00000139613,ENSG00000066117,ENSG00000205683,ENSG00000082014,ENSG00000073584,ENSG00000075624,ENSG00000077080,ENSG00000011332,ENSG00000173473,ENSG00000099956,ENSG00000275837	12.5	12.5	3	10	TRUE	4	4	0
ENSG00000011347	SYT7			0	0	0	1	FALSE	0	0	0
ENSG00000011376	LARS2			0	0	0	1	FALSE	0	0	0
ENSG00000011405	PIK3C2A			0	0	0	1	FALSE	0	0	0
ENSG00000011422	PLAUR	ENSG00000122861,ENSG00000011422,ENSG00000109072	ENSG00000122861,ENSG00000011422	2.5	2.5	1	1	FALSE	2	0	2
ENSG00000011426	ANLN			0	0	0	1	FALSE	0	0	0
ENSG00000011451	WIZ			0	0	0	1	FALSE	0	0	0
ENSG00000011454	RABGAP1			0	0	0	1	FALSE	0	0	0
ENSG00000011465	DCN			0	0	0	1	FALSE	0	0	0
ENSG00000011478	QPCTL			0	0	0	1	FALSE	0	0	0
ENSG00000011485	PPP5C			0	0	0	1	FALSE	0	0	0
ENSG00000011523	CEP68			0	0	0	1	FALSE	0	0	0
ENSG00000011566	MAP4K3			0	0	0	1	FALSE	0	0	0
ENSG00000011590	ZBTB32			0	0	0	1	FALSE	0	0	0
ENSG00000011600	TYROBP			0	0	0	1	FALSE	0	0	0
ENSG00000011638	LDAF1			0	0	0	1	FALSE	0	0	0
ENSG00000011677	GABRA3	ENSG00000166206,ENSG00000011677,ENSG00000113327	ENSG00000166206,ENSG00000011677,ENSG00000113327	3	3	0	2	FALSE	1	0	1
ENSG00000012048	BRCA1	ENSG00000138376,ENSG00000012048,ENSG00000158019,ENSG00000105393,ENSG00000185515,ENSG00000087206,ENSG00000163322,ENSG00000136492,ENSG00000163781,ENSG00000104320,ENSG00000020922,ENSG00000101773,ENSG00000113522,ENSG00000083093,ENSG00000139618,ENSG00000051180	ENSG00000012048	4.66667	5	15	0	TRUE	6	6	0
ENSG00000012061	ERCC1	ENSG00000175595,ENSG00000012061	ENSG00000175595,ENSG00000012061	2	2	0	1	FALSE	1	0	1
ENSG00000012124	CD22			0	0	0	1	FALSE	0	0	0
ENSG00000012171	SEMA3B			0	0	0	1	FALSE	0	0	0
ENSG00000012174	MBTPS2			0	0	0	1	FALSE	0	0	0
ENSG00000012211	PRICKLE3			0	0	0	1	FALSE	0	0	0
ENSG00000012223	LTF			0	0	0	1	FALSE	0	0	0
ENSG00000012232	EXTL3			0	0	0	1	FALSE	0	0	0
ENSG00000012504	NR1H4			0	0	0	1	FALSE	0	0	0
ENSG00000012660	ELOVL5			0	0	0	1	FALSE	0	0	0
ENSG00000012779	ALOX5			0	0	0	1	FALSE	0	0	0
ENSG00000012817	KDM5D			0	0	0	1	TRUE	0	0	0
ENSG00000012822	CALCOCO1			0	0	0	1	FALSE	0	0	0
ENSG00000012963	UBR7			0	0	0	1	TRUE	0	0	0
ENSG00000012983	MAP4K5			0	0	0	1	FALSE	0	0	0
ENSG00000013016	EHD3			0	0	0	1	FALSE	0	0	0
ENSG00000013275	PSMC4	ENSG00000136930,ENSG00000087191,ENSG00000130706,ENSG00000108344,ENSG00000126067,ENSG00000185627,ENSG00000115233,ENSG00000100764,ENSG00000142507,ENSG00000129084,ENSG00000275903,ENSG00000277791,ENSG00000008018,ENSG00000197170,ENSG00000108671,ENSG00000127922,ENSG00000013275,ENSG00000281221,ENSG00000175166,ENSG00000173692,ENSG00000100902,ENSG00000165916,ENSG00000106588,ENSG00000143106,ENSG00000100567…	ENSG00000136930,ENSG00000087191,ENSG00000130706,ENSG00000108344,ENSG00000126067,ENSG00000185627,ENSG00000115233,ENSG00000100764,ENSG00000142507,ENSG00000129084,ENSG00000275903,ENSG00000277791,ENSG00000008018,ENSG00000197170,ENSG00000108671,ENSG00000127922,ENSG00000013275,ENSG00000281221,ENSG00000175166,ENSG00000173692,ENSG00000100902,ENSG00000165916,ENSG00000106588,ENSG00000143106,ENSG00000100567…	35	35	0	34	FALSE	1	0	1
ENSG00000013288	MAN2B2			0	0	0	1	FALSE	0	0	0
ENSG00000013293	SLC7A14			0	0	0	1	FALSE	0	0	0
ENSG00000013297	CLDN11			0	0	0	1	FALSE	0	0	0
ENSG00000013306	SLC25A39			0	0	0	1	FALSE	0	0	0
ENSG00000013364	MVP			0	0	0	1	FALSE	0	0	0
ENSG00000013374	NUB1			0	0	0	1	FALSE	0	0	0
ENSG00000013375	PGM3			0	0	0	1	FALSE	0	0	0
ENSG00000013392	RWDD2A			0	0	0	1	FALSE	0	0	0
ENSG00000013441	CLK1			0	0	0	1	FALSE	0	0	0
ENSG00000013503	POLR3B	ENSG00000099817,ENSG00000163882,ENSG00000121851,ENSG00000186184,ENSG00000013503,ENSG00000171453,ENSG00000100142,ENSG00000100413,ENSG00000058600,ENSG00000284282,ENSG00000161980,ENSG00000177700,ENSG00000147669,ENSG00000186141,ENSG00000241258,ENSG00000148606,ENSG00000168495,ENSG00000132664,ENSG00000113356	ENSG00000099817,ENSG00000163882,ENSG00000186184,ENSG00000013503,ENSG00000171453,ENSG00000100142,ENSG00000100413,ENSG00000058600,ENSG00000284282,ENSG00000161980,ENSG00000177700,ENSG00000147669,ENSG00000186141,ENSG00000241258,ENSG00000148606,ENSG00000168495,ENSG00000132664	18	18	2	16	FALSE	2	0	2
ENSG00000013523	ANGEL1			0	0	0	1	FALSE	0	0	0
ENSG00000013561	RNF14			0	0	0	1	FALSE	0	0	0
ENSG00000013563	DNASE1L1			0	0	0	1	FALSE	0	0	0
ENSG00000013573	DDX11			0	0	0	1	FALSE	0	0	0
ENSG00000013583	HEBP1			0	0	0	1	FALSE	0	0	0
ENSG00000013588	GPRC5A			0	0	0	1	FALSE	0	0	0
ENSG00000013619	MAMLD1			0	0	0	1	FALSE	0	0	0
ENSG00000013725	CD6			0	0	0	1	FALSE	0	0	0
ENSG00000013810	TACC3			0	0	0	1	FALSE	0	0	0
ENSG00000014123	UFL1			0	0	0	1	FALSE	0	0	0
ENSG00000014138	POLA2	ENSG00000014138,ENSG00000101868,ENSG00000198056,ENSG00000146143	ENSG00000014138,ENSG00000101868,ENSG00000198056,ENSG00000146143	4	4	0	3	FALSE	1	0	1
ENSG00000014164	ZC3H3	ENSG00000039123,ENSG00000133858,ENSG00000091009,ENSG00000014164,ENSG00000100836,ENSG00000139746	ENSG00000039123,ENSG00000133858,ENSG00000014164,ENSG00000100836	5	5	2	3	FALSE	2	0	2
ENSG00000014216	CAPN1	ENSG00000126247,ENSG00000014216	ENSG00000126247,ENSG00000014216	2	2	0	1	FALSE	1	0	1
ENSG00000014257	ACP3			0	0	0	1	FALSE	0	0	0
ENSG00000014641	MDH1	ENSG00000065833,ENSG00000173599,ENSG00000014641	ENSG00000065833,ENSG00000173599,ENSG00000014641	3	3	0	2	FALSE	1	0	1
ENSG00000014824	SLC30A9			0	0	0	1	FALSE	0	0	0
ENSG00000014914	MTMR11			0	0	0	1	FALSE	0	0	0
ENSG00000014919	COX15			0	0	0	1	FALSE	0	0	0
ENSG00000015133	CCDC88C			0	0	0	1	FALSE	0	0	0
ENSG00000015153	YAF2	ENSG00000204227,ENSG00000206287,ENSG00000226788,ENSG00000228520,ENSG00000231115,ENSG00000235107,ENSG00000158321,ENSG00000185619,ENSG00000204435,ENSG00000206406,ENSG00000224398,ENSG00000224774,ENSG00000228875,ENSG00000230700,ENSG00000232960,ENSG00000101266,ENSG00000015153,ENSG00000115289,ENSG00000183337,ENSG00000089094,ENSG00000113558,ENSG00000121481,ENSG00000277258,ENSG00000278644,ENSG00000168283…	ENSG00000015153	12	12	32	0	TRUE	20	20	0
ENSG00000015171	ZMYND11			0	0	0	1	TRUE	0	0	0
ENSG00000015285	WAS			0	0	0	1	FALSE	0	0	0
ENSG00000015413	DPEP1			0	0	0	1	FALSE	0	0	0
ENSG00000015475	BID	ENSG00000171791,ENSG00000015475,ENSG00000171552	ENSG00000015475	2	2	2	0	FALSE	2	0	2
ENSG00000015479	MATR3			0	0	0	1	FALSE	0	0	0
ENSG00000015520	NPC1L1			0	0	0	1	FALSE	0	0	0
ENSG00000015532	XYLT2			0	0	0	1	FALSE	0	0	0
ENSG00000015568	RGPD5			0	0	0	1	FALSE	0	0	0
ENSG00000015592	STMN4			0	0	0	1	FALSE	0	0	0
ENSG00000015676	NUDCD3			0	0	0	1	FALSE	0	0	0
ENSG00000016082	ISL1			0	0	0	1	FALSE	0	0	0
ENSG00000016391	CHDH			0	0	0	1	FALSE	0	0	0
ENSG00000016402	IL20RA			0	0	0	1	FALSE	0	0	0
ENSG00000016490	CLCA1			0	0	0	1	FALSE	0	0	0
ENSG00000016602	CLCA4			0	0	0	1	FALSE	0	0	0
ENSG00000016864	GLT8D1			0	0	0	1	FALSE	0	0	0
ENSG00000017260	ATP2C1			0	0	0	1	FALSE	0	0	0
ENSG00000017427	IGF1			0	0	0	1	FALSE	0	0	0
ENSG00000017483	SLC38A5			0	0	0	1	FALSE	0	0	0
ENSG00000017797	RALBP1			0	0	0	1	FALSE	0	0	0
ENSG00000018189	RUFY3			0	0	0	1	FALSE	0	0	0
ENSG00000018236	CNTN1			0	0	0	1	FALSE	0	0	0
ENSG00000018280	SLC11A1			0	0	0	1	FALSE	0	0	0
ENSG00000018408	WWTR1			0	0	0	1	FALSE	0	0	0
ENSG00000018510	AGPS			0	0	0	1	FALSE	0	0	0
ENSG00000018610	STEEP1			0	0	0	1	FALSE	0	0	0
ENSG00000018625	ATP1A2			0	0	0	1	FALSE	0	0	0
ENSG00000018699	TTC27			0	0	0	1	FALSE	0	0	0
ENSG00000018869	ZNF582			0	0	0	1	FALSE	0	0	0
ENSG00000019102	VSIG2			0	0	0	1	FALSE	0	0	0
ENSG00000019144	PHLDB1			0	0	0	1	FALSE	0	0	0
ENSG00000019169	MARCO			0	0	0	1	FALSE	0	0	0
ENSG00000019186	CYP24A1			0	0	0	1	FALSE	0	0	0
ENSG00000019485	PRDM11			0	0	0	1	TRUE	0	0	0
ENSG00000019505	SYT13			0	0	0	1	FALSE	0	0	0
ENSG00000019549	SNAI2			0	0	0	1	TRUE	0	0	0
ENSG00000019582	CD74			0	0	0	1	FALSE	0	0	0
ENSG00000019991	HGF			0	0	0	1	FALSE	0	0	0
ENSG00000019995	ZRANB1			0	0	0	1	FALSE	0	0	0
ENSG00000020129	NCDN			0	0	0	1	FALSE	0	0	0
ENSG00000020181	ADGRA2			0	0	0	1	FALSE	0	0	0
ENSG00000020256	ZFP64			0	0	0	1	FALSE	0	0	0
ENSG00000020426	MNAT1	ENSG00000134480,ENSG00000020426,ENSG00000134058,ENSG00000277273,ENSG00000145736,ENSG00000275045,ENSG00000276910,ENSG00000104884,ENSG00000163161,ENSG00000110768,ENSG00000288114,ENSG00000272047,ENSG00000111358,ENSG00000213780,ENSG00000221974,ENSG00000226384,ENSG00000233149,ENSG00000234370,ENSG00000236895	ENSG00000134480,ENSG00000020426,ENSG00000134058,ENSG00000277273	11.5	11.5	15	3	FALSE	2	2	0
ENSG00000020577	SAMD4A			0	0	0	1	FALSE	0	0	0
ENSG00000020633	RUNX3			0	0	0	1	FALSE	0	0	0
ENSG00000020922	MRE11	ENSG00000138376,ENSG00000012048,ENSG00000104320,ENSG00000020922,ENSG00000101773,ENSG00000113522	ENSG00000104320,ENSG00000020922,ENSG00000113522	4.5	4.5	3	2	FALSE	2	2	0
ENSG00000021300	PLEKHB1			0	0	0	1	FALSE	0	0	0
ENSG00000021355	SERPINB1			0	0	0	1	FALSE	0	0	0
ENSG00000021461	CYP3A43			0	0	0	1	FALSE	0	0	0
ENSG00000021488	SLC7A9	ENSG00000021488,ENSG00000138079	ENSG00000021488,ENSG00000138079	2	2	0	1	FALSE	1	0	1
ENSG00000021574	SPAST			0	0	0	1	FALSE	0	0	0
ENSG00000021645	NRXN3			0	0	0	1	FALSE	0	0	0
ENSG00000021762	OSBPL5			0	0	0	1	FALSE	0	0	0
ENSG00000021776	AQR	ENSG00000076924,ENSG00000084072,ENSG00000240682,ENSG00000198783,ENSG00000021776	ENSG00000076924,ENSG00000084072,ENSG00000240682,ENSG00000198783,ENSG00000021776	5	5	0	4	FALSE	1	0	1
ENSG00000021826	CPS1			0	0	0	1	FALSE	0	0	0
ENSG00000021852	C8B	ENSG00000157131,ENSG00000112936,ENSG00000176919,ENSG00000021852,ENSG00000113600,ENSG00000039537	ENSG00000157131,ENSG00000112936,ENSG00000176919,ENSG00000021852,ENSG00000113600,ENSG00000039537	6	6	0	5	FALSE	1	0	1
ENSG00000022267	FHL1			0	0	0	1	FALSE	0	0	0
ENSG00000022277	RTF2			0	0	0	1	FALSE	0	0	0
ENSG00000022355	GABRA1	ENSG00000145864,ENSG00000113327,ENSG00000022355,ENSG00000166206	ENSG00000113327,ENSG00000022355	3	3	2	1	FALSE	2	0	2
ENSG00000022556	NLRP2	ENSG00000203907,ENSG00000022556,ENSG00000273992,ENSG00000274638,ENSG00000275082,ENSG00000275399,ENSG00000275796,ENSG00000275843,ENSG00000278682,ENSG00000278789,ENSG00000167634,ENSG00000274174,ENSG00000274571,ENSG00000275483,ENSG00000276804,ENSG00000277071,ENSG00000277179,ENSG00000277776,ENSG00000277786,ENSG00000276747,ENSG00000280949,ENSG00000104953,ENSG00000203908,ENSG00000171487	ENSG00000203907,ENSG00000022556,ENSG00000273992,ENSG00000274638,ENSG00000275082,ENSG00000275399,ENSG00000275796,ENSG00000275843,ENSG00000278682,ENSG00000278789,ENSG00000167634,ENSG00000274174,ENSG00000274571,ENSG00000275483,ENSG00000276804,ENSG00000277071,ENSG00000277179,ENSG00000277776,ENSG00000277786,ENSG00000276747,ENSG00000280949,ENSG00000104953,ENSG00000203908,ENSG00000171487	24	24	0	23	FALSE	1	0	1
ENSG00000022567	SLC45A4			0	0	0	1	FALSE	0	0	0
ENSG00000022840	RNF10			0	0	0	1	FALSE	0	0	0
ENSG00000022976	ZNF839			0	0	0	1	FALSE	0	0	0
ENSG00000023041	ZDHHC6			0	0	0	1	FALSE	0	0	0
ENSG00000023171	GRAMD1B			0	0	0	1	FALSE	0	0	0
ENSG00000023191	RNH1			0	0	0	1	FALSE	0	0	0
ENSG00000023228	NDUFS1	ENSG00000165264,ENSG00000145494,ENSG00000183648,ENSG00000147123,ENSG00000115286,ENSG00000166136,ENSG00000140990,ENSG00000128609,ENSG00000174886,ENSG00000099795,ENSG00000178127,ENSG00000186010,ENSG00000167792,ENSG00000023228,ENSG00000283447,ENSG00000139180,ENSG00000164258,ENSG00000125356,ENSG00000131495,ENSG00000004779,ENSG00000198888,ENSG00000212907,ENSG00000160194,ENSG00000198886,ENSG00000198840…	ENSG00000165264,ENSG00000145494,ENSG00000183648,ENSG00000147123,ENSG00000115286,ENSG00000166136,ENSG00000140990,ENSG00000128609,ENSG00000174886,ENSG00000099795,ENSG00000178127,ENSG00000186010,ENSG00000167792,ENSG00000023228,ENSG00000283447,ENSG00000139180,ENSG00000164258,ENSG00000125356,ENSG00000131495,ENSG00000004779,ENSG00000198888,ENSG00000212907,ENSG00000160194,ENSG00000198886,ENSG00000198840…	59	59	0	58	FALSE	1	0	1
ENSG00000023287	RB1CC1	ENSG00000023287,ENSG00000123395,ENSG00000175224,ENSG00000177169	ENSG00000023287,ENSG00000123395,ENSG00000175224,ENSG00000177169	4	4	0	3	FALSE	1	0	1
ENSG00000023318	ERP44			0	0	0	1	FALSE	0	0	0
ENSG00000023330	ALAS1			0	0	0	1	FALSE	0	0	0
ENSG00000023445	BIRC3			0	0	0	1	FALSE	0	0	0
ENSG00000023516	AKAP11			0	0	0	1	FALSE	0	0	0
ENSG00000023572	GLRX2			0	0	0	1	FALSE	0	0	0
ENSG00000023608	SNAPC1			0	0	0	1	FALSE	0	0	0
ENSG00000023697	DERA			0	0	0	1	FALSE	0	0	0
ENSG00000023734	STRAP	ENSG00000064703,ENSG00000046647,ENSG00000142252,ENSG00000172062,ENSG00000205571,ENSG00000273772,ENSG00000275349,ENSG00000277773,ENSG00000152147,ENSG00000082516,ENSG00000179409,ENSG00000023734	ENSG00000064703,ENSG00000046647,ENSG00000142252,ENSG00000172062,ENSG00000205571,ENSG00000273772,ENSG00000275349,ENSG00000277773,ENSG00000152147,ENSG00000082516,ENSG00000179409,ENSG00000023734	12	12	0	11	FALSE	1	0	1
ENSG00000023839	ABCC2			0	0	0	1	FALSE	0	0	0
ENSG00000023892	DEF6			0	0	0	1	FALSE	0	0	0
ENSG00000023902	PLEKHO1			0	0	0	1	FALSE	0	0	0
ENSG00000023909	GCLM	ENSG00000001084,ENSG00000023909	ENSG00000001084,ENSG00000023909	2	2	0	1	FALSE	1	0	1
ENSG00000024048	UBR2			0	0	0	1	TRUE	0	0	0
ENSG00000024422	EHD2			0	0	0	1	FALSE	0	0	0
ENSG00000024526	DEPDC1			0	0	0	1	FALSE	0	0	0
ENSG00000024862	CCDC28A			0	0	0	1	FALSE	0	0	0
ENSG00000025039	RRAGD	ENSG00000155876,ENSG00000025039,ENSG00000083750	ENSG00000025039	2	2	2	0	FALSE	2	0	2
ENSG00000025156	HSF2			0	0	0	1	FALSE	0	0	0
ENSG00000025293	PHF20	ENSG00000120071,ENSG00000114982,ENSG00000187778,ENSG00000172534,ENSG00000139620,ENSG00000025293,ENSG00000147162,ENSG00000103510,ENSG00000196363	ENSG00000120071,ENSG00000114982,ENSG00000187778,ENSG00000172534,ENSG00000139620,ENSG00000025293,ENSG00000147162,ENSG00000103510,ENSG00000196363	9	9	0	8	TRUE	1	1	0
ENSG00000025423	HSD17B6			0	0	0	1	FALSE	0	0	0
ENSG00000025434	NR1H3	ENSG00000025434,ENSG00000186350,ENSG00000204231,ENSG00000206289,ENSG00000227322,ENSG00000228333,ENSG00000231321,ENSG00000235712	ENSG00000025434	4.5	4.5	7	0	FALSE	2	0	2
ENSG00000025708	TYMP			0	0	0	1	FALSE	0	0	0
ENSG00000025770	NCAPH2	ENSG00000151503,ENSG00000146918,ENSG00000025770,ENSG00000136824,ENSG00000113810	ENSG00000151503,ENSG00000146918,ENSG00000025770,ENSG00000136824,ENSG00000113810	5	5	0	4	FALSE	1	0	1
ENSG00000025772	TOMM34			0	0	0	1	FALSE	0	0	0
ENSG00000025796	SEC63			0	0	0	1	FALSE	0	0	0
ENSG00000025800	KPNA6	ENSG00000108424,ENSG00000025800	ENSG00000108424,ENSG00000025800	2	2	0	1	FALSE	1	0	1
ENSG00000026025	VIM			0	0	0	1	FALSE	0	0	0
ENSG00000026036	RTEL1-TNFRSF6B			0	0	0	1	FALSE	0	0	0
ENSG00000026103	FAS			0	0	0	1	FALSE	0	0	0
ENSG00000026297	RNASET2			0	0	0	1	FALSE	0	0	0
ENSG00000026508	CD44			0	0	0	1	FALSE	0	0	0
ENSG00000026559	KCNG1			0	0	0	1	FALSE	0	0	0
ENSG00000026652	AGPAT4			0	0	0	1	FALSE	0	0	0
ENSG00000026751	SLAMF7			0	0	0	1	FALSE	0	0	0
ENSG00000026950	BTN3A1			0	0	0	1	FALSE	0	0	0
ENSG00000027001	MIPEP			0	0	0	1	FALSE	0	0	0
ENSG00000027075	PRKCH			0	0	0	1	FALSE	0	0	0
ENSG00000027644	INSRR			0	0	0	1	FALSE	0	0	0
ENSG00000027697	IFNGR1	ENSG00000027697,ENSG00000096968,ENSG00000162434,ENSG00000159128,ENSG00000262795,ENSG00000111537	ENSG00000027697,ENSG00000096968,ENSG00000162434,ENSG00000159128,ENSG00000262795,ENSG00000111537	6	6	0	5	FALSE	1	1	0
ENSG00000027847	B4GALT7			0	0	0	1	FALSE	0	0	0
ENSG00000027869	SH2D2A			0	0	0	1	FALSE	0	0	0
ENSG00000028116	VRK2			0	0	0	1	FALSE	0	0	0
ENSG00000028137	TNFRSF1B			0	0	0	1	FALSE	0	0	0
ENSG00000028203	VEZT			0	0	0	1	FALSE	0	0	0
ENSG00000028277	POU2F2			0	0	0	1	FALSE	0	0	0
ENSG00000028310	BRD9	ENSG00000099385,ENSG00000080503,ENSG00000075624,ENSG00000110987,ENSG00000282873,ENSG00000028310,ENSG00000141380,ENSG00000136518,ENSG00000173473,ENSG00000066117,ENSG00000063169,ENSG00000106635,ENSG00000112624,ENSG00000127616,ENSG00000077080	ENSG00000099385,ENSG00000075624,ENSG00000110987,ENSG00000282873,ENSG00000028310,ENSG00000141380,ENSG00000173473,ENSG00000066117,ENSG00000106635	12	12	6	8	TRUE	8	8	0
ENSG00000028528	SNX1			0	0	0	1	FALSE	0	0	0
ENSG00000028839	TBPL1			0	0	0	1	FALSE	0	0	0
ENSG00000029153	BMAL2	ENSG00000029153,ENSG00000134852	ENSG00000029153,ENSG00000134852	2	2	0	1	FALSE	1	1	0
ENSG00000029363	BCLAF1	ENSG00000054118,ENSG00000163877,ENSG00000029363,ENSG00000100603,ENSG00000100941	ENSG00000054118,ENSG00000163877,ENSG00000029363,ENSG00000100603,ENSG00000100941	5	5	0	4	FALSE	1	0	1
ENSG00000029364	SLC39A9			0	0	0	1	FALSE	0	0	0
ENSG00000029534	ANK1			0	0	0	1	FALSE	0	0	0
ENSG00000029559	IBSP			0	0	0	1	FALSE	0	0	0
ENSG00000029639	TFB1M			0	0	0	1	FALSE	0	0	0
ENSG00000029725	RABEP1			0	0	0	1	FALSE	0	0	0
ENSG00000029993	HMGB3			0	0	0	1	FALSE	0	0	0
ENSG00000030066	NUP160	ENSG00000058804,ENSG00000101146,ENSG00000069248,ENSG00000213024,ENSG00000196313,ENSG00000095319,ENSG00000113569,ENSG00000157020,ENSG00000125450,ENSG00000132182,ENSG00000124789,ENSG00000153207,ENSG00000120253,ENSG00000047410,ENSG00000094914,ENSG00000119392,ENSG00000153201,ENSG00000108559,ENSG00000126883,ENSG00000155561,ENSG00000093000,ENSG00000030066,ENSG00000102900,ENSG00000163002,ENSG00000139496…	ENSG00000058804,ENSG00000101146,ENSG00000069248,ENSG00000213024,ENSG00000196313,ENSG00000095319,ENSG00000113569,ENSG00000157020,ENSG00000125450,ENSG00000132182,ENSG00000124789,ENSG00000153207,ENSG00000120253,ENSG00000047410,ENSG00000094914,ENSG00000119392,ENSG00000153201,ENSG00000108559,ENSG00000126883,ENSG00000155561,ENSG00000093000,ENSG00000030066,ENSG00000102900,ENSG00000163002,ENSG00000139496…	30	30	0	29	FALSE	1	0	1
ENSG00000030110	BAK1	ENSG00000030110,ENSG00000171552	ENSG00000030110	1.5	1.5	1	0	FALSE	2	0	2
ENSG00000030304	MUSK			0	0	0	1	FALSE	0	0	0
ENSG00000030419	IKZF2			0	0	0	1	FALSE	0	0	0
ENSG00000030582	GRN			0	0	0	1	FALSE	0	0	0
ENSG00000031003	FAM13B			0	0	0	1	FALSE	0	0	0
ENSG00000031081	ARHGAP31			0	0	0	1	FALSE	0	0	0
ENSG00000031691	CENPQ	ENSG00000166451,ENSG00000123219,ENSG00000102384,ENSG00000120334,ENSG00000138092,ENSG00000151725,ENSG00000203760,ENSG00000031691,ENSG00000100162,ENSG00000188312,ENSG00000102901,ENSG00000153044,ENSG00000145241,ENSG00000169689,ENSG00000175279,ENSG00000142856	ENSG00000166451,ENSG00000123219,ENSG00000102384,ENSG00000120334,ENSG00000138092,ENSG00000151725,ENSG00000203760,ENSG00000031691,ENSG00000100162,ENSG00000188312,ENSG00000102901,ENSG00000153044,ENSG00000145241,ENSG00000169689,ENSG00000175279,ENSG00000142856	16	16	0	15	FALSE	1	1	0
ENSG00000031698	SARS1			0	0	0	1	FALSE	0	0	0
ENSG00000031823	RANBP3			0	0	0	1	FALSE	0	0	0
ENSG00000032219	ARID4A	ENSG00000138336,ENSG00000136715,ENSG00000168556,ENSG00000196591,ENSG00000111707,ENSG00000032219,ENSG00000139146,ENSG00000276371,ENSG00000164576,ENSG00000116478,ENSG00000100916,ENSG00000054267,ENSG00000162521,ENSG00000169375,ENSG00000102054,ENSG00000174744,ENSG00000164105,ENSG00000147162,ENSG00000127511	ENSG00000136715,ENSG00000168556,ENSG00000196591,ENSG00000111707,ENSG00000032219,ENSG00000164576,ENSG00000116478,ENSG00000100916,ENSG00000054267,ENSG00000162521,ENSG00000102054,ENSG00000174744,ENSG00000164105	15.3333	14	6	12	TRUE	3	3	0
ENSG00000032389	EIPR1			0	0	0	1	FALSE	0	0	0
ENSG00000032444	PNPLA6			0	0	0	1	FALSE	0	0	0
ENSG00000032742	IFT88	ENSG00000109083,ENSG00000101052,ENSG00000068885,ENSG00000081870,ENSG00000138002,ENSG00000096872,ENSG00000122970,ENSG00000118096,ENSG00000204104,ENSG00000105948,ENSG00000196659,ENSG00000032742,ENSG00000103351,ENSG00000100360,ENSG00000128581,ENSG00000114446	ENSG00000109083,ENSG00000101052,ENSG00000068885,ENSG00000081870,ENSG00000138002,ENSG00000096872,ENSG00000122970,ENSG00000118096,ENSG00000204104,ENSG00000105948,ENSG00000196659,ENSG00000032742,ENSG00000103351,ENSG00000100360,ENSG00000128581,ENSG00000114446	16	16	0	15	FALSE	1	0	1
ENSG00000033011	ALG1			0	0	0	1	FALSE	0	0	0
ENSG00000033030	ZCCHC8	ENSG00000039123,ENSG00000033030,ENSG00000076053	ENSG00000039123,ENSG00000033030,ENSG00000076053	3	3	0	2	FALSE	1	0	1
ENSG00000033050	ABCF2			0	0	0	1	FALSE	0	0	0
ENSG00000033100	CHPF2			0	0	0	1	FALSE	0	0	0
ENSG00000033122	LRRC7			0	0	0	1	FALSE	0	0	0
ENSG00000033170	FUT8			0	0	0	1	FALSE	0	0	0
ENSG00000033178	UBA6			0	0	0	1	FALSE	0	0	0
ENSG00000033327	GAB2			0	0	0	1	FALSE	0	0	0
ENSG00000033627	ATP6V0A1	ENSG00000219200,ENSG00000114573,ENSG00000128524,ENSG00000100554,ENSG00000185883,ENSG00000117410,ENSG00000071553,ENSG00000033627,ENSG00000047249,ENSG00000182220	ENSG00000219200,ENSG00000114573,ENSG00000128524,ENSG00000100554,ENSG00000185883,ENSG00000117410,ENSG00000071553,ENSG00000033627,ENSG00000047249,ENSG00000182220	10	10	0	9	FALSE	1	0	1
ENSG00000033800	PIAS1			0	0	0	1	FALSE	0	0	0
ENSG00000033867	SLC4A7			0	0	0	1	FALSE	0	0	0
ENSG00000034053	APBA2			0	0	0	1	FALSE	0	0	0
ENSG00000034152	MAP2K3			0	0	0	1	FALSE	0	0	0
ENSG00000034239	CLXN	ENSG00000169126,ENSG00000034239,ENSG00000105479,ENSG00000198003,ENSG00000204815	ENSG00000169126,ENSG00000034239,ENSG00000105479,ENSG00000198003,ENSG00000204815	5	5	0	4	FALSE	1	0	1
ENSG00000034510	TMSB10			0	0	0	1	FALSE	0	0	0
ENSG00000034533	ASTE1			0	0	0	1	FALSE	0	0	0
ENSG00000034677	RNF19A			0	0	0	1	FALSE	0	0	0
ENSG00000034693	PEX3			0	0	0	1	FALSE	0	0	0
ENSG00000034713	GABARAPL2			0	0	0	1	FALSE	0	0	0
ENSG00000034971	MYOC			0	0	0	1	FALSE	0	0	0
ENSG00000035115	SH3YL1			0	0	0	1	FALSE	0	0	0
ENSG00000035141	FAM136A			0	0	0	1	FALSE	0	0	0
ENSG00000035403	VCL	ENSG00000137076,ENSG00000035403	ENSG00000137076,ENSG00000035403	2	2	0	1	FALSE	1	0	1
ENSG00000035499	DEPDC1B			0	0	0	1	FALSE	0	0	0
ENSG00000035664	DAPK2			0	0	0	1	FALSE	0	0	0
ENSG00000035681	NSMAF			0	0	0	1	FALSE	0	0	0
ENSG00000035687	ADSS2			0	0	0	1	FALSE	0	0	0
ENSG00000035720	STAP1			0	0	0	1	FALSE	0	0	0
ENSG00000035862	TIMP2			0	0	0	1	FALSE	0	0	0
ENSG00000035928	RFC1	ENSG00000111445,ENSG00000049541,ENSG00000163918,ENSG00000133119,ENSG00000035928	ENSG00000111445,ENSG00000049541,ENSG00000163918,ENSG00000133119,ENSG00000035928	5	5	0	4	FALSE	1	0	1
ENSG00000036054	TBC1D23			0	0	0	1	FALSE	0	0	0
ENSG00000036257	CUL3	ENSG00000100387,ENSG00000036257,ENSG00000150361,ENSG00000161594,ENSG00000178502,ENSG00000117153,ENSG00000003096,ENSG00000197705,ENSG00000174010,ENSG00000261609,ENSG00000187961,ENSG00000114648,ENSG00000079999,ENSG00000109466,ENSG00000076321,ENSG00000162413,ENSG00000099910,ENSG00000213160,ENSG00000114796,ENSG00000183655,ENSG00000167487,ENSG00000197429,ENSG00000179454,ENSG00000119771,ENSG00000146021…	ENSG00000100387,ENSG00000036257	2.975	3	39	1	TRUE	40	40	0
ENSG00000036448	MYOM2			0	0	0	1	FALSE	0	0	0
ENSG00000036473	OTC			0	0	0	1	FALSE	0	0	0
ENSG00000036530	CYP46A1			0	0	0	1	FALSE	0	0	0
ENSG00000036549	ZZZ3	ENSG00000036549,ENSG00000176476,ENSG00000196363,ENSG00000149474,ENSG00000171148,ENSG00000108773,ENSG00000277104,ENSG00000117505,ENSG00000163872,ENSG00000151332,ENSG00000114166	ENSG00000036549,ENSG00000176476,ENSG00000196363,ENSG00000149474,ENSG00000171148,ENSG00000277104,ENSG00000117505,ENSG00000163872,ENSG00000151332	10	10	2	8	TRUE	2	2	0
ENSG00000036565	SLC18A1			0	0	0	1	FALSE	0	0	0
ENSG00000036672	USP2			0	0	0	1	FALSE	0	0	0
ENSG00000036828	CASR			0	0	0	1	FALSE	0	0	0
ENSG00000037042	TUBG2			0	0	0	1	FALSE	0	0	0
ENSG00000037241	RPL26L1			0	0	0	1	FALSE	0	0	0
ENSG00000037280	FLT4			0	0	0	1	FALSE	0	0	0
ENSG00000037474	NSUN2			0	0	0	1	FALSE	0	0	0
ENSG00000037637	FBXO42	ENSG00000100387,ENSG00000055130,ENSG00000113558,ENSG00000037637	ENSG00000100387,ENSG00000055130,ENSG00000113558,ENSG00000037637	4	4	0	3	FALSE	1	1	0
ENSG00000037749	MFAP3			0	0	0	1	FALSE	0	0	0
ENSG00000037757	MRI1			0	0	0	1	FALSE	0	0	0
ENSG00000037897	METTL1	ENSG00000037897,ENSG00000160193	ENSG00000037897,ENSG00000160193	2	2	0	1	FALSE	1	0	1
ENSG00000037965	HOXC8			0	0	0	1	FALSE	0	0	0
ENSG00000038002	AGA			0	0	0	1	FALSE	0	0	0
ENSG00000038210	PI4K2B			0	0	0	1	FALSE	0	0	0
ENSG00000038219	BOD1L1	ENSG00000139718,ENSG00000154832,ENSG00000145919,ENSG00000196363,ENSG00000164091,ENSG00000117222,ENSG00000172534,ENSG00000162961,ENSG00000111727,ENSG00000038219,ENSG00000129691	ENSG00000139718,ENSG00000154832,ENSG00000145919,ENSG00000196363,ENSG00000164091,ENSG00000117222,ENSG00000172534,ENSG00000162961,ENSG00000111727,ENSG00000038219,ENSG00000129691	11	11	0	10	FALSE	1	1	0
ENSG00000038274	MAT2B	ENSG00000168906,ENSG00000038274	ENSG00000168906,ENSG00000038274	2	2	0	1	FALSE	1	0	1
ENSG00000038295	TLL1			0	0	0	1	FALSE	0	0	0
ENSG00000038358	EDC4	ENSG00000172795,ENSG00000038358,ENSG00000179151,ENSG00000114127,ENSG00000151065,ENSG00000284850,ENSG00000110367,ENSG00000272886	ENSG00000172795,ENSG00000038358,ENSG00000179151,ENSG00000114127,ENSG00000110367	6.5	6.5	3	4	FALSE	2	0	2
ENSG00000038382	TRIO			0	0	0	1	FALSE	0	0	0
ENSG00000038427	VCAN			0	0	0	1	FALSE	0	0	0
ENSG00000038532	CLEC16A			0	0	0	1	FALSE	0	0	0
ENSG00000038945	MSR1			0	0	0	1	FALSE	0	0	0
ENSG00000039068	CDH1			0	0	0	1	FALSE	0	0	0
ENSG00000039123	MTREX	ENSG00000039123,ENSG00000033030,ENSG00000076053,ENSG00000133858,ENSG00000091009,ENSG00000014164,ENSG00000100836,ENSG00000139746,ENSG00000147905,ENSG00000112941	ENSG00000039123	3.6	3	9	0	FALSE	5	0	5
ENSG00000039139	DNAH5			0	0	0	1	FALSE	0	0	0
ENSG00000039319	ZFYVE16			0	0	0	1	FALSE	0	0	0
ENSG00000039523	RIPOR1			0	0	0	1	FALSE	0	0	0
ENSG00000039537	C6	ENSG00000039537,ENSG00000157131,ENSG00000112936,ENSG00000176919,ENSG00000021852,ENSG00000113600	ENSG00000039537	3.5	3.5	5	0	FALSE	2	0	2
ENSG00000039560	RAI14			0	0	0	1	FALSE	0	0	0
ENSG00000039600	SOX30			0	0	0	1	FALSE	0	0	0
ENSG00000039650	PNKP	ENSG00000073050,ENSG00000070501,ENSG00000005156,ENSG00000042088,ENSG00000039650,ENSG00000169621	ENSG00000073050,ENSG00000070501,ENSG00000005156,ENSG00000042088,ENSG00000039650,ENSG00000169621	6	6	0	5	FALSE	1	0	1
ENSG00000039987	BEST2			0	0	0	1	FALSE	0	0	0
ENSG00000040199	PHLPP2			0	0	0	1	FALSE	0	0	0
ENSG00000040275	SPDL1			0	0	0	1	FALSE	0	0	0
ENSG00000040341	STAU2			0	0	0	1	FALSE	0	0	0
ENSG00000040487	SLC66A1			0	0	0	1	FALSE	0	0	0
ENSG00000040531	CTNS			0	0	0	1	FALSE	0	0	0
ENSG00000040608	RTN4R			0	0	0	1	FALSE	0	0	0
ENSG00000040633	PHF23			0	0	0	1	FALSE	0	0	0
ENSG00000040731	CDH10			0	0	0	1	FALSE	0	0	0
ENSG00000040933	INPP4A			0	0	0	1	FALSE	0	0	0
ENSG00000041353	RAB27B			0	0	0	1	FALSE	0	0	0
ENSG00000041357	PSMA4	ENSG00000136930,ENSG00000087191,ENSG00000130706,ENSG00000108344,ENSG00000126067,ENSG00000185627,ENSG00000115233,ENSG00000100764,ENSG00000142507,ENSG00000129084,ENSG00000275903,ENSG00000277791,ENSG00000008018,ENSG00000197170,ENSG00000108671,ENSG00000127922,ENSG00000013275,ENSG00000281221,ENSG00000175166,ENSG00000173692,ENSG00000100902,ENSG00000165916,ENSG00000106588,ENSG00000143106,ENSG00000100567…	ENSG00000136930,ENSG00000087191,ENSG00000130706,ENSG00000108344,ENSG00000126067,ENSG00000185627,ENSG00000115233,ENSG00000100764,ENSG00000142507,ENSG00000129084,ENSG00000275903,ENSG00000277791,ENSG00000008018,ENSG00000197170,ENSG00000108671,ENSG00000127922,ENSG00000013275,ENSG00000281221,ENSG00000175166,ENSG00000173692,ENSG00000100902,ENSG00000165916,ENSG00000106588,ENSG00000143106,ENSG00000100567…	35	35	0	34	FALSE	1	0	1
ENSG00000041515	MYO16			0	0	0	1	FALSE	0	0	0
ENSG00000041802	LSG1			0	0	0	1	FALSE	0	0	0
ENSG00000041880	PARP3			0	0	0	1	TRUE	0	0	0
ENSG00000041982	TNC	ENSG00000041982	ENSG00000041982	1	1	0	0	FALSE	1	0	1
ENSG00000041988	THAP3			0	0	0	1	FALSE	0	0	0
ENSG00000042062	RIPOR3			0	0	0	1	FALSE	0	0	0
ENSG00000042088	TDP1	ENSG00000073050,ENSG00000070501,ENSG00000005156,ENSG00000042088,ENSG00000039650,ENSG00000169621	ENSG00000073050,ENSG00000070501,ENSG00000005156,ENSG00000042088,ENSG00000039650,ENSG00000169621	6	6	0	5	FALSE	1	0	1
ENSG00000042286	AIFM2			0	0	0	1	FALSE	0	0	0
ENSG00000042317	SPATA7			0	0	0	1	FALSE	0	0	0
ENSG00000042429	MED17	ENSG00000141026,ENSG00000133997,ENSG00000155868,ENSG00000042429,ENSG00000105085,ENSG00000118579,ENSG00000130772,ENSG00000284944,ENSG00000133398,ENSG00000148297,ENSG00000281022,ENSG00000125686,ENSG00000136146,ENSG00000124641,ENSG00000112282,ENSG00000008838,ENSG00000099917,ENSG00000175221,ENSG00000063322,ENSG00000108590,ENSG00000161920,ENSG00000164758,ENSG00000104973,ENSG00000160563,ENSG00000152944…	ENSG00000141026,ENSG00000133997,ENSG00000155868,ENSG00000042429,ENSG00000105085,ENSG00000118579,ENSG00000130772,ENSG00000284944,ENSG00000133398,ENSG00000148297,ENSG00000281022,ENSG00000125686,ENSG00000136146,ENSG00000124641,ENSG00000112282,ENSG00000008838,ENSG00000099917,ENSG00000175221,ENSG00000063322,ENSG00000108590,ENSG00000161920,ENSG00000164758,ENSG00000104973,ENSG00000160563,ENSG00000152944…	27	27	0	26	FALSE	1	0	1
ENSG00000042445	RETSAT			0	0	0	1	FALSE	0	0	0
ENSG00000042493	CAPG			0	0	0	1	FALSE	0	0	0
ENSG00000042753	AP2S1	ENSG00000006125,ENSG00000042753,ENSG00000161203,ENSG00000196961,ENSG00000183020	ENSG00000006125,ENSG00000042753,ENSG00000161203	4	4	2	2	FALSE	2	0	2
ENSG00000042781	USH2A	ENSG00000095397,ENSG00000042781,ENSG00000164199,ENSG00000186862	ENSG00000095397,ENSG00000042781,ENSG00000164199,ENSG00000186862	4	4	0	3	FALSE	1	0	1
ENSG00000042813	ZPBP			0	0	0	1	FALSE	0	0	0
ENSG00000042832	TG			0	0	0	1	FALSE	0	0	0
ENSG00000042980	ADAM28			0	0	0	1	FALSE	0	0	0
ENSG00000043039	BARX2			0	0	0	1	FALSE	0	0	0
ENSG00000043093	DCUN1D1			0	0	0	1	FALSE	0	0	0
ENSG00000043143	JADE2	ENSG00000043143,ENSG00000111653,ENSG00000136504,ENSG00000163875,ENSG00000168395	ENSG00000043143,ENSG00000136504,ENSG00000163875	4	4	2	2	TRUE	2	2	0
ENSG00000043355	ZIC2			0	0	0	1	FALSE	0	0	0
ENSG00000043462	LCP2			0	0	0	1	FALSE	0	0	0
ENSG00000043514	TRIT1			0	0	0	1	FALSE	0	0	0
ENSG00000043591	ADRB1			0	0	0	1	FALSE	0	0	0
ENSG00000044012	GUCA2B			0	0	0	1	FALSE	0	0	0
ENSG00000044090	CUL7	ENSG00000169515,ENSG00000044090,ENSG00000124006,ENSG00000113558,ENSG00000100387,ENSG00000174989,ENSG00000055130	ENSG00000044090	4	4	6	0	FALSE	2	1	1
ENSG00000044115	CTNNA1			0	0	0	1	FALSE	0	0	0
ENSG00000044446	PHKA2			0	0	0	1	FALSE	0	0	0
ENSG00000044459	CNTLN			0	0	0	1	FALSE	0	0	0
ENSG00000044524	EPHA3			0	0	0	1	FALSE	0	0	0
ENSG00000044574	HSPA5			0	0	0	1	FALSE	0	0	0
ENSG00000046604	DSG2			0	0	0	1	FALSE	0	0	0
ENSG00000046647	GEMIN8	ENSG00000064703,ENSG00000046647,ENSG00000142252,ENSG00000172062,ENSG00000205571,ENSG00000273772,ENSG00000275349,ENSG00000277773,ENSG00000152147,ENSG00000082516,ENSG00000179409,ENSG00000023734	ENSG00000064703,ENSG00000046647,ENSG00000142252,ENSG00000172062,ENSG00000205571,ENSG00000273772,ENSG00000275349,ENSG00000277773,ENSG00000152147,ENSG00000082516,ENSG00000179409,ENSG00000023734	12	12	0	11	FALSE	1	0	1
ENSG00000046651	OFD1			0	0	0	1	FALSE	0	0	0
ENSG00000046653	GPM6B			0	0	0	1	FALSE	0	0	0
ENSG00000046774	MAGEC2			0	0	0	1	FALSE	0	0	0
ENSG00000046889	PREX2			0	0	0	1	FALSE	0	0	0
ENSG00000047056	WDR37			0	0	0	1	FALSE	0	0	0
ENSG00000047188	YTHDC2			0	0	0	1	FALSE	0	0	0
ENSG00000047230	CTPS2			0	0	0	1	FALSE	0	0	0
ENSG00000047249	ATP6V1H	ENSG00000219200,ENSG00000114573,ENSG00000128524,ENSG00000100554,ENSG00000185883,ENSG00000117410,ENSG00000071553,ENSG00000033627,ENSG00000047249,ENSG00000182220,ENSG00000185344,ENSG00000110719,ENSG00000105929	ENSG00000219200,ENSG00000114573,ENSG00000128524,ENSG00000100554,ENSG00000185883,ENSG00000117410,ENSG00000071553,ENSG00000047249,ENSG00000182220	10	10	4	8	FALSE	4	0	4
ENSG00000047315	POLR2B	ENSG00000163882,ENSG00000105258,ENSG00000177700,ENSG00000102978,ENSG00000168002,ENSG00000147669,ENSG00000144231,ENSG00000100142,ENSG00000005075,ENSG00000099817,ENSG00000047315,ENSG00000255529	ENSG00000163882,ENSG00000105258,ENSG00000177700,ENSG00000102978,ENSG00000168002,ENSG00000147669,ENSG00000144231,ENSG00000100142,ENSG00000005075,ENSG00000099817,ENSG00000047315	11.5	11.5	1	10	FALSE	2	0	2
ENSG00000047346	ATOSA			0	0	0	1	FALSE	0	0	0
ENSG00000047365	ARAP2			0	0	0	1	FALSE	0	0	0
ENSG00000047410	TPR	ENSG00000058804,ENSG00000101146,ENSG00000069248,ENSG00000213024,ENSG00000196313,ENSG00000095319,ENSG00000113569,ENSG00000157020,ENSG00000125450,ENSG00000132182,ENSG00000124789,ENSG00000153207,ENSG00000120253,ENSG00000047410,ENSG00000094914,ENSG00000119392,ENSG00000153201,ENSG00000108559,ENSG00000126883,ENSG00000155561,ENSG00000093000,ENSG00000030066,ENSG00000102900,ENSG00000163002,ENSG00000139496…	ENSG00000058804,ENSG00000101146,ENSG00000069248,ENSG00000213024,ENSG00000196313,ENSG00000095319,ENSG00000113569,ENSG00000157020,ENSG00000125450,ENSG00000132182,ENSG00000124789,ENSG00000153207,ENSG00000120253,ENSG00000047410,ENSG00000094914,ENSG00000119392,ENSG00000153201,ENSG00000108559,ENSG00000126883,ENSG00000155561,ENSG00000093000,ENSG00000030066,ENSG00000102900,ENSG00000163002,ENSG00000139496…	30	30	0	29	FALSE	1	0	1
ENSG00000047457	CP			0	0	0	1	FALSE	0	0	0
ENSG00000047578	KATNIP			0	0	0	1	FALSE	0	0	0
ENSG00000047579	DTNBP1	ENSG00000047579,ENSG00000189114,ENSG00000188428,ENSG00000135441,ENSG00000143553,ENSG00000104164,ENSG00000186222,ENSG00000196072	ENSG00000047579,ENSG00000189114,ENSG00000188428,ENSG00000135441,ENSG00000143553,ENSG00000104164,ENSG00000186222,ENSG00000196072	8	8	0	7	FALSE	1	0	1
ENSG00000047597	XK			0	0	0	1	FALSE	0	0	0
ENSG00000047617	ANO2			0	0	0	1	FALSE	0	0	0
ENSG00000047621	C12orf4	ENSG00000177225,ENSG00000162869,ENSG00000145348,ENSG00000205758,ENSG00000047621	ENSG00000177225,ENSG00000162869,ENSG00000145348,ENSG00000205758,ENSG00000047621	5	5	0	4	FALSE	1	0	1
ENSG00000047634	SCML1			0	0	0	1	FALSE	0	0	0
ENSG00000047644	WWC3			0	0	0	1	FALSE	0	0	0
ENSG00000047648	ARHGAP6			0	0	0	1	FALSE	0	0	0
ENSG00000047662	FAM184B			0	0	0	1	FALSE	0	0	0
ENSG00000047849	MAP4			0	0	0	1	FALSE	0	0	0
ENSG00000047932	GOPC			0	0	0	1	FALSE	0	0	0
ENSG00000047936	ROS1			0	0	0	1	FALSE	0	0	0
ENSG00000048028	USP28			0	0	0	1	FALSE	0	0	0
ENSG00000048052	HDAC9			0	0	0	1	TRUE	0	0	0
ENSG00000048140	TSPAN17			0	0	0	1	FALSE	0	0	0
ENSG00000048162	NOP16			0	0	0	1	FALSE	0	0	0
ENSG00000048342	CC2D2A	ENSG00000168778,ENSG00000205084,ENSG00000179029,ENSG00000164953,ENSG00000187049,ENSG00000119977,ENSG00000123810,ENSG00000108641,ENSG00000048342,ENSG00000186889,ENSG00000135541,ENSG00000155755,ENSG00000011143,ENSG00000204852	ENSG00000168778,ENSG00000205084,ENSG00000179029,ENSG00000164953,ENSG00000187049,ENSG00000119977,ENSG00000123810,ENSG00000108641,ENSG00000048342,ENSG00000186889,ENSG00000135541,ENSG00000155755,ENSG00000011143,ENSG00000204852	14	14	0	13	FALSE	1	0	1
ENSG00000048392	RRM2B	ENSG00000048392,ENSG00000167325	ENSG00000048392,ENSG00000167325	2	2	0	1	FALSE	1	0	1
ENSG00000048405	ZNF800			0	0	0	1	FALSE	0	0	0
ENSG00000048462	TNFRSF17			0	0	0	1	FALSE	0	0	0
ENSG00000048471	SNX29			0	0	0	1	FALSE	0	0	0
ENSG00000048540	LMO3			0	0	0	1	FALSE	0	0	0
ENSG00000048544	MRPS10	ENSG00000266472,ENSG00000243927,ENSG00000175110,ENSG00000181991,ENSG00000048544,ENSG00000163319,ENSG00000147586,ENSG00000113048,ENSG00000175756,ENSG00000132676,ENSG00000122140,ENSG00000102738,ENSG00000090263,ENSG00000125445,ENSG00000128626,ENSG00000283018,ENSG00000182180,ENSG00000125901,ENSG00000181610,ENSG00000120333,ENSG00000062582,ENSG00000116898,ENSG00000239789,ENSG00000074071,ENSG00000132300…	ENSG00000266472,ENSG00000243927,ENSG00000175110,ENSG00000181991,ENSG00000048544,ENSG00000163319,ENSG00000147586,ENSG00000113048,ENSG00000175756,ENSG00000132676,ENSG00000122140,ENSG00000102738,ENSG00000090263,ENSG00000125445,ENSG00000128626,ENSG00000283018,ENSG00000182180,ENSG00000125901,ENSG00000181610,ENSG00000120333,ENSG00000062582,ENSG00000116898,ENSG00000239789,ENSG00000074071,ENSG00000132300…	37	37	0	36	FALSE	1	0	1
ENSG00000048545	GUCA1A			0	0	0	1	FALSE	0	0	0
ENSG00000048649	RSF1	ENSG00000153147,ENSG00000048649	ENSG00000153147,ENSG00000048649	2	2	0	1	TRUE	1	1	0
ENSG00000048707	VPS13D			0	0	0	1	FALSE	0	0	0
ENSG00000048740	CELF2			0	0	0	1	FALSE	0	0	0
ENSG00000048828	FAM120A			0	0	0	1	FALSE	0	0	0
ENSG00000048991	R3HDM1			0	0	0	1	FALSE	0	0	0
ENSG00000049089	COL9A2	ENSG00000049089,ENSG00000112280,ENSG00000092758	ENSG00000049089,ENSG00000112280,ENSG00000092758	3	3	0	2	FALSE	1	0	1
ENSG00000049130	KITLG			0	0	0	1	FALSE	0	0	0
ENSG00000049167	ERCC8	ENSG00000100387,ENSG00000049167,ENSG00000167986,ENSG00000139842,ENSG00000158290	ENSG00000100387,ENSG00000049167,ENSG00000167986	4	4	2	2	FALSE	2	2	0
ENSG00000049192	ADAMTS6			0	0	0	1	FALSE	0	0	0
ENSG00000049239	H6PD			0	0	0	1	FALSE	0	0	0
ENSG00000049245	VAMP3			0	0	0	1	FALSE	0	0	0
ENSG00000049246	PER3	ENSG00000049246,ENSG00000008405,ENSG00000121671	ENSG00000049246	2	2	2	0	FALSE	2	0	2
ENSG00000049247	UTS2			0	0	0	1	FALSE	0	0	0
ENSG00000049249	TNFRSF9			0	0	0	1	FALSE	0	0	0
ENSG00000049283	EPN3			0	0	0	1	FALSE	0	0	0
ENSG00000049323	LTBP1			0	0	0	1	FALSE	0	0	0
ENSG00000049449	RCN1			0	0	0	1	FALSE	0	0	0
ENSG00000049540	ELN			0	0	0	1	FALSE	0	0	0
ENSG00000049541	RFC2	ENSG00000111445,ENSG00000049541,ENSG00000163918,ENSG00000133119,ENSG00000035928,ENSG00000152942,ENSG00000276618	ENSG00000111445,ENSG00000049541,ENSG00000163918,ENSG00000133119	5.5	5.5	3	3	FALSE	2	0	2
ENSG00000049618	ARID1B			0	0	0	1	TRUE	0	0	0
ENSG00000049656	CLPTM1L			0	0	0	1	FALSE	0	0	0
ENSG00000049759	NEDD4L			0	0	0	1	FALSE	0	0	0
ENSG00000049768	FOXP3			0	0	0	1	TRUE	0	0	0
ENSG00000049769	PPP1R3F			0	0	0	1	FALSE	0	0	0
ENSG00000049860	HEXB	ENSG00000049860,ENSG00000213614	ENSG00000049860	1.5	1.5	1	0	FALSE	2	0	2
ENSG00000049883	PTCD2			0	0	0	1	FALSE	0	0	0
ENSG00000050030	NEXMIF			0	0	0	1	FALSE	0	0	0
ENSG00000050130	JKAMP			0	0	0	1	FALSE	0	0	0
ENSG00000050165	DKK3			0	0	0	1	FALSE	0	0	0
ENSG00000050327	ARHGEF5			0	0	0	1	FALSE	0	0	0
ENSG00000050344	NFE2L3	ENSG00000050344,ENSG00000128272,ENSG00000112182	ENSG00000050344	2	2	2	0	FALSE	2	0	2
ENSG00000050393	MCUR1			0	0	0	1	FALSE	0	0	0
ENSG00000050405	LIMA1			0	0	0	1	FALSE	0	0	0
ENSG00000050426	LETMD1			0	0	0	1	FALSE	0	0	0
ENSG00000050438	SLC4A8			0	0	0	1	FALSE	0	0	0
ENSG00000050555	LAMC3	ENSG00000196569,ENSG00000050555,ENSG00000091136,ENSG00000172037,ENSG00000130702	ENSG00000050555	2.66667	3	4	0	FALSE	3	0	3
ENSG00000050628	PTGER3			0	0	0	1	FALSE	0	0	0
ENSG00000050730	TNIP3			0	0	0	1	FALSE	0	0	0
ENSG00000050748	MAPK9			0	0	0	1	FALSE	0	0	0
ENSG00000050767	COL23A1	ENSG00000050767	ENSG00000050767	1	1	0	0	FALSE	1	0	1
ENSG00000050820	BCAR1			0	0	0	1	FALSE	0	0	0
ENSG00000051009	FHIP1B	ENSG00000168172,ENSG00000166971,ENSG00000051009,ENSG00000134709,ENSG00000095066	ENSG00000168172,ENSG00000166971,ENSG00000051009,ENSG00000134709	4.5	4.5	1	3	FALSE	2	0	2
ENSG00000051108	HERPUD1			0	0	0	1	FALSE	0	0	0
ENSG00000051128	HOMER3			0	0	0	1	FALSE	0	0	0
ENSG00000051180	RAD51	ENSG00000138376,ENSG00000158019,ENSG00000139618,ENSG00000051180,ENSG00000185515,ENSG00000012048	ENSG00000138376,ENSG00000158019,ENSG00000139618,ENSG00000051180,ENSG00000185515,ENSG00000012048	6	6	0	5	TRUE	1	1	0
ENSG00000051341	POLQ			0	0	0	1	FALSE	0	0	0
ENSG00000051382	PIK3CB	ENSG00000145675,ENSG00000051382,ENSG00000105647,ENSG00000117461	ENSG00000051382	2	2	3	0	FALSE	5	0	5
ENSG00000051523	CYBA	ENSG00000165168,ENSG00000116701,ENSG00000051523,ENSG00000158517,ENSG00000128340,ENSG00000100365,ENSG00000169750,ENSG00000136238	ENSG00000165168,ENSG00000116701,ENSG00000051523,ENSG00000158517,ENSG00000100365	6	6	3	4	FALSE	3	0	3
ENSG00000051596	THOC3	ENSG00000100227,ENSG00000125676,ENSG00000122068,ENSG00000123136,ENSG00000058673,ENSG00000100632,ENSG00000100296,ENSG00000163634,ENSG00000051596,ENSG00000131652,ENSG00000205323,ENSG00000102021,ENSG00000160679,ENSG00000074356,ENSG00000079134,ENSG00000198563,ENSG00000215425,ENSG00000225073,ENSG00000225859,ENSG00000229496,ENSG00000230624,ENSG00000235439	ENSG00000100227,ENSG00000125676,ENSG00000122068,ENSG00000058673,ENSG00000100632,ENSG00000100296,ENSG00000163634,ENSG00000051596,ENSG00000131652,ENSG00000205323,ENSG00000102021,ENSG00000160679,ENSG00000074356,ENSG00000079134	18	18	8	13	FALSE	2	2	0
ENSG00000051620	HEBP2			0	0	0	1	FALSE	0	0	0
ENSG00000051825	MPHOSPH9			0	0	0	1	FALSE	0	0	0
ENSG00000052126	PLEKHA5			0	0	0	1	FALSE	0	0	0
ENSG00000052344	PRSS8			0	0	0	1	FALSE	0	0	0
ENSG00000052723	SIKE1			0	0	0	1	FALSE	0	0	0
ENSG00000052749	RRP12			0	0	0	1	FALSE	0	0	0
ENSG00000052795	FNIP2	ENSG00000154803,ENSG00000052795	ENSG00000154803,ENSG00000052795	2	2	0	1	FALSE	1	0	1
ENSG00000052802	MSMO1			0	0	0	1	FALSE	0	0	0
ENSG00000052841	TTC17			0	0	0	1	FALSE	0	0	0
ENSG00000052850	ALX4			0	0	0	1	FALSE	0	0	0
ENSG00000053108	FSTL4			0	0	0	1	FALSE	0	0	0
ENSG00000053254	FOXN3			0	0	0	1	FALSE	0	0	0
ENSG00000053328	METTL24			0	0	0	1	FALSE	0	0	0
ENSG00000053371	AKR7A2			0	0	0	1	FALSE	0	0	0
ENSG00000053372	MRTO4			0	0	0	1	FALSE	0	0	0
ENSG00000053438	NNAT			0	0	0	1	FALSE	0	0	0
ENSG00000053501	USE1			0	0	0	1	FALSE	0	0	0
ENSG00000053524	MCF2L2			0	0	0	1	FALSE	0	0	0
ENSG00000053702	NRIP2			0	0	0	1	FALSE	0	0	0
ENSG00000053747	LAMA3	ENSG00000135862,ENSG00000091136,ENSG00000053747,ENSG00000172037,ENSG00000058085,ENSG00000196878	ENSG00000053747	3	3	5	0	FALSE	5	0	5
ENSG00000053770	AP5M1	ENSG00000053770,ENSG00000125843,ENSG00000254470,ENSG00000242802	ENSG00000053770,ENSG00000125843,ENSG00000254470,ENSG00000242802	4	4	0	3	FALSE	1	0	1
ENSG00000053900	ANAPC4	ENSG00000176386,ENSG00000166295,ENSG00000130177,ENSG00000153107,ENSG00000094880,ENSG00000129055,ENSG00000196510,ENSG00000053900,ENSG00000110200,ENSG00000176248,ENSG00000089053,ENSG00000141552,ENSG00000004897,ENSG00000164162,ENSG00000117399,ENSG00000105325	ENSG00000176386,ENSG00000166295,ENSG00000130177,ENSG00000153107,ENSG00000094880,ENSG00000129055,ENSG00000196510,ENSG00000053900,ENSG00000110200,ENSG00000176248,ENSG00000089053,ENSG00000141552,ENSG00000004897,ENSG00000164162	14.6667	15	2	13	FALSE	3	0	3
ENSG00000053918	KCNQ1	ENSG00000053918,ENSG00000180509	ENSG00000053918	1.5	1.5	1	0	FALSE	2	0	2
ENSG00000054116	TRAPPC3	ENSG00000170043,ENSG00000160218,ENSG00000196459,ENSG00000181029,ENSG00000196655,ENSG00000280495,ENSG00000054116,ENSG00000167632,ENSG00000113597,ENSG00000182400,ENSG00000167515,ENSG00000256060,ENSG00000007255,ENSG00000168538,ENSG00000153339,ENSG00000171853	ENSG00000170043,ENSG00000181029,ENSG00000196655,ENSG00000280495,ENSG00000054116,ENSG00000167515	11	11	10	5	FALSE	4	0	4
ENSG00000054118	THRAP3	ENSG00000054118,ENSG00000163877,ENSG00000029363,ENSG00000100603,ENSG00000100941	ENSG00000054118,ENSG00000163877,ENSG00000029363,ENSG00000100603,ENSG00000100941	5	5	0	4	FALSE	1	0	1
ENSG00000054148	PHPT1			0	0	0	1	FALSE	0	0	0
ENSG00000054179	ENTPD2			0	0	0	1	FALSE	0	0	0
ENSG00000054219	LY75			0	0	0	1	FALSE	0	0	0
ENSG00000054267	ARID4B	ENSG00000138336,ENSG00000136715,ENSG00000168556,ENSG00000196591,ENSG00000111707,ENSG00000032219,ENSG00000139146,ENSG00000276371,ENSG00000164576,ENSG00000116478,ENSG00000100916,ENSG00000054267,ENSG00000162521,ENSG00000169375,ENSG00000102054,ENSG00000174744,ENSG00000164105,ENSG00000147162,ENSG00000127511	ENSG00000136715,ENSG00000168556,ENSG00000196591,ENSG00000111707,ENSG00000032219,ENSG00000164576,ENSG00000116478,ENSG00000100916,ENSG00000054267,ENSG00000162521,ENSG00000102054,ENSG00000174744,ENSG00000164105	15.3333	14	6	12	TRUE	3	3	0
ENSG00000054277	OPN3			0	0	0	1	FALSE	0	0	0
ENSG00000054282	SDCCAG8			0	0	0	1	FALSE	0	0	0
ENSG00000054356	PTPRN			0	0	0	1	FALSE	0	0	0
ENSG00000054392	HHAT			0	0	0	1	FALSE	0	0	0
ENSG00000054523	KIF1B			0	0	0	1	FALSE	0	0	0
ENSG00000054598	FOXC1			0	0	0	1	FALSE	0	0	0
ENSG00000054611	TBC1D22A			0	0	0	1	FALSE	0	0	0
ENSG00000054654	SYNE2	ENSG00000054654,ENSG00000164828,ENSG00000100242	ENSG00000054654	2	2	2	0	FALSE	2	0	2
ENSG00000054690	PLEKHH1			0	0	0	1	FALSE	0	0	0
ENSG00000054793	ATP9A			0	0	0	1	FALSE	0	0	0
ENSG00000054796	SPO11			0	0	0	1	FALSE	0	0	0
ENSG00000054803	CBLN4			0	0	0	1	FALSE	0	0	0
ENSG00000054938	CHRDL2			0	0	0	1	FALSE	0	0	0
ENSG00000054965	FAM168A			0	0	0	1	FALSE	0	0	0
ENSG00000054967	RELT			0	0	0	1	FALSE	0	0	0
ENSG00000054983	GALC			0	0	0	1	FALSE	0	0	0
ENSG00000055044	NOP58	ENSG00000143633,ENSG00000126749,ENSG00000105202,ENSG00000280548,ENSG00000130935,ENSG00000120800,ENSG00000164338,ENSG00000065183,ENSG00000183751,ENSG00000108651,ENSG00000164934,ENSG00000156697,ENSG00000132467,ENSG00000189306,ENSG00000163811,ENSG00000241945,ENSG00000204221,ENSG00000206284,ENSG00000226916,ENSG00000227057,ENSG00000236222,ENSG00000135372,ENSG00000114767,ENSG00000141076,ENSG00000262788…	ENSG00000143633,ENSG00000126749,ENSG00000105202,ENSG00000280548,ENSG00000130935,ENSG00000120800,ENSG00000164338,ENSG00000065183,ENSG00000183751,ENSG00000108651,ENSG00000164934,ENSG00000156697,ENSG00000132467,ENSG00000189306,ENSG00000163811,ENSG00000241945,ENSG00000204221,ENSG00000206284,ENSG00000226916,ENSG00000227057,ENSG00000236222,ENSG00000135372,ENSG00000114767,ENSG00000141076,ENSG00000262788…	48	48	0	47	FALSE	1	1	0
ENSG00000055070	SZRD1			0	0	0	1	FALSE	0	0	0
ENSG00000055118	KCNH2	ENSG00000055118,ENSG00000180509,ENSG00000159197	ENSG00000055118	2	2	2	0	FALSE	2	0	2
ENSG00000055130	CUL1	ENSG00000162063,ENSG00000100387,ENSG00000055130,ENSG00000113558,ENSG00000145604,ENSG00000089094,ENSG00000173120,ENSG00000127452,ENSG00000161040,ENSG00000171823,ENSG00000107872,ENSG00000127585,ENSG00000145743,ENSG00000155034,ENSG00000099364,ENSG00000166167,ENSG00000119402,ENSG00000153558,ENSG00000108306,ENSG00000197361,ENSG00000005812,ENSG00000107829,ENSG00000112234,ENSG00000118564,ENSG00000182325…	ENSG00000100387,ENSG00000055130,ENSG00000113558	4	4	69	2	TRUE	69	69	0
ENSG00000055147	FAM114A2			0	0	0	1	FALSE	0	0	0
ENSG00000055163	CYFIP2			0	0	0	1	FALSE	0	0	0
ENSG00000055208	TAB2			0	0	0	1	FALSE	0	0	0
ENSG00000055211	GINM1			0	0	0	1	FALSE	0	0	0
ENSG00000055332	EIF2AK2			0	0	0	1	FALSE	0	0	0
ENSG00000055483	USP36			0	0	0	1	TRUE	0	0	0
ENSG00000055609	KMT2C	ENSG00000129691,ENSG00000280789,ENSG00000117222,ENSG00000198646,ENSG00000055609,ENSG00000157212,ENSG00000162961,ENSG00000196363,ENSG00000147050	ENSG00000129691,ENSG00000280789,ENSG00000117222,ENSG00000198646,ENSG00000055609,ENSG00000157212,ENSG00000162961,ENSG00000196363,ENSG00000147050	9	9	0	8	TRUE	1	1	0
ENSG00000055732	MCOLN3			0	0	0	1	FALSE	0	0	0
ENSG00000055813	CCDC85A			0	0	0	1	FALSE	0	0	0
ENSG00000055917	PUM2			0	0	0	1	FALSE	0	0	0
ENSG00000055950	MRPL43	ENSG00000159111,ENSG00000180992,ENSG00000136897,ENSG00000173141,ENSG00000183617,ENSG00000130312,ENSG00000214026,ENSG00000288141,ENSG00000172172,ENSG00000242485,ENSG00000175581,ENSG00000198015,ENSG00000132313,ENSG00000112996,ENSG00000277936,ENSG00000185414,ENSG00000262814,ENSG00000143436,ENSG00000204822,ENSG00000185608,ENSG00000204316,ENSG00000055950,ENSG00000116221,ENSG00000174547,ENSG00000082515…	ENSG00000159111,ENSG00000180992,ENSG00000136897,ENSG00000173141,ENSG00000183617,ENSG00000130312,ENSG00000214026,ENSG00000288141,ENSG00000172172,ENSG00000242485,ENSG00000175581,ENSG00000198015,ENSG00000132313,ENSG00000112996,ENSG00000277936,ENSG00000185414,ENSG00000262814,ENSG00000143436,ENSG00000204822,ENSG00000185608,ENSG00000204316,ENSG00000055950,ENSG00000116221,ENSG00000174547,ENSG00000082515…	53	53	0	52	FALSE	1	0	1
ENSG00000055955	ITIH4			0	0	0	1	FALSE	0	0	0
ENSG00000055957	ITIH1			0	0	0	1	FALSE	0	0	0
ENSG00000056050	HPF1			0	0	0	1	FALSE	0	0	0
ENSG00000056097	ZFR			0	0	0	1	FALSE	0	0	0
ENSG00000056277	ZNF280C			0	0	0	1	FALSE	0	0	0
ENSG00000056291	NPFFR2			0	0	0	1	FALSE	0	0	0
ENSG00000056487	PHF21B			0	0	0	1	FALSE	0	0	0
ENSG00000056558	TRAF1			0	0	0	1	FALSE	0	0	0
ENSG00000056586	RC3H2			0	0	0	1	FALSE	0	0	0
ENSG00000056736	IL17RB			0	0	0	1	FALSE	0	0	0
ENSG00000056972	TRAF3IP2			0	0	0	1	FALSE	0	0	0
ENSG00000056998	GYG2			0	0	0	1	FALSE	0	0	0
ENSG00000057019	DCBLD2			0	0	0	1	FALSE	0	0	0
ENSG00000057149	SERPINB3			0	0	0	1	FALSE	0	0	0
ENSG00000057252	SOAT1			0	0	0	1	FALSE	0	0	0
ENSG00000057294	PKP2			0	0	0	1	FALSE	0	0	0
ENSG00000057468	MSH4			0	0	0	1	FALSE	0	0	0
ENSG00000057593	F7			0	0	0	1	FALSE	0	0	0
ENSG00000057608	GDI2			0	0	0	1	FALSE	0	0	0
ENSG00000057657	PRDM1			0	0	0	1	TRUE	0	0	0
ENSG00000057663	ATG5	ENSG00000057663,ENSG00000145782,ENSG00000085978,ENSG00000281089,ENSG00000168010,ENSG00000205356	ENSG00000057663,ENSG00000145782	3	3	4	1	FALSE	4	0	4
ENSG00000057704	TMCC3			0	0	0	1	FALSE	0	0	0
ENSG00000057757	PITHD1			0	0	0	1	FALSE	0	0	0
ENSG00000057935	MTA3	ENSG00000143614,ENSG00000261992,ENSG00000102054,ENSG00000167491,ENSG00000111642,ENSG00000196591,ENSG00000057935,ENSG00000162521,ENSG00000170004,ENSG00000149480,ENSG00000134046,ENSG00000182979,ENSG00000116478,ENSG00000071655	ENSG00000143614,ENSG00000261992,ENSG00000102054,ENSG00000167491,ENSG00000111642,ENSG00000196591,ENSG00000057935,ENSG00000162521,ENSG00000170004,ENSG00000149480,ENSG00000182979,ENSG00000116478	13	13	2	11	TRUE	2	2	0
ENSG00000058056	USP13			0	0	0	1	FALSE	0	0	0
ENSG00000058063	ATP11B	ENSG00000112697,ENSG00000058063	ENSG00000112697,ENSG00000058063	2	2	0	1	FALSE	1	0	1
ENSG00000058085	LAMC2	ENSG00000058085,ENSG00000196878,ENSG00000053747,ENSG00000130702,ENSG00000172037	ENSG00000058085	3	3	4	0	FALSE	3	0	3
ENSG00000058091	CDK14	ENSG00000108100,ENSG00000058091	ENSG00000108100,ENSG00000058091	2	2	0	1	FALSE	1	0	1
ENSG00000058262	SEC61A1	ENSG00000132432,ENSG00000106803,ENSG00000058262	ENSG00000132432,ENSG00000106803,ENSG00000058262	3	3	0	2	FALSE	1	0	1
ENSG00000058272	PPP1R12A			0	0	0	1	FALSE	0	0	0
ENSG00000058335	RASGRF1			0	0	0	1	FALSE	0	0	0
ENSG00000058404	CAMK2B			0	0	0	1	FALSE	0	0	0
ENSG00000058453	CROCC			0	0	0	1	FALSE	0	0	0
ENSG00000058600	POLR3E	ENSG00000099817,ENSG00000163882,ENSG00000121851,ENSG00000186184,ENSG00000013503,ENSG00000171453,ENSG00000100142,ENSG00000100413,ENSG00000058600,ENSG00000284282,ENSG00000161980,ENSG00000177700,ENSG00000147669,ENSG00000186141,ENSG00000241258,ENSG00000148606,ENSG00000168495,ENSG00000132664,ENSG00000113356	ENSG00000099817,ENSG00000163882,ENSG00000186184,ENSG00000013503,ENSG00000171453,ENSG00000100142,ENSG00000100413,ENSG00000058600,ENSG00000284282,ENSG00000161980,ENSG00000177700,ENSG00000147669,ENSG00000186141,ENSG00000241258,ENSG00000148606,ENSG00000168495,ENSG00000132664	18	18	2	16	FALSE	2	0	2
ENSG00000058668	ATP2B4			0	0	0	1	FALSE	0	0	0
ENSG00000058673	ZC3H11A	ENSG00000100227,ENSG00000125676,ENSG00000122068,ENSG00000123136,ENSG00000058673,ENSG00000100632,ENSG00000100296,ENSG00000163634,ENSG00000051596,ENSG00000131652,ENSG00000205323,ENSG00000102021,ENSG00000160679,ENSG00000074356,ENSG00000079134,ENSG00000198563,ENSG00000215425,ENSG00000225073,ENSG00000225859,ENSG00000229496,ENSG00000230624,ENSG00000235439	ENSG00000100227,ENSG00000125676,ENSG00000122068,ENSG00000058673,ENSG00000100632,ENSG00000100296,ENSG00000163634,ENSG00000051596,ENSG00000131652,ENSG00000205323,ENSG00000102021,ENSG00000160679,ENSG00000074356,ENSG00000079134	18	18	8	13	FALSE	2	2	0
ENSG00000058729	RIOK2			0	0	0	1	FALSE	0	0	0
ENSG00000058799	YIPF1			0	0	0	1	FALSE	0	0	0
ENSG00000058804	NDC1	ENSG00000058804,ENSG00000101146,ENSG00000069248,ENSG00000213024,ENSG00000196313,ENSG00000095319,ENSG00000113569,ENSG00000157020,ENSG00000125450,ENSG00000132182,ENSG00000124789,ENSG00000153207,ENSG00000120253,ENSG00000047410,ENSG00000094914,ENSG00000119392,ENSG00000153201,ENSG00000108559,ENSG00000126883,ENSG00000155561,ENSG00000093000,ENSG00000030066,ENSG00000102900,ENSG00000163002,ENSG00000139496…	ENSG00000058804,ENSG00000101146,ENSG00000069248,ENSG00000213024,ENSG00000196313,ENSG00000095319,ENSG00000113569,ENSG00000157020,ENSG00000125450,ENSG00000132182,ENSG00000124789,ENSG00000153207,ENSG00000120253,ENSG00000047410,ENSG00000094914,ENSG00000119392,ENSG00000153201,ENSG00000108559,ENSG00000126883,ENSG00000155561,ENSG00000093000,ENSG00000030066,ENSG00000102900,ENSG00000163002,ENSG00000139496…	30	30	0	29	FALSE	1	0	1
ENSG00000058866	DGKG			0	0	0	1	FALSE	0	0	0
ENSG00000059122	FLYWCH1			0	0	0	1	FALSE	0	0	0
ENSG00000059145	UNKL			0	0	0	1	FALSE	0	0	0
ENSG00000059377	TBXAS1			0	0	0	1	FALSE	0	0	0
ENSG00000059378	PARP12			0	0	0	1	FALSE	0	0	0
ENSG00000059573	ALDH18A1			0	0	0	1	FALSE	0	0	0
ENSG00000059588	TARBP1			0	0	0	1	FALSE	0	0	0
ENSG00000059691	GATB	ENSG00000257218,ENSG00000130348,ENSG00000059691	ENSG00000257218,ENSG00000130348,ENSG00000059691	3	3	0	2	FALSE	1	0	1
ENSG00000059728	MXD1	ENSG00000125952,ENSG00000059728,ENSG00000108788	ENSG00000059728	2	2	2	0	FALSE	2	1	1
ENSG00000059758	CDK17			0	0	0	1	TRUE	0	0	0
ENSG00000059769	DNAJC25			0	0	0	1	FALSE	0	0	0
ENSG00000059804	SLC2A3			0	0	0	1	FALSE	0	0	0
ENSG00000059915	PSD			0	0	0	1	FALSE	0	0	0
ENSG00000060069	CTDP1			0	0	0	1	FALSE	0	0	0
ENSG00000060138	YBX3			0	0	0	1	FALSE	0	0	0
ENSG00000060140	STYK1			0	0	0	1	FALSE	0	0	0
ENSG00000060237	WNK1			0	0	0	1	FALSE	0	0	0
ENSG00000060339	CCAR1			0	0	0	1	FALSE	0	0	0
ENSG00000060491	OGFR			0	0	0	1	FALSE	0	0	0
ENSG00000060558	GNA15			0	0	0	1	FALSE	0	0	0
ENSG00000060566	CREB3L3			0	0	0	1	FALSE	0	0	0
ENSG00000060642	PIGV			0	0	0	1	FALSE	0	0	0
ENSG00000060656	PTPRU			0	0	0	1	FALSE	0	0	0
ENSG00000060688	SNRNP40	ENSG00000168883,ENSG00000108883,ENSG00000170860,ENSG00000175467,ENSG00000128534,ENSG00000182004,ENSG00000060688,ENSG00000136875,ENSG00000100028,ENSG00000125835,ENSG00000106355,ENSG00000100138,ENSG00000167088,ENSG00000141759,ENSG00000174231,ENSG00000274442,ENSG00000172850,ENSG00000204392,ENSG00000224979,ENSG00000225998,ENSG00000231502,ENSG00000236826,ENSG00000125743,ENSG00000130520,ENSG00000144028…	ENSG00000168883,ENSG00000108883,ENSG00000170860,ENSG00000175467,ENSG00000128534,ENSG00000182004,ENSG00000060688,ENSG00000136875,ENSG00000100028,ENSG00000125835,ENSG00000106355,ENSG00000100138,ENSG00000167088,ENSG00000141759,ENSG00000174231,ENSG00000274442,ENSG00000172850,ENSG00000204392,ENSG00000224979,ENSG00000225998,ENSG00000231502,ENSG00000236826,ENSG00000125743,ENSG00000130520,ENSG00000144028…	44	44	0	43	FALSE	1	1	0
ENSG00000060709	RIMBP2			0	0	0	1	FALSE	0	0	0
ENSG00000060718	COL11A1	ENSG00000139219,ENSG00000060718,ENSG00000227801,ENSG00000204262,ENSG00000130635	ENSG00000060718	2.66667	3	4	0	FALSE	3	0	3
ENSG00000060749	QSER1			0	0	0	1	FALSE	0	0	0
ENSG00000060762	MPC1	ENSG00000060762,ENSG00000143158	ENSG00000060762,ENSG00000143158	2	2	0	1	FALSE	1	0	1
ENSG00000060971	ACAA1			0	0	0	1	FALSE	0	0	0
ENSG00000060982	BCAT1			0	0	0	1	FALSE	0	0	0
ENSG00000061273	HDAC7			0	0	0	1	TRUE	0	0	0
ENSG00000061337	LZTS1			0	0	0	1	FALSE	0	0	0
ENSG00000061455	PRDM6			0	0	0	1	TRUE	0	0	0
ENSG00000061492	WNT8A			0	0	0	1	FALSE	0	0	0
ENSG00000061656	SPAG4			0	0	0	1	FALSE	0	0	0
ENSG00000061676	NCKAP1			0	0	0	1	FALSE	0	0	0
ENSG00000061794	MRPS35	ENSG00000266472,ENSG00000243927,ENSG00000175110,ENSG00000181991,ENSG00000048544,ENSG00000163319,ENSG00000147586,ENSG00000113048,ENSG00000175756,ENSG00000132676,ENSG00000122140,ENSG00000102738,ENSG00000090263,ENSG00000125445,ENSG00000128626,ENSG00000283018,ENSG00000182180,ENSG00000125901,ENSG00000181610,ENSG00000120333,ENSG00000062582,ENSG00000116898,ENSG00000239789,ENSG00000074071,ENSG00000132300…	ENSG00000266472,ENSG00000243927,ENSG00000175110,ENSG00000181991,ENSG00000048544,ENSG00000163319,ENSG00000147586,ENSG00000113048,ENSG00000175756,ENSG00000132676,ENSG00000122140,ENSG00000102738,ENSG00000090263,ENSG00000125445,ENSG00000128626,ENSG00000283018,ENSG00000182180,ENSG00000125901,ENSG00000181610,ENSG00000120333,ENSG00000062582,ENSG00000116898,ENSG00000239789,ENSG00000074071,ENSG00000132300…	37	37	0	36	FALSE	1	0	1
ENSG00000061918	GUCY1B1	ENSG00000164116,ENSG00000061918,ENSG00000152402	ENSG00000061918	2	2	2	0	FALSE	2	0	2
ENSG00000061936	SFSWAP			0	0	0	1	FALSE	0	0	0
ENSG00000061938	TNK2			0	0	0	1	FALSE	0	0	0
ENSG00000061987	MON2			0	0	0	1	FALSE	0	0	0
ENSG00000062038	CDH3			0	0	0	1	FALSE	0	0	0
ENSG00000062096	ARSF			0	0	0	1	FALSE	0	0	0
ENSG00000062194	GPBP1			0	0	0	1	FALSE	0	0	0
ENSG00000062282	DGAT2			0	0	0	1	FALSE	0	0	0
ENSG00000062370	ZNF112			0	0	0	1	FALSE	0	0	0
ENSG00000062485	CS			0	0	0	1	FALSE	0	0	0
ENSG00000062524	LTK			0	0	0	1	FALSE	0	0	0
ENSG00000062582	MRPS24	ENSG00000266472,ENSG00000243927,ENSG00000175110,ENSG00000181991,ENSG00000048544,ENSG00000163319,ENSG00000147586,ENSG00000113048,ENSG00000175756,ENSG00000132676,ENSG00000122140,ENSG00000102738,ENSG00000090263,ENSG00000125445,ENSG00000128626,ENSG00000283018,ENSG00000182180,ENSG00000125901,ENSG00000181610,ENSG00000120333,ENSG00000062582,ENSG00000116898,ENSG00000239789,ENSG00000074071,ENSG00000132300…	ENSG00000266472,ENSG00000243927,ENSG00000175110,ENSG00000181991,ENSG00000048544,ENSG00000163319,ENSG00000147586,ENSG00000113048,ENSG00000175756,ENSG00000132676,ENSG00000122140,ENSG00000102738,ENSG00000090263,ENSG00000125445,ENSG00000128626,ENSG00000283018,ENSG00000182180,ENSG00000125901,ENSG00000181610,ENSG00000120333,ENSG00000062582,ENSG00000116898,ENSG00000239789,ENSG00000074071,ENSG00000132300…	37	37	0	36	FALSE	1	0	1
ENSG00000062598	ELMO2			0	0	0	1	FALSE	0	0	0
ENSG00000062650	WAPL			0	0	0	1	FALSE	0	0	0
ENSG00000062716	VMP1			0	0	0	1	FALSE	0	0	0
ENSG00000062725	APPBP2	ENSG00000100387,ENSG00000103363,ENSG00000062725,ENSG00000108094,ENSG00000154582	ENSG00000100387,ENSG00000103363,ENSG00000062725,ENSG00000108094,ENSG00000154582	5	5	0	4	FALSE	1	1	0
ENSG00000062822	POLD1	ENSG00000175482,ENSG00000062822,ENSG00000106628,ENSG00000077514	ENSG00000175482,ENSG00000062822,ENSG00000106628,ENSG00000077514	4	4	0	3	FALSE	1	0	1
ENSG00000063015	SEZ6			0	0	0	1	FALSE	0	0	0
ENSG00000063046	EIF4B			0	0	0	1	FALSE	0	0	0
ENSG00000063127	SLC6A16			0	0	0	1	FALSE	0	0	0
ENSG00000063169	BICRA	ENSG00000099385,ENSG00000080503,ENSG00000075624,ENSG00000110987,ENSG00000282873,ENSG00000028310,ENSG00000141380,ENSG00000136518,ENSG00000173473,ENSG00000066117,ENSG00000063169,ENSG00000106635,ENSG00000127616,ENSG00000077080	ENSG00000099385,ENSG00000075624,ENSG00000110987,ENSG00000282873,ENSG00000028310,ENSG00000141380,ENSG00000173473,ENSG00000066117,ENSG00000063169,ENSG00000106635	12	12	4	9	FALSE	4	4	0
ENSG00000063176	SPHK2			0	0	0	1	FALSE	0	0	0
ENSG00000063177	RPL18	ENSG00000122026,ENSG00000162244,ENSG00000198918,ENSG00000136942,ENSG00000229117,ENSG00000174748,ENSG00000156482,ENSG00000125691,ENSG00000108298,ENSG00000142541,ENSG00000163682,ENSG00000105640,ENSG00000122406,ENSG00000063177,ENSG00000148303,ENSG00000280858,ENSG00000188846,ENSG00000174444,ENSG00000161016,ENSG00000108107,ENSG00000167526,ENSG00000265681,ENSG00000144713,ENSG00000130255,ENSG00000137818…	ENSG00000122026,ENSG00000162244,ENSG00000136942,ENSG00000229117,ENSG00000174748,ENSG00000156482,ENSG00000125691,ENSG00000108298,ENSG00000142541,ENSG00000163682,ENSG00000105640,ENSG00000122406,ENSG00000063177,ENSG00000148303,ENSG00000280858,ENSG00000188846,ENSG00000174444,ENSG00000161016,ENSG00000108107,ENSG00000167526,ENSG00000265681,ENSG00000144713,ENSG00000130255,ENSG00000137818,ENSG00000177600…	45.3333	45	7	41	FALSE	3	0	3
ENSG00000063180	CA11			0	0	0	1	FALSE	0	0	0
ENSG00000063241	ISOC2			0	0	0	1	FALSE	0	0	0
ENSG00000063244	U2AF2	ENSG00000168066,ENSG00000063244,ENSG00000160201	ENSG00000063244	2	2	2	0	FALSE	2	0	2
ENSG00000063245	EPN1			0	0	0	1	FALSE	0	0	0
ENSG00000063322	MED29	ENSG00000141026,ENSG00000133997,ENSG00000155868,ENSG00000042429,ENSG00000105085,ENSG00000118579,ENSG00000130772,ENSG00000284944,ENSG00000133398,ENSG00000148297,ENSG00000281022,ENSG00000125686,ENSG00000136146,ENSG00000124641,ENSG00000112282,ENSG00000008838,ENSG00000099917,ENSG00000175221,ENSG00000063322,ENSG00000108590,ENSG00000161920,ENSG00000164758,ENSG00000104973,ENSG00000160563,ENSG00000152944…	ENSG00000141026,ENSG00000133997,ENSG00000155868,ENSG00000042429,ENSG00000105085,ENSG00000118579,ENSG00000130772,ENSG00000284944,ENSG00000133398,ENSG00000148297,ENSG00000281022,ENSG00000125686,ENSG00000136146,ENSG00000124641,ENSG00000112282,ENSG00000008838,ENSG00000099917,ENSG00000175221,ENSG00000063322,ENSG00000108590,ENSG00000161920,ENSG00000164758,ENSG00000104973,ENSG00000160563,ENSG00000152944…	27	27	0	26	FALSE	1	0	1
ENSG00000063438	AHRR			0	0	0	1	FALSE	0	0	0
ENSG00000063515	GSC2			0	0	0	1	FALSE	0	0	0
ENSG00000063587	ZNF275			0	0	0	1	FALSE	0	0	0
ENSG00000063601	MTMR1			0	0	0	1	FALSE	0	0	0
ENSG00000063660	GPC1			0	0	0	1	FALSE	0	0	0
ENSG00000063761	ADCK1			0	0	0	1	FALSE	0	0	0
ENSG00000063854	HAGH			0	0	0	1	FALSE	0	0	0
ENSG00000063978	RNF4			0	0	0	1	FALSE	0	0	0
ENSG00000064012	CASP8	ENSG00000168040,ENSG00000137275,ENSG00000064012	ENSG00000168040,ENSG00000137275,ENSG00000064012	3	3	0	2	FALSE	1	0	1
ENSG00000064042	LIMCH1			0	0	0	1	FALSE	0	0	0
ENSG00000064102	INTS13	ENSG00000164941,ENSG00000138614,ENSG00000143493,ENSG00000064102,ENSG00000108506,ENSG00000149262,ENSG00000164880,ENSG00000104299,ENSG00000102786,ENSG00000185085,ENSG00000127054,ENSG00000104613,ENSG00000138785	ENSG00000164941,ENSG00000138614,ENSG00000143493,ENSG00000064102,ENSG00000108506,ENSG00000149262,ENSG00000164880,ENSG00000104299,ENSG00000102786,ENSG00000185085,ENSG00000127054,ENSG00000104613,ENSG00000138785	13	13	0	12	FALSE	1	0	1
ENSG00000064115	TM7SF3			0	0	0	1	FALSE	0	0	0
ENSG00000064195	DLX3			0	0	0	1	FALSE	0	0	0
ENSG00000064199	SPA17			0	0	0	1	FALSE	0	0	0
ENSG00000064201	TSPAN32			0	0	0	1	FALSE	0	0	0
ENSG00000064205	CCN5			0	0	0	1	FALSE	0	0	0
ENSG00000064218	DMRT3			0	0	0	1	FALSE	0	0	0
ENSG00000064225	ST3GAL6			0	0	0	1	FALSE	0	0	0
ENSG00000064270	ATP2C2			0	0	0	1	FALSE	0	0	0
ENSG00000064300	NGFR			0	0	0	1	FALSE	0	0	0
ENSG00000064309	CDON			0	0	0	1	FALSE	0	0	0
ENSG00000064313	TAF2	ENSG00000197780,ENSG00000064995,ENSG00000112592,ENSG00000130699,ENSG00000137413,ENSG00000106290,ENSG00000166337,ENSG00000120656,ENSG00000165632,ENSG00000064313,ENSG00000147133,ENSG00000148835,ENSG00000178913,ENSG00000273841,ENSG00000276463,ENSG00000141384,ENSG00000196284,ENSG00000120533,ENSG00000135801,ENSG00000163635,ENSG00000087152,ENSG00000196367,ENSG00000108773,ENSG00000171148,ENSG00000124422	ENSG00000106290,ENSG00000166337,ENSG00000120656,ENSG00000064313,ENSG00000148835,ENSG00000178913,ENSG00000273841,ENSG00000276463	16	15	17	7	TRUE	3	3	0
ENSG00000064393	HIPK2			0	0	0	1	FALSE	0	0	0
ENSG00000064419	TNPO3			0	0	0	1	FALSE	0	0	0
ENSG00000064489	BORCS8-MEF2B			0	0	0	1	FALSE	0	0	0
ENSG00000064490	RFXANK	ENSG00000064490,ENSG00000143390,ENSG00000133111	ENSG00000064490,ENSG00000143390,ENSG00000133111	3	3	0	2	FALSE	1	0	1
ENSG00000064545	TMEM161A			0	0	0	1	FALSE	0	0	0
ENSG00000064547	LPAR2			0	0	0	1	FALSE	0	0	0
ENSG00000064601	CTSA			0	0	0	1	FALSE	0	0	0
ENSG00000064607	SUGP2			0	0	0	1	FALSE	0	0	0
ENSG00000064651	SLC12A2			0	0	0	1	FALSE	0	0	0
ENSG00000064652	SNX24			0	0	0	1	FALSE	0	0	0
ENSG00000064655	EYA2			0	0	0	1	TRUE	0	0	0
ENSG00000064666	CNN2			0	0	0	1	FALSE	0	0	0
ENSG00000064687	ABCA7			0	0	0	1	FALSE	0	0	0
ENSG00000064692	SNCAIP			0	0	0	1	FALSE	0	0	0
ENSG00000064703	DDX20	ENSG00000064703,ENSG00000046647,ENSG00000142252,ENSG00000172062,ENSG00000205571,ENSG00000273772,ENSG00000275349,ENSG00000277773,ENSG00000152147,ENSG00000082516,ENSG00000179409,ENSG00000023734	ENSG00000064703,ENSG00000046647,ENSG00000142252,ENSG00000172062,ENSG00000205571,ENSG00000273772,ENSG00000275349,ENSG00000277773,ENSG00000152147,ENSG00000082516,ENSG00000179409,ENSG00000023734	12	12	0	11	FALSE	1	0	1
ENSG00000064726	BTBD1			0	0	0	1	FALSE	0	0	0
ENSG00000064763	FAR2			0	0	0	1	FALSE	0	0	0
ENSG00000064787	BCAS1			0	0	0	1	FALSE	0	0	0
ENSG00000064835	POU1F1			0	0	0	1	FALSE	0	0	0
ENSG00000064886	CHI3L2			0	0	0	1	FALSE	0	0	0
ENSG00000064932	SBNO2			0	0	0	1	FALSE	0	0	0
ENSG00000064933	PMS1			0	0	0	1	FALSE	0	0	0
ENSG00000064961	HMG20B			0	0	0	1	TRUE	0	0	0
ENSG00000064989	CALCRL	ENSG00000064989	ENSG00000064989	1	1	0	0	FALSE	3	0	3
ENSG00000064995	TAF11	ENSG00000197780,ENSG00000064995,ENSG00000112592,ENSG00000130699,ENSG00000137413,ENSG00000106290,ENSG00000166337,ENSG00000120656,ENSG00000165632,ENSG00000064313,ENSG00000147133,ENSG00000148835,ENSG00000178913,ENSG00000273841,ENSG00000276463,ENSG00000141384	ENSG00000197780,ENSG00000064995,ENSG00000112592,ENSG00000137413,ENSG00000106290,ENSG00000166337,ENSG00000120656,ENSG00000165632,ENSG00000064313,ENSG00000147133,ENSG00000148835,ENSG00000178913,ENSG00000273841,ENSG00000276463	15	15	2	13	FALSE	2	2	0
ENSG00000064999	ANKS1A			0	0	0	1	FALSE	0	0	0
ENSG00000065000	AP3D1	ENSG00000185009,ENSG00000177879,ENSG00000132842,ENSG00000065000,ENSG00000157823,ENSG00000103723,ENSG00000070718	ENSG00000065000	4	4	6	0	FALSE	4	0	4
ENSG00000065029	ZNF76			0	0	0	1	FALSE	0	0	0
ENSG00000065054	NHERF2			0	0	0	1	FALSE	0	0	0
ENSG00000065057	NTHL1			0	0	0	1	FALSE	0	0	0
ENSG00000065060	BLTP3A			0	0	0	1	FALSE	0	0	0
ENSG00000065135	GNAI3			0	0	0	1	FALSE	0	0	0
ENSG00000065150	IPO5			0	0	0	1	FALSE	0	0	0
ENSG00000065154	OAT			0	0	0	1	FALSE	0	0	0
ENSG00000065183	WDR3	ENSG00000143633,ENSG00000126749,ENSG00000105202,ENSG00000280548,ENSG00000130935,ENSG00000120800,ENSG00000164338,ENSG00000065183,ENSG00000183751,ENSG00000108651,ENSG00000164934,ENSG00000156697,ENSG00000132467,ENSG00000189306,ENSG00000163811,ENSG00000241945,ENSG00000204221,ENSG00000206284,ENSG00000226916,ENSG00000227057,ENSG00000236222,ENSG00000135372,ENSG00000114767,ENSG00000141076,ENSG00000262788…	ENSG00000065183,ENSG00000183751,ENSG00000108651,ENSG00000241945,ENSG00000011260	26.5	26.5	43	4	FALSE	2	1	1
ENSG00000065243	PKN2			0	0	0	1	FALSE	0	0	0
ENSG00000065268	WDR18	ENSG00000112159,ENSG00000288121,ENSG00000162408,ENSG00000136891,ENSG00000161956,ENSG00000141456,ENSG00000001497,ENSG00000065268	ENSG00000112159,ENSG00000288121,ENSG00000162408,ENSG00000136891,ENSG00000161956,ENSG00000141456,ENSG00000001497,ENSG00000065268	8	8	0	7	FALSE	1	1	0
ENSG00000065308	TRAM2			0	0	0	1	FALSE	0	0	0
ENSG00000065320	NTN1			0	0	0	1	FALSE	0	0	0
ENSG00000065325	GLP2R			0	0	0	1	FALSE	0	0	0
ENSG00000065328	MCM10			0	0	0	1	FALSE	0	0	0
ENSG00000065357	DGKA			0	0	0	1	FALSE	0	0	0
ENSG00000065361	ERBB3			0	0	0	1	FALSE	0	0	0
ENSG00000065371	ROPN1			0	0	0	1	FALSE	0	0	0
ENSG00000065413	ANKRD44			0	0	0	1	FALSE	0	0	0
ENSG00000065427	KARS1	ENSG00000166986,ENSG00000172053,ENSG00000065427,ENSG00000113643,ENSG00000164022,ENSG00000124802,ENSG00000196305,ENSG00000115866,ENSG00000136628,ENSG00000106305,ENSG00000133706	ENSG00000166986,ENSG00000172053,ENSG00000065427,ENSG00000113643,ENSG00000164022,ENSG00000124802,ENSG00000196305,ENSG00000115866,ENSG00000136628,ENSG00000106305,ENSG00000133706	11	11	0	10	FALSE	1	0	1
ENSG00000065457	ADAT1			0	0	0	1	FALSE	0	0	0
ENSG00000065485	PDIA5			0	0	0	1	FALSE	0	0	0
ENSG00000065491	TBC1D22B			0	0	0	1	FALSE	0	0	0
ENSG00000065518	NDUFB4	ENSG00000165264,ENSG00000145494,ENSG00000183648,ENSG00000147123,ENSG00000115286,ENSG00000166136,ENSG00000140990,ENSG00000128609,ENSG00000174886,ENSG00000099795,ENSG00000178127,ENSG00000186010,ENSG00000167792,ENSG00000023228,ENSG00000283447,ENSG00000139180,ENSG00000164258,ENSG00000125356,ENSG00000131495,ENSG00000004779,ENSG00000198888,ENSG00000212907,ENSG00000160194,ENSG00000198886,ENSG00000198840…	ENSG00000165264,ENSG00000145494,ENSG00000183648,ENSG00000147123,ENSG00000115286,ENSG00000166136,ENSG00000140990,ENSG00000128609,ENSG00000174886,ENSG00000099795,ENSG00000178127,ENSG00000186010,ENSG00000167792,ENSG00000023228,ENSG00000283447,ENSG00000139180,ENSG00000164258,ENSG00000125356,ENSG00000131495,ENSG00000004779,ENSG00000198888,ENSG00000212907,ENSG00000160194,ENSG00000198886,ENSG00000198840…	59	59	0	58	FALSE	1	0	1
ENSG00000065526	SPEN			0	0	0	1	TRUE	0	0	0
ENSG00000065534	MYLK			0	0	0	1	FALSE	0	0	0
ENSG00000065548	ZC3H15			0	0	0	1	FALSE	0	0	0
ENSG00000065559	MAP2K4			0	0	0	1	FALSE	0	0	0
ENSG00000065600	PACC1			0	0	0	1	FALSE	0	0	0
ENSG00000065609	SNAP91			0	0	0	1	FALSE	0	0	0
ENSG00000065613	SLK			0	0	0	1	FALSE	0	0	0
ENSG00000065615	CYB5R4			0	0	0	1	FALSE	0	0	0
ENSG00000065618	COL17A1	ENSG00000065618	ENSG00000065618	1	1	0	0	FALSE	1	0	1
ENSG00000065621	GSTO2			0	0	0	1	FALSE	0	0	0
ENSG00000065665	SEC61A2	ENSG00000065665,ENSG00000106803,ENSG00000132432	ENSG00000065665,ENSG00000106803,ENSG00000132432	3	3	0	2	FALSE	1	0	1
ENSG00000065675	PRKCQ			0	0	0	1	FALSE	0	0	0
ENSG00000065717	TLE2			0	0	0	1	TRUE	0	0	0
ENSG00000065802	ASB1			0	0	0	1	FALSE	0	0	0
ENSG00000065809	FAM107B			0	0	0	1	FALSE	0	0	0
ENSG00000065833	ME1	ENSG00000065833,ENSG00000173599,ENSG00000014641	ENSG00000065833,ENSG00000173599,ENSG00000014641	3	3	0	2	FALSE	1	0	1
ENSG00000065882	TBC1D1			0	0	0	1	FALSE	0	0	0
ENSG00000065883	CDK13	ENSG00000065883,ENSG00000090061	ENSG00000065883,ENSG00000090061	2	2	0	1	FALSE	1	0	1
ENSG00000065911	MTHFD2			0	0	0	1	FALSE	0	0	0
ENSG00000065923	SLC9A7			0	0	0	1	FALSE	0	0	0
ENSG00000065970	FOXJ2			0	0	0	1	FALSE	0	0	0
ENSG00000065978	YBX1	ENSG00000159217,ENSG00000153187,ENSG00000135316,ENSG00000135829,ENSG00000065978	ENSG00000159217,ENSG00000153187,ENSG00000135316,ENSG00000135829,ENSG00000065978	5	5	0	4	FALSE	1	1	0
ENSG00000065989	PDE4A			0	0	0	1	FALSE	0	0	0
ENSG00000066027	PPP2R5A			0	0	0	1	FALSE	0	0	0
ENSG00000066032	CTNNA2			0	0	0	1	FALSE	0	0	0
ENSG00000066044	ELAVL1			0	0	0	1	FALSE	0	0	0
ENSG00000066056	TIE1			0	0	0	1	FALSE	0	0	0
ENSG00000066084	DIP2B			0	0	0	1	FALSE	0	0	0
ENSG00000066117	SMARCD1	ENSG00000073584,ENSG00000075624,ENSG00000099956,ENSG00000275837,ENSG00000173473,ENSG00000066117,ENSG00000108604,ENSG00000080503,ENSG00000139613,ENSG00000117713,ENSG00000082014,ENSG00000136518,ENSG00000127616,ENSG00000077080,ENSG00000130024,ENSG00000133884,ENSG00000099385,ENSG00000106635,ENSG00000110987,ENSG00000282873,ENSG00000028310,ENSG00000141380,ENSG00000063169,ENSG00000112624,ENSG00000205683…	ENSG00000075624,ENSG00000173473,ENSG00000066117	12.2	12	26	2	TRUE	35	35	0
ENSG00000066135	KDM4A			0	0	0	1	TRUE	0	0	0
ENSG00000066136	NFYC	ENSG00000120837,ENSG00000001167,ENSG00000066136	ENSG00000120837,ENSG00000001167,ENSG00000066136	3	3	0	2	TRUE	1	1	0
ENSG00000066185	ZMYND12			0	0	0	1	FALSE	0	0	0
ENSG00000066230	SLC9A3			0	0	0	1	FALSE	0	0	0
ENSG00000066248	NGEF			0	0	0	1	FALSE	0	0	0
ENSG00000066279	ASPM			0	0	0	1	FALSE	0	0	0
ENSG00000066294	CD84			0	0	0	1	FALSE	0	0	0
ENSG00000066322	ELOVL1			0	0	0	1	FALSE	0	0	0
ENSG00000066336	SPI1			0	0	0	1	FALSE	0	0	0
ENSG00000066379	POLR1H	ENSG00000163882,ENSG00000171453,ENSG00000117877,ENSG00000137054,ENSG00000100142,ENSG00000147669,ENSG00000105849,ENSG00000066379,ENSG00000206502,ENSG00000224859,ENSG00000233795,ENSG00000235176,ENSG00000235443,ENSG00000236808,ENSG00000236949,ENSG00000186184,ENSG00000177700,ENSG00000099817,ENSG00000125630,ENSG00000068654	ENSG00000163882,ENSG00000171453,ENSG00000117877,ENSG00000137054,ENSG00000100142,ENSG00000147669,ENSG00000105849,ENSG00000066379,ENSG00000206502,ENSG00000224859,ENSG00000233795,ENSG00000235176,ENSG00000235443,ENSG00000236808,ENSG00000236949,ENSG00000186184,ENSG00000177700,ENSG00000099817,ENSG00000125630,ENSG00000068654	20	20	0	19	FALSE	1	0	1
ENSG00000066382	MPPED2			0	0	0	1	FALSE	0	0	0
ENSG00000066405	CLDN18			0	0	0	1	FALSE	0	0	0
ENSG00000066422	ZBTB11			0	0	0	1	FALSE	0	0	0
ENSG00000066427	ATXN3			0	0	0	1	FALSE	0	0	0
ENSG00000066455	GOLGA5			0	0	0	1	FALSE	0	0	0
ENSG00000066468	FGFR2			0	0	0	1	FALSE	0	0	0
ENSG00000066557	LRRC40			0	0	0	1	FALSE	0	0	0
ENSG00000066583	ISOC1			0	0	0	1	FALSE	0	0	0
ENSG00000066629	EML1			0	0	0	1	FALSE	0	0	0
ENSG00000066651	TRMT11	ENSG00000173113,ENSG00000066651	ENSG00000173113,ENSG00000066651	2	2	0	1	FALSE	1	0	1
ENSG00000066654	THUMPD1			0	0	0	1	FALSE	0	0	0
ENSG00000066697	MSANTD3			0	0	0	1	FALSE	0	0	0
ENSG00000066735	KIF26A			0	0	0	1	FALSE	0	0	0
ENSG00000066739	ATG2B			0	0	0	1	FALSE	0	0	0
ENSG00000066777	ARFGEF1			0	0	0	1	FALSE	0	0	0
ENSG00000066813	ACSM2B			0	0	0	1	FALSE	0	0	0
ENSG00000066827	ZFAT			0	0	0	1	FALSE	0	0	0
ENSG00000066855	MTFR1			0	0	0	1	FALSE	0	0	0
ENSG00000066923	STAG3	ENSG00000108055,ENSG00000164754,ENSG00000066923,ENSG00000077935,ENSG00000244588,ENSG00000100918,ENSG00000285007	ENSG00000108055,ENSG00000066923,ENSG00000077935	4.33333	4	4	2	FALSE	3	0	3
ENSG00000066926	FECH			0	0	0	1	FALSE	0	0	0
ENSG00000066933	MYO9A			0	0	0	1	FALSE	0	0	0
ENSG00000067048	DDX3Y			0	0	0	1	FALSE	0	0	0
ENSG00000067057	PFKP	ENSG00000067057	ENSG00000067057	1	1	0	0	FALSE	1	0	1
ENSG00000067064	IDI1			0	0	0	1	FALSE	0	0	0
ENSG00000067066	SP100			0	0	0	1	TRUE	0	0	0
ENSG00000067082	KLF6			0	0	0	1	FALSE	0	0	0
ENSG00000067113	PLPP1			0	0	0	1	FALSE	0	0	0
ENSG00000067141	NEO1			0	0	0	1	FALSE	0	0	0
ENSG00000067167	TRAM1			0	0	0	1	FALSE	0	0	0
ENSG00000067177	PHKA1			0	0	0	1	FALSE	0	0	0
ENSG00000067182	TNFRSF1A			0	0	0	1	FALSE	0	0	0
ENSG00000067191	CACNB1	ENSG00000067191,ENSG00000108878,ENSG00000081248	ENSG00000067191,ENSG00000108878,ENSG00000081248	3	3	0	2	FALSE	1	0	1
ENSG00000067208	EVI5			0	0	0	1	FALSE	0	0	0
ENSG00000067221	STOML1			0	0	0	1	FALSE	0	0	0
ENSG00000067225	PKM	ENSG00000067225	ENSG00000067225	1	1	0	0	TRUE	3	3	0
ENSG00000067248	DHX29			0	0	0	1	FALSE	0	0	0
ENSG00000067334	DNTTIP2	ENSG00000143633,ENSG00000126749,ENSG00000105202,ENSG00000280548,ENSG00000130935,ENSG00000120800,ENSG00000164338,ENSG00000065183,ENSG00000183751,ENSG00000108651,ENSG00000164934,ENSG00000156697,ENSG00000132467,ENSG00000189306,ENSG00000163811,ENSG00000241945,ENSG00000204221,ENSG00000206284,ENSG00000226916,ENSG00000227057,ENSG00000236222,ENSG00000135372,ENSG00000114767,ENSG00000141076,ENSG00000262788…	ENSG00000143633,ENSG00000126749,ENSG00000105202,ENSG00000280548,ENSG00000130935,ENSG00000120800,ENSG00000164338,ENSG00000065183,ENSG00000183751,ENSG00000108651,ENSG00000164934,ENSG00000156697,ENSG00000132467,ENSG00000189306,ENSG00000163811,ENSG00000241945,ENSG00000204221,ENSG00000206284,ENSG00000226916,ENSG00000227057,ENSG00000236222,ENSG00000135372,ENSG00000114767,ENSG00000141076,ENSG00000262788…	48	48	0	47	TRUE	1	1	0
ENSG00000067365	METTL22			0	0	0	1	FALSE	0	0	0
ENSG00000067369	TP53BP1			0	0	0	1	TRUE	0	0	0
ENSG00000067445	TRO			0	0	0	1	FALSE	0	0	0
ENSG00000067533	RRP15			0	0	0	1	FALSE	0	0	0
ENSG00000067560	RHOA			0	0	0	1	FALSE	0	0	0
ENSG00000067596	DHX8			0	0	0	1	FALSE	0	0	0
ENSG00000067606	PRKCZ	ENSG00000067606,ENSG00000148498,ENSG00000178184,ENSG00000124171,ENSG00000102981	ENSG00000067606,ENSG00000148498	3	3	3	1	FALSE	3	0	3
ENSG00000067646	ZFY			0	0	0	1	FALSE	0	0	0
ENSG00000067704	IARS2			0	0	0	1	FALSE	0	0	0
ENSG00000067715	SYT1			0	0	0	1	FALSE	0	0	0
ENSG00000067798	NAV3			0	0	0	1	FALSE	0	0	0
ENSG00000067829	IDH3G	ENSG00000101365,ENSG00000067829,ENSG00000166411	ENSG00000101365,ENSG00000067829,ENSG00000166411	3	3	0	2	FALSE	1	0	1
ENSG00000067836	ROGDI			0	0	0	1	FALSE	0	0	0
ENSG00000067840	PDZD4			0	0	0	1	FALSE	0	0	0
ENSG00000067842	ATP2B3			0	0	0	1	FALSE	0	0	0
ENSG00000067900	ROCK1			0	0	0	1	FALSE	0	0	0
ENSG00000067955	CBFB			0	0	0	1	FALSE	0	0	0
ENSG00000067992	PDK3			0	0	0	1	FALSE	0	0	0
ENSG00000068001	HYAL2			0	0	0	1	FALSE	0	0	0
ENSG00000068024	HDAC4			0	0	0	1	TRUE	0	0	0
ENSG00000068028	RASSF1			0	0	0	1	FALSE	0	0	0
ENSG00000068078	FGFR3			0	0	0	1	FALSE	0	0	0
ENSG00000068079	IFI35			0	0	0	1	FALSE	0	0	0
ENSG00000068097	HEATR6			0	0	0	1	FALSE	0	0	0
ENSG00000068120	COASY			0	0	0	1	FALSE	0	0	0
ENSG00000068137	PLEKHH3			0	0	0	1	FALSE	0	0	0
ENSG00000068305	MEF2A			0	0	0	1	FALSE	0	0	0
ENSG00000068308	OTUD5			0	0	0	1	FALSE	0	0	0
ENSG00000068323	TFE3			0	0	0	1	FALSE	0	0	0
ENSG00000068354	TBC1D25			0	0	0	1	FALSE	0	0	0
ENSG00000068366	ACSL4			0	0	0	1	FALSE	0	0	0
ENSG00000068383	INPP5A			0	0	0	1	FALSE	0	0	0
ENSG00000068394	GPKOW			0	0	0	1	FALSE	0	0	0
ENSG00000068400	GRIPAP1			0	0	0	1	FALSE	0	0	0
ENSG00000068438	FTSJ1			0	0	0	1	FALSE	0	0	0
ENSG00000068489	PRR11			0	0	0	1	FALSE	0	0	0
ENSG00000068615	REEP1			0	0	0	1	FALSE	0	0	0
ENSG00000068650	ATP11A	ENSG00000068650,ENSG00000112697	ENSG00000068650,ENSG00000112697	2	2	0	1	FALSE	1	0	1
ENSG00000068654	POLR1A	ENSG00000163882,ENSG00000171453,ENSG00000117877,ENSG00000137054,ENSG00000100142,ENSG00000147669,ENSG00000105849,ENSG00000066379,ENSG00000206502,ENSG00000224859,ENSG00000233795,ENSG00000235176,ENSG00000235443,ENSG00000236808,ENSG00000236949,ENSG00000186184,ENSG00000177700,ENSG00000099817,ENSG00000125630,ENSG00000068654	ENSG00000163882,ENSG00000171453,ENSG00000117877,ENSG00000137054,ENSG00000100142,ENSG00000147669,ENSG00000105849,ENSG00000066379,ENSG00000206502,ENSG00000224859,ENSG00000233795,ENSG00000235176,ENSG00000235443,ENSG00000236808,ENSG00000236949,ENSG00000186184,ENSG00000177700,ENSG00000099817,ENSG00000125630,ENSG00000068654	20	20	0	19	FALSE	1	0	1
ENSG00000068697	LAPTM4A			0	0	0	1	FALSE	0	0	0
ENSG00000068724	TTC7A			0	0	0	1	FALSE	0	0	0
ENSG00000068745	IP6K2			0	0	0	1	FALSE	0	0	0
ENSG00000068781	STON1-GTF2A1L			0	0	0	1	FALSE	0	0	0
ENSG00000068784	SRBD1			0	0	0	1	FALSE	0	0	0
ENSG00000068796	KIF2A			0	0	0	1	FALSE	0	0	0
ENSG00000068831	RASGRP2			0	0	0	1	FALSE	0	0	0
ENSG00000068878	PSME4			0	0	0	1	FALSE	0	0	0
ENSG00000068885	IFT80	ENSG00000109083,ENSG00000101052,ENSG00000068885,ENSG00000081870,ENSG00000138002,ENSG00000096872,ENSG00000122970,ENSG00000118096,ENSG00000204104,ENSG00000105948,ENSG00000196659,ENSG00000032742,ENSG00000103351,ENSG00000100360,ENSG00000128581,ENSG00000114446	ENSG00000109083,ENSG00000101052,ENSG00000068885,ENSG00000081870,ENSG00000138002,ENSG00000096872,ENSG00000122970,ENSG00000118096,ENSG00000204104,ENSG00000105948,ENSG00000196659,ENSG00000032742,ENSG00000103351,ENSG00000100360,ENSG00000128581,ENSG00000114446	16	16	0	15	FALSE	1	0	1
ENSG00000068903	SIRT2			0	0	0	1	TRUE	0	0	0
ENSG00000068912	ERLEC1			0	0	0	1	FALSE	0	0	0
ENSG00000068971	PPP2R5B			0	0	0	1	FALSE	0	0	0
ENSG00000068976	PYGM			0	0	0	1	FALSE	0	0	0
ENSG00000068985	PAGE1			0	0	0	1	FALSE	0	0	0
ENSG00000069011	PITX1			0	0	0	1	FALSE	0	0	0
ENSG00000069018	TRPC7			0	0	0	1	FALSE	0	0	0
ENSG00000069020	MAST4			0	0	0	1	FALSE	0	0	0
ENSG00000069122	ADGRF5			0	0	0	1	FALSE	0	0	0
ENSG00000069188	SDK2			0	0	0	1	FALSE	0	0	0
ENSG00000069206	ADAM7			0	0	0	1	FALSE	0	0	0
ENSG00000069248	NUP133	ENSG00000058804,ENSG00000101146,ENSG00000069248,ENSG00000213024,ENSG00000196313,ENSG00000095319,ENSG00000113569,ENSG00000157020,ENSG00000125450,ENSG00000132182,ENSG00000124789,ENSG00000153207,ENSG00000120253,ENSG00000047410,ENSG00000094914,ENSG00000119392,ENSG00000153201,ENSG00000108559,ENSG00000126883,ENSG00000155561,ENSG00000093000,ENSG00000030066,ENSG00000102900,ENSG00000163002,ENSG00000139496…	ENSG00000058804,ENSG00000101146,ENSG00000069248,ENSG00000213024,ENSG00000196313,ENSG00000095319,ENSG00000113569,ENSG00000157020,ENSG00000125450,ENSG00000132182,ENSG00000124789,ENSG00000153207,ENSG00000120253,ENSG00000047410,ENSG00000094914,ENSG00000119392,ENSG00000153201,ENSG00000108559,ENSG00000126883,ENSG00000155561,ENSG00000093000,ENSG00000030066,ENSG00000102900,ENSG00000163002,ENSG00000139496…	30	30	0	29	FALSE	1	0	1
ENSG00000069275	NUCKS1			0	0	0	1	FALSE	0	0	0
ENSG00000069329	VPS35	ENSG00000069329,ENSG00000111237,ENSG00000151502,ENSG00000122958	ENSG00000069329,ENSG00000111237	3	3	2	1	FALSE	2	0	2
ENSG00000069345	DNAJA2			0	0	0	1	FALSE	0	0	0
ENSG00000069399	BCL3			0	0	0	1	FALSE	0	0	0
ENSG00000069424	KCNAB2			0	0	0	1	FALSE	0	0	0
ENSG00000069431	ABCC9	ENSG00000069431,ENSG00000187486	ENSG00000069431,ENSG00000187486	2	2	0	1	FALSE	2	0	2
ENSG00000069482	GAL			0	0	0	1	FALSE	0	0	0
ENSG00000069493	CLEC2D			0	0	0	1	FALSE	0	0	0
ENSG00000069509	FUNDC1			0	0	0	1	FALSE	0	0	0
ENSG00000069535	MAOB			0	0	0	1	FALSE	0	0	0
ENSG00000069667	RORA			0	0	0	1	FALSE	0	0	0
ENSG00000069696	DRD4			0	0	0	1	FALSE	0	0	0
ENSG00000069702	TGFBR3			0	0	0	1	FALSE	0	0	0
ENSG00000069764	PLA2G10			0	0	0	1	FALSE	0	0	0
ENSG00000069812	HES2			0	0	0	1	FALSE	0	0	0
ENSG00000069849	ATP1B3			0	0	0	1	FALSE	0	0	0
ENSG00000069869	NEDD4			0	0	0	1	FALSE	0	0	0
ENSG00000069943	PIGB			0	0	0	1	FALSE	0	0	0
ENSG00000069956	MAPK6			0	0	0	1	FALSE	0	0	0
ENSG00000069966	GNB5			0	0	0	1	FALSE	0	0	0
ENSG00000069974	RAB27A			0	0	0	1	FALSE	0	0	0
ENSG00000069998	HDHD5			0	0	0	1	FALSE	0	0	0
ENSG00000070010	UFD1	ENSG00000141002,ENSG00000198862,ENSG00000165525,ENSG00000182446,ENSG00000070010,ENSG00000165280,ENSG00000185104,ENSG00000113194,ENSG00000162191,ENSG00000163960	ENSG00000182446,ENSG00000070010,ENSG00000165280	4.16667	4	7	2	FALSE	6	0	6
ENSG00000070018	LRP6			0	0	0	1	FALSE	0	0	0
ENSG00000070019	GUCY2C			0	0	0	1	FALSE	0	0	0
ENSG00000070031	SCT			0	0	0	1	FALSE	0	0	0
ENSG00000070047	PHRF1			0	0	0	1	FALSE	0	0	0
ENSG00000070061	ELP1	ENSG00000134759,ENSG00000163832,ENSG00000070061,ENSG00000134014,ENSG00000109911,ENSG00000170291,ENSG00000288485	ENSG00000134759,ENSG00000163832,ENSG00000070061,ENSG00000134014,ENSG00000109911,ENSG00000170291,ENSG00000288485	7	7	0	6	TRUE	1	1	0
ENSG00000070081	NUCB2			0	0	0	1	FALSE	0	0	0
ENSG00000070087	PFN2			0	0	0	1	FALSE	0	0	0
ENSG00000070159	PTPN3			0	0	0	1	FALSE	0	0	0
ENSG00000070182	SPTB	ENSG00000070182,ENSG00000163554	ENSG00000070182,ENSG00000163554	2	2	0	1	FALSE	1	0	1
ENSG00000070190	DAPP1			0	0	0	1	FALSE	0	0	0
ENSG00000070193	FGF10			0	0	0	1	FALSE	0	0	0
ENSG00000070214	SLC44A1			0	0	0	1	FALSE	0	0	0
ENSG00000070269	TMEM260			0	0	0	1	FALSE	0	0	0
ENSG00000070366	SMG6			0	0	0	1	FALSE	0	0	0
ENSG00000070367	EXOC5	ENSG00000070367,ENSG00000112685,ENSG00000131558,ENSG00000116903,ENSG00000182473,ENSG00000144036,ENSG00000180104,ENSG00000090989,ENSG00000138190	ENSG00000070367,ENSG00000112685,ENSG00000131558,ENSG00000116903,ENSG00000182473,ENSG00000180104,ENSG00000090989	8	8	2	6	FALSE	2	0	2
ENSG00000070371	CLTCL1			0	0	0	1	FALSE	0	0	0
ENSG00000070388	FGF22			0	0	0	1	FALSE	0	0	0
ENSG00000070404	FSTL3			0	0	0	1	FALSE	0	0	0
ENSG00000070413	DGCR2			0	0	0	1	FALSE	0	0	0
ENSG00000070423	RNF126			0	0	0	1	FALSE	0	0	0
ENSG00000070444	MNT	ENSG00000070444,ENSG00000108788	ENSG00000070444	1.5	1.5	1	0	FALSE	2	0	2
ENSG00000070476	ZXDC			0	0	0	1	FALSE	0	0	0
ENSG00000070495	JMJD6			0	0	0	1	TRUE	0	0	0
ENSG00000070501	POLB	ENSG00000073050,ENSG00000070501,ENSG00000005156,ENSG00000042088,ENSG00000039650,ENSG00000169621	ENSG00000073050,ENSG00000070501,ENSG00000005156,ENSG00000042088,ENSG00000039650,ENSG00000169621	6	6	0	5	FALSE	1	0	1
ENSG00000070526	ST6GALNAC1			0	0	0	1	FALSE	0	0	0
ENSG00000070540	WIPI1			0	0	0	1	FALSE	0	0	0
ENSG00000070601	FRMPD1			0	0	0	1	FALSE	0	0	0
ENSG00000070610	GBA2			0	0	0	1	FALSE	0	0	0
ENSG00000070614	NDST1			0	0	0	1	FALSE	0	0	0
ENSG00000070669	ASNS			0	0	0	1	FALSE	0	0	0
ENSG00000070718	AP3M2	ENSG00000103723,ENSG00000070718,ENSG00000065000,ENSG00000177879,ENSG00000157823	ENSG00000103723,ENSG00000070718,ENSG00000065000	4	4	2	2	FALSE	2	0	2
ENSG00000070729	CNGB1			0	0	0	1	FALSE	0	0	0
ENSG00000070731	ST6GALNAC2			0	0	0	1	FALSE	0	0	0
ENSG00000070748	CHAT			0	0	0	1	FALSE	0	0	0
ENSG00000070756	PABPC1	ENSG00000135316,ENSG00000138668,ENSG00000172239,ENSG00000070756,ENSG00000009307	ENSG00000135316,ENSG00000138668,ENSG00000172239,ENSG00000070756,ENSG00000009307	5	5	0	4	FALSE	1	1	0
ENSG00000070759	TESK2			0	0	0	1	FALSE	0	0	0
ENSG00000070761	CFAP20			0	0	0	1	FALSE	0	0	0
ENSG00000070770	CSNK2A2	ENSG00000204435,ENSG00000206406,ENSG00000224398,ENSG00000224774,ENSG00000228875,ENSG00000230700,ENSG00000232960,ENSG00000070770,ENSG00000101266,ENSG00000158321,ENSG00000180628,ENSG00000163602,ENSG00000281766,ENSG00000121481,ENSG00000185619,ENSG00000204227,ENSG00000206287,ENSG00000226788,ENSG00000228520,ENSG00000231115,ENSG00000235107,ENSG00000015153	ENSG00000204435,ENSG00000206406,ENSG00000224398,ENSG00000224774,ENSG00000228875,ENSG00000230700,ENSG00000232960,ENSG00000070770	14.7222	14	14	7	FALSE	18	17	1
ENSG00000070778	PTPN21			0	0	0	1	FALSE	0	0	0
ENSG00000070785	EIF2B3			0	0	0	1	FALSE	0	0	0
ENSG00000070808	CAMK2A			0	0	0	1	FALSE	0	0	0
ENSG00000070814	TCOF1			0	0	0	1	FALSE	0	0	0
ENSG00000070831	CDC42			0	0	0	1	FALSE	0	0	0
ENSG00000070882	OSBPL3			0	0	0	1	FALSE	0	0	0
ENSG00000070886	EPHA8			0	0	0	1	FALSE	0	0	0
ENSG00000070915	SLC12A3			0	0	0	1	FALSE	0	0	0
ENSG00000070950	RAD18			0	0	0	1	FALSE	0	0	0
ENSG00000070961	ATP2B1			0	0	0	1	FALSE	0	0	0
ENSG00000070985	TRPM5			0	0	0	1	FALSE	0	0	0
ENSG00000071051	NCK2			0	0	0	1	FALSE	0	0	0
ENSG00000071054	MAP4K4			0	0	0	1	FALSE	0	0	0
ENSG00000071073	MGAT4A			0	0	0	1	FALSE	0	0	0
ENSG00000071082	RPL31	ENSG00000122026,ENSG00000162244,ENSG00000198918,ENSG00000136942,ENSG00000229117,ENSG00000174748,ENSG00000156482,ENSG00000125691,ENSG00000108298,ENSG00000142541,ENSG00000163682,ENSG00000105640,ENSG00000122406,ENSG00000063177,ENSG00000148303,ENSG00000280858,ENSG00000188846,ENSG00000174444,ENSG00000161016,ENSG00000108107,ENSG00000167526,ENSG00000265681,ENSG00000144713,ENSG00000130255,ENSG00000137818…	ENSG00000122026,ENSG00000162244,ENSG00000136942,ENSG00000229117,ENSG00000174748,ENSG00000156482,ENSG00000125691,ENSG00000108298,ENSG00000142541,ENSG00000163682,ENSG00000105640,ENSG00000122406,ENSG00000063177,ENSG00000148303,ENSG00000280858,ENSG00000188846,ENSG00000174444,ENSG00000161016,ENSG00000108107,ENSG00000167526,ENSG00000265681,ENSG00000144713,ENSG00000130255,ENSG00000137818,ENSG00000177600…	45.3333	45	7	41	FALSE	3	0	3
ENSG00000071127	WDR1			0	0	0	1	FALSE	0	0	0
ENSG00000071189	SNX13			0	0	0	1	FALSE	0	0	0
ENSG00000071203	MS4A12			0	0	0	1	FALSE	0	0	0
ENSG00000071205	ARHGAP10			0	0	0	1	FALSE	0	0	0
ENSG00000071242	RPS6KA2			0	0	0	1	FALSE	0	0	0
ENSG00000071243	ING3	ENSG00000071243,ENSG00000127337,ENSG00000163875,ENSG00000136518,ENSG00000112983,ENSG00000196367,ENSG00000101189,ENSG00000075624,ENSG00000011258,ENSG00000123562,ENSG00000172977,ENSG00000175792,ENSG00000284901,ENSG00000163159,ENSG00000185787,ENSG00000183207,ENSG00000135999,ENSG00000120616,ENSG00000178028	ENSG00000071243,ENSG00000172977,ENSG00000120616	11	11	16	2	TRUE	2	2	0
ENSG00000071246	VASH1			0	0	0	1	FALSE	0	0	0
ENSG00000071282	LMCD1			0	0	0	1	FALSE	0	0	0
ENSG00000071462	BUD23	ENSG00000071462,ENSG00000173113	ENSG00000071462,ENSG00000173113	2	2	0	1	FALSE	1	0	1
ENSG00000071537	SEL1L			0	0	0	1	FALSE	0	0	0
ENSG00000071539	TRIP13			0	0	0	1	FALSE	0	0	0
ENSG00000071553	ATP6AP1	ENSG00000219200,ENSG00000114573,ENSG00000128524,ENSG00000100554,ENSG00000185883,ENSG00000117410,ENSG00000071553,ENSG00000033627,ENSG00000047249,ENSG00000182220,ENSG00000185344,ENSG00000110719,ENSG00000105929	ENSG00000219200,ENSG00000114573,ENSG00000128524,ENSG00000100554,ENSG00000185883,ENSG00000117410,ENSG00000071553,ENSG00000047249,ENSG00000182220	10	10	4	8	FALSE	4	0	4
ENSG00000071564	TCF3			0	0	0	1	FALSE	0	0	0
ENSG00000071575	TRIB2			0	0	0	1	FALSE	0	0	0
ENSG00000071626	DAZAP1			0	0	0	1	FALSE	0	0	0
ENSG00000071655	MBD3	ENSG00000116478,ENSG00000196591,ENSG00000167491,ENSG00000102054,ENSG00000057935,ENSG00000143614,ENSG00000261992,ENSG00000071655,ENSG00000111642,ENSG00000162521,ENSG00000182979,ENSG00000170004,ENSG00000149480	ENSG00000116478,ENSG00000196591,ENSG00000167491,ENSG00000102054,ENSG00000057935,ENSG00000143614,ENSG00000261992,ENSG00000071655,ENSG00000111642,ENSG00000162521,ENSG00000182979,ENSG00000170004,ENSG00000149480	13	13	0	12	TRUE	1	1	0
ENSG00000071677	PRLH			0	0	0	1	FALSE	0	0	0
ENSG00000071794	HLTF	ENSG00000197747,ENSG00000071794,ENSG00000182718	ENSG00000197747,ENSG00000071794,ENSG00000182718	3	3	0	2	TRUE	1	1	0
ENSG00000071859	FAM50A			0	0	0	1	FALSE	0	0	0
ENSG00000071889	FAM3A			0	0	0	1	FALSE	0	0	0
ENSG00000071894	CPSF1	ENSG00000071894,ENSG00000285049,ENSG00000145216,ENSG00000119203,ENSG00000125755,ENSG00000165934,ENSG00000160917,ENSG00000136709	ENSG00000071894,ENSG00000285049,ENSG00000145216,ENSG00000119203,ENSG00000125755,ENSG00000165934,ENSG00000160917,ENSG00000136709	8	8	0	7	FALSE	1	0	1
ENSG00000071909	MYO3B			0	0	0	1	FALSE	0	0	0
ENSG00000071967	CYBRD1			0	0	0	1	FALSE	0	0	0
ENSG00000071991	CDH19			0	0	0	1	FALSE	0	0	0
ENSG00000071994	PDCD2			0	0	0	1	FALSE	0	0	0
ENSG00000072041	SLC6A15			0	0	0	1	FALSE	0	0	0
ENSG00000072042	RDH11			0	0	0	1	FALSE	0	0	0
ENSG00000072062	PRKACA			0	0	0	1	FALSE	0	0	0
ENSG00000072071	ADGRL1			0	0	0	1	FALSE	0	0	0
ENSG00000072080	SPP2			0	0	0	1	FALSE	0	0	0
ENSG00000072110	ACTN1			0	0	0	1	FALSE	0	0	0
ENSG00000072121	ZFYVE26			0	0	0	1	FALSE	0	0	0
ENSG00000072133	RPS6KA6			0	0	0	1	FALSE	0	0	0
ENSG00000072134	EPN2			0	0	0	1	FALSE	0	0	0
ENSG00000072135	PTPN18			0	0	0	1	FALSE	0	0	0
ENSG00000072163	LIMS2			0	0	0	1	FALSE	0	0	0
ENSG00000072182	ASIC4			0	0	0	1	FALSE	0	0	0
ENSG00000072195	SPEG			0	0	0	1	FALSE	0	0	0
ENSG00000072201	LNX1			0	0	0	1	FALSE	0	0	0
ENSG00000072210	ALDH3A2			0	0	0	1	FALSE	0	0	0
ENSG00000072274	TFRC			0	0	0	1	FALSE	0	0	0
ENSG00000072310	SREBF1			0	0	0	1	FALSE	0	0	0
ENSG00000072315	TRPC5			0	0	0	1	FALSE	0	0	0
ENSG00000072364	AFF4			0	0	0	1	FALSE	0	0	0
ENSG00000072401	UBE2D1			0	0	0	1	TRUE	0	0	0
ENSG00000072415	PALS1	ENSG00000072415,ENSG00000134376,ENSG00000132849,ENSG00000148204,ENSG00000130545	ENSG00000072415,ENSG00000132849	3	3	3	1	FALSE	3	1	2
ENSG00000072422	RHOBTB1			0	0	0	1	FALSE	0	0	0
ENSG00000072501	SMC1A	ENSG00000072501,ENSG00000108055,ENSG00000164754,ENSG00000101972,ENSG00000118007	ENSG00000072501,ENSG00000108055,ENSG00000164754	4	4	2	2	FALSE	2	0	2
ENSG00000072506	HSD17B10	ENSG00000072506,ENSG00000174173,ENSG00000100890	ENSG00000072506,ENSG00000174173	2.5	2.5	1	1	FALSE	2	0	2
ENSG00000072518	MARK2			0	0	0	1	FALSE	0	0	0
ENSG00000072571	HMMR			0	0	0	1	FALSE	0	0	0
ENSG00000072609	CHFR			0	0	0	1	FALSE	0	0	0
ENSG00000072657	TRHDE			0	0	0	1	FALSE	0	0	0
ENSG00000072682	P4HA2			0	0	0	1	FALSE	0	0	0
ENSG00000072694	FCGR2B			0	0	0	1	FALSE	0	0	0
ENSG00000072736	NFATC3			0	0	0	1	FALSE	0	0	0
ENSG00000072756	TRNT1			0	0	0	1	FALSE	0	0	0
ENSG00000072778	ACADVL			0	0	0	1	FALSE	0	0	0
ENSG00000072786	STK10			0	0	0	1	FALSE	0	0	0
ENSG00000072803	FBXW11	ENSG00000072803,ENSG00000055130,ENSG00000113558,ENSG00000100387	ENSG00000072803,ENSG00000055130,ENSG00000113558,ENSG00000100387	4	4	0	3	FALSE	1	1	0
ENSG00000072818	ACAP1			0	0	0	1	FALSE	0	0	0
ENSG00000072832	CRMP1			0	0	0	1	FALSE	0	0	0
ENSG00000072840	EVC			0	0	0	1	FALSE	0	0	0
ENSG00000072849	DERL2			0	0	0	1	FALSE	0	0	0
ENSG00000072858	SIDT1			0	0	0	1	FALSE	0	0	0
ENSG00000072864	NDE1			0	0	0	1	FALSE	0	0	0
ENSG00000072952	IRAG1			0	0	0	1	FALSE	0	0	0
ENSG00000072954	TMEM38A			0	0	0	1	FALSE	0	0	0
ENSG00000072958	AP1M1	ENSG00000106367,ENSG00000166747,ENSG00000072958,ENSG00000100280,ENSG00000182287,ENSG00000152056	ENSG00000166747,ENSG00000072958,ENSG00000100280	4	4	3	2	FALSE	3	0	3
ENSG00000073008	PVR			0	0	0	1	FALSE	0	0	0
ENSG00000073050	XRCC1	ENSG00000073050,ENSG00000070501,ENSG00000005156,ENSG00000042088,ENSG00000039650,ENSG00000169621	ENSG00000073050,ENSG00000070501,ENSG00000005156,ENSG00000042088,ENSG00000039650,ENSG00000169621	6	6	0	5	FALSE	1	0	1
ENSG00000073060	SCARB1			0	0	0	1	FALSE	0	0	0
ENSG00000073067	CYP2W1			0	0	0	1	FALSE	0	0	0
ENSG00000073111	MCM2	ENSG00000181938,ENSG00000076003,ENSG00000166508,ENSG00000147536,ENSG00000101003,ENSG00000112118,ENSG00000073111,ENSG00000093009,ENSG00000100297,ENSG00000131153,ENSG00000104738	ENSG00000076003,ENSG00000166508,ENSG00000112118,ENSG00000073111,ENSG00000100297,ENSG00000104738	8.5	8.5	5	5	FALSE	2	0	2
ENSG00000073146	MOV10L1			0	0	0	1	FALSE	0	0	0
ENSG00000073150	PANX2			0	0	0	1	FALSE	0	0	0
ENSG00000073169	SELENOO			0	0	0	1	FALSE	0	0	0
ENSG00000073282	TP63			0	0	0	1	FALSE	0	0	0
ENSG00000073331	ALPK1			0	0	0	1	FALSE	0	0	0
ENSG00000073350	LLGL2	ENSG00000180900,ENSG00000274287,ENSG00000073350,ENSG00000150672,ENSG00000082458,ENSG00000132535,ENSG00000151208,ENSG00000274429,ENSG00000075711	ENSG00000180900,ENSG00000274287,ENSG00000073350	4.2	4	6	2	FALSE	5	0	5
ENSG00000073417	PDE8A			0	0	0	1	FALSE	0	0	0
ENSG00000073464	CLCN4			0	0	0	1	FALSE	0	0	0
ENSG00000073536	NLE1			0	0	0	1	FALSE	0	0	0
ENSG00000073578	SDHA	ENSG00000204370,ENSG00000143252,ENSG00000117118,ENSG00000073578	ENSG00000204370,ENSG00000143252,ENSG00000117118,ENSG00000073578	4	4	0	3	FALSE	1	0	1
ENSG00000073584	SMARCE1	ENSG00000073584,ENSG00000075624,ENSG00000099956,ENSG00000275837,ENSG00000173473,ENSG00000066117,ENSG00000108604,ENSG00000080503,ENSG00000139613,ENSG00000117713,ENSG00000082014,ENSG00000136518,ENSG00000127616,ENSG00000077080,ENSG00000130024,ENSG00000133884,ENSG00000099385,ENSG00000106635,ENSG00000110987,ENSG00000282873,ENSG00000205683,ENSG00000011332,ENSG00000189079,ENSG00000166164,ENSG00000163939	ENSG00000073584,ENSG00000075624,ENSG00000099956,ENSG00000275837	11.7742	12	21	3	TRUE	31	31	0
ENSG00000073598	FNDC8			0	0	0	1	FALSE	0	0	0
ENSG00000073605	GSDMB			0	0	0	1	FALSE	0	0	0
ENSG00000073614	KDM5A			0	0	0	1	TRUE	0	0	0
ENSG00000073670	ADAM11			0	0	0	1	FALSE	0	0	0
ENSG00000073711	PPP2R3A			0	0	0	1	FALSE	0	0	0
ENSG00000073712	FERMT2			0	0	0	1	FALSE	0	0	0
ENSG00000073734	ABCB11			0	0	0	1	FALSE	0	0	0
ENSG00000073737	DHRS9			0	0	0	1	FALSE	0	0	0
ENSG00000073754	CD5L			0	0	0	1	FALSE	0	0	0
ENSG00000073756	PTGS2			0	0	0	1	FALSE	0	0	0
ENSG00000073792	IGF2BP2			0	0	0	1	FALSE	0	0	0
ENSG00000073803	MAP3K13			0	0	0	1	FALSE	0	0	0
ENSG00000073849	ST6GAL1			0	0	0	1	FALSE	0	0	0
ENSG00000073861	TBX21			0	0	0	1	FALSE	0	0	0
ENSG00000073910	FRY			0	0	0	1	FALSE	0	0	0
ENSG00000073921	PICALM			0	0	0	1	FALSE	0	0	0
ENSG00000073969	NSF			0	0	0	1	FALSE	0	0	0
ENSG00000074047	GLI2	ENSG00000074047,ENSG00000107882	ENSG00000074047,ENSG00000107882	2	2	0	1	FALSE	1	0	1
ENSG00000074054	CLASP1			0	0	0	1	FALSE	0	0	0
ENSG00000074071	MRPS34	ENSG00000266472,ENSG00000243927,ENSG00000175110,ENSG00000181991,ENSG00000048544,ENSG00000163319,ENSG00000147586,ENSG00000113048,ENSG00000175756,ENSG00000132676,ENSG00000122140,ENSG00000102738,ENSG00000090263,ENSG00000125445,ENSG00000128626,ENSG00000283018,ENSG00000182180,ENSG00000125901,ENSG00000181610,ENSG00000120333,ENSG00000062582,ENSG00000116898,ENSG00000239789,ENSG00000074071,ENSG00000132300…	ENSG00000266472,ENSG00000243927,ENSG00000175110,ENSG00000181991,ENSG00000048544,ENSG00000163319,ENSG00000147586,ENSG00000113048,ENSG00000175756,ENSG00000132676,ENSG00000122140,ENSG00000102738,ENSG00000090263,ENSG00000125445,ENSG00000128626,ENSG00000283018,ENSG00000182180,ENSG00000125901,ENSG00000181610,ENSG00000120333,ENSG00000062582,ENSG00000116898,ENSG00000239789,ENSG00000074071,ENSG00000132300…	37	37	0	36	FALSE	1	0	1
ENSG00000074181	NOTCH3			0	0	0	1	FALSE	0	0	0
ENSG00000074201	CLNS1A	ENSG00000074201,ENSG00000100462,ENSG00000116455	ENSG00000074201,ENSG00000100462,ENSG00000116455	3	3	0	2	TRUE	1	1	0
ENSG00000074211	PPP2R2C			0	0	0	1	FALSE	0	0	0
ENSG00000074219	TEAD2			0	0	0	1	FALSE	0	0	0
ENSG00000074266	EED	ENSG00000178691,ENSG00000162521,ENSG00000273604,ENSG00000277303,ENSG00000074266,ENSG00000108799,ENSG00000143033,ENSG00000106462,ENSG00000119403,ENSG00000102054,ENSG00000196233,ENSG00000112511,ENSG00000225553,ENSG00000008083,ENSG00000139154	ENSG00000178691,ENSG00000074266	6.71429	7	13	1	TRUE	28	28	0
ENSG00000074276	CDHR2			0	0	0	1	FALSE	0	0	0
ENSG00000074317	SNCB			0	0	0	1	FALSE	0	0	0
ENSG00000074319	TSG101	ENSG00000160948,ENSG00000285339,ENSG00000155975,ENSG00000074319,ENSG00000196814,ENSG00000139722,ENSG00000165006,ENSG00000167987,ENSG00000176428,ENSG00000141971	ENSG00000160948,ENSG00000285339,ENSG00000074319	5	5	7	2	FALSE	12	0	12
ENSG00000074356	NCBP3	ENSG00000136937,ENSG00000074356,ENSG00000100227,ENSG00000125676,ENSG00000122068,ENSG00000123136,ENSG00000058673,ENSG00000100632,ENSG00000100296,ENSG00000163634,ENSG00000051596,ENSG00000131652,ENSG00000205323,ENSG00000102021,ENSG00000160679,ENSG00000079134,ENSG00000198563,ENSG00000215425,ENSG00000225073,ENSG00000225859,ENSG00000229496,ENSG00000230624,ENSG00000235439	ENSG00000074356	12.6667	15	22	0	FALSE	3	2	1
ENSG00000074370	ATP2A3			0	0	0	1	FALSE	0	0	0
ENSG00000074410	CA12			0	0	0	1	FALSE	0	0	0
ENSG00000074416	MGLL			0	0	0	1	FALSE	0	0	0
ENSG00000074527	NTN4			0	0	0	1	FALSE	0	0	0
ENSG00000074582	BCS1L			0	0	0	1	FALSE	0	0	0
ENSG00000074590	NUAK1			0	0	0	1	FALSE	0	0	0
ENSG00000074603	DPP8			0	0	0	1	FALSE	0	0	0
ENSG00000074621	SLC24A1			0	0	0	1	FALSE	0	0	0
ENSG00000074657	ZNF532			0	0	0	1	TRUE	0	0	0
ENSG00000074660	SCARF1			0	0	0	1	FALSE	0	0	0
ENSG00000074695	LMAN1	ENSG00000074695,ENSG00000180398	ENSG00000074695,ENSG00000180398	2	2	0	1	FALSE	1	0	1
ENSG00000074696	HACD3			0	0	0	1	FALSE	0	0	0
ENSG00000074706	IPCEF1			0	0	0	1	FALSE	0	0	0
ENSG00000074755	ZZEF1			0	0	0	1	FALSE	0	0	0
ENSG00000074771	NOX3			0	0	0	1	FALSE	0	0	0
ENSG00000074800	ENO1			0	0	0	1	FALSE	0	0	0
ENSG00000074803	SLC12A1			0	0	0	1	FALSE	0	0	0
ENSG00000074842	MYDGF			0	0	0	1	FALSE	0	0	0
ENSG00000074855	ANO8			0	0	0	1	FALSE	0	0	0
ENSG00000074935	TUBE1			0	0	0	1	FALSE	0	0	0
ENSG00000074964	ARHGEF10L			0	0	0	1	FALSE	0	0	0
ENSG00000074966	TXK			0	0	0	1	FALSE	0	0	0
ENSG00000075035	WSCD2			0	0	0	1	FALSE	0	0	0
ENSG00000075043	KCNQ2			0	0	0	1	FALSE	0	0	0
ENSG00000075073	TACR2			0	0	0	1	FALSE	0	0	0
ENSG00000075089	ACTR6	ENSG00000136518,ENSG00000183207,ENSG00000075089,ENSG00000175792,ENSG00000284901,ENSG00000106400,ENSG00000178028,ENSG00000163159,ENSG00000127337,ENSG00000080603	ENSG00000136518,ENSG00000183207,ENSG00000075089,ENSG00000175792,ENSG00000284901,ENSG00000106400,ENSG00000178028,ENSG00000163159,ENSG00000127337,ENSG00000080603	10	10	0	9	TRUE	1	1	0
ENSG00000075131	TIPIN	ENSG00000111602,ENSG00000075131	ENSG00000111602,ENSG00000075131	2	2	0	1	FALSE	1	0	1
ENSG00000075142	SRI			0	0	0	1	FALSE	0	0	0
ENSG00000075151	EIF4G3	ENSG00000161960,ENSG00000151247,ENSG00000075151,ENSG00000156976	ENSG00000151247,ENSG00000075151	3	3	2	1	FALSE	2	0	2
ENSG00000075188	NUP37	ENSG00000058804,ENSG00000101146,ENSG00000069248,ENSG00000213024,ENSG00000196313,ENSG00000095319,ENSG00000113569,ENSG00000157020,ENSG00000125450,ENSG00000132182,ENSG00000124789,ENSG00000153207,ENSG00000120253,ENSG00000047410,ENSG00000094914,ENSG00000119392,ENSG00000153201,ENSG00000108559,ENSG00000126883,ENSG00000155561,ENSG00000093000,ENSG00000030066,ENSG00000102900,ENSG00000163002,ENSG00000139496…	ENSG00000058804,ENSG00000101146,ENSG00000069248,ENSG00000213024,ENSG00000196313,ENSG00000095319,ENSG00000113569,ENSG00000157020,ENSG00000125450,ENSG00000132182,ENSG00000124789,ENSG00000153207,ENSG00000120253,ENSG00000047410,ENSG00000094914,ENSG00000119392,ENSG00000153201,ENSG00000108559,ENSG00000126883,ENSG00000155561,ENSG00000093000,ENSG00000030066,ENSG00000102900,ENSG00000163002,ENSG00000139496…	30	30	0	29	FALSE	1	0	1
ENSG00000075213	SEMA3A			0	0	0	1	FALSE	0	0	0
ENSG00000075218	GTSE1			0	0	0	1	FALSE	0	0	0
ENSG00000075223	SEMA3C			0	0	0	1	FALSE	0	0	0
ENSG00000075234	TTC38			0	0	0	1	FALSE	0	0	0
ENSG00000075239	ACAT1			0	0	0	1	FALSE	0	0	0
ENSG00000075240	GRAMD4			0	0	0	1	FALSE	0	0	0
ENSG00000075275	CELSR1			0	0	0	1	FALSE	0	0	0
ENSG00000075290	WNT8B			0	0	0	1	FALSE	0	0	0
ENSG00000075292	ZNF638			0	0	0	1	FALSE	0	0	0
ENSG00000075303	SLC25A40			0	0	0	1	FALSE	0	0	0
ENSG00000075336	TIMM21	ENSG00000125995,ENSG00000205981,ENSG00000217930,ENSG00000282228,ENSG00000104980,ENSG00000120675,ENSG00000113013,ENSG00000265354,ENSG00000109519,ENSG00000075336,ENSG00000164284,ENSG00000134375,ENSG00000105197,ENSG00000126768	ENSG00000125995,ENSG00000205981,ENSG00000217930,ENSG00000282228,ENSG00000104980,ENSG00000120675,ENSG00000113013,ENSG00000265354,ENSG00000109519,ENSG00000075336,ENSG00000164284,ENSG00000105197	13	13	2	11	FALSE	2	0	2
ENSG00000075340	ADD2	ENSG00000075340,ENSG00000087274	ENSG00000075340,ENSG00000087274	2	2	0	1	FALSE	1	0	1
ENSG00000075388	FGF4			0	0	0	1	FALSE	0	0	0
ENSG00000075391	RASAL2			0	0	0	1	FALSE	0	0	0
ENSG00000075399	VPS9D1			0	0	0	1	FALSE	0	0	0
ENSG00000075407	ZNF37A			0	0	0	1	FALSE	0	0	0
ENSG00000075413	MARK3			0	0	0	1	FALSE	0	0	0
ENSG00000075415	SLC25A3			0	0	0	1	FALSE	0	0	0
ENSG00000075420	FNDC3B			0	0	0	1	FALSE	0	0	0
ENSG00000075426	FOSL2	ENSG00000075426,ENSG00000115966,ENSG00000162772,ENSG00000170653	ENSG00000075426	2	2	3	0	FALSE	3	1	2
ENSG00000075429	CACNG5			0	0	0	1	FALSE	0	0	0
ENSG00000075461	CACNG4			0	0	0	1	FALSE	0	0	0
ENSG00000075539	FRYL			0	0	0	1	FALSE	0	0	0
ENSG00000075568	TMEM131			0	0	0	1	FALSE	0	0	0
ENSG00000075618	FSCN1			0	0	0	1	FALSE	0	0	0
ENSG00000075624	ACTB	ENSG00000073584,ENSG00000075624,ENSG00000099956,ENSG00000275837,ENSG00000173473,ENSG00000066117,ENSG00000108604,ENSG00000080503,ENSG00000139613,ENSG00000117713,ENSG00000082014,ENSG00000136518,ENSG00000127616,ENSG00000077080,ENSG00000130024,ENSG00000133884,ENSG00000099385,ENSG00000106635,ENSG00000110987,ENSG00000282873,ENSG00000028310,ENSG00000141380,ENSG00000063169,ENSG00000112624,ENSG00000205683…	ENSG00000075624	12	12	45	0	TRUE	40	40	0
ENSG00000075643	MOCOS			0	0	0	1	FALSE	0	0	0
ENSG00000075651	PLD1			0	0	0	1	FALSE	0	0	0
ENSG00000075673	ATP12A			0	0	0	1	FALSE	0	0	0
ENSG00000075702	WDR62			0	0	0	1	FALSE	0	0	0
ENSG00000075711	DLG1	ENSG00000131899,ENSG00000284137,ENSG00000075711,ENSG00000180900,ENSG00000274287,ENSG00000073350	ENSG00000075711,ENSG00000180900,ENSG00000274287	4.5	4.5	3	2	FALSE	2	0	2
ENSG00000075785	RAB7A			0	0	0	1	FALSE	0	0	0
ENSG00000075790	BCAP29			0	0	0	1	FALSE	0	0	0
ENSG00000075826	SEC31B	ENSG00000176986,ENSG00000113615,ENSG00000075826,ENSG00000152700,ENSG00000138674,ENSG00000138802,ENSG00000157020,ENSG00000150961,ENSG00000079332	ENSG00000176986,ENSG00000113615,ENSG00000075826,ENSG00000152700,ENSG00000138674,ENSG00000138802,ENSG00000157020,ENSG00000150961,ENSG00000079332	9	9	0	8	FALSE	1	0	1
ENSG00000075856	SART3			0	0	0	1	FALSE	0	0	0
ENSG00000075884	ARHGAP15			0	0	0	1	FALSE	0	0	0
ENSG00000075886	TUBA3D			0	0	0	1	FALSE	0	0	0
ENSG00000075891	PAX2			0	0	0	1	FALSE	0	0	0
ENSG00000075914	EXOSC7	ENSG00000178896,ENSG00000171311,ENSG00000223496,ENSG00000107371,ENSG00000123737,ENSG00000166938,ENSG00000075914,ENSG00000120699,ENSG00000130713,ENSG00000077348,ENSG00000171824,ENSG00000083520	ENSG00000178896,ENSG00000171311,ENSG00000223496,ENSG00000107371,ENSG00000123737,ENSG00000075914,ENSG00000120699,ENSG00000130713,ENSG00000077348	10.4	10	3	8	TRUE	5	5	0
ENSG00000075945	KIFAP3	ENSG00000075945,ENSG00000101350,ENSG00000131437,ENSG00000084731	ENSG00000075945,ENSG00000131437	3	3	2	1	FALSE	2	0	2
ENSG00000075975	MKRN2			0	0	0	1	FALSE	0	0	0
ENSG00000076003	MCM6	ENSG00000181938,ENSG00000076003,ENSG00000166508,ENSG00000147536,ENSG00000101003,ENSG00000112118,ENSG00000073111,ENSG00000093009,ENSG00000100297,ENSG00000131153,ENSG00000104738	ENSG00000076003,ENSG00000166508,ENSG00000112118,ENSG00000073111,ENSG00000100297,ENSG00000104738	8.5	8.5	5	5	FALSE	2	0	2
ENSG00000076043	REXO2			0	0	0	1	FALSE	0	0	0
ENSG00000076053	RBM7	ENSG00000039123,ENSG00000033030,ENSG00000076053	ENSG00000039123,ENSG00000033030,ENSG00000076053	3	3	0	2	FALSE	1	0	1
ENSG00000076067	RBMS2			0	0	0	1	FALSE	0	0	0
ENSG00000076108	BAZ2A	ENSG00000153147,ENSG00000076108	ENSG00000153147,ENSG00000076108	2	2	0	1	TRUE	1	1	0
ENSG00000076201	PTPN23			0	0	0	1	FALSE	0	0	0
ENSG00000076242	MLH1			0	0	0	1	FALSE	0	0	0
ENSG00000076248	UNG			0	0	0	1	FALSE	0	0	0
ENSG00000076258	FMO4			0	0	0	1	FALSE	0	0	0
ENSG00000076321	KLHL20	ENSG00000036257,ENSG00000100387,ENSG00000076321	ENSG00000036257,ENSG00000100387,ENSG00000076321	3	3	0	2	FALSE	1	1	0
ENSG00000076344	RGS11			0	0	0	1	FALSE	0	0	0
ENSG00000076351	SLC46A1			0	0	0	1	FALSE	0	0	0
ENSG00000076356	PLXNA2			0	0	0	1	FALSE	0	0	0
ENSG00000076382	SPAG5			0	0	0	1	FALSE	0	0	0
ENSG00000076513	ANKRD13A			0	0	0	1	FALSE	0	0	0
ENSG00000076554	TPD52			0	0	0	1	FALSE	0	0	0
ENSG00000076555	ACACB			0	0	0	1	FALSE	0	0	0
ENSG00000076604	TRAF4			0	0	0	1	FALSE	0	0	0
ENSG00000076641	PAG1			0	0	0	1	FALSE	0	0	0
ENSG00000076650	GPATCH1			0	0	0	1	FALSE	0	0	0
ENSG00000076662	ICAM3			0	0	0	1	FALSE	0	0	0
ENSG00000076685	NT5C2			0	0	0	1	FALSE	0	0	0
ENSG00000076706	MCAM			0	0	0	1	FALSE	0	0	0
ENSG00000076716	GPC4			0	0	0	1	FALSE	0	0	0
ENSG00000076770	MBNL3			0	0	0	1	FALSE	0	0	0
ENSG00000076826	CAMSAP3			0	0	0	1	FALSE	0	0	0
ENSG00000076864	RAP1GAP			0	0	0	1	FALSE	0	0	0
ENSG00000076924	XAB2	ENSG00000076924,ENSG00000084072,ENSG00000240682,ENSG00000198783,ENSG00000021776	ENSG00000076924,ENSG00000084072,ENSG00000240682,ENSG00000198783,ENSG00000021776	5	5	0	4	FALSE	1	0	1
ENSG00000076928	ARHGEF1			0	0	0	1	FALSE	0	0	0
ENSG00000076944	STXBP2			0	0	0	1	FALSE	0	0	0
ENSG00000076984	MAP2K7			0	0	0	1	FALSE	0	0	0
ENSG00000077009	NMRK2			0	0	0	1	FALSE	0	0	0
ENSG00000077044	DGKD			0	0	0	1	FALSE	0	0	0
ENSG00000077063	CTTNBP2			0	0	0	1	FALSE	0	0	0
ENSG00000077080	ACTL6B	ENSG00000173473,ENSG00000139613,ENSG00000066117,ENSG00000082014,ENSG00000117713,ENSG00000075624,ENSG00000073584,ENSG00000099956,ENSG00000275837,ENSG00000080503,ENSG00000108604,ENSG00000077080,ENSG00000127616,ENSG00000028310,ENSG00000063169,ENSG00000141380,ENSG00000099385,ENSG00000110987,ENSG00000282873,ENSG00000106635,ENSG00000112624,ENSG00000205683,ENSG00000011332,ENSG00000189079,ENSG00000166164…	ENSG00000075624,ENSG00000077080	11.5238	12	25	1	TRUE	21	21	0
ENSG00000077092	RARB			0	0	0	1	FALSE	0	0	0
ENSG00000077097	TOP2B			0	0	0	1	TRUE	0	0	0
ENSG00000077147	TM9SF3			0	0	0	1	FALSE	0	0	0
ENSG00000077150	NFKB2			0	0	0	1	FALSE	0	0	0
ENSG00000077152	UBE2T			0	0	0	1	TRUE	0	0	0
ENSG00000077157	PPP1R12B			0	0	0	1	FALSE	0	0	0
ENSG00000077232	DNAJC10			0	0	0	1	FALSE	0	0	0
ENSG00000077235	GTF3C1	ENSG00000077235,ENSG00000115207,ENSG00000119041,ENSG00000125484,ENSG00000155115,ENSG00000148308	ENSG00000077235,ENSG00000115207,ENSG00000119041,ENSG00000125484,ENSG00000155115,ENSG00000148308	6	6	0	5	FALSE	1	1	0
ENSG00000077238	IL4R			0	0	0	1	FALSE	0	0	0
ENSG00000077254	USP33			0	0	0	1	FALSE	0	0	0
ENSG00000077264	PAK3			0	0	0	1	FALSE	0	0	0
ENSG00000077274	CAPN6			0	0	0	1	FALSE	0	0	0
ENSG00000077279	DCX			0	0	0	1	FALSE	0	0	0
ENSG00000077312	SNRPA	ENSG00000125743,ENSG00000182004,ENSG00000139343,ENSG00000100028,ENSG00000125835,ENSG00000167088,ENSG00000077312,ENSG00000143977,ENSG00000124562,ENSG00000104852,ENSG00000168883,ENSG00000108883,ENSG00000170860,ENSG00000175467,ENSG00000128534,ENSG00000060688,ENSG00000136875,ENSG00000106355,ENSG00000100138,ENSG00000141759,ENSG00000174231,ENSG00000274442,ENSG00000172850,ENSG00000204392,ENSG00000224979…	ENSG00000125743,ENSG00000182004,ENSG00000139343,ENSG00000100028,ENSG00000125835,ENSG00000167088,ENSG00000077312,ENSG00000143977	27	27	38	7	FALSE	2	1	1
ENSG00000077327	SPAG6			0	0	0	1	FALSE	0	0	0
ENSG00000077348	EXOSC5	ENSG00000178896,ENSG00000171311,ENSG00000223496,ENSG00000107371,ENSG00000123737,ENSG00000166938,ENSG00000075914,ENSG00000120699,ENSG00000130713,ENSG00000077348,ENSG00000171824,ENSG00000083520	ENSG00000178896,ENSG00000171311,ENSG00000223496,ENSG00000107371,ENSG00000123737,ENSG00000075914,ENSG00000120699,ENSG00000130713,ENSG00000077348	10.4	10	3	8	TRUE	5	5	0
ENSG00000077380	DYNC1I2	ENSG00000088986,ENSG00000125971,ENSG00000197102,ENSG00000077380,ENSG00000135720,ENSG00000146425	ENSG00000088986,ENSG00000125971,ENSG00000197102,ENSG00000077380,ENSG00000135720,ENSG00000146425	6	6	0	5	FALSE	1	0	1
ENSG00000077420	APBB1IP			0	0	0	1	FALSE	0	0	0
ENSG00000077454	LRCH4			0	0	0	1	FALSE	0	0	0
ENSG00000077458	FAM76B			0	0	0	1	FALSE	0	0	0
ENSG00000077463	SIRT6			0	0	0	1	TRUE	0	0	0
ENSG00000077498	TYR			0	0	0	1	FALSE	0	0	0
ENSG00000077514	POLD3	ENSG00000077514,ENSG00000106628,ENSG00000009413,ENSG00000116670,ENSG00000175482,ENSG00000062822	ENSG00000077514,ENSG00000106628	4	4	4	1	FALSE	2	0	2
ENSG00000077522	ACTN2			0	0	0	1	FALSE	0	0	0
ENSG00000077549	CAPZB			0	0	0	1	FALSE	0	0	0
ENSG00000077585	GPR137B			0	0	0	1	FALSE	0	0	0
ENSG00000077616	NAALAD2			0	0	0	1	FALSE	0	0	0
ENSG00000077684	JADE1	ENSG00000136504,ENSG00000163875,ENSG00000077684,ENSG00000111653,ENSG00000168395	ENSG00000136504,ENSG00000163875,ENSG00000077684	4	4	2	2	TRUE	2	2	0
ENSG00000077713	SLC25A43			0	0	0	1	FALSE	0	0	0
ENSG00000077721	UBE2A			0	0	0	1	TRUE	0	0	0
ENSG00000077782	FGFR1			0	0	0	1	FALSE	0	0	0
ENSG00000077800	FKBP6			0	0	0	1	FALSE	0	0	0
ENSG00000077935	SMC1B	ENSG00000108055,ENSG00000164754,ENSG00000066923,ENSG00000077935,ENSG00000244588,ENSG00000100918,ENSG00000285007	ENSG00000108055,ENSG00000066923,ENSG00000077935	4.33333	4	4	2	FALSE	3	0	3
ENSG00000077942	FBLN1			0	0	0	1	FALSE	0	0	0
ENSG00000077943	ITGA8	ENSG00000150093,ENSG00000077943	ENSG00000150093,ENSG00000077943	2	2	0	1	FALSE	1	0	1
ENSG00000077984	CST7			0	0	0	1	FALSE	0	0	0
ENSG00000078018	MAP2			0	0	0	1	FALSE	0	0	0
ENSG00000078043	PIAS2			0	0	0	1	FALSE	0	0	0
ENSG00000078053	AMPH			0	0	0	1	FALSE	0	0	0
ENSG00000078061	ARAF			0	0	0	1	FALSE	0	0	0
ENSG00000078070	MCCC1	ENSG00000131844,ENSG00000078070	ENSG00000131844,ENSG00000078070	2	2	0	1	FALSE	1	0	1
ENSG00000078081	LAMP3			0	0	0	1	FALSE	0	0	0
ENSG00000078098	FAP			0	0	0	1	FALSE	0	0	0
ENSG00000078114	NEBL			0	0	0	1	FALSE	0	0	0
ENSG00000078124	ACER3			0	0	0	1	FALSE	0	0	0
ENSG00000078140	UBE2K			0	0	0	1	FALSE	0	0	0
ENSG00000078142	PIK3C3	ENSG00000196455,ENSG00000126775,ENSG00000126581,ENSG00000078142,ENSG00000198382	ENSG00000196455,ENSG00000126581,ENSG00000078142	4	4	2	2	FALSE	2	0	2
ENSG00000078177	N4BP2			0	0	0	1	FALSE	0	0	0
ENSG00000078237	TIGAR			0	0	0	1	FALSE	0	0	0
ENSG00000078246	TULP3			0	0	0	1	FALSE	0	0	0
ENSG00000078269	SYNJ2			0	0	0	1	FALSE	0	0	0
ENSG00000078295	ADCY2			0	0	0	1	FALSE	0	0	0
ENSG00000078304	PPP2R5C			0	0	0	1	FALSE	0	0	0
ENSG00000078328	RBFOX1			0	0	0	1	FALSE	0	0	0
ENSG00000078369	GNB1			0	0	0	1	FALSE	0	0	0
ENSG00000078399	HOXA9			0	0	0	1	FALSE	0	0	0
ENSG00000078401	EDN1			0	0	0	1	FALSE	0	0	0
ENSG00000078403	MLLT10			0	0	0	1	TRUE	0	0	0
ENSG00000078487	ZCWPW1			0	0	0	1	TRUE	0	0	0
ENSG00000078549	ADCYAP1R1			0	0	0	1	FALSE	0	0	0
ENSG00000078579	FGF20			0	0	0	1	FALSE	0	0	0
ENSG00000078589	P2RY10			0	0	0	1	FALSE	0	0	0
ENSG00000078596	ITM2A			0	0	0	1	FALSE	0	0	0
ENSG00000078618	NRDC			0	0	0	1	FALSE	0	0	0
ENSG00000078668	VDAC3			0	0	0	1	FALSE	0	0	0
ENSG00000078674	PCM1			0	0	0	1	FALSE	0	0	0
ENSG00000078687	TNRC6C			0	0	0	1	FALSE	0	0	0
ENSG00000078699	CBFA2T2			0	0	0	1	FALSE	0	0	0
ENSG00000078725	BRINP1			0	0	0	1	FALSE	0	0	0
ENSG00000078747	ITCH			0	0	0	1	FALSE	0	0	0
ENSG00000078795	PKD2L2			0	0	0	1	FALSE	0	0	0
ENSG00000078804	TP53INP2			0	0	0	1	FALSE	0	0	0
ENSG00000078808	SDF4			0	0	0	1	FALSE	0	0	0
ENSG00000078814	MYH7B			0	0	0	1	FALSE	0	0	0
ENSG00000078898	BPIFB2			0	0	0	1	FALSE	0	0	0
ENSG00000078900	TP73			0	0	0	1	FALSE	0	0	0
ENSG00000078902	TOLLIP			0	0	0	1	FALSE	0	0	0
ENSG00000078967	UBE2D4			0	0	0	1	FALSE	0	0	0
ENSG00000079101	CLUL1			0	0	0	1	FALSE	0	0	0
ENSG00000079102	RUNX1T1			0	0	0	1	FALSE	0	0	0
ENSG00000079112	CDH17			0	0	0	1	FALSE	0	0	0
ENSG00000079134	THOC1	ENSG00000100227,ENSG00000125676,ENSG00000122068,ENSG00000123136,ENSG00000058673,ENSG00000100632,ENSG00000100296,ENSG00000163634,ENSG00000051596,ENSG00000131652,ENSG00000205323,ENSG00000102021,ENSG00000160679,ENSG00000074356,ENSG00000079134,ENSG00000198563,ENSG00000215425,ENSG00000225073,ENSG00000225859,ENSG00000229496,ENSG00000230624,ENSG00000235439	ENSG00000100227,ENSG00000125676,ENSG00000122068,ENSG00000058673,ENSG00000100632,ENSG00000100296,ENSG00000163634,ENSG00000051596,ENSG00000131652,ENSG00000205323,ENSG00000102021,ENSG00000160679,ENSG00000074356,ENSG00000079134	18	18	8	13	FALSE	2	2	0
ENSG00000079150	FKBP7			0	0	0	1	FALSE	0	0	0
ENSG00000079156	OSBPL6			0	0	0	1	FALSE	0	0	0
ENSG00000079215	SLC1A3			0	0	0	1	FALSE	0	0	0
ENSG00000079246	XRCC5	ENSG00000253729,ENSG00000196419,ENSG00000079246	ENSG00000196419,ENSG00000079246	2.5	2.5	1	1	FALSE	2	1	1
ENSG00000079257	LXN			0	0	0	1	FALSE	0	0	0
ENSG00000079263	SP140			0	0	0	1	TRUE	0	0	0
ENSG00000079277	MKNK1			0	0	0	1	FALSE	0	0	0
ENSG00000079308	TNS1			0	0	0	1	FALSE	0	0	0
ENSG00000079313	REXO1			0	0	0	1	FALSE	0	0	0
ENSG00000079332	SAR1A	ENSG00000176986,ENSG00000113615,ENSG00000075826,ENSG00000152700,ENSG00000138674,ENSG00000138802,ENSG00000157020,ENSG00000150961,ENSG00000079332	ENSG00000176986,ENSG00000113615,ENSG00000075826,ENSG00000152700,ENSG00000138674,ENSG00000138802,ENSG00000157020,ENSG00000150961,ENSG00000079332	9	9	0	8	FALSE	1	0	1
ENSG00000079335	CDC14A			0	0	0	1	FALSE	0	0	0
ENSG00000079337	RAPGEF3			0	0	0	1	FALSE	0	0	0
ENSG00000079385	CEACAM1			0	0	0	1	FALSE	0	0	0
ENSG00000079387	SENP1			0	0	0	1	TRUE	0	0	0
ENSG00000079393	DUSP13B			0	0	0	1	FALSE	0	0	0
ENSG00000079432	CIC			0	0	0	1	FALSE	0	0	0
ENSG00000079435	LIPE			0	0	0	1	FALSE	0	0	0
ENSG00000079459	FDFT1			0	0	0	1	FALSE	0	0	0
ENSG00000079462	PAFAH1B3			0	0	0	1	FALSE	0	0	0
ENSG00000079482	OPHN1			0	0	0	1	FALSE	0	0	0
ENSG00000079557	AFM			0	0	0	1	FALSE	0	0	0
ENSG00000079616	KIF22			0	0	0	1	FALSE	0	0	0
ENSG00000079689	SCGN			0	0	0	1	FALSE	0	0	0
ENSG00000079691	CARMIL1			0	0	0	1	FALSE	0	0	0
ENSG00000079739	PGM1			0	0	0	1	FALSE	0	0	0
ENSG00000079785	DDX1	ENSG00000087302,ENSG00000171262,ENSG00000119812,ENSG00000176261,ENSG00000079785,ENSG00000100220,ENSG00000135974	ENSG00000087302,ENSG00000171262,ENSG00000119812,ENSG00000176261,ENSG00000079785,ENSG00000100220,ENSG00000135974	7	7	0	6	FALSE	1	0	1
ENSG00000079805	DNM2			0	0	0	1	FALSE	0	0	0
ENSG00000079819	EPB41L2			0	0	0	1	FALSE	0	0	0
ENSG00000079841	RIMS1			0	0	0	1	FALSE	0	0	0
ENSG00000079931	MOXD1			0	0	0	1	FALSE	0	0	0
ENSG00000079950	STX7			0	0	0	1	FALSE	0	0	0
ENSG00000079974	RABL2B			0	0	0	1	FALSE	0	0	0
ENSG00000079999	KEAP1	ENSG00000036257,ENSG00000079999,ENSG00000100387	ENSG00000036257,ENSG00000079999,ENSG00000100387	3	3	0	2	TRUE	1	1	0
ENSG00000080007	DDX43			0	0	0	1	FALSE	0	0	0
ENSG00000080031	PTPRH			0	0	0	1	FALSE	0	0	0
ENSG00000080166	DCT			0	0	0	1	FALSE	0	0	0
ENSG00000080189	SLC35C2			0	0	0	1	FALSE	0	0	0
ENSG00000080200	CRYBG3			0	0	0	1	FALSE	0	0	0
ENSG00000080224	EPHA6			0	0	0	1	FALSE	0	0	0
ENSG00000080293	SCTR			0	0	0	1	FALSE	0	0	0
ENSG00000080298	RFX3			0	0	0	1	FALSE	0	0	0
ENSG00000080345	RIF1			0	0	0	1	FALSE	0	0	0
ENSG00000080371	RAB21			0	0	0	1	FALSE	0	0	0
ENSG00000080493	SLC4A4			0	0	0	1	FALSE	0	0	0
ENSG00000080503	SMARCA2	ENSG00000073584,ENSG00000075624,ENSG00000099956,ENSG00000275837,ENSG00000173473,ENSG00000066117,ENSG00000108604,ENSG00000080503,ENSG00000139613,ENSG00000117713,ENSG00000082014,ENSG00000136518,ENSG00000077080,ENSG00000099385,ENSG00000110987,ENSG00000282873,ENSG00000028310,ENSG00000141380,ENSG00000063169,ENSG00000106635,ENSG00000112624,ENSG00000205683,ENSG00000011332,ENSG00000130024	ENSG00000075624,ENSG00000080503	11.6111	12	22	1	TRUE	18	18	0
ENSG00000080511	RDH8			0	0	0	1	FALSE	0	0	0
ENSG00000080546	SESN1			0	0	0	1	FALSE	0	0	0
ENSG00000080561	MID2			0	0	0	1	FALSE	0	0	0
ENSG00000080572	DNAAF6			0	0	0	1	FALSE	0	0	0
ENSG00000080573	COL5A3	ENSG00000080573,ENSG00000204262,ENSG00000130635	ENSG00000080573,ENSG00000204262,ENSG00000130635	3	3	0	2	FALSE	1	0	1
ENSG00000080603	SRCAP	ENSG00000136518,ENSG00000183207,ENSG00000075089,ENSG00000175792,ENSG00000284901,ENSG00000106400,ENSG00000178028,ENSG00000163159,ENSG00000127337,ENSG00000080603	ENSG00000136518,ENSG00000183207,ENSG00000075089,ENSG00000175792,ENSG00000284901,ENSG00000106400,ENSG00000178028,ENSG00000163159,ENSG00000127337,ENSG00000080603	10	10	0	9	TRUE	1	1	0
ENSG00000080608	PUM3			0	0	0	1	FALSE	0	0	0
ENSG00000080618	CPB2			0	0	0	1	FALSE	0	0	0
ENSG00000080644	CHRNA3			0	0	0	1	FALSE	0	0	0
ENSG00000080709	KCNN2			0	0	0	1	FALSE	0	0	0
ENSG00000080802	CNOT4	ENSG00000080802,ENSG00000125107,ENSG00000158435,ENSG00000088038,ENSG00000273943,ENSG00000274176,ENSG00000274616,ENSG00000274941,ENSG00000275979,ENSG00000276082,ENSG00000277114,ENSG00000277600,ENSG00000277615,ENSG00000182973,ENSG00000113300,ENSG00000198791,ENSG00000111596,ENSG00000149115,ENSG00000144580,ENSG00000155508,ENSG00000138767	ENSG00000080802,ENSG00000125107,ENSG00000158435,ENSG00000088038,ENSG00000273943,ENSG00000274176,ENSG00000274616,ENSG00000274941,ENSG00000275979,ENSG00000276082,ENSG00000277114,ENSG00000277600,ENSG00000277615,ENSG00000182973,ENSG00000111596,ENSG00000149115,ENSG00000144580	19	19	4	16	FALSE	4	0	4
ENSG00000080815	PSEN1			0	0	0	1	FALSE	0	0	0
ENSG00000080819	CPOX			0	0	0	1	FALSE	0	0	0
ENSG00000080822	CLDND1			0	0	0	1	FALSE	0	0	0
ENSG00000080823	MOK			0	0	0	1	FALSE	0	0	0
ENSG00000080824	HSP90AA1	ENSG00000080824,ENSG00000105401	ENSG00000080824,ENSG00000105401	2	2	0	1	FALSE	1	0	1
ENSG00000080839	RBL1	ENSG00000133740,ENSG00000080839,ENSG00000183814,ENSG00000114126,ENSG00000267796,ENSG00000205250,ENSG00000198176,ENSG00000162521,ENSG00000189308	ENSG00000133740,ENSG00000080839,ENSG00000183814,ENSG00000114126,ENSG00000267796,ENSG00000205250,ENSG00000198176,ENSG00000162521,ENSG00000189308	9	9	0	8	FALSE	1	1	0
ENSG00000080845	DLGAP4			0	0	0	1	FALSE	0	0	0
ENSG00000080854	IGSF9B			0	0	0	1	FALSE	0	0	0
ENSG00000080910	CFHR2			0	0	0	1	FALSE	0	0	0
ENSG00000080986	NDC80	ENSG00000143228,ENSG00000160783,ENSG00000149636,ENSG00000117697,ENSG00000137812,ENSG00000152253,ENSG00000277909,ENSG00000161888,ENSG00000080986,ENSG00000167842,ENSG00000122952	ENSG00000143228,ENSG00000152253,ENSG00000277909,ENSG00000161888,ENSG00000080986	8	8	6	4	FALSE	2	1	1
ENSG00000081014	AP4E1	ENSG00000221838,ENSG00000134262,ENSG00000081014,ENSG00000100478	ENSG00000221838,ENSG00000134262,ENSG00000081014,ENSG00000100478	4	4	0	3	FALSE	1	0	1
ENSG00000081019	RSBN1			0	0	0	1	FALSE	0	0	0
ENSG00000081026	MAGI3			0	0	0	1	FALSE	0	0	0
ENSG00000081041	CXCL2			0	0	0	1	FALSE	0	0	0
ENSG00000081051	AFP			0	0	0	1	FALSE	0	0	0
ENSG00000081052	COL4A4	ENSG00000081052,ENSG00000188153,ENSG00000169031	ENSG00000081052,ENSG00000188153,ENSG00000169031	3	3	0	2	FALSE	1	0	1
ENSG00000081059	TCF7			0	0	0	1	FALSE	0	0	0
ENSG00000081087	OSTM1	ENSG00000081087,ENSG00000103249	ENSG00000081087,ENSG00000103249	2	2	0	1	FALSE	1	0	1
ENSG00000081138	CDH7			0	0	0	1	FALSE	0	0	0
ENSG00000081148	IMPG2			0	0	0	1	FALSE	0	0	0
ENSG00000081154	PCNP			0	0	0	1	FALSE	0	0	0
ENSG00000081177	EXD2			0	0	0	1	FALSE	0	0	0
ENSG00000081181	ARG2			0	0	0	1	FALSE	0	0	0
ENSG00000081189	MEF2C			0	0	0	1	FALSE	0	0	0
ENSG00000081237	PTPRC			0	0	0	1	FALSE	0	0	0
ENSG00000081248	CACNA1S	ENSG00000067191,ENSG00000108878,ENSG00000081248	ENSG00000067191,ENSG00000108878,ENSG00000081248	3	3	0	2	FALSE	1	0	1
ENSG00000081277	PKP1			0	0	0	1	FALSE	0	0	0
ENSG00000081307	UBA5			0	0	0	1	FALSE	0	0	0
ENSG00000081320	STK17B			0	0	0	1	FALSE	0	0	0
ENSG00000081377	CDC14B			0	0	0	1	FALSE	0	0	0
ENSG00000081386	ZNF510			0	0	0	1	FALSE	0	0	0
ENSG00000081479	LRP2			0	0	0	1	FALSE	0	0	0
ENSG00000081665	ZNF506			0	0	0	1	FALSE	0	0	0
ENSG00000081692	JMJD4			0	0	0	1	FALSE	0	0	0
ENSG00000081721	DUSP12			0	0	0	1	FALSE	0	0	0
ENSG00000081760	AACS			0	0	0	1	FALSE	0	0	0
ENSG00000081791	DELE1			0	0	0	1	FALSE	0	0	0
ENSG00000081800	SLC13A1			0	0	0	1	FALSE	0	0	0
ENSG00000081803	CADPS2			0	0	0	1	FALSE	0	0	0
ENSG00000081818	PCDHB4			0	0	0	1	FALSE	0	0	0
ENSG00000081842	PCDHA6			0	0	0	1	FALSE	0	0	0
ENSG00000081853	PCDHGA2			0	0	0	1	FALSE	0	0	0
ENSG00000081870	IFT25	ENSG00000109083,ENSG00000101052,ENSG00000068885,ENSG00000081870,ENSG00000138002,ENSG00000096872,ENSG00000122970,ENSG00000118096,ENSG00000204104,ENSG00000105948,ENSG00000196659,ENSG00000032742,ENSG00000103351,ENSG00000100360,ENSG00000128581,ENSG00000114446	ENSG00000109083,ENSG00000101052,ENSG00000068885,ENSG00000081870,ENSG00000138002,ENSG00000096872,ENSG00000122970,ENSG00000118096,ENSG00000204104,ENSG00000105948,ENSG00000196659,ENSG00000032742,ENSG00000103351,ENSG00000100360,ENSG00000128581,ENSG00000114446	16	16	0	15	FALSE	1	0	1
ENSG00000081913	PHLPP1			0	0	0	1	FALSE	0	0	0
ENSG00000081923	ATP8B1	ENSG00000081923,ENSG00000112697,ENSG00000182107	ENSG00000081923	2	2	2	0	FALSE	2	0	2
ENSG00000081985	IL12RB2			0	0	0	1	FALSE	0	0	0
ENSG00000082014	SMARCD3	ENSG00000073584,ENSG00000075624,ENSG00000099956,ENSG00000275837,ENSG00000173473,ENSG00000066117,ENSG00000108604,ENSG00000080503,ENSG00000139613,ENSG00000117713,ENSG00000082014,ENSG00000136518,ENSG00000127616,ENSG00000077080,ENSG00000205683,ENSG00000011332,ENSG00000130024	ENSG00000073584,ENSG00000075624,ENSG00000099956,ENSG00000275837,ENSG00000173473,ENSG00000066117,ENSG00000139613,ENSG00000082014	12	12	9	7	TRUE	24	24	0
ENSG00000082068	WDR70			0	0	0	1	FALSE	0	0	0
ENSG00000082074	FYB1			0	0	0	1	FALSE	0	0	0
ENSG00000082126	MPP4			0	0	0	1	FALSE	0	0	0
ENSG00000082146	STRADB	ENSG00000082146,ENSG00000118046,ENSG00000135932,ENSG00000102547	ENSG00000082146,ENSG00000118046	3	3	2	1	FALSE	2	0	2
ENSG00000082153	BZW1			0	0	0	1	FALSE	0	0	0
ENSG00000082175	PGR			0	0	0	1	FALSE	0	0	0
ENSG00000082196	C1QTNF3			0	0	0	1	FALSE	0	0	0
ENSG00000082212	ME2			0	0	0	1	FALSE	0	0	0
ENSG00000082213	C5orf22			0	0	0	1	FALSE	0	0	0
ENSG00000082258	CCNT2	ENSG00000082258,ENSG00000136807	ENSG00000082258,ENSG00000136807	2	2	0	1	FALSE	2	2	0
ENSG00000082269	FAM135A			0	0	0	1	FALSE	0	0	0
ENSG00000082293	COL19A1	ENSG00000082293	ENSG00000082293	1	1	0	0	FALSE	1	0	1
ENSG00000082397	EPB41L3			0	0	0	1	FALSE	0	0	0
ENSG00000082438	COBLL1			0	0	0	1	FALSE	0	0	0
ENSG00000082458	DLG3	ENSG00000082458,ENSG00000180900,ENSG00000274287,ENSG00000073350,ENSG00000131899,ENSG00000284137	ENSG00000082458,ENSG00000180900,ENSG00000274287	4.5	4.5	3	2	FALSE	2	0	2
ENSG00000082482	KCNK2			0	0	0	1	FALSE	0	0	0
ENSG00000082497	SERTAD4			0	0	0	1	FALSE	0	0	0
ENSG00000082512	TRAF5			0	0	0	1	FALSE	0	0	0
ENSG00000082515	MRPL22	ENSG00000159111,ENSG00000180992,ENSG00000136897,ENSG00000173141,ENSG00000183617,ENSG00000130312,ENSG00000214026,ENSG00000288141,ENSG00000172172,ENSG00000242485,ENSG00000175581,ENSG00000198015,ENSG00000132313,ENSG00000112996,ENSG00000277936,ENSG00000185414,ENSG00000262814,ENSG00000143436,ENSG00000204822,ENSG00000185608,ENSG00000204316,ENSG00000055950,ENSG00000116221,ENSG00000174547,ENSG00000082515…	ENSG00000159111,ENSG00000180992,ENSG00000136897,ENSG00000173141,ENSG00000183617,ENSG00000130312,ENSG00000214026,ENSG00000288141,ENSG00000172172,ENSG00000242485,ENSG00000175581,ENSG00000198015,ENSG00000132313,ENSG00000112996,ENSG00000277936,ENSG00000185414,ENSG00000262814,ENSG00000143436,ENSG00000204822,ENSG00000185608,ENSG00000204316,ENSG00000055950,ENSG00000116221,ENSG00000174547,ENSG00000082515…	53	53	0	52	FALSE	1	0	1
ENSG00000082516	GEMIN5	ENSG00000064703,ENSG00000046647,ENSG00000142252,ENSG00000172062,ENSG00000205571,ENSG00000273772,ENSG00000275349,ENSG00000277773,ENSG00000152147,ENSG00000082516,ENSG00000179409,ENSG00000023734	ENSG00000064703,ENSG00000046647,ENSG00000142252,ENSG00000172062,ENSG00000205571,ENSG00000273772,ENSG00000275349,ENSG00000277773,ENSG00000152147,ENSG00000082516,ENSG00000179409,ENSG00000023734	12	12	0	11	FALSE	1	0	1
ENSG00000082556	OPRK1			0	0	0	1	FALSE	0	0	0
ENSG00000082641	NFE2L1			0	0	0	1	FALSE	0	0	0
ENSG00000082684	SEMA5B			0	0	0	1	FALSE	0	0	0
ENSG00000082701	GSK3B	ENSG00000115266,ENSG00000103126,ENSG00000082701,ENSG00000113712,ENSG00000134982,ENSG00000168646,ENSG00000165879,ENSG00000181274	ENSG00000082701	3.33333	4	7	0	FALSE	6	0	6
ENSG00000082781	ITGB5	ENSG00000138448,ENSG00000082781	ENSG00000138448,ENSG00000082781	2	2	0	1	FALSE	1	0	1
ENSG00000082805	ERC1			0	0	0	1	FALSE	0	0	0
ENSG00000082898	XPO1			0	0	0	1	FALSE	0	0	0
ENSG00000082996	RNF13			0	0	0	1	FALSE	0	0	0
ENSG00000083067	TRPM3			0	0	0	1	FALSE	0	0	0
ENSG00000083093	PALB2	ENSG00000083093,ENSG00000012048,ENSG00000139618	ENSG00000083093,ENSG00000012048,ENSG00000139618	3	3	0	2	FALSE	1	1	0
ENSG00000083097	DOP1A			0	0	0	1	FALSE	0	0	0
ENSG00000083099	LYRM2			0	0	0	1	FALSE	0	0	0
ENSG00000083123	BCKDHB	ENSG00000248098,ENSG00000091140,ENSG00000137992,ENSG00000083123	ENSG00000248098,ENSG00000091140,ENSG00000137992,ENSG00000083123	4	4	0	3	FALSE	1	0	1
ENSG00000083168	KAT6A	ENSG00000168395,ENSG00000156983,ENSG00000163875,ENSG00000083168,ENSG00000100425,ENSG00000096070	ENSG00000168395,ENSG00000163875,ENSG00000083168	4	4	3	2	TRUE	3	3	0
ENSG00000083223	TUT7			0	0	0	1	FALSE	0	0	0
ENSG00000083290	ULK2			0	0	0	1	FALSE	0	0	0
ENSG00000083307	GRHL2			0	0	0	1	FALSE	0	0	0
ENSG00000083312	TNPO1			0	0	0	1	FALSE	0	0	0
ENSG00000083444	PLOD1			0	0	0	1	FALSE	0	0	0
ENSG00000083454	P2RX5			0	0	0	1	FALSE	0	0	0
ENSG00000083457	ITGAE	ENSG00000139626,ENSG00000083457	ENSG00000139626,ENSG00000083457	2	2	0	1	FALSE	1	0	1
ENSG00000083520	DIS3	ENSG00000123737,ENSG00000075914,ENSG00000130713,ENSG00000077348,ENSG00000120699,ENSG00000171311,ENSG00000178896,ENSG00000083520,ENSG00000223496,ENSG00000107371,ENSG00000171824	ENSG00000123737,ENSG00000075914,ENSG00000130713,ENSG00000077348,ENSG00000120699,ENSG00000171311,ENSG00000178896,ENSG00000083520,ENSG00000223496,ENSG00000107371	10.5	10.5	1	9	FALSE	2	2	0
ENSG00000083535	PIBF1			0	0	0	1	FALSE	0	0	0
ENSG00000083544	TDRD3	ENSG00000083544,ENSG00000100038	ENSG00000083544,ENSG00000100038	2	2	0	1	TRUE	1	1	0
ENSG00000083635	NUFIP1			0	0	0	1	FALSE	0	0	0
ENSG00000083642	PDS5B	ENSG00000083642,ENSG00000164808,ENSG00000173928,ENSG00000214941	ENSG00000083642,ENSG00000164808,ENSG00000173928,ENSG00000214941	4	4	0	3	FALSE	1	0	1
ENSG00000083720	OXCT1			0	0	0	1	FALSE	0	0	0
ENSG00000083750	RRAGB	ENSG00000083750,ENSG00000116954,ENSG00000025039	ENSG00000083750	2	2	2	0	FALSE	2	0	2
ENSG00000083782	EPYC			0	0	0	1	FALSE	0	0	0
ENSG00000083799	CYLD			0	0	0	1	FALSE	0	0	0
ENSG00000083807	SLC27A5			0	0	0	1	FALSE	0	0	0
ENSG00000083812	ZNF324			0	0	0	1	FALSE	0	0	0
ENSG00000083814	ZNF671			0	0	0	1	FALSE	0	0	0
ENSG00000083817	ZNF416			0	0	0	1	FALSE	0	0	0
ENSG00000083828	ZNF586			0	0	0	1	FALSE	0	0	0
ENSG00000083838	ZNF446			0	0	0	1	FALSE	0	0	0
ENSG00000083844	ZNF264			0	0	0	1	FALSE	0	0	0
ENSG00000083845	RPS5	ENSG00000124614,ENSG00000213741,ENSG00000083845,ENSG00000182774,ENSG00000278229,ENSG00000233927,ENSG00000204628,ENSG00000142534,ENSG00000149806,ENSG00000164587,ENSG00000140988,ENSG00000115268,ENSG00000168028,ENSG00000138326,ENSG00000137154,ENSG00000149273,ENSG00000134419,ENSG00000171863,ENSG00000142937,ENSG00000274005,ENSG00000274626,ENSG00000274646,ENSG00000274950,ENSG00000275323,ENSG00000277079…	ENSG00000124614,ENSG00000213741,ENSG00000083845,ENSG00000182774,ENSG00000278229,ENSG00000233927,ENSG00000204628,ENSG00000142534,ENSG00000149806,ENSG00000164587,ENSG00000140988,ENSG00000115268,ENSG00000168028,ENSG00000138326,ENSG00000137154,ENSG00000149273,ENSG00000134419,ENSG00000171863,ENSG00000142937,ENSG00000274005,ENSG00000274626,ENSG00000274646,ENSG00000274950,ENSG00000275323,ENSG00000277079…	46	46	0	45	FALSE	1	0	1
ENSG00000083857	FAT1			0	0	0	1	FALSE	0	0	0
ENSG00000083896	YTHDC1			0	0	0	1	FALSE	0	0	0
ENSG00000083937	CHMP2B	ENSG00000115561,ENSG00000254505,ENSG00000285302,ENSG00000164695,ENSG00000101421,ENSG00000147457,ENSG00000130724,ENSG00000255112,ENSG00000176108,ENSG00000086065,ENSG00000131165,ENSG00000083937	ENSG00000115561,ENSG00000254505,ENSG00000285302,ENSG00000164695,ENSG00000101421,ENSG00000147457,ENSG00000130724,ENSG00000255112,ENSG00000176108,ENSG00000086065,ENSG00000131165,ENSG00000083937	12	12	0	11	FALSE	1	0	1
ENSG00000084070	SMAP2			0	0	0	1	FALSE	0	0	0
ENSG00000084072	PPIE	ENSG00000076924,ENSG00000084072,ENSG00000240682,ENSG00000198783,ENSG00000021776	ENSG00000076924,ENSG00000084072,ENSG00000240682,ENSG00000198783,ENSG00000021776	5	5	0	4	FALSE	1	0	1
ENSG00000084073	ZMPSTE24			0	0	0	1	FALSE	0	0	0
ENSG00000084090	STARD7			0	0	0	1	FALSE	0	0	0
ENSG00000084092	NOA1			0	0	0	1	FALSE	0	0	0
ENSG00000084093	REST			0	0	0	1	TRUE	0	0	0
ENSG00000084110	HAL			0	0	0	1	FALSE	0	0	0
ENSG00000084112	SSH1			0	0	0	1	FALSE	0	0	0
ENSG00000084207	GSTP1			0	0	0	1	FALSE	0	0	0
ENSG00000084234	APLP2			0	0	0	1	FALSE	0	0	0
ENSG00000084444	FAM234B			0	0	0	1	FALSE	0	0	0
ENSG00000084453	SLCO1A2			0	0	0	1	FALSE	0	0	0
ENSG00000084463	WBP11			0	0	0	1	FALSE	0	0	0
ENSG00000084623	EIF3I	ENSG00000084623,ENSG00000175390,ENSG00000147677,ENSG00000184110,ENSG00000104131,ENSG00000100353,ENSG00000178982,ENSG00000282986,ENSG00000104408,ENSG00000100129,ENSG00000130811,ENSG00000107581,ENSG00000106263,ENSG00000149100	ENSG00000084623,ENSG00000175390,ENSG00000147677,ENSG00000184110,ENSG00000104131,ENSG00000100353,ENSG00000178982,ENSG00000282986,ENSG00000104408,ENSG00000100129,ENSG00000130811,ENSG00000107581,ENSG00000106263,ENSG00000149100	14	14	0	13	FALSE	1	0	1
ENSG00000084628	NKAIN1			0	0	0	1	FALSE	0	0	0
ENSG00000084636	COL16A1	ENSG00000084636	ENSG00000084636	1	1	0	0	FALSE	1	0	1
ENSG00000084652	TXLNA			0	0	0	1	FALSE	0	0	0
ENSG00000084674	APOB			0	0	0	1	FALSE	0	0	0
ENSG00000084676	NCOA1	ENSG00000132170,ENSG00000084676,ENSG00000144852,ENSG00000131759,ENSG00000186350	ENSG00000084676	2	2	4	0	TRUE	4	4	0
ENSG00000084693	AGBL5			0	0	0	1	FALSE	0	0	0
ENSG00000084710	EFR3B			0	0	0	1	FALSE	0	0	0
ENSG00000084731	KIF3C	ENSG00000084731,ENSG00000131437,ENSG00000075945	ENSG00000084731,ENSG00000131437	2.5	2.5	1	1	FALSE	2	0	2
ENSG00000084733	RAB10			0	0	0	1	FALSE	0	0	0
ENSG00000084734	GCKR			0	0	0	1	FALSE	0	0	0
ENSG00000084754	HADHA	ENSG00000138029,ENSG00000084754	ENSG00000138029,ENSG00000084754	2	2	0	1	FALSE	1	0	1
ENSG00000084764	MAPRE3			0	0	0	1	FALSE	0	0	0
ENSG00000084774	CAD			0	0	0	1	FALSE	0	0	0
ENSG00000085063	CD59			0	0	0	1	FALSE	0	0	0
ENSG00000085117	CD82			0	0	0	1	FALSE	0	0	0
ENSG00000085185	BCORL1	ENSG00000163602,ENSG00000281766,ENSG00000115289,ENSG00000113558,ENSG00000085185,ENSG00000089094,ENSG00000121481	ENSG00000163602,ENSG00000281766,ENSG00000115289,ENSG00000113558,ENSG00000085185,ENSG00000089094,ENSG00000121481	7	7	0	6	TRUE	1	1	0
ENSG00000085224	ATRX			0	0	0	1	TRUE	0	0	0
ENSG00000085231	AK6			0	0	0	1	FALSE	0	0	0
ENSG00000085265	FCN1	ENSG00000085265	ENSG00000085265	1	1	0	0	FALSE	2	0	2
ENSG00000085274	MYNN			0	0	0	1	FALSE	0	0	0
ENSG00000085276	MECOM			0	0	0	1	FALSE	0	0	0
ENSG00000085365	SCAMP1			0	0	0	1	FALSE	0	0	0
ENSG00000085377	PREP			0	0	0	1	FALSE	0	0	0
ENSG00000085382	HACE1			0	0	0	1	FALSE	0	0	0
ENSG00000085415	SEH1L	ENSG00000164654,ENSG00000085415,ENSG00000127580,ENSG00000157020,ENSG00000103091,ENSG00000058804,ENSG00000101146,ENSG00000069248,ENSG00000213024,ENSG00000196313,ENSG00000095319,ENSG00000113569,ENSG00000125450,ENSG00000132182,ENSG00000124789,ENSG00000153207,ENSG00000120253,ENSG00000047410,ENSG00000094914,ENSG00000119392,ENSG00000153201,ENSG00000108559,ENSG00000126883,ENSG00000155561,ENSG00000093000…	ENSG00000085415,ENSG00000157020	17.5	17.5	31	1	FALSE	2	0	2
ENSG00000085433	WDR47			0	0	0	1	FALSE	0	0	0
ENSG00000085449	WDFY1			0	0	0	1	FALSE	0	0	0
ENSG00000085465	OVGP1			0	0	0	1	FALSE	0	0	0
ENSG00000085491	SLC25A24			0	0	0	1	FALSE	0	0	0
ENSG00000085511	MAP3K4			0	0	0	1	FALSE	0	0	0
ENSG00000085514	PILRA			0	0	0	1	FALSE	0	0	0
ENSG00000085552	IGSF9			0	0	0	1	FALSE	0	0	0
ENSG00000085563	ABCB1			0	0	0	1	FALSE	0	0	0
ENSG00000085644	ZNF213			0	0	0	1	FALSE	0	0	0
ENSG00000085662	AKR1B1			0	0	0	1	FALSE	0	0	0
ENSG00000085719	CPNE3			0	0	0	1	FALSE	0	0	0
ENSG00000085721	RRN3			0	0	0	1	FALSE	0	0	0
ENSG00000085733	CTTN			0	0	0	1	FALSE	0	0	0
ENSG00000085741	WNT11			0	0	0	1	FALSE	0	0	0
ENSG00000085760	MTIF2			0	0	0	1	FALSE	0	0	0
ENSG00000085788	DDHD2			0	0	0	1	FALSE	0	0	0
ENSG00000085831	TTC39A			0	0	0	1	FALSE	0	0	0
ENSG00000085832	EPS15			0	0	0	1	FALSE	0	0	0
ENSG00000085840	ORC1	ENSG00000115942,ENSG00000115947,ENSG00000085840,ENSG00000164815,ENSG00000135336,ENSG00000091651	ENSG00000115942,ENSG00000115947,ENSG00000085840,ENSG00000164815,ENSG00000135336,ENSG00000091651	6	6	0	5	FALSE	1	0	1
ENSG00000085871	MGST2			0	0	0	1	FALSE	0	0	0
ENSG00000085872	CHERP			0	0	0	1	FALSE	0	0	0
ENSG00000085978	ATG16L1	ENSG00000057663,ENSG00000145782,ENSG00000085978,ENSG00000281089	ENSG00000057663,ENSG00000145782,ENSG00000085978,ENSG00000281089	4	4	0	3	FALSE	1	0	1
ENSG00000085982	USP40			0	0	0	1	FALSE	0	0	0
ENSG00000085998	POMGNT1			0	0	0	1	FALSE	0	0	0
ENSG00000085999	RAD54L			0	0	0	1	TRUE	0	0	0
ENSG00000086015	MAST2			0	0	0	1	FALSE	0	0	0
ENSG00000086061	DNAJA1			0	0	0	1	FALSE	0	0	0
ENSG00000086062	B4GALT1			0	0	0	1	FALSE	0	0	0
ENSG00000086065	CHMP5	ENSG00000115561,ENSG00000254505,ENSG00000285302,ENSG00000164695,ENSG00000101421,ENSG00000147457,ENSG00000130724,ENSG00000255112,ENSG00000176108,ENSG00000086065,ENSG00000131165,ENSG00000083937	ENSG00000115561,ENSG00000254505,ENSG00000285302,ENSG00000164695,ENSG00000101421,ENSG00000147457,ENSG00000130724,ENSG00000255112,ENSG00000176108,ENSG00000086065,ENSG00000131165,ENSG00000083937	12	12	0	11	FALSE	1	0	1
ENSG00000086102	NFX1			0	0	0	1	FALSE	0	0	0
ENSG00000086159	AQP6			0	0	0	1	FALSE	0	0	0
ENSG00000086189	DIMT1			0	0	0	1	FALSE	0	0	0
ENSG00000086200	IPO11			0	0	0	1	FALSE	0	0	0
ENSG00000086205	FOLH1			0	0	0	1	FALSE	0	0	0
ENSG00000086232	EIF2AK1			0	0	0	1	FALSE	0	0	0
ENSG00000086288	NME8			0	0	0	1	FALSE	0	0	0
ENSG00000086289	EPDR1			0	0	0	1	FALSE	0	0	0
ENSG00000086300	SNX10			0	0	0	1	FALSE	0	0	0
ENSG00000086475	SEPHS1			0	0	0	1	FALSE	0	0	0
ENSG00000086504	MRPL28	ENSG00000159111,ENSG00000180992,ENSG00000136897,ENSG00000173141,ENSG00000183617,ENSG00000130312,ENSG00000214026,ENSG00000288141,ENSG00000172172,ENSG00000242485,ENSG00000175581,ENSG00000198015,ENSG00000132313,ENSG00000112996,ENSG00000277936,ENSG00000185414,ENSG00000262814,ENSG00000143436,ENSG00000204822,ENSG00000185608,ENSG00000204316,ENSG00000055950,ENSG00000116221,ENSG00000174547,ENSG00000082515…	ENSG00000159111,ENSG00000180992,ENSG00000136897,ENSG00000173141,ENSG00000183617,ENSG00000130312,ENSG00000214026,ENSG00000288141,ENSG00000172172,ENSG00000242485,ENSG00000175581,ENSG00000198015,ENSG00000132313,ENSG00000112996,ENSG00000277936,ENSG00000185414,ENSG00000262814,ENSG00000143436,ENSG00000204822,ENSG00000185608,ENSG00000204316,ENSG00000055950,ENSG00000116221,ENSG00000174547,ENSG00000082515…	53	53	0	52	FALSE	1	0	1
ENSG00000086506	HBQ1			0	0	0	1	FALSE	0	0	0
ENSG00000086544	ITPKC			0	0	0	1	FALSE	0	0	0
ENSG00000086548	CEACAM6			0	0	0	1	FALSE	0	0	0
ENSG00000086570	FAT2			0	0	0	1	FALSE	0	0	0
ENSG00000086589	RBM22			0	0	0	1	FALSE	0	0	0
ENSG00000086598	TMED2			0	0	0	1	FALSE	0	0	0
ENSG00000086619	ERO1B			0	0	0	1	FALSE	0	0	0
ENSG00000086666	ZFAND6			0	0	0	1	FALSE	0	0	0
ENSG00000086696	HSD17B2			0	0	0	1	FALSE	0	0	0
ENSG00000086712	TXLNG			0	0	0	1	FALSE	0	0	0
ENSG00000086717	PPEF1			0	0	0	1	FALSE	0	0	0
ENSG00000086730	LAT2			0	0	0	1	FALSE	0	0	0
ENSG00000086758	HUWE1			0	0	0	1	TRUE	0	0	0
ENSG00000086827	ZW10	ENSG00000086827,ENSG00000151779,ENSG00000135249,ENSG00000174442,ENSG00000184445	ENSG00000086827	3	3	4	0	FALSE	2	0	2
ENSG00000086848	ALG9			0	0	0	1	FALSE	0	0	0
ENSG00000086967	MYBPC2			0	0	0	1	FALSE	0	0	0
ENSG00000086991	NOX4			0	0	0	1	FALSE	0	0	0
ENSG00000087008	ACOX3			0	0	0	1	FALSE	0	0	0
ENSG00000087053	MTMR2			0	0	0	1	FALSE	0	0	0
ENSG00000087074	PPP1R15A			0	0	0	1	FALSE	0	0	0
ENSG00000087076	HSD17B14			0	0	0	1	FALSE	0	0	0
ENSG00000087077	TRIP6			0	0	0	1	FALSE	0	0	0
ENSG00000087085	ACHE			0	0	0	1	FALSE	0	0	0
ENSG00000087086	FTL			0	0	0	1	FALSE	0	0	0
ENSG00000087087	SRRT			0	0	0	1	FALSE	0	0	0
ENSG00000087088	BAX	ENSG00000087088	ENSG00000087088	1	1	0	0	FALSE	1	0	1
ENSG00000087095	NLK			0	0	0	1	FALSE	0	0	0
ENSG00000087111	PIGS	ENSG00000101464,ENSG00000087111,ENSG00000124155,ENSG00000142892,ENSG00000197858	ENSG00000101464,ENSG00000087111,ENSG00000124155,ENSG00000142892,ENSG00000197858	5	5	0	4	FALSE	1	0	1
ENSG00000087116	ADAMTS2			0	0	0	1	FALSE	0	0	0
ENSG00000087128	TMPRSS11E			0	0	0	1	FALSE	0	0	0
ENSG00000087152	ATXN7L3	ENSG00000087152,ENSG00000196284,ENSG00000102710,ENSG00000189091,ENSG00000162227,ENSG00000119760,ENSG00000196367,ENSG00000108773,ENSG00000152382,ENSG00000166337,ENSG00000171148,ENSG00000173011,ENSG00000273841,ENSG00000276463,ENSG00000120533,ENSG00000176476,ENSG00000135801,ENSG00000124422,ENSG00000163635,ENSG00000169976,ENSG00000120656,ENSG00000114166,ENSG00000178913,ENSG00000106290,ENSG00000148835…	ENSG00000087152,ENSG00000196284,ENSG00000196367,ENSG00000166337,ENSG00000171148,ENSG00000273841,ENSG00000276463,ENSG00000120533,ENSG00000135801,ENSG00000124422,ENSG00000163635,ENSG00000120656	20	21	15	11	TRUE	3	3	0
ENSG00000087157	PGS1			0	0	0	1	FALSE	0	0	0
ENSG00000087191	PSMC5	ENSG00000136930,ENSG00000087191,ENSG00000130706,ENSG00000108344,ENSG00000126067,ENSG00000185627,ENSG00000115233,ENSG00000100764,ENSG00000142507,ENSG00000129084,ENSG00000275903,ENSG00000277791,ENSG00000008018,ENSG00000197170,ENSG00000108671,ENSG00000127922,ENSG00000013275,ENSG00000281221,ENSG00000175166,ENSG00000173692,ENSG00000100902,ENSG00000165916,ENSG00000106588,ENSG00000143106,ENSG00000100567…	ENSG00000136930,ENSG00000087191,ENSG00000130706,ENSG00000108344,ENSG00000126067,ENSG00000185627,ENSG00000115233,ENSG00000100764,ENSG00000142507,ENSG00000129084,ENSG00000275903,ENSG00000277791,ENSG00000008018,ENSG00000197170,ENSG00000108671,ENSG00000127922,ENSG00000013275,ENSG00000281221,ENSG00000175166,ENSG00000173692,ENSG00000100902,ENSG00000165916,ENSG00000106588,ENSG00000143106,ENSG00000100567…	35	35	0	34	FALSE	1	0	1
ENSG00000087206	UIMC1	ENSG00000158019,ENSG00000105393,ENSG00000185515,ENSG00000087206,ENSG00000138376,ENSG00000163322,ENSG00000012048	ENSG00000158019,ENSG00000105393,ENSG00000185515,ENSG00000087206,ENSG00000138376,ENSG00000163322,ENSG00000012048	7	7	0	6	TRUE	1	1	0
ENSG00000087237	CETP			0	0	0	1	FALSE	0	0	0
ENSG00000087245	MMP2			0	0	0	1	FALSE	0	0	0
ENSG00000087250	MT3			0	0	0	1	FALSE	0	0	0
ENSG00000087253	LPCAT2			0	0	0	1	FALSE	0	0	0
ENSG00000087258	GNAO1			0	0	0	1	FALSE	0	0	0
ENSG00000087263	OGFOD1			0	0	0	1	FALSE	0	0	0
ENSG00000087266	SH3BP2			0	0	0	1	FALSE	0	0	0
ENSG00000087269	NOP14	ENSG00000143633,ENSG00000126749,ENSG00000105202,ENSG00000280548,ENSG00000130935,ENSG00000120800,ENSG00000164338,ENSG00000065183,ENSG00000183751,ENSG00000108651,ENSG00000164934,ENSG00000156697,ENSG00000132467,ENSG00000189306,ENSG00000163811,ENSG00000241945,ENSG00000204221,ENSG00000206284,ENSG00000226916,ENSG00000227057,ENSG00000236222,ENSG00000135372,ENSG00000114767,ENSG00000141076,ENSG00000262788…	ENSG00000143633,ENSG00000126749,ENSG00000105202,ENSG00000280548,ENSG00000130935,ENSG00000120800,ENSG00000164338,ENSG00000065183,ENSG00000183751,ENSG00000108651,ENSG00000164934,ENSG00000156697,ENSG00000132467,ENSG00000189306,ENSG00000163811,ENSG00000241945,ENSG00000204221,ENSG00000206284,ENSG00000226916,ENSG00000227057,ENSG00000236222,ENSG00000135372,ENSG00000114767,ENSG00000141076,ENSG00000262788…	48	48	0	47	FALSE	1	1	0
ENSG00000087274	ADD1	ENSG00000075340,ENSG00000087274,ENSG00000148700	ENSG00000087274	2	2	2	0	FALSE	2	0	2
ENSG00000087299	L2HGDH			0	0	0	1	FALSE	0	0	0
ENSG00000087301	TXNDC16			0	0	0	1	FALSE	0	0	0
ENSG00000087302	RTRAF	ENSG00000087302,ENSG00000171262,ENSG00000119812,ENSG00000176261,ENSG00000079785,ENSG00000100220,ENSG00000135974	ENSG00000087302,ENSG00000171262,ENSG00000119812,ENSG00000176261,ENSG00000079785,ENSG00000100220,ENSG00000135974	7	7	0	6	FALSE	1	0	1
ENSG00000087303	NID2			0	0	0	1	FALSE	0	0	0
ENSG00000087338	GMCL1			0	0	0	1	FALSE	0	0	0
ENSG00000087365	SF3B2	ENSG00000087365,ENSG00000189091,ENSG00000169976,ENSG00000143368,ENSG00000115128,ENSG00000100410,ENSG00000115524,ENSG00000104897,ENSG00000183431,ENSG00000131876,ENSG00000143977,ENSG00000102241,ENSG00000099995,ENSG00000182004,ENSG00000134597,ENSG00000145833,ENSG00000125870,ENSG00000167088,ENSG00000139343,ENSG00000137656,ENSG00000163877,ENSG00000125835,ENSG00000125743,ENSG00000100028	ENSG00000087365,ENSG00000189091,ENSG00000169976,ENSG00000143368,ENSG00000115128,ENSG00000100410,ENSG00000115524	15.5	15.5	17	6	FALSE	2	2	0
ENSG00000087448	KLHL42	ENSG00000100387,ENSG00000036257,ENSG00000087448	ENSG00000100387,ENSG00000036257,ENSG00000087448	3	3	0	2	FALSE	1	1	0
ENSG00000087460	GNAS			0	0	0	1	FALSE	0	0	0
ENSG00000087470	DNM1L			0	0	0	1	FALSE	0	0	0
ENSG00000087494	PTHLH			0	0	0	1	FALSE	0	0	0
ENSG00000087495	PHACTR3			0	0	0	1	FALSE	0	0	0
ENSG00000087502	ERGIC2	ENSG00000087502,ENSG00000125991	ENSG00000087502,ENSG00000125991	2	2	0	1	FALSE	1	0	1
ENSG00000087510	TFAP2C			0	0	0	1	FALSE	0	0	0
ENSG00000087586	AURKA			0	0	0	1	TRUE	0	0	0
ENSG00000087589	CASS4			0	0	0	1	FALSE	0	0	0
ENSG00000087842	PIR			0	0	0	1	FALSE	0	0	0
ENSG00000087884	AAMDC			0	0	0	1	FALSE	0	0	0
ENSG00000087903	RFX2			0	0	0	1	FALSE	0	0	0
ENSG00000087995	METTL2A			0	0	0	1	FALSE	0	0	0
ENSG00000088002	SULT2B1			0	0	0	1	FALSE	0	0	0
ENSG00000088035	ALG6			0	0	0	1	FALSE	0	0	0
ENSG00000088038	CNOT3	ENSG00000080802,ENSG00000125107,ENSG00000158435,ENSG00000088038,ENSG00000273943,ENSG00000274176,ENSG00000274616,ENSG00000274941,ENSG00000275979,ENSG00000276082,ENSG00000277114,ENSG00000277600,ENSG00000277615,ENSG00000182973,ENSG00000113300,ENSG00000198791,ENSG00000111596,ENSG00000149115,ENSG00000144580,ENSG00000155508,ENSG00000138767	ENSG00000080802,ENSG00000125107,ENSG00000158435,ENSG00000088038,ENSG00000273943,ENSG00000274176,ENSG00000274616,ENSG00000274941,ENSG00000275979,ENSG00000276082,ENSG00000277114,ENSG00000277600,ENSG00000277615,ENSG00000182973,ENSG00000111596,ENSG00000149115,ENSG00000144580	19	19	4	16	FALSE	4	0	4
ENSG00000088053	GP6			0	0	0	1	FALSE	0	0	0
ENSG00000088179	PTPN4			0	0	0	1	FALSE	0	0	0
ENSG00000088205	DDX18			0	0	0	1	FALSE	0	0	0
ENSG00000088247	KHSRP			0	0	0	1	FALSE	0	0	0
ENSG00000088256	GNA11			0	0	0	1	FALSE	0	0	0
ENSG00000088280	ASAP3			0	0	0	1	FALSE	0	0	0
ENSG00000088298	EDEM2			0	0	0	1	FALSE	0	0	0
ENSG00000088305	DNMT3B	ENSG00000088305,ENSG00000142182	ENSG00000088305,ENSG00000142182	2	2	0	1	TRUE	1	1	0
ENSG00000088320	REM1			0	0	0	1	FALSE	0	0	0
ENSG00000088325	TPX2			0	0	0	1	FALSE	0	0	0
ENSG00000088356	PDRG1	ENSG00000243667,ENSG00000099817,ENSG00000005175,ENSG00000088356,ENSG00000126756,ENSG00000143256,ENSG00000204220,ENSG00000206283,ENSG00000224782,ENSG00000235692,ENSG00000237335,ENSG00000105176,ENSG00000183207,ENSG00000175792,ENSG00000284901,ENSG00000104872,ENSG00000286053	ENSG00000088356,ENSG00000126756,ENSG00000143256,ENSG00000204220,ENSG00000206283,ENSG00000224782,ENSG00000235692,ENSG00000237335,ENSG00000105176	13	13	8	8	FALSE	2	1	1
ENSG00000088367	EPB41L1			0	0	0	1	FALSE	0	0	0
ENSG00000088386	SLC15A1			0	0	0	1	FALSE	0	0	0
ENSG00000088387	DOCK9			0	0	0	1	FALSE	0	0	0
ENSG00000088448	ANKRD10			0	0	0	1	FALSE	0	0	0
ENSG00000088451	TGDS			0	0	0	1	FALSE	0	0	0
ENSG00000088538	DOCK3			0	0	0	1	FALSE	0	0	0
ENSG00000088543	C3orf18			0	0	0	1	FALSE	0	0	0
ENSG00000088682	COQ9	ENSG00000167113,ENSG00000167186,ENSG00000088682,ENSG00000110871,ENSG00000132423,ENSG00000119723	ENSG00000167113,ENSG00000167186,ENSG00000088682,ENSG00000110871,ENSG00000132423,ENSG00000119723	6	6	0	5	FALSE	1	0	1
ENSG00000088726	TMEM40			0	0	0	1	FALSE	0	0	0
ENSG00000088727	KIF9			0	0	0	1	FALSE	0	0	0
ENSG00000088756	ARHGAP28			0	0	0	1	FALSE	0	0	0
ENSG00000088766	CRLS1			0	0	0	1	FALSE	0	0	0
ENSG00000088782	DEFB127			0	0	0	1	FALSE	0	0	0
ENSG00000088808	PPP1R13B			0	0	0	1	FALSE	0	0	0
ENSG00000088812	ATRN			0	0	0	1	FALSE	0	0	0
ENSG00000088826	SMOX			0	0	0	1	FALSE	0	0	0
ENSG00000088827	SIGLEC1			0	0	0	1	FALSE	0	0	0
ENSG00000088832	FKBP1A			0	0	0	1	FALSE	0	0	0
ENSG00000088833	NSFL1C	ENSG00000088833,ENSG00000165280	ENSG00000088833,ENSG00000165280	2	2	0	1	FALSE	1	0	1
ENSG00000088836	SLC4A11			0	0	0	1	FALSE	0	0	0
ENSG00000088854	DNAAF9			0	0	0	1	FALSE	0	0	0
ENSG00000088876	ZNF343			0	0	0	1	FALSE	0	0	0
ENSG00000088881	EBF4			0	0	0	1	FALSE	0	0	0
ENSG00000088882	CPXM1			0	0	0	1	FALSE	0	0	0
ENSG00000088888	MAVS	ENSG00000088888,ENSG00000131323	ENSG00000088888,ENSG00000131323	2	2	0	1	FALSE	1	0	1
ENSG00000088899	LZTS3			0	0	0	1	FALSE	0	0	0
ENSG00000088926	F11			0	0	0	1	FALSE	0	0	0
ENSG00000088930	XRN2			0	0	0	1	FALSE	0	0	0
ENSG00000088970	KIZ			0	0	0	1	FALSE	0	0	0
ENSG00000088986	DYNLL1	ENSG00000088986,ENSG00000125971,ENSG00000197102,ENSG00000077380,ENSG00000135720,ENSG00000146425	ENSG00000088986,ENSG00000125971,ENSG00000197102,ENSG00000077380,ENSG00000135720,ENSG00000146425	6	6	0	5	FALSE	1	0	1
ENSG00000088992	TESC			0	0	0	1	FALSE	0	0	0
ENSG00000089006	SNX5			0	0	0	1	FALSE	0	0	0
ENSG00000089009	RPL6	ENSG00000122026,ENSG00000162244,ENSG00000198918,ENSG00000136942,ENSG00000229117,ENSG00000174748,ENSG00000156482,ENSG00000125691,ENSG00000108298,ENSG00000142541,ENSG00000163682,ENSG00000105640,ENSG00000122406,ENSG00000063177,ENSG00000148303,ENSG00000280858,ENSG00000188846,ENSG00000174444,ENSG00000161016,ENSG00000108107,ENSG00000167526,ENSG00000265681,ENSG00000144713,ENSG00000130255,ENSG00000137818…	ENSG00000122026,ENSG00000162244,ENSG00000136942,ENSG00000229117,ENSG00000174748,ENSG00000156482,ENSG00000125691,ENSG00000108298,ENSG00000142541,ENSG00000163682,ENSG00000105640,ENSG00000122406,ENSG00000063177,ENSG00000148303,ENSG00000280858,ENSG00000188846,ENSG00000174444,ENSG00000161016,ENSG00000108107,ENSG00000167526,ENSG00000265681,ENSG00000144713,ENSG00000130255,ENSG00000137818,ENSG00000177600…	45.3333	45	7	41	FALSE	3	0	3
ENSG00000089012	SIRPG			0	0	0	1	FALSE	0	0	0
ENSG00000089022	MAPKAPK5			0	0	0	1	FALSE	0	0	0
ENSG00000089041	P2RX7			0	0	0	1	FALSE	0	0	0
ENSG00000089048	ESF1			0	0	0	1	FALSE	0	0	0
ENSG00000089050	RBBP9			0	0	0	1	FALSE	0	0	0
ENSG00000089053	ANAPC5	ENSG00000176386,ENSG00000166295,ENSG00000130177,ENSG00000153107,ENSG00000094880,ENSG00000129055,ENSG00000196510,ENSG00000053900,ENSG00000110200,ENSG00000176248,ENSG00000089053,ENSG00000141552,ENSG00000004897,ENSG00000164162,ENSG00000117399,ENSG00000105325	ENSG00000176386,ENSG00000166295,ENSG00000130177,ENSG00000153107,ENSG00000094880,ENSG00000129055,ENSG00000196510,ENSG00000053900,ENSG00000110200,ENSG00000176248,ENSG00000089053,ENSG00000141552,ENSG00000004897,ENSG00000164162	14.6667	15	2	13	FALSE	3	0	3
ENSG00000089057	SLC23A2			0	0	0	1	FALSE	0	0	0
ENSG00000089060	SLC8B1			0	0	0	1	FALSE	0	0	0
ENSG00000089063	TMEM230			0	0	0	1	FALSE	0	0	0
ENSG00000089091	DZANK1			0	0	0	1	FALSE	0	0	0
ENSG00000089094	KDM2B	ENSG00000163602,ENSG00000281766,ENSG00000115289,ENSG00000113558,ENSG00000085185,ENSG00000089094,ENSG00000121481,ENSG00000183337,ENSG00000204227,ENSG00000206287,ENSG00000226788,ENSG00000228520,ENSG00000231115,ENSG00000235107,ENSG00000015153,ENSG00000100387,ENSG00000055130	ENSG00000113558,ENSG00000089094	8	7	15	1	TRUE	5	5	0
ENSG00000089101	CFAP61			0	0	0	1	FALSE	0	0	0
ENSG00000089116	LHX5			0	0	0	1	FALSE	0	0	0
ENSG00000089123	TASP1			0	0	0	1	FALSE	0	0	0
ENSG00000089127	OAS1			0	0	0	1	FALSE	0	0	0
ENSG00000089154	GCN1			0	0	0	1	FALSE	0	0	0
ENSG00000089157	RPLP0	ENSG00000122026,ENSG00000162244,ENSG00000198918,ENSG00000136942,ENSG00000229117,ENSG00000174748,ENSG00000156482,ENSG00000125691,ENSG00000108298,ENSG00000142541,ENSG00000163682,ENSG00000105640,ENSG00000122406,ENSG00000063177,ENSG00000148303,ENSG00000280858,ENSG00000188846,ENSG00000174444,ENSG00000161016,ENSG00000108107,ENSG00000167526,ENSG00000265681,ENSG00000144713,ENSG00000130255,ENSG00000137818…	ENSG00000122026,ENSG00000162244,ENSG00000136942,ENSG00000229117,ENSG00000174748,ENSG00000156482,ENSG00000125691,ENSG00000108298,ENSG00000142541,ENSG00000163682,ENSG00000105640,ENSG00000122406,ENSG00000063177,ENSG00000148303,ENSG00000280858,ENSG00000188846,ENSG00000174444,ENSG00000161016,ENSG00000108107,ENSG00000167526,ENSG00000265681,ENSG00000144713,ENSG00000130255,ENSG00000137818,ENSG00000177600…	45.3333	45	7	41	FALSE	3	0	3
ENSG00000089159	PXN			0	0	0	1	FALSE	0	0	0
ENSG00000089163	SIRT4			0	0	0	1	FALSE	0	0	0
ENSG00000089169	RPH3A			0	0	0	1	FALSE	0	0	0
ENSG00000089177	KIF16B			0	0	0	1	FALSE	0	0	0
ENSG00000089195	TRMT6	ENSG00000166166,ENSG00000089195	ENSG00000166166,ENSG00000089195	2	2	0	1	FALSE	1	0	1
ENSG00000089199	CHGB			0	0	0	1	FALSE	0	0	0
ENSG00000089220	PEBP1			0	0	0	1	FALSE	0	0	0
ENSG00000089225	TBX5			0	0	0	1	FALSE	0	0	0
ENSG00000089234	BRAP			0	0	0	1	FALSE	0	0	0
ENSG00000089248	ERP29			0	0	0	1	FALSE	0	0	0
ENSG00000089250	NOS1			0	0	0	1	FALSE	0	0	0
ENSG00000089280	FUS			0	0	0	1	FALSE	0	0	0
ENSG00000089289	IGBP1			0	0	0	1	FALSE	0	0	0
ENSG00000089327	FXYD5	ENSG00000089327,ENSG00000163399,ENSG00000143153	ENSG00000089327,ENSG00000163399,ENSG00000143153	3	3	0	2	FALSE	1	0	1
ENSG00000089335	ZNF302			0	0	0	1	FALSE	0	0	0
ENSG00000089351	GRAMD1A			0	0	0	1	FALSE	0	0	0
ENSG00000089356	FXYD3	ENSG00000163399,ENSG00000089356,ENSG00000143153	ENSG00000163399,ENSG00000089356,ENSG00000143153	3	3	0	2	FALSE	1	0	1
ENSG00000089472	HEPH			0	0	0	1	FALSE	0	0	0
ENSG00000089486	CDIP1			0	0	0	1	FALSE	0	0	0
ENSG00000089505	CMTM1			0	0	0	1	FALSE	0	0	0
ENSG00000089558	KCNH4			0	0	0	1	FALSE	0	0	0
ENSG00000089597	GANAB	ENSG00000089597,ENSG00000130175	ENSG00000089597,ENSG00000130175	2	2	0	1	FALSE	1	0	1
ENSG00000089639	GMIP			0	0	0	1	FALSE	0	0	0
ENSG00000089682	RBM41			0	0	0	1	FALSE	0	0	0
ENSG00000089685	BIRC5			0	0	0	1	FALSE	0	0	0
ENSG00000089692	LAG3			0	0	0	1	FALSE	0	0	0
ENSG00000089693	MLF2			0	0	0	1	FALSE	0	0	0
ENSG00000089723	OTUB2			0	0	0	1	FALSE	0	0	0
ENSG00000089737	DDX24			0	0	0	1	FALSE	0	0	0
ENSG00000089775	ZBTB25			0	0	0	1	FALSE	0	0	0
ENSG00000089818	NECAP1			0	0	0	1	FALSE	0	0	0
ENSG00000089820	ARHGAP4			0	0	0	1	FALSE	0	0	0
ENSG00000089847	ANKRD24			0	0	0	1	FALSE	0	0	0
ENSG00000089876	DHX32			0	0	0	1	FALSE	0	0	0
ENSG00000089902	RCOR1			0	0	0	1	TRUE	0	0	0
ENSG00000089916	GPATCH2L			0	0	0	1	FALSE	0	0	0
ENSG00000090006	LTBP4			0	0	0	1	FALSE	0	0	0
ENSG00000090013	BLVRB			0	0	0	1	FALSE	0	0	0
ENSG00000090020	SLC9A1			0	0	0	1	FALSE	0	0	0
ENSG00000090054	SPTLC1	ENSG00000090054,ENSG00000100596,ENSG00000165389,ENSG00000196542,ENSG00000172296	ENSG00000090054	3	3	4	0	FALSE	4	0	4
ENSG00000090060	PAPOLA			0	0	0	1	FALSE	0	0	0
ENSG00000090061	CCNK	ENSG00000167258,ENSG00000090061,ENSG00000065883	ENSG00000090061	2	2	2	0	FALSE	2	0	2
ENSG00000090097	PCBP4			0	0	0	1	FALSE	0	0	0
ENSG00000090104	RGS1			0	0	0	1	FALSE	0	0	0
ENSG00000090238	YPEL3			0	0	0	1	FALSE	0	0	0
ENSG00000090263	MRPS33	ENSG00000266472,ENSG00000243927,ENSG00000175110,ENSG00000181991,ENSG00000048544,ENSG00000163319,ENSG00000147586,ENSG00000113048,ENSG00000175756,ENSG00000132676,ENSG00000122140,ENSG00000102738,ENSG00000090263,ENSG00000125445,ENSG00000128626,ENSG00000283018,ENSG00000182180,ENSG00000125901,ENSG00000181610,ENSG00000120333,ENSG00000062582,ENSG00000116898,ENSG00000239789,ENSG00000074071,ENSG00000132300…	ENSG00000266472,ENSG00000243927,ENSG00000175110,ENSG00000181991,ENSG00000048544,ENSG00000163319,ENSG00000147586,ENSG00000113048,ENSG00000175756,ENSG00000132676,ENSG00000122140,ENSG00000102738,ENSG00000090263,ENSG00000125445,ENSG00000128626,ENSG00000283018,ENSG00000182180,ENSG00000125901,ENSG00000181610,ENSG00000120333,ENSG00000062582,ENSG00000116898,ENSG00000239789,ENSG00000074071,ENSG00000132300…	37	37	0	36	FALSE	1	0	1
ENSG00000090266	NDUFB2	ENSG00000165264,ENSG00000145494,ENSG00000183648,ENSG00000147123,ENSG00000115286,ENSG00000166136,ENSG00000140990,ENSG00000128609,ENSG00000174886,ENSG00000099795,ENSG00000178127,ENSG00000186010,ENSG00000167792,ENSG00000023228,ENSG00000283447,ENSG00000139180,ENSG00000164258,ENSG00000125356,ENSG00000131495,ENSG00000004779,ENSG00000198888,ENSG00000212907,ENSG00000160194,ENSG00000198886,ENSG00000198840…	ENSG00000165264,ENSG00000145494,ENSG00000183648,ENSG00000147123,ENSG00000115286,ENSG00000166136,ENSG00000140990,ENSG00000128609,ENSG00000174886,ENSG00000099795,ENSG00000178127,ENSG00000186010,ENSG00000167792,ENSG00000023228,ENSG00000283447,ENSG00000139180,ENSG00000164258,ENSG00000125356,ENSG00000131495,ENSG00000004779,ENSG00000198888,ENSG00000212907,ENSG00000160194,ENSG00000198886,ENSG00000198840…	59	59	0	58	FALSE	1	0	1
ENSG00000090273	NUDC			0	0	0	1	FALSE	0	0	0
ENSG00000090316	MAEA	ENSG00000119801,ENSG00000141034,ENSG00000145916,ENSG00000114098,ENSG00000101193,ENSG00000010017,ENSG00000090316,ENSG00000128585,ENSG00000162923,ENSG00000141084,ENSG00000153561	ENSG00000119801,ENSG00000141034,ENSG00000114098,ENSG00000101193,ENSG00000090316,ENSG00000128585,ENSG00000162923	9	9	4	6	FALSE	4	0	4
ENSG00000090339	ICAM1			0	0	0	1	FALSE	0	0	0
ENSG00000090372	STRN4			0	0	0	1	FALSE	0	0	0
ENSG00000090376	IRAK3			0	0	0	1	FALSE	0	0	0
ENSG00000090382	LYZ			0	0	0	1	FALSE	0	0	0
ENSG00000090402	SI			0	0	0	1	FALSE	0	0	0
ENSG00000090432	MUL1			0	0	0	1	FALSE	0	0	0
ENSG00000090447	TFAP4			0	0	0	1	FALSE	0	0	0
ENSG00000090470	PDCD7			0	0	0	1	FALSE	0	0	0
ENSG00000090487	SPG21			0	0	0	1	FALSE	0	0	0
ENSG00000090512	FETUB			0	0	0	1	FALSE	0	0	0
ENSG00000090520	DNAJB11			0	0	0	1	FALSE	0	0	0
ENSG00000090530	P3H2			0	0	0	1	FALSE	0	0	0
ENSG00000090534	THPO			0	0	0	1	FALSE	0	0	0
ENSG00000090539	CHRD			0	0	0	1	FALSE	0	0	0
ENSG00000090554	FLT3LG			0	0	0	1	FALSE	0	0	0
ENSG00000090565	RAB11FIP3			0	0	0	1	FALSE	0	0	0
ENSG00000090581	GNPTG	ENSG00000090581	ENSG00000090581	1	1	0	0	FALSE	1	0	1
ENSG00000090612	ZNF268			0	0	0	1	FALSE	0	0	0
ENSG00000090615	GOLGA3			0	0	0	1	FALSE	0	0	0
ENSG00000090621	PABPC4			0	0	0	1	FALSE	0	0	0
ENSG00000090659	CD209			0	0	0	1	FALSE	0	0	0
ENSG00000090661	CERS4			0	0	0	1	FALSE	0	0	0
ENSG00000090674	MCOLN1			0	0	0	1	FALSE	0	0	0
ENSG00000090686	USP48			0	0	0	1	FALSE	0	0	0
ENSG00000090776	EFNB1			0	0	0	1	FALSE	0	0	0
ENSG00000090857	PDPR	ENSG00000090857,ENSG00000164951	ENSG00000090857,ENSG00000164951	2	2	0	1	FALSE	1	1	0
ENSG00000090861	AARS1			0	0	0	1	FALSE	0	0	0
ENSG00000090863	GLG1			0	0	0	1	FALSE	0	0	0
ENSG00000090889	KIF4A			0	0	0	1	FALSE	0	0	0
ENSG00000090905	TNRC6A			0	0	0	1	FALSE	0	0	0
ENSG00000090924	PLEKHG2			0	0	0	1	FALSE	0	0	0
ENSG00000090932	DLL3			0	0	0	1	FALSE	0	0	0
ENSG00000090971	NAT14			0	0	0	1	FALSE	0	0	0
ENSG00000090975	PITPNM2			0	0	0	1	FALSE	0	0	0
ENSG00000090989	EXOC1	ENSG00000070367,ENSG00000112685,ENSG00000131558,ENSG00000116903,ENSG00000182473,ENSG00000144036,ENSG00000180104,ENSG00000090989,ENSG00000138190	ENSG00000070367,ENSG00000112685,ENSG00000131558,ENSG00000116903,ENSG00000182473,ENSG00000180104,ENSG00000090989	8	8	2	6	FALSE	2	0	2
ENSG00000091009	RBM27	ENSG00000039123,ENSG00000133858,ENSG00000091009,ENSG00000014164,ENSG00000100836	ENSG00000039123,ENSG00000133858,ENSG00000091009,ENSG00000014164,ENSG00000100836	5	5	0	4	FALSE	1	0	1
ENSG00000091010	POU4F3			0	0	0	1	FALSE	0	0	0
ENSG00000091039	OSBPL8			0	0	0	1	FALSE	0	0	0
ENSG00000091073	DTX2			0	0	0	1	FALSE	0	0	0
ENSG00000091106	NLRC4	ENSG00000091106,ENSG00000249437,ENSG00000278613,ENSG00000137752,ENSG00000103490	ENSG00000091106,ENSG00000249437,ENSG00000278613,ENSG00000137752,ENSG00000103490	5	5	0	4	FALSE	1	0	1
ENSG00000091127	PUS7			0	0	0	1	FALSE	0	0	0
ENSG00000091128	LAMB4			0	0	0	1	FALSE	0	0	0
ENSG00000091129	NRCAM			0	0	0	1	FALSE	0	0	0
ENSG00000091136	LAMB1	ENSG00000091136,ENSG00000135862,ENSG00000101680,ENSG00000116962,ENSG00000196569,ENSG00000050555,ENSG00000053747,ENSG00000130702	ENSG00000091136	3.11111	3	7	0	FALSE	9	0	9
ENSG00000091137	SLC26A4			0	0	0	1	FALSE	0	0	0
ENSG00000091138	SLC26A3			0	0	0	1	FALSE	0	0	0
ENSG00000091140	DLD	ENSG00000248098,ENSG00000091140,ENSG00000137992,ENSG00000083123,ENSG00000110435,ENSG00000163114,ENSG00000168291,ENSG00000150768,ENSG00000131828	ENSG00000091140	4.66667	5	8	0	FALSE	3	0	3
ENSG00000091157	WDR7			0	0	0	1	FALSE	0	0	0
ENSG00000091164	TXNL1			0	0	0	1	FALSE	0	0	0
ENSG00000091181	IL5RA			0	0	0	1	FALSE	0	0	0
ENSG00000091262	ABCC6			0	0	0	1	FALSE	0	0	0
ENSG00000091317	CMTM6			0	0	0	1	FALSE	0	0	0
ENSG00000091409	ITGA6	ENSG00000150093,ENSG00000091409,ENSG00000132470	ENSG00000091409	2	2	2	0	FALSE	2	0	2
ENSG00000091428	RAPGEF4			0	0	0	1	FALSE	0	0	0
ENSG00000091436	MAP3K20			0	0	0	1	FALSE	0	0	0
ENSG00000091482	SMPX			0	0	0	1	FALSE	0	0	0
ENSG00000091483	FH			0	0	0	1	FALSE	0	0	0
ENSG00000091490	SEL1L3			0	0	0	1	FALSE	0	0	0
ENSG00000091513	TF			0	0	0	1	FALSE	0	0	0
ENSG00000091527	CDV3			0	0	0	1	FALSE	0	0	0
ENSG00000091536	MYO15A			0	0	0	1	FALSE	0	0	0
ENSG00000091542	ALKBH5			0	0	0	1	FALSE	0	0	0
ENSG00000091583	APOH			0	0	0	1	FALSE	0	0	0
ENSG00000091592	NLRP1	ENSG00000091592,ENSG00000103490,ENSG00000137752	ENSG00000091592,ENSG00000103490,ENSG00000137752	3	3	0	2	FALSE	1	0	1
ENSG00000091622	PITPNM3			0	0	0	1	FALSE	0	0	0
ENSG00000091640	SPAG7			0	0	0	1	FALSE	0	0	0
ENSG00000091651	ORC6	ENSG00000115942,ENSG00000115947,ENSG00000085840,ENSG00000164815,ENSG00000135336,ENSG00000091651	ENSG00000115942,ENSG00000115947,ENSG00000085840,ENSG00000164815,ENSG00000135336,ENSG00000091651	6	6	0	5	FALSE	1	0	1
ENSG00000091656	ZFHX4			0	0	0	1	FALSE	0	0	0
ENSG00000091664	SLC17A6			0	0	0	1	FALSE	0	0	0
ENSG00000091704	CPA1			0	0	0	1	FALSE	0	0	0
ENSG00000091732	ZC3HC1			0	0	0	1	FALSE	0	0	0
ENSG00000091831	ESR1	ENSG00000140396,ENSG00000091831	ENSG00000140396,ENSG00000091831	2	2	0	1	FALSE	1	1	0
ENSG00000091844	RGS17			0	0	0	1	FALSE	0	0	0
ENSG00000091879	ANGPT2			0	0	0	1	FALSE	0	0	0
ENSG00000091947	TMEM101			0	0	0	1	FALSE	0	0	0
ENSG00000091972	CD200			0	0	0	1	FALSE	0	0	0
ENSG00000091986	CCDC80			0	0	0	1	FALSE	0	0	0
ENSG00000092009	CMA1			0	0	0	1	FALSE	0	0	0
ENSG00000092010	PSME1			0	0	0	1	FALSE	0	0	0
ENSG00000092020	PPP2R3C			0	0	0	1	FALSE	0	0	0
ENSG00000092036	HAUS4	ENSG00000249115,ENSG00000131351,ENSG00000137814,ENSG00000152240,ENSG00000092036,ENSG00000214367,ENSG00000147874,ENSG00000213397	ENSG00000249115,ENSG00000131351,ENSG00000137814,ENSG00000152240,ENSG00000092036,ENSG00000214367,ENSG00000147874,ENSG00000213397	8	8	0	7	FALSE	1	0	1
ENSG00000092051	JPH4			0	0	0	1	FALSE	0	0	0
ENSG00000092054	MYH7			0	0	0	1	FALSE	0	0	0
ENSG00000092067	CEBPE	ENSG00000162772,ENSG00000092067,ENSG00000128272,ENSG00000169136,ENSG00000156127,ENSG00000168062,ENSG00000123685	ENSG00000092067	1.85714	2	6	0	FALSE	7	0	7
ENSG00000092068	SLC7A8	ENSG00000168003,ENSG00000092068	ENSG00000168003,ENSG00000092068	2	2	0	1	FALSE	1	0	1
ENSG00000092094	OSGEP	ENSG00000196976,ENSG00000092094,ENSG00000144034,ENSG00000170270,ENSG00000275619,ENSG00000172315	ENSG00000196976,ENSG00000092094,ENSG00000144034,ENSG00000170270,ENSG00000275619,ENSG00000172315	6	6	0	5	FALSE	1	0	1
ENSG00000092096	SLC22A17			0	0	0	1	FALSE	0	0	0
ENSG00000092098	RNF31	ENSG00000092098,ENSG00000285152,ENSG00000125826,ENSG00000179526	ENSG00000092098,ENSG00000285152,ENSG00000125826,ENSG00000179526	4	4	0	3	FALSE	1	0	1
ENSG00000092108	SCFD1			0	0	0	1	FALSE	0	0	0
ENSG00000092140	G2E3			0	0	0	1	FALSE	0	0	0
ENSG00000092148	HECTD1			0	0	0	1	FALSE	0	0	0
ENSG00000092199	HNRNPC			0	0	0	1	FALSE	0	0	0
ENSG00000092200	RPGRIP1			0	0	0	1	FALSE	0	0	0
ENSG00000092201	SUPT16H	ENSG00000149136,ENSG00000092201	ENSG00000149136,ENSG00000092201	2	2	0	1	TRUE	1	1	0
ENSG00000092203	TOX4			0	0	0	1	FALSE	0	0	0
ENSG00000092208	GEMIN2			0	0	0	1	FALSE	0	0	0
ENSG00000092295	TGM1			0	0	0	1	FALSE	0	0	0
ENSG00000092330	TINF2	ENSG00000132604,ENSG00000147601,ENSG00000102977,ENSG00000128513,ENSG00000092330,ENSG00000284915,ENSG00000166848	ENSG00000132604,ENSG00000147601,ENSG00000102977,ENSG00000128513,ENSG00000092330,ENSG00000284915,ENSG00000166848	7	7	0	6	FALSE	1	0	1
ENSG00000092345	DAZL			0	0	0	1	FALSE	0	0	0
ENSG00000092377	TBL1Y			0	0	0	1	FALSE	0	0	0
ENSG00000092421	SEMA6A			0	0	0	1	FALSE	0	0	0
ENSG00000092439	TRPM7			0	0	0	1	FALSE	0	0	0
ENSG00000092445	TYRO3			0	0	0	1	FALSE	0	0	0
ENSG00000092470	WDR76			0	0	0	1	FALSE	0	0	0
ENSG00000092529	CAPN3			0	0	0	1	FALSE	0	0	0
ENSG00000092531	SNAP23			0	0	0	1	FALSE	0	0	0
ENSG00000092607	TBX15			0	0	0	1	FALSE	0	0	0
ENSG00000092621	PHGDH			0	0	0	1	FALSE	0	0	0
ENSG00000092758	COL9A3	ENSG00000049089,ENSG00000112280,ENSG00000092758	ENSG00000049089,ENSG00000112280,ENSG00000092758	3	3	0	2	FALSE	1	0	1
ENSG00000092820	EZR			0	0	0	1	FALSE	0	0	0
ENSG00000092841	MYL6			0	0	0	1	FALSE	0	0	0
ENSG00000092847	AGO1			0	0	0	1	FALSE	0	0	0
ENSG00000092850	TEKT2			0	0	0	1	FALSE	0	0	0
ENSG00000092853	CLSPN			0	0	0	1	FALSE	0	0	0
ENSG00000092871	RFFL			0	0	0	1	FALSE	0	0	0
ENSG00000092929	UNC13D			0	0	0	1	FALSE	0	0	0
ENSG00000092931	MFSD11			0	0	0	1	FALSE	0	0	0
ENSG00000092964	DPYSL2			0	0	0	1	FALSE	0	0	0
ENSG00000092969	TGFB2			0	0	0	1	FALSE	0	0	0
ENSG00000092978	GPATCH2			0	0	0	1	FALSE	0	0	0
ENSG00000093000	NUP50	ENSG00000058804,ENSG00000101146,ENSG00000069248,ENSG00000213024,ENSG00000196313,ENSG00000095319,ENSG00000113569,ENSG00000157020,ENSG00000125450,ENSG00000132182,ENSG00000124789,ENSG00000153207,ENSG00000120253,ENSG00000047410,ENSG00000094914,ENSG00000119392,ENSG00000153201,ENSG00000108559,ENSG00000126883,ENSG00000155561,ENSG00000093000,ENSG00000030066,ENSG00000102900,ENSG00000163002,ENSG00000139496…	ENSG00000058804,ENSG00000101146,ENSG00000069248,ENSG00000213024,ENSG00000196313,ENSG00000095319,ENSG00000113569,ENSG00000157020,ENSG00000125450,ENSG00000132182,ENSG00000124789,ENSG00000153207,ENSG00000120253,ENSG00000047410,ENSG00000094914,ENSG00000119392,ENSG00000153201,ENSG00000108559,ENSG00000126883,ENSG00000155561,ENSG00000093000,ENSG00000030066,ENSG00000102900,ENSG00000163002,ENSG00000139496…	30	30	0	29	FALSE	1	0	1
ENSG00000093009	CDC45	ENSG00000181938,ENSG00000076003,ENSG00000166508,ENSG00000147536,ENSG00000101003,ENSG00000112118,ENSG00000073111,ENSG00000093009,ENSG00000100297,ENSG00000131153,ENSG00000104738	ENSG00000181938,ENSG00000076003,ENSG00000166508,ENSG00000147536,ENSG00000101003,ENSG00000112118,ENSG00000073111,ENSG00000093009,ENSG00000100297,ENSG00000131153,ENSG00000104738	11	11	0	10	FALSE	1	0	1
ENSG00000093010	COMT			0	0	0	1	FALSE	0	0	0
ENSG00000093072	ADA2			0	0	0	1	FALSE	0	0	0
ENSG00000093144	ECHDC1			0	0	0	1	FALSE	0	0	0
ENSG00000093167	LRRFIP2			0	0	0	1	FALSE	0	0	0
ENSG00000093183	SEC22C			0	0	0	1	FALSE	0	0	0
ENSG00000093217	XYLB			0	0	0	1	FALSE	0	0	0
ENSG00000094631	HDAC6			0	0	0	1	TRUE	0	0	0
ENSG00000094661	OR1I1			0	0	0	1	FALSE	0	0	0
ENSG00000094755	GABRP			0	0	0	1	FALSE	0	0	0
ENSG00000094796	KRT31			0	0	0	1	FALSE	0	0	0
ENSG00000094804	CDC6			0	0	0	1	TRUE	0	0	0
ENSG00000094841	UPRT			0	0	0	1	FALSE	0	0	0
ENSG00000094880	CDC23	ENSG00000176386,ENSG00000166295,ENSG00000130177,ENSG00000153107,ENSG00000094880,ENSG00000129055,ENSG00000196510,ENSG00000053900,ENSG00000110200,ENSG00000176248,ENSG00000089053,ENSG00000141552,ENSG00000004897,ENSG00000164162,ENSG00000117399,ENSG00000105325	ENSG00000176386,ENSG00000166295,ENSG00000130177,ENSG00000153107,ENSG00000094880,ENSG00000129055,ENSG00000196510,ENSG00000053900,ENSG00000110200,ENSG00000176248,ENSG00000089053,ENSG00000141552,ENSG00000004897,ENSG00000164162	14.6667	15	2	13	FALSE	3	0	3
ENSG00000094914	AAAS	ENSG00000058804,ENSG00000101146,ENSG00000069248,ENSG00000213024,ENSG00000196313,ENSG00000095319,ENSG00000113569,ENSG00000157020,ENSG00000125450,ENSG00000132182,ENSG00000124789,ENSG00000153207,ENSG00000120253,ENSG00000047410,ENSG00000094914,ENSG00000119392,ENSG00000153201,ENSG00000108559,ENSG00000126883,ENSG00000155561,ENSG00000093000,ENSG00000030066,ENSG00000102900,ENSG00000163002,ENSG00000139496…	ENSG00000058804,ENSG00000101146,ENSG00000069248,ENSG00000213024,ENSG00000196313,ENSG00000095319,ENSG00000113569,ENSG00000157020,ENSG00000125450,ENSG00000132182,ENSG00000124789,ENSG00000153207,ENSG00000120253,ENSG00000047410,ENSG00000094914,ENSG00000119392,ENSG00000153201,ENSG00000108559,ENSG00000126883,ENSG00000155561,ENSG00000093000,ENSG00000030066,ENSG00000102900,ENSG00000163002,ENSG00000139496…	30	30	0	29	FALSE	1	0	1
ENSG00000094916	CBX5			0	0	0	1	TRUE	0	0	0
ENSG00000094963	FMO2			0	0	0	1	FALSE	0	0	0
ENSG00000094975	SUCO			0	0	0	1	FALSE	0	0	0
ENSG00000095002	MSH2	ENSG00000113318,ENSG00000095002,ENSG00000116062	ENSG00000095002	2	2	2	0	FALSE	2	1	1
[truncated: 21,215 more rows]

## Sheet: column_definitions
ensembl_gene_id	ensembl gene id
gene_name	common gene name
complex_partners	ensembl gene id of all complex partners
complex_partners_const	ensembl gene id of all complex partners const that are associated with all of gene's annotated complexes
complex_partner_count_mean	mean number of distinct proteins across all gene's associated complexes
complex_partner_count_median	median number of distinct proteins across all gene's associated complexes
num_var_partners	number of distinct proteins that occur in at least one but not all complexes with gene
num_const_partners	number of distinct proteins that occur in all complexes with gene
is_epigene	binary, true if is epigene
complex_count	total number of complexes gene associates with
complex_count_epigene	number of complexes gene associates with that include an epigene
complex_count_nonepigene	number of complexes gene associates with that do not include an epigene
