# Supplementary material for: Epigene functional diversity: isoform usage, disordered domain content, and variable binding partners
Source: Epigenetics Chromatin. 2025 Feb 1;18:8. doi: 10.1186/s13072-025-00571-z (PMC11786378; doi:10.1186/s13072-025-00571-z)
Supplement: Supplementary file 5 — Additional file 5. [file 13072_2025_571_MOESM5_ESM.xlsx]

## Sheet: Table_S4_DataForFigure4
Entry	Gene.Names	Length	Region	Domain..FT.	prop_disordered	ensembl_gene_id	disorder_starts	disorder_ends	disorder_lengths	is_chrom	max_disorder_length
A0A0B4J2F0	PIGBOS1	54	REGION 30..36; /note="Required for interaction with CLCC1"; /evidence="ECO:0000269|PubMed:31653868"		0	ENSG00000225973	NA	NA	NA	FALSE	NA
A0A0K2S4Q6	CD300H	201		DOMAIN 25..123; /note="Ig-like V-type"; /evidence="ECO:0000255|PROSITE-ProRule:PRU00114"	0	ENSG00000284690	NA	NA	NA	FALSE	NA
A0A0U1RRE5	NBDY LINC01420	68	REGION 1..68; /note="Disordered"; /evidence="ECO:0000256|SAM:MobiDB-lite"		0.985294	ENSG00000204272	1	68	67	FALSE	67
A0A1B0GTW7	CIROP LMLN2	788	REGION 40..59; /note="Disordered"; /evidence="ECO:0000256|SAM:MobiDB-lite"; REGION 767..788; /note="Disordered"; /evidence="ECO:0000256|SAM:MobiDB-lite"		0.0507614	ENSG00000283654	40767	59788	19,21	FALSE	21
A0AV02	SLC12A8 CCC9	714	REGION 471..503; /note="Disordered"; /evidence="ECO:0000256|SAM:MobiDB-lite"; REGION 530..550; /note="Disordered"; /evidence="ECO:0000256|SAM:MobiDB-lite"		0.0728291	ENSG00000221955	471530	503550	32,20	FALSE	32
A0AV96	RBM47	593	REGION 1..25; /note="Disordered"; /evidence="ECO:0000256|SAM:MobiDB-lite"	DOMAIN 71..149; /note="RRM 1"; /evidence="ECO:0000255|PROSITE-ProRule:PRU00176"; DOMAIN 151..233; /note="RRM 2"; /evidence="ECO:0000255|PROSITE-ProRule:PRU00176"; DOMAIN 246..318; /note="RRM 3"; /evidence="ECO:0000255|PROSITE-ProRule:PRU00176"	0.0404722	ENSG00000163694	1	25	24	FALSE	24
A0AVF1	IFT56 TTC26	554	REGION 1..24; /note="Disordered"; /evidence="ECO:0000256|SAM:MobiDB-lite"		0.0415162	ENSG00000105948	1	24	23	FALSE	23
A0AVI4	TMEM129	362			0	ENSG00000168936	NA	NA	NA	FALSE	NA
A0AVK6	E2F8	867	REGION 38..58; /note="Disordered"; /evidence="ECO:0000256|SAM:MobiDB-lite"; REGION 408..432; /note="Disordered"; /evidence="ECO:0000256|SAM:MobiDB-lite"; REGION 532..616; /note="Disordered"; /evidence="ECO:0000256|SAM:MobiDB-lite"; REGION 771..800; /note="Disordered"; /evidence="ECO:0000256|SAM:MobiDB-lite"		0.181084	ENSG00000129173	38408532771	58432616800	20,24,84,29	FALSE	84
A0AVT1	UBA6 MOP4 UBE1L2	1052	REGION 1..21; /note="Disordered"; /evidence="ECO:0000256|SAM:MobiDB-lite"		0.0190114	ENSG00000033178	1	21	20	FALSE	20
A0FGR8	ESYT2 FAM62B KIAA1228	921	REGION 1..103; /note="Disordered"; /evidence="ECO:0000256|SAM:MobiDB-lite"; REGION 660..754; /note="Disordered"; /evidence="ECO:0000256|SAM:MobiDB-lite"; REGION 833..840; /note="Required for phosphatidylinositol 4,5-bisphosphate-dependent location at the cell membrane"	DOMAIN 191..370; /note="SMP-LTD"; /evidence="ECO:0000255|PROSITE-ProRule:PRU01194, ECO:0000269|PubMed:24847877"; DOMAIN 369..489; /note="C2 1"; /evidence="ECO:0000255|PROSITE-ProRule:PRU00041"; DOMAIN 514..639; /note="C2 2"; /evidence="ECO:0000255|PROSITE-ProRule:PRU00041"; DOMAIN 786..908; /note="C2 3"; /evidence="ECO:0000255|PROSITE-ProRule:PRU00041"	0.212812	ENSG00000117868	1660	103754	102,94	FALSE	102
A0FGR9	ESYT3 FAM62C	886	REGION 1..21; /note="Disordered"; /evidence="ECO:0000256|SAM:MobiDB-lite"; REGION 613..673; /note="Disordered"; /evidence="ECO:0000256|SAM:MobiDB-lite"; REGION 801..808; /note="Required for phosphatidylinositol 4,5-bisphosphate-dependent location at the cell membrane"; /evidence="ECO:0000250"	DOMAIN 114..291; /note="SMP-LTD"; /evidence="ECO:0000255|PROSITE-ProRule:PRU01194"; DOMAIN 291..408; /note="C2 1"; /evidence="ECO:0000255|PROSITE-ProRule:PRU00041"; DOMAIN 426..566; /note="C2 2"; /evidence="ECO:0000255|PROSITE-ProRule:PRU00041"; DOMAIN 754..876; /note="C2 3"; /evidence="ECO:0000255|PROSITE-ProRule:PRU00041"	0.0902935	ENSG00000158220	1613	21673	20,60	FALSE	60
A0JLT2	MED19 LCMR1	244	REGION 1..56; /note="Disordered"; /evidence="ECO:0000256|SAM:MobiDB-lite"; REGION 171..244; /note="Disordered"; /evidence="ECO:0000256|SAM:MobiDB-lite"		0.52459	ENSG00000156603	1171	56244	55,73	FALSE	73
A0JNW5	BLTP3B KIAA0701 SHIP164 UHRF1BP1L	1464	REGION 267..297; /note="Disordered"; /evidence="ECO:0000256|SAM:MobiDB-lite"; REGION 409..436; /note="Disordered"; /evidence="ECO:0000256|SAM:MobiDB-lite"; REGION 1066..1089; /note="Disordered"; /evidence="ECO:0000256|SAM:MobiDB-lite"; REGION 1164..1183; /note="Disordered"; /evidence="ECO:0000256|SAM:MobiDB-lite"; REGION 1392..1413; /note="Disordered"; /evidence="ECO:0000256|SAM:MobiDB-lite"	DOMAIN 3..94; /note="Chorein N-terminal"; /evidence="ECO:0000255"	0.0819672	ENSG00000111647	2.67409e+17	2.97436e+17	30,27,23,19,21	FALSE	30
A0JP26	POTEB3	581	REGION 369..494; /note="Disordered"; /evidence="ECO:0000256|SAM:MobiDB-lite"		0.215146	ENSG00000278522	369	494	125	FALSE	125
A0MZ66	SHTN1 KIAA1598	631	REGION 343..511; /note="Disordered"; /evidence="ECO:0000256|SAM:MobiDB-lite"; REGION 524..566; /note="Disordered"; /evidence="ECO:0000256|SAM:MobiDB-lite"; REGION 579..631; /note="Disordered"; /evidence="ECO:0000256|SAM:MobiDB-lite"		0.415214	ENSG00000187164	343524579	511566631	168,42,52	FALSE	168
A0PJK1	SLC5A10 SGLT5	596			0	ENSG00000154025	NA	NA	NA	FALSE	NA
A0PJY2	FEZF1 FEZ ZNF312B	475	REGION 428..475; /note="Disordered"; /evidence="ECO:0000256|SAM:MobiDB-lite"		0.0989474	ENSG00000128610	428	475	47	FALSE	47
A0PK00	TMEM120B	339			0	ENSG00000188735	NA	NA	NA	FALSE	NA
A0PK11	CLRN2	232			0	ENSG00000249581	NA	NA	NA	FALSE	NA
A1A4S6	ARHGAP10 GRAF2	786	REGION 576..608; /note="Disordered"; /evidence="ECO:0000256|SAM:MobiDB-lite"; REGION 621..727; /note="Disordered"; /evidence="ECO:0000256|SAM:MobiDB-lite"	DOMAIN 7..262; /note="BAR"; DOMAIN 265..372; /note="PH"; /evidence="ECO:0000255|PROSITE-ProRule:PRU00145"; DOMAIN 389..574; /note="Rho-GAP"; /evidence="ECO:0000255|PROSITE-ProRule:PRU00172"; DOMAIN 728..786; /note="SH3"; /evidence="ECO:0000255|PROSITE-ProRule:PRU00192"	0.175573	ENSG00000071205	576621	608727	32106	FALSE	106
A1A4Y4	IRGM IFI1 IRGM1 LRG47	181		DOMAIN 32..181; /note="IRG-type G"; /evidence="ECO:0000255|PROSITE-ProRule:PRU01053"	0	ENSG00000237693	NA	NA	NA	FALSE	NA
A1A519	FAM170A ZNFD	330	REGION 1..54; /note="Disordered"; /evidence="ECO:0000256|SAM:MobiDB-lite"; REGION 76..104; /note="Disordered"; /evidence="ECO:0000256|SAM:MobiDB-lite"; REGION 169..218; /note="Disordered"; /evidence="ECO:0000256|SAM:MobiDB-lite"; REGION 270..330; /note="Disordered"; /evidence="ECO:0000256|SAM:MobiDB-lite"		0.575758	ENSG00000164334	1,76,169,270	54104218330	53,28,49,60	FALSE	60
A1A5B4	ANO9 PIG5 TMEM16J TP53I5	782	REGION 756..782; /note="Disordered"; /evidence="ECO:0000256|SAM:MobiDB-lite"		0.0332481	ENSG00000185101	756	782	26	FALSE	26
A1A5C7	SLC22A23 C6orf85	686	REGION 1..62; /note="Disordered"; /evidence="ECO:0000256|SAM:MobiDB-lite"; REGION 169..193; /note="Disordered"; /evidence="ECO:0000256|SAM:MobiDB-lite"		0.123907	ENSG00000137266	1169	62193	61,24	FALSE	61
A1E959	ODAM APIN	279	REGION 127..129; /note="Interaction with ARHGEF5"; /evidence="ECO:0000269|PubMed:25911094"; REGION 243..279; /note="Disordered"; /evidence="ECO:0000256|SAM:MobiDB-lite"		0.129032	ENSG00000109205	243	279	36	FALSE	36
A1KXE4	FAM168B KIAA0280L MANI	195			0	ENSG00000152102	NA	NA	NA	FALSE	NA
A1KZ92	PXDNL VPO2	1463		DOMAIN 24..50; /note="LRRNT"; DOMAIN 180..233; /note="LRRCT"; DOMAIN 234..322; /note="Ig-like C2-type 1"; DOMAIN 330..414; /note="Ig-like C2-type 2"; DOMAIN 419..504; /note="Ig-like C2-type 3"; DOMAIN 507..596; /note="Ig-like C2-type 4"; DOMAIN 1393..1451; /note="VWFC"; /evidence="ECO:0000255|PROSITE-ProRule:PRU00220"	0	ENSG00000147485	NA	NA	NA	FALSE	NA
A1L0T0	ILVBL AHAS HACL2	632	REGION 470..550; /note="Thiamine pyrophosphate binding"; /evidence="ECO:0000250|UniProtKB:P40149"		0	ENSG00000105135	NA	NA	NA	FALSE	NA
A1L167	UBE2QL1	161		DOMAIN 1..154; /note="UBC core"; /evidence="ECO:0000255|PROSITE-ProRule:PRU00388"	0	ENSG00000215218	NA	NA	NA	FALSE	NA
A1L190	SYCE3 C22orf41 THEG2	88			0	ENSG00000217442	NA	NA	NA	FALSE	NA
A1L390	PLEKHG3 KIAA0599	1219	REGION 1..66; /note="Disordered"; /evidence="ECO:0000256|SAM:MobiDB-lite"; REGION 431..599; /note="Disordered"; /evidence="ECO:0000256|SAM:MobiDB-lite"; REGION 613..708; /note="Disordered"; /evidence="ECO:0000256|SAM:MobiDB-lite"; REGION 756..780; /note="Disordered"; /evidence="ECO:0000256|SAM:MobiDB-lite"; REGION 821..840; /note="Disordered"; /evidence="ECO:0000256|SAM:MobiDB-lite"; REGION 859..…	DOMAIN 93..272; /note="DH"; /evidence="ECO:0000255|PROSITE-ProRule:PRU00062"; DOMAIN 296..394; /note="PH"; /evidence="ECO:0000255|PROSITE-ProRule:PRU00145"	0.515997	ENSG00000126822	1.43161e+22	6.65997e+24	65,168,95,24,19,19,178,61	FALSE	178
A1L3X0	ELOVL7	281			0	ENSG00000164181	NA	NA	NA	FALSE	NA
A1L4H1	SSC5D	1573	REGION 153..192; /note="Disordered"; /evidence="ECO:0000256|SAM:MobiDB-lite"; REGION 412..465; /note="Disordered"; /evidence="ECO:0000256|SAM:MobiDB-lite"; REGION 614..769; /note="Disordered"; /evidence="ECO:0000256|SAM:MobiDB-lite"; REGION 895..1475; /note="Disordered"; /evidence="ECO:0000256|SAM:MobiDB-lite"; REGION 1554..1573; /note="Disordered"; /evidence="ECO:0000256|SAM:MobiDB-lite"	DOMAIN 20..120; /note="SRCR 1"; /evidence="ECO:0000255|PROSITE-ProRule:PRU00196"; DOMAIN 198..298; /note="SRCR 2"; /evidence="ECO:0000255|PROSITE-ProRule:PRU00196"; DOMAIN 304..404; /note="SRCR 3"; /evidence="ECO:0000255|PROSITE-ProRule:PRU00196"; DOMAIN 467..568; /note="SRCR 4"; /evidence="ECO:0000255|PROSITE-ProRule:PRU00196"; DOMAIN 772..872; /note="SRCR 5"; /evidence="ECO:0000255|PROSITE-ProR…	0.537826	ENSG00000179954	1.53413e+15	1.92466e+16	39,53,155,580,19	FALSE	580
A1L4K1	FSD2 SPRYD1	749		DOMAIN 375..470; /note="Fibronectin type-III 1"; /evidence="ECO:0000255|PROSITE-ProRule:PRU00316"; DOMAIN 471..564; /note="Fibronectin type-III 2"; /evidence="ECO:0000255|PROSITE-ProRule:PRU00316"; DOMAIN 546..744; /note="B30.2/SPRY"; /evidence="ECO:0000255|PROSITE-ProRule:PRU00548"	0	ENSG00000186628	NA	NA	NA	FALSE	NA
A1X283	SH3PXD2B FAD49 KIAA1295 TKS4	911	REGION 275..366; /note="Disordered"; /evidence="ECO:0000256|SAM:MobiDB-lite"; REGION 458..834; /note="Disordered"; /evidence="ECO:0000256|SAM:MobiDB-lite"	DOMAIN 5..129; /note="PX"; /evidence="ECO:0000255|PROSITE-ProRule:PRU00147"; DOMAIN 152..211; /note="SH3 1"; /evidence="ECO:0000255|PROSITE-ProRule:PRU00192"; DOMAIN 221..280; /note="SH3 2"; /evidence="ECO:0000255|PROSITE-ProRule:PRU00192"; DOMAIN 368..427; /note="SH3 3"; /evidence="ECO:0000255|PROSITE-ProRule:PRU00192"; DOMAIN 850..911; /note="SH3 4"; /evidence="ECO:0000255|PROSITE-ProRule:PRU00…	0.512623	ENSG00000174705	275458	366834	91376	FALSE	376
A1XBS5	CIBAR1 FAM92A FAM92A1	289	REGION 10..220; /note="BAR-like"; /evidence="ECO:0000305|PubMed:27528616"; REGION 265..289; /note="Disordered"; /evidence="ECO:0000256|SAM:MobiDB-lite"		0.083045	ENSG00000188343	265	289	24	FALSE	24
A1Z1Q3	MACROD2 C20orf133	425	REGION 243..425; /note="Disordered"; /evidence="ECO:0000256|SAM:MobiDB-lite"	DOMAIN 59..240; /note="Macro"; /evidence="ECO:0000255|PROSITE-ProRule:PRU00490"	0.428235	ENSG00000172264	243	425	182	FALSE	182
A2A288	ZC3H12D C6orf95 MCPIP4 TFL	527	REGION 48..75; /note="Disordered"; /evidence="ECO:0000256|SAM:MobiDB-lite"; REGION 234..258; /note="Disordered"; /evidence="ECO:0000256|SAM:MobiDB-lite"; REGION 259..356; /note="Necessary for interaction with ZC3H12A"; /evidence="ECO:0000269|PubMed:26134560"; REGION 296..339; /note="Disordered"; /evidence="ECO:0000256|SAM:MobiDB-lite"; REGION 378..457; /note="Disordered"; /evidence="ECO:0000256|S…	DOMAIN 88..243; /note="RNase NYN"; /evidence="ECO:0000255"	0.328273	ENSG00000178199	48234296378	75258339457	27,24,43,79	FALSE	79
A2A2Y4	FRMD3 EPB41L4O	597	REGION 383..403; /note="Disordered"; /evidence="ECO:0000256|SAM:MobiDB-lite"	DOMAIN 32..312; /note="FERM"; /evidence="ECO:0000255|PROSITE-ProRule:PRU00084"	0.0335008	ENSG00000172159	383	403	20	FALSE	20
A2IDD5	CCDC78 C16orf25 JFP10	438	REGION 345..381; /note="Disordered"; /evidence="ECO:0000256|SAM:MobiDB-lite"		0.0821918	ENSG00000162004	345	381	36	FALSE	36
A2PYH4	HFM1 SEC3D1	1435	REGION 1109..1139; /note="Disordered"; /evidence="ECO:0000256|SAM:MobiDB-lite"; REGION 1295..1315; /note="Disordered"; /evidence="ECO:0000256|SAM:MobiDB-lite"	DOMAIN 290..478; /note="Helicase ATP-binding"; /evidence="ECO:0000255|PROSITE-ProRule:PRU00541"; DOMAIN 519..720; /note="Helicase C-terminal"; /evidence="ECO:0000255|PROSITE-ProRule:PRU00542"; DOMAIN 777..1092; /note="SEC63"	0.0348432	ENSG00000162669	11091295	11391315	30,20	FALSE	30
A2RRP1	NBAS NAG	2371	REGION 1..1035; /note="Interaction with USE1"; /evidence="ECO:0000269|PubMed:19369418"; REGION 1036..2371; /note="Interaction with ZW10 and RINT1"; /evidence="ECO:0000269|PubMed:19369418, ECO:0000269|PubMed:20462495"		0	ENSG00000151779	NA	NA	NA	FALSE	NA
A2RTX5	TARS3 TARSL2	802	REGION 86..123; /note="Disordered"; /evidence="ECO:0000256|SAM:MobiDB-lite"	DOMAIN 157..222; /note="TGS"; /evidence="ECO:0000255|PROSITE-ProRule:PRU01228"	0.0461347	ENSG00000185418	86	123	37	FALSE	37
A2RU14	TMEM218	115			0	ENSG00000150433	NA	NA	NA	FALSE	NA
A2RU30	TESPA1 KIAA0748 HSPC257	521	REGION 331..351; /note="Disordered"; /evidence="ECO:0000256|SAM:MobiDB-lite"; REGION 461..521; /note="Disordered"; /evidence="ECO:0000256|SAM:MobiDB-lite"		0.153551	ENSG00000135426	331461	351521	20,60	FALSE	60
A2RU49	HYKK AGPHD1	373			0	ENSG00000188266	NA	NA	NA	FALSE	NA
A2RUB1	MEIOC C17orf104	952	REGION 1..23; /note="Disordered"; /evidence="ECO:0000256|SAM:MobiDB-lite"; REGION 609..629; /note="Disordered"; /evidence="ECO:0000256|SAM:MobiDB-lite"; REGION 933..952; /note="Disordered"; /evidence="ECO:0000256|SAM:MobiDB-lite"		0.0640756	ENSG00000180336	1609933	23629952	22,20,19	FALSE	22
A2RUB6	CCDC66	948	REGION 458..499; /note="Disordered"; /evidence="ECO:0000256|SAM:MobiDB-lite"; REGION 690..713; /note="Disordered"; /evidence="ECO:0000256|SAM:MobiDB-lite"; REGION 788..808; /note="Disordered"; /evidence="ECO:0000256|SAM:MobiDB-lite"		0.0886076	ENSG00000180376	458690788	499713808	41,23,20	FALSE	41
A2RUC4	TYW5 C2orf60	315		DOMAIN 102..267; /note="JmjC"; /evidence="ECO:0000255|PROSITE-ProRule:PRU00538"	0	ENSG00000162971	NA	NA	NA	TRUE	NA
A2RUH7	MYBPHL	354	REGION 1..47; /note="Disordered"; /evidence="ECO:0000256|SAM:MobiDB-lite"	DOMAIN 45..139; /note="Ig-like C2-type 1"; DOMAIN 148..238; /note="Fibronectin type-III"; /evidence="ECO:0000255|PROSITE-ProRule:PRU00316"; DOMAIN 261..345; /note="Ig-like C2-type 2"	0.129944	ENSG00000221986	1	47	46	FALSE	46
A2VDJ0	TMEM131L KIAA0922	1609	REGION 696..916; /note="Required for Wnt-signaling inhibition and LRP6 degradation"; /evidence="ECO:0000269|PubMed:23690469"; REGION 946..974; /note="Disordered"; /evidence="ECO:0000256|SAM:MobiDB-lite"; REGION 991..1014; /note="Disordered"; /evidence="ECO:0000256|SAM:MobiDB-lite"; REGION 1108..1144; /note="Disordered"; /evidence="ECO:0000256|SAM:MobiDB-lite"; REGION 1159..1178; /note="Disordered…		0.0882536	ENSG00000121210	9.46991e+17	9.74101e+18	28,23,36,19,36	FALSE	36
A3KMH1	VWA8 KIAA0564	1905	REGION 1..261; /note="Interaction with PEX7"; /evidence="ECO:0000269|PubMed:30204880"; REGION 1542..1563; /note="Disordered"; /evidence="ECO:0000256|SAM:MobiDB-lite"	DOMAIN 1714..1896; /note="VWFA"; /evidence="ECO:0000255|PROSITE-ProRule:PRU00219"	0.0110236	ENSG00000102763	1542	1563	21	FALSE	21
A4D0S4	LAMB4	1761	REGION 1175..1375; /note="Domain II"; REGION 1376..1408; /note="Domain alpha"; REGION 1409..1761; /note="Domain I"	DOMAIN 24..264; /note="Laminin N-terminal"; /evidence="ECO:0000255|PROSITE-ProRule:PRU00466"; DOMAIN 265..331; /note="Laminin EGF-like 1"; /evidence="ECO:0000255|PROSITE-ProRule:PRU00460"; DOMAIN 332..394; /note="Laminin EGF-like 2"; /evidence="ECO:0000255|PROSITE-ProRule:PRU00460"; DOMAIN 395..454; /note="Laminin EGF-like 3"; /evidence="ECO:0000255|PROSITE-ProRule:PRU00460"; DOMAIN 455..505; /no…	0	ENSG00000091128	NA	NA	NA	FALSE	NA
A4D126	CRPPA ISPD	451	REGION 1..29; /note="Disordered"; /evidence="ECO:0000256|SAM:MobiDB-lite"		0.0620843	ENSG00000214960	1	29	28	FALSE	28
A4D161	FAM221A C7orf46	298	REGION 241..263; /note="Disordered"; /evidence="ECO:0000256|SAM:MobiDB-lite"		0.0738255	ENSG00000188732	241	263	22	FALSE	22
A4D1B5	GSAP PION	854			0	ENSG00000186088	NA	NA	NA	FALSE	NA
A4D1E9	GTPBP10 OBGH2 UG0751c10	387		DOMAIN 13..148; /note="Obg"; /evidence="ECO:0000255|PROSITE-ProRule:PRU01231"; DOMAIN 149..344; /note="OBG-type G"; /evidence="ECO:0000255|PROSITE-ProRule:PRU01047"	0	ENSG00000105793	NA	NA	NA	FALSE	NA
A4D1P6	WDR91 HSPC049	747	REGION 265..393; /note="Disordered"; /evidence="ECO:0000256|SAM:MobiDB-lite"		0.171352	ENSG00000105875	265	393	128	FALSE	128
A4D1T9	PRSS37 TRYX2	235		DOMAIN 20..233; /note="Peptidase S1"; /evidence="ECO:0000255|PROSITE-ProRule:PRU00274"	0	ENSG00000165076	NA	NA	NA	FALSE	NA
A4D256	CDC14C CDC14B2 CDC14Bretro	447	REGION 14..168; /note="A"; /evidence="ECO:0000250"; REGION 169..182; /note="Linker"; /evidence="ECO:0000250"; REGION 183..349; /note="B"; /evidence="ECO:0000250"	DOMAIN 184..344; /note="Tyrosine-protein phosphatase"; /evidence="ECO:0000255|PROSITE-ProRule:PRU00160"	0	ENSG00000218305	NA	NA	NA	FALSE	NA
A4D2B0	MBLAC1	266	REGION 48..71; /note="Disordered"; /evidence="ECO:0000256|SAM:MobiDB-lite"; REGION 229..266; /note="Disordered"; /evidence="ECO:0000256|SAM:MobiDB-lite"		0.225564	ENSG00000214309	48229	71266	23,37	FALSE	37
A4GXA9	EME2	379	REGION 1..55; /note="Disordered"; /evidence="ECO:0000256|SAM:MobiDB-lite"		0.14248	ENSG00000197774	1	55	54	FALSE	54
A4UGR9	XIRP2 CMYA3	3374	REGION 1..32; /note="Disordered"; /evidence="ECO:0000256|SAM:MobiDB-lite"; REGION 102..142; /note="Disordered"; /evidence="ECO:0000256|SAM:MobiDB-lite"; REGION 205..261; /note="Disordered"; /evidence="ECO:0000256|SAM:MobiDB-lite"; REGION 2098..2265; /note="Disordered"; /evidence="ECO:0000256|SAM:MobiDB-lite"; REGION 2601..2656; /note="Disordered"; /evidence="ECO:0000256|SAM:MobiDB-lite"; REGION 2…		0.153231	ENSG00000163092	1.10221e+22	3.21423e+23	31,40,56,167,55,147,21	FALSE	167
A5A3E0	POTEF A26C1B	1075	REGION 369..530; /note="Disordered"; /evidence="ECO:0000256|SAM:MobiDB-lite"; REGION 544..596; /note="Disordered"; /evidence="ECO:0000256|SAM:MobiDB-lite"; REGION 702..1075; /note="Actin-like"		0.19814	ENSG00000196604	369544	530596	161,52	FALSE	161
A5D8T8	CLEC18A MRLP2	446		DOMAIN 52..182; /note="SCP"; DOMAIN 228..261; /note="EGF-like"; /evidence="ECO:0000255|PROSITE-ProRule:PRU00076"; DOMAIN 306..433; /note="C-type lectin"; /evidence="ECO:0000255|PROSITE-ProRule:PRU00040"	0	ENSG00000157322	NA	NA	NA	FALSE	NA
A5D8V6	VPS37C PML39	355	REGION 159..355; /note="Disordered"; /evidence="ECO:0000256|SAM:MobiDB-lite"	DOMAIN 78..167; /note="VPS37 C-terminal"; /evidence="ECO:0000255|PROSITE-ProRule:PRU00646"	0.552113	ENSG00000167987	159	355	196	FALSE	196
A5D8V7	ODAD3 CCDC151	595	REGION 1..69; /note="Disordered"; /evidence="ECO:0000256|SAM:MobiDB-lite"		0.114286	ENSG00000198003	1	69	68	FALSE	68
A5D8W1	CFAP69 C7orf63	941	REGION 1..26; /note="Disordered"; /evidence="ECO:0000256|SAM:MobiDB-lite"		0.0265675	ENSG00000105792	1	26	25	FALSE	25
A5LHX3	PSMB11	300	REGION 1..23; /note="Disordered"; /evidence="ECO:0000256|SAM:MobiDB-lite"; REGION 255..300; /note="Disordered"; /evidence="ECO:0000256|SAM:MobiDB-lite"		0.223333	ENSG00000222028	1255	23300	22,45	FALSE	45
A5PKW4	PSD EFA6 EFA6A KIAA2011 PSD1 TYL	1024	REGION 25..98; /note="Disordered"; /evidence="ECO:0000256|SAM:MobiDB-lite"; REGION 113..230; /note="Disordered"; /evidence="ECO:0000256|SAM:MobiDB-lite"; REGION 246..402; /note="Disordered"; /evidence="ECO:0000256|SAM:MobiDB-lite"; REGION 430..536; /note="Disordered"; /evidence="ECO:0000256|SAM:MobiDB-lite"; REGION 976..1024; /note="Disordered"; /evidence="ECO:0000256|SAM:MobiDB-lite"	DOMAIN 512..706; /note="SEC7"; /evidence="ECO:0000255|PROSITE-ProRule:PRU00189"; DOMAIN 756..869; /note="PH"; /evidence="ECO:0000255|PROSITE-ProRule:PRU00145"	0.488281	ENSG00000059915	25113246430976	982304025361024	73,117,156,106,48	FALSE	156
A5PLL7	PEDS1 KUA PDES TMEM189	270			0	ENSG00000240849	NA	NA	NA	FALSE	NA
A5X5Y0	HTR3E	456	REGION 401..432; /note="HA-stretch; determines single-channel conductance in 5-HT3 receptors"; /evidence="ECO:0000250|UniProtKB:P46098"		0	ENSG00000186038	NA	NA	NA	FALSE	NA
A5YKK6	CNOT1 CDC39 KIAA1007 NOT1 AD-005	2376	REGION 720..768; /note="Disordered"; /evidence="ECO:0000256|SAM:MobiDB-lite"; REGION 800..1015; /note="Interaction with ZFP36"; REGION 1090..1605; /note="Interaction with CNOT6, CNOT6L, CNOT7 and CNOT8"; /evidence="ECO:0000269|PubMed:22977175"; REGION 1315..1352; /note="Disordered"; /evidence="ECO:0000256|SAM:MobiDB-lite"		0.0357744	ENSG00000125107	7201315	7681352	48,37	FALSE	48
A5YM72	CARNS1 ATPGD1 KIAA1394	827		DOMAIN 516..720; /note="ATP-grasp"; /evidence="ECO:0000255|PROSITE-ProRule:PRU00409"	0	ENSG00000172508	NA	NA	NA	FALSE	NA
A6BM72	MEGF11 KIAA1781 UNQ1949/PRO4432	1044	REGION 1023..1044; /note="Disordered"; /evidence="ECO:0000256|SAM:MobiDB-lite"	DOMAIN 24..101; /note="EMI"; /evidence="ECO:0000255|PROSITE-ProRule:PRU00384"; DOMAIN 95..130; /note="EGF-like 1"; /evidence="ECO:0000255|PROSITE-ProRule:PRU00076"; DOMAIN 143..173; /note="EGF-like 2"; /evidence="ECO:0000255|PROSITE-ProRule:PRU00076"; DOMAIN 181..216; /note="EGF-like 3"; /evidence="ECO:0000255|PROSITE-ProRule:PRU00076"; DOMAIN 224..259; /note="EGF-like 4"; /evidence="ECO:0000255|…	0.0201149	ENSG00000157890	1023	1044	21	FALSE	21
A6H8Y1	BDP1 KIAA1241 KIAA1689 TFNR	2624	REGION 1..299; /note="Interaction with ZBTB43"; /evidence="ECO:0000269|PubMed:16542149"; REGION 1..142; /note="Disordered"; /evidence="ECO:0000256|SAM:MobiDB-lite"; REGION 193..241; /note="Disordered"; /evidence="ECO:0000256|SAM:MobiDB-lite"; REGION 355..470; /note="Required for phosphorylation by CSNK2A1"; REGION 379..449; /note="Disordered"; /evidence="ECO:0000256|SAM:MobiDB-lite"; REGION 544..…	DOMAIN 295..345; /note="Myb-like"	0.40968	ENSG00000273873	1.19338e+58	1.42241e+61	141,48,70,23,57,30,292,42,75,24,38,44,34,19,34,57,47	FALSE	292
A6H8Z2	FAM221B C9orf128	402	REGION 1..205; /note="Disordered"; /evidence="ECO:0000256|SAM:MobiDB-lite"; REGION 378..402; /note="Disordered"; /evidence="ECO:0000256|SAM:MobiDB-lite"		0.567164	ENSG00000204930	1378	205402	204,24	FALSE	204
A6NC98	CCDC88B BRLZ	1476	REGION 427..451; /note="Disordered"; /evidence="ECO:0000256|SAM:MobiDB-lite"; REGION 509..706; /note="Disordered"; /evidence="ECO:0000256|SAM:MobiDB-lite"; REGION 825..866; /note="Disordered"; /evidence="ECO:0000256|SAM:MobiDB-lite"; REGION 1323..1476; /note="Disordered"; /evidence="ECO:0000256|SAM:MobiDB-lite"		0.281165	ENSG00000168071	4275098251323	4517068661476	24,197,41,153	FALSE	197
A6NCS4	NKX2-6 NKX2F	301	REGION 22..135; /note="Disordered"; /evidence="ECO:0000256|SAM:MobiDB-lite"		0.375415	ENSG00000180053	22	135	113	FALSE	113
A6ND01	IZUMO1R FOLR4 JUNO	250	REGION 62..81; /note="Important for interaction with IZUMO1"; /evidence="ECO:0000269|PubMed:27309808, ECO:0000269|PubMed:27309818"		0	ENSG00000183560	NA	NA	NA	FALSE	NA
A6ND36	FAM83G PAWS1	823	REGION 75..108; /note="Disordered"; /evidence="ECO:0000256|SAM:MobiDB-lite"; REGION 450..823; /note="Disordered"; /evidence="ECO:0000256|SAM:MobiDB-lite"		0.493317	ENSG00000188522	75450	108823	33373	FALSE	373
A6NDB9	PALM3	673	REGION 49..78; /note="Disordered"; /evidence="ECO:0000256|SAM:MobiDB-lite"; REGION 99..213; /note="Disordered"; /evidence="ECO:0000256|SAM:MobiDB-lite"; REGION 295..343; /note="Disordered"; /evidence="ECO:0000256|SAM:MobiDB-lite"; REGION 356..673; /note="Disordered"; /evidence="ECO:0000256|SAM:MobiDB-lite"		0.754829	ENSG00000288318	49,99,295,356	78213343673	29,114,48,317	FALSE	317
A6NDE4	RBMY1B	496	REGION 67..349; /note="Disordered"; /evidence="ECO:0000256|SAM:MobiDB-lite"; REGION 452..496; /note="Disordered"; /evidence="ECO:0000256|SAM:MobiDB-lite"	DOMAIN 8..85; /note="RRM"; /evidence="ECO:0000255|PROSITE-ProRule:PRU00176"	0.657258	ENSG00000242875	67452	349496	282,44	FALSE	282
A6NDG6	PGP	321			0	ENSG00000184207	NA	NA	NA	FALSE	NA
A6NDV4	TMEM8B C9orf127 NGX6	472	REGION 1..36; /note="Disordered"; /evidence="ECO:0000256|SAM:MobiDB-lite"	DOMAIN 182..221; /note="EGF-like"	0.0741525	ENSG00000137103	1	36	35	FALSE	35
A6NED2	RCCD1	376	REGION 1..169; /note="Interaction with KDM8"; /evidence="ECO:0000269|PubMed:24981860"		0	ENSG00000166965	NA	NA	NA	FALSE	NA
A6NEM1	GOLGA6L9 GOLGA6L20	432	REGION 1..77; /note="Disordered"; /evidence="ECO:0000256|SAM:MobiDB-lite"; REGION 349..411; /note="Disordered"; /evidence="ECO:0000256|SAM:MobiDB-lite"		0.319444	ENSG00000274320	1349	77411	76,62	FALSE	76
A6NFA1	TRABD2B HKAT TIKI2	517	REGION 354..409; /note="Disordered"; /evidence="ECO:0000256|SAM:MobiDB-lite"; REGION 422..441; /note="Disordered"; /evidence="ECO:0000256|SAM:MobiDB-lite"; REGION 450..492; /note="Disordered"; /evidence="ECO:0000256|SAM:MobiDB-lite"		0.224371	ENSG00000269113	354422450	409441492	55,19,42	FALSE	55
A6NFQ2	TCAF2 FAM115C FAM139A	919		DOMAIN 542..841; /note="Peptidase M60"; /evidence="ECO:0000255|PROSITE-ProRule:PRU01060"	0	ENSG00000170379	NA	NA	NA	FALSE	NA
A6NFX1	MFSD2B	504	REGION 1..33; /note="Disordered"; /evidence="ECO:0000256|SAM:MobiDB-lite"; REGION 483..504; /note="Disordered"; /evidence="ECO:0000256|SAM:MobiDB-lite"		0.105159	ENSG00000205639	1483	33504	32,21	FALSE	32
A6NFY7	SDHAF1 LYRM8	115	REGION 53..65; /note="Interaction with SDHB"; /evidence="ECO:0000269|PubMed:26749241"; REGION 74..115; /note="Disordered"; /evidence="ECO:0000256|SAM:MobiDB-lite"		0.356522	ENSG00000205138	74	115	41	FALSE	41
A6NGG8	PCARE C2orf71	1288	REGION 78..147; /note="Disordered"; /evidence="ECO:0000256|SAM:MobiDB-lite"; REGION 368..401; /note="Disordered"; /evidence="ECO:0000256|SAM:MobiDB-lite"; REGION 423..453; /note="Disordered"; /evidence="ECO:0000256|SAM:MobiDB-lite"; REGION 467..527; /note="Disordered"; /evidence="ECO:0000256|SAM:MobiDB-lite"; REGION 563..605; /note="Disordered"; /evidence="ECO:0000256|SAM:MobiDB-lite"; REGION 686…		0.532609	ENSG00000179270	7.83684e+27	1.47401e+29	69,33,30,60,42,21,296,37,98	FALSE	296
A6NGQ2	OOEP C6orf156 KHDC2 OEP19	149	REGION 1..22; /note="Disordered"; /evidence="ECO:0000256|SAM:MobiDB-lite"	DOMAIN 49..110; /note="KH; atypical"	0.14094	ENSG00000203907	1	22	21	FALSE	21
A6NHL2	TUBAL3	446			0	ENSG00000178462	NA	NA	NA	FALSE	NA
A6NHR9	SMCHD1 KIAA0650	2005	REGION 1..23; /note="Disordered"; /evidence="ECO:0000256|SAM:MobiDB-lite"; REGION 111..702; /note="ATPase activity domain"; /evidence="ECO:0000250|UniProtKB:Q6P5D8"	DOMAIN 1720..1847; /note="SMC hinge"; /evidence="ECO:0000255"	0.0109726	ENSG00000101596	1	23	22	FALSE	22
A6NHX0	CASTOR2 GATSL1 GATSL2	329		DOMAIN 72..140; /note="ACT 1"; DOMAIN 262..322; /note="ACT 2"	0	ENSG00000274070	NA	NA	NA	FALSE	NA
A6NI15	MSGN1	193	REGION 34..59; /note="Disordered"; /evidence="ECO:0000256|SAM:MobiDB-lite"	DOMAIN 124..178; /note="bHLH"; /evidence="ECO:0000255|PROSITE-ProRule:PRU00981"	0.129534	ENSG00000151379	34	59	25	FALSE	25
A6NI61	MYMK TMEM226 TMEM8C	221			0	ENSG00000187616	NA	NA	NA	FALSE	NA
A6NI73	LILRA5 ILT11 LILRB7 LIR9	299		DOMAIN 51..136; /note="Ig-like C2-type 1"; DOMAIN 142..230; /note="Ig-like C2-type 2"	0	ENSG00000274914	NA	NA	NA	FALSE	NA
A6NIH7	UNC119B	251	REGION 1..28; /note="Disordered"; /evidence="ECO:0000256|SAM:MobiDB-lite"		0.10757	ENSG00000175970	1	28	27	FALSE	27
A6NIX2	WTIP	430	REGION 22..149; /note="Disordered"; /evidence="ECO:0000256|SAM:MobiDB-lite"; REGION 164..198; /note="Disordered"; /evidence="ECO:0000256|SAM:MobiDB-lite"	DOMAIN 223..284; /note="LIM zinc-binding 1"; /evidence="ECO:0000255|PROSITE-ProRule:PRU00125"; DOMAIN 288..348; /note="LIM zinc-binding 2"; /evidence="ECO:0000255|PROSITE-ProRule:PRU00125"; DOMAIN 349..417; /note="LIM zinc-binding 3"; /evidence="ECO:0000255|PROSITE-ProRule:PRU00125"	0.374419	ENSG00000142279	22164	149198	127,34	FALSE	127
A6NJ46	NKX6-3	265	REGION 196..240; /note="Disordered"; /evidence="ECO:0000256|SAM:MobiDB-lite"		0.166038	ENSG00000165066	196	240	44	FALSE	44
A6NJ78	METTL15 METT5D1	407			0	ENSG00000169519	NA	NA	NA	FALSE	NA
A6NK06	ACOD1 IRG1	481	REGION 462..481; /note="Disordered"; /evidence="ECO:0000256|SAM:MobiDB-lite"		0.039501	ENSG00000102794	462	481	19	FALSE	19
A6NK58	LIPT2	231		DOMAIN 41..224; /note="BPL/LPL catalytic"; /evidence="ECO:0000255|PROSITE-ProRule:PRU01067"	0	ENSG00000175536	NA	NA	NA	FALSE	NA
A6NK89	RASSF10	507	REGION 46..80; /note="Disordered"; /evidence="ECO:0000256|SAM:MobiDB-lite"; REGION 185..222; /note="Disordered"; /evidence="ECO:0000256|SAM:MobiDB-lite"; REGION 444..507; /note="Disordered"; /evidence="ECO:0000256|SAM:MobiDB-lite"	DOMAIN 4..133; /note="Ras-associating"; /evidence="ECO:0000255|PROSITE-ProRule:PRU00166"	0.2643	ENSG00000189431	46185444	80222507	34,37,63	FALSE	63
A6NKB5	PCNX2 KIAA0435 PCNXL2	2137	REGION 92..163; /note="Disordered"; /evidence="ECO:0000256|SAM:MobiDB-lite"; REGION 225..251; /note="Disordered"; /evidence="ECO:0000256|SAM:MobiDB-lite"; REGION 402..530; /note="Disordered"; /evidence="ECO:0000256|SAM:MobiDB-lite"; REGION 545..572; /note="Disordered"; /evidence="ECO:0000256|SAM:MobiDB-lite"; REGION 593..612; /note="Disordered"; /evidence="ECO:0000256|SAM:MobiDB-lite"; REGION 621…		0.191858	ENSG00000135749	9.22254e+23	1.63252e+24	71,26,128,27,19,34,23,82	FALSE	128
A6NMZ7	COL6A6	2263	REGION 20..1391; /note="Nonhelical region"; REGION 1392..1725; /note="Triple-helical region"; REGION 1397..1723; /note="Disordered"; /evidence="ECO:0000256|SAM:MobiDB-lite"; REGION 1726..2263; /note="Nonhelical region"	DOMAIN 27..206; /note="VWFA 1"; /evidence="ECO:0000255|PROSITE-ProRule:PRU00219"; DOMAIN 229..411; /note="VWFA 2"; /evidence="ECO:0000255|PROSITE-ProRule:PRU00219"; DOMAIN 436..606; /note="VWFA 3"; /evidence="ECO:0000255|PROSITE-ProRule:PRU00219"; DOMAIN 622..791; /note="VWFA 4"; /evidence="ECO:0000255|PROSITE-ProRule:PRU00219"; DOMAIN 809..982; /note="VWFA 5"; /evidence="ECO:0000255|PROSITE-ProR…	0.144057	ENSG00000206384	1397	1723	326	FALSE	326
A6NNB3	IFITM5	132	REGION 1..21; /note="Disordered"; /evidence="ECO:0000256|SAM:MobiDB-lite"		0.151515	ENSG00000206013	1	21	20	FALSE	20
A6NNM8	TTLL13 TTLL13P	815	REGION 401..482; /note="c-MTBD region"; /evidence="ECO:0000269|PubMed:25959773"; REGION 520..556; /note="Disordered"; /evidence="ECO:0000256|SAM:MobiDB-lite"	DOMAIN 85..430; /note="TTL"; /evidence="ECO:0000255|PROSITE-ProRule:PRU00568"	0.0441718	ENSG00000213471	520	556	36	FALSE	36
A6NNN8	SLC38A8	435			0	ENSG00000166558	NA	NA	NA	FALSE	NA
A6NNY8	USP27X USP22L USP27	438		DOMAIN 78..421; /note="USP"	0	ENSG00000273820	NA	NA	NA	FALSE	NA
A6NNZ2	TUBB8B	444	REGION 421..444; /note="Disordered"; /evidence="ECO:0000256|SAM:MobiDB-lite"		0.0518018	ENSG00000173213	421	444	23	FALSE	23
A6PVC2	TTLL8	850	REGION 1..29; /note="Disordered"; /evidence="ECO:0000256|SAM:MobiDB-lite"; REGION 228..254; /note="Disordered"; /evidence="ECO:0000256|SAM:MobiDB-lite"; REGION 627..652; /note="Disordered"; /evidence="ECO:0000256|SAM:MobiDB-lite"	DOMAIN 222..580; /note="TTL"; /evidence="ECO:0000255|PROSITE-ProRule:PRU00568"	0.0929412	ENSG00000138892	1228627	29254652	28,26,25	FALSE	28
A7E2V4	ZSWIM8 KIAA0913	1837	REGION 45..65; /note="Disordered"; /evidence="ECO:0000256|SAM:MobiDB-lite"; REGION 514..727; /note="Disordered"; /evidence="ECO:0000256|SAM:MobiDB-lite"; REGION 803..823; /note="Disordered"; /evidence="ECO:0000256|SAM:MobiDB-lite"; REGION 1016..1232; /note="Disordered"; /evidence="ECO:0000256|SAM:MobiDB-lite"; REGION 1442..1464; /note="Disordered"; /evidence="ECO:0000256|SAM:MobiDB-lite"; REGION …		0.278715	ENSG00000214655	4.55148e+19	6.57278e+19	20,213,20,216,22,21	FALSE	216
A7E2Y1	MYH7B KIAA1512	1983	REGION 704..726; /note="Actin-binding"; /evidence="ECO:0000250"; REGION 806..820; /note="Actin-binding"; /evidence="ECO:0000250"; REGION 1946..1983; /note="Disordered"; /evidence="ECO:0000256|SAM:MobiDB-lite"	DOMAIN 72..122; /note="Myosin N-terminal SH3-like"; /evidence="ECO:0000255|PROSITE-ProRule:PRU01190"; DOMAIN 126..827; /note="Myosin motor"; /evidence="ECO:0000255|PROSITE-ProRule:PRU00782"; DOMAIN 830..859; /note="IQ"; /evidence="ECO:0000255|PROSITE-ProRule:PRU00116"	0.0186586	ENSG00000078814	1946	1983	37	FALSE	37
A7KAX9	ARHGAP32 GRIT KIAA0712 RICS	2087	REGION 818..858; /note="Disordered"; /evidence="ECO:0000256|SAM:MobiDB-lite"; REGION 927..1038; /note="Disordered"; /evidence="ECO:0000256|SAM:MobiDB-lite"; REGION 1103..1143; /note="Disordered"; /evidence="ECO:0000256|SAM:MobiDB-lite"; REGION 1169..1257; /note="Disordered"; /evidence="ECO:0000256|SAM:MobiDB-lite"; REGION 1391..1711; /note="Interaction with GAB2"; /evidence="ECO:0000269|PubMed:12…	DOMAIN 131..245; /note="PX; atypical"; DOMAIN 259..321; /note="SH3"; /evidence="ECO:0000255|PROSITE-ProRule:PRU00192"; DOMAIN 372..567; /note="Rho-GAP"; /evidence="ECO:0000255|PROSITE-ProRule:PRU00172"	0.180642	ENSG00000134909	8.18927e+17	8.58104e+18	40,111,40,88,98	FALSE	111
A7MCY6	TBKBP1 KIAA0775 SINTBAD	615	REGION 1..279; /note="Homodimerization"; /evidence="ECO:0000250"; REGION 280..329; /note="Interaction with TBK1 and IKBKE"; /evidence="ECO:0000250"; REGION 326..458; /note="Disordered"; /evidence="ECO:0000256|SAM:MobiDB-lite"		0.214634	ENSG00000198933	326	458	132	FALSE	132
A7MD48	SRRM4 KIAA1853	611	REGION 38..248; /note="Disordered"; /evidence="ECO:0000256|SAM:MobiDB-lite"; REGION 263..611; /note="Disordered"; /evidence="ECO:0000256|SAM:MobiDB-lite"		0.913257	ENSG00000139767	38263	248611	210348	FALSE	348
A7XYQ1	SOBP JXC1	873	REGION 1..26; /note="Disordered"; /evidence="ECO:0000256|SAM:MobiDB-lite"; REGION 308..339; /note="Disordered"; /evidence="ECO:0000256|SAM:MobiDB-lite"; REGION 413..484; /note="Disordered"; /evidence="ECO:0000256|SAM:MobiDB-lite"; REGION 550..646; /note="Disordered"; /evidence="ECO:0000256|SAM:MobiDB-lite"; REGION 730..771; /note="Disordered"; /evidence="ECO:0000256|SAM:MobiDB-lite"		0.302405	ENSG00000112320	1308413550730	26339484646771	25,31,71,96,41	FALSE	96
A8CG34	POM121C	1229	REGION 1..398; /note="Required for targeting to the nucleus and nuclear pore complex"; REGION 1..40; /note="Cisternal side"; /evidence="ECO:0000255"; REGION 1..24; /note="Disordered"; /evidence="ECO:0000256|SAM:MobiDB-lite"; REGION 62..1229; /note="Pore side"; /evidence="ECO:0000255"; REGION 90..200; /note="Disordered"; /evidence="ECO:0000256|SAM:MobiDB-lite"; REGION 296..507; /note="Disordered";…		0.462978	ENSG00000272391	1,90,296,579,936,1202	2.42005e+17	23,110,211,168,30,27	FALSE	211
A8K0Z3	WASHC1 FAM39E WASH1	465	REGION 1..167; /note="WHD1"; REGION 1..54; /note="Required for WASH complex assembly"; /evidence="ECO:0000250|UniProtKB:C4AMC7"; REGION 297..359; /note="Disordered"; /evidence="ECO:0000256|SAM:MobiDB-lite"; REGION 349..465; /note="VCA"; /evidence="ECO:0000250|UniProtKB:C4AMC7"; REGION 376..407; /note="Disordered"; /evidence="ECO:0000256|SAM:MobiDB-lite"; REGION 423..465; /note="Disordered"; /evid…	DOMAIN 361..383; /note="WH2"	0.290323	ENSG00000181404	297376423	359407465	62,31,42	FALSE	62
A8K2U0	A2ML1 CPAMD9	1454	REGION 695..726; /note="Bait region"; /evidence="ECO:0000255"		0	ENSG00000166535	NA	NA	NA	FALSE	NA
A8K4G0	CD300LB CD300B CLM7 CMRF35A2 IREM3 LMIR5 TREM5 UNQ2530/PRO6029	201		DOMAIN 18..120; /note="Ig-like V-type"	0	ENSG00000178789	NA	NA	NA	FALSE	NA
A8K7I4	CLCA1 CACC1	914	REGION 46..199; /note="Metalloprotease domain"; /evidence="ECO:0000269|PubMed:23112050"	DOMAIN 306..475; /note="VWFA"; /evidence="ECO:0000255|PROSITE-ProRule:PRU00219"	0	ENSG00000016490	NA	NA	NA	FALSE	NA
A8K830	POU2AF3 C11orf93 CASC13 COLCA2	251	REGION 24..45; /note="Disordered"; /evidence="ECO:0000256|SAM:MobiDB-lite"	DOMAIN 5..27; /note="OCA"; /evidence="ECO:0000255|PROSITE-ProRule:PRU01347"	0.0836653	ENSG00000214290	24	45	21	FALSE	21
A8K8P3	SFI1 KIAA0542	1242	REGION 111..130; /note="Interaction with CETN2"; REGION 475..494; /note="Interaction with CETN2"; REGION 641..660; /note="Interaction with CETN2"; REGION 1017..1038; /note="Disordered"; /evidence="ECO:0000256|SAM:MobiDB-lite"; REGION 1053..1081; /note="Disordered"; /evidence="ECO:0000256|SAM:MobiDB-lite"; REGION 1101..1122; /note="Disordered"; /evidence="ECO:0000256|SAM:MobiDB-lite"		0.0563607	ENSG00000198089	101710531101	103810811122	21,28,21	FALSE	28
A8K8V0	ZNF785	405	REGION 1..26; /note="Disordered"; /evidence="ECO:0000256|SAM:MobiDB-lite"; REGION 88..126; /note="Disordered"; /evidence="ECO:0000256|SAM:MobiDB-lite"	DOMAIN 29..100; /note="KRAB"; /evidence="ECO:0000255|PROSITE-ProRule:PRU00119"	0.155556	ENSG00000197162	1,88	26126	25,38	FALSE	38
A8MPY1	GABRR3	467	REGION 347..448; /note="Interaction with SQSTM1"; /evidence="ECO:0000250"		0	ENSG00000183185	NA	NA	NA	FALSE	NA
A8MQ03	CYSRT1 C9orf169	144	REGION 51..105; /note="Disordered"; /evidence="ECO:0000256|SAM:MobiDB-lite"		0.375	ENSG00000197191	51	105	54	FALSE	54
A8MQ27	NEURL1B NEURL3	555	REGION 436..493; /note="Disordered"; /evidence="ECO:0000256|SAM:MobiDB-lite"	DOMAIN 38..194; /note="NHR 1"; /evidence="ECO:0000255|PROSITE-ProRule:PRU00400"; DOMAIN 279..433; /note="NHR 2"; /evidence="ECO:0000255|PROSITE-ProRule:PRU00400"	0.102703	ENSG00000214357	436	493	57	FALSE	57
A8MT69	CENPX FAAP10 MHF2 STRA13	81			0	ENSG00000169689	NA	NA	NA	FALSE	NA
A8MTA8	CIMIP2B FAM166B	275	REGION 62..84; /note="Disordered"; /evidence="ECO:0000256|SAM:MobiDB-lite"; REGION 125..169; /note="Disordered"; /evidence="ECO:0000256|SAM:MobiDB-lite"		0.24	ENSG00000215187	62125	84169	22,44	FALSE	44
A8MTJ3	GNAT3	354	REGION 1..27; /note="Disordered"; /evidence="ECO:0000256|SAM:MobiDB-lite"; REGION 35..48; /note="G1 motif"; /evidence="ECO:0000255|PROSITE-ProRule:PRU01230"; REGION 173..181; /note="G2 motif"; /evidence="ECO:0000255|PROSITE-ProRule:PRU01230"; REGION 196..205; /note="G3 motif"; /evidence="ECO:0000255|PROSITE-ProRule:PRU01230"; REGION 265..272; /note="G4 motif"; /evidence="ECO:0000255|PROSITE-ProRu…	DOMAIN 32..354; /note="G-alpha"; /evidence="ECO:0000255|PROSITE-ProRule:PRU01230"	0.0734463	ENSG00000214415	1	27	26	FALSE	26
A8MTJ6	FOXI3	420	REGION 103..122; /note="Disordered"; /evidence="ECO:0000256|SAM:MobiDB-lite"; REGION 234..306; /note="Disordered"; /evidence="ECO:0000256|SAM:MobiDB-lite"; REGION 364..396; /note="Disordered"; /evidence="ECO:0000256|SAM:MobiDB-lite"		0.292857	ENSG00000214336	103234364	122306396	19,72,32	FALSE	72
A8MTQ0	NOTO	251	REGION 1..47; /note="Disordered"; /evidence="ECO:0000256|SAM:MobiDB-lite"; REGION 224..251; /note="Disordered"; /evidence="ECO:0000256|SAM:MobiDB-lite"		0.290837	ENSG00000214513	1224	47251	46,27	FALSE	46
A8MTZ0	BBIP1 BBIP10 NCRNA00081	92	REGION 1..22; /note="Disordered"; /evidence="ECO:0000256|SAM:MobiDB-lite"		0.228261	ENSG00000214413	1	22	21	FALSE	21
A8MU46	SMTNL1	494	REGION 1..348; /note="Disordered"; /evidence="ECO:0000256|SAM:MobiDB-lite"; REGION 476..494; /note="Calmodulin-binding"; /evidence="ECO:0000250"	DOMAIN 378..484; /note="Calponin-homology (CH)"; /evidence="ECO:0000255|PROSITE-ProRule:PRU00044"	0.702429	ENSG00000214872	1	348	347	FALSE	347
A8MUP2	CSKMT METTL12	240			0	ENSG00000214756	NA	NA	NA	FALSE	NA
A8MV65	VGLL3	326	REGION 57..80; /note="Disordered"; /evidence="ECO:0000256|SAM:MobiDB-lite"; REGION 175..203; /note="Disordered"; /evidence="ECO:0000256|SAM:MobiDB-lite"; REGION 233..256; /note="Disordered"; /evidence="ECO:0000256|SAM:MobiDB-lite"		0.226994	ENSG00000206538	57175233	80203256	23,28,23	FALSE	28
A8MVW5	HEPACAM2 MIKI UNQ305/PRO346	462		DOMAIN 149..233; /note="Ig-like C2-type 1"; DOMAIN 235..331; /note="Ig-like C2-type 2"	0	ENSG00000188175	NA	NA	NA	FALSE	NA
A8MW92	PHF20L1 CGI-72	1017	REGION 183..248; /note="Disordered"; /evidence="ECO:0000256|SAM:MobiDB-lite"; REGION 307..371; /note="Disordered"; /evidence="ECO:0000256|SAM:MobiDB-lite"; REGION 389..458; /note="Disordered"; /evidence="ECO:0000256|SAM:MobiDB-lite"; REGION 473..585; /note="Disordered"; /evidence="ECO:0000256|SAM:MobiDB-lite"; REGION 862..923; /note="Disordered"; /evidence="ECO:0000256|SAM:MobiDB-lite"	DOMAIN 11..71; /note="Tudor 1"; DOMAIN 85..141; /note="Tudor 2"	0.364798	ENSG00000129292	183307389473862	248371458585923	65,64,69,112,61	TRUE	112
A8MW95	BECN2 BECN1L1 BECN1P1	431	REGION 17..74; /note="Disordered"; /evidence="ECO:0000256|SAM:MobiDB-lite"; REGION 173..243; /note="Required for homodimer formation"; /evidence="ECO:0000269|PubMed:28218432"		0.132251	ENSG00000196289	17	74	57	FALSE	57
A8MW99	MEI4	385	REGION 1..126; /note="Interaction with REC114"; /evidence="ECO:0000250|UniProtKB:Q8BRM6"; REGION 86..110; /note="Disordered"; /evidence="ECO:0000256|SAM:MobiDB-lite"		0.0623377	ENSG00000269964	86	110	24	FALSE	24
A8MXD5	GRXCR1 DFNB25	290		DOMAIN 127..234; /note="Glutaredoxin"; /evidence="ECO:0000255|PROSITE-ProRule:PRU00686"	0	ENSG00000215203	NA	NA	NA	FALSE	NA
A8MXV4	NUDT19	375	REGION 91..116; /note="Disordered"; /evidence="ECO:0000256|SAM:MobiDB-lite"	DOMAIN 15..263; /note="Nudix hydrolase"; /evidence="ECO:0000255|PROSITE-ProRule:PRU00794"	0.0666667	ENSG00000213965	91	116	25	FALSE	25
A8MYU2	KCNU1 KCNMA3 KCNMC1 SLO3	1149	REGION 480..500; /note="Segment S7"; REGION 537..557; /note="Segment S8"; REGION 711..731; /note="Segment S9"; REGION 828..854; /note="Disordered"; /evidence="ECO:0000256|SAM:MobiDB-lite"; REGION 895..915; /note="Segment S10"; REGION 1118..1149; /note="Disordered"; /evidence="ECO:0000256|SAM:MobiDB-lite"	DOMAIN 339..482; /note="RCK N-terminal"	0.0496084	ENSG00000215262	8281118	8541149	26,31	FALSE	31
A8MZ59	LEUTX	198	REGION 65..133; /note="Disordered"; /evidence="ECO:0000256|SAM:MobiDB-lite"; REGION 79..190; /note="LEUTX region"; /evidence="ECO:0000303|PubMed:30479355"		0.343434	ENSG00000280774	65	133	68	FALSE	68
A8TX70	COL6A5 COL29A1 VWA4	2615	REGION 19..1394; /note="Nonhelical region"; REGION 1395..1728; /note="Triple-helical region"; REGION 1404..1693; /note="Disordered"; /evidence="ECO:0000256|SAM:MobiDB-lite"; REGION 1729..2615; /note="Nonhelical region"	DOMAIN 30..209; /note="VWFA 1"; /evidence="ECO:0000255|PROSITE-ProRule:PRU00219"; DOMAIN 236..413; /note="VWFA 2"; /evidence="ECO:0000255|PROSITE-ProRule:PRU00219"; DOMAIN 442..612; /note="VWFA 3"; /evidence="ECO:0000255|PROSITE-ProRule:PRU00219"; DOMAIN 628..797; /note="VWFA 4"; /evidence="ECO:0000255|PROSITE-ProRule:PRU00219"; DOMAIN 814..987; /note="VWFA 5"; /evidence="ECO:0000255|PROSITE-ProR…	0.110516	ENSG00000172752	1404	1693	289	FALSE	289
A9QM74	KPNA7	516		DOMAIN 1..57; /note="IBB"; /evidence="ECO:0000255|PROSITE-ProRule:PRU00561"	0	ENSG00000284068	NA	NA	NA	FALSE	NA
A9UHW6	MIF4GD SLIP1	222		DOMAIN 3..205; /note="MIF4G"	0	ENSG00000125457	NA	NA	NA	FALSE	NA
A9YTQ3	AHRR BHLHE77 KIAA1234	701	REGION 1..40; /note="Disordered"; /evidence="ECO:0000256|SAM:MobiDB-lite"; REGION 366..434; /note="Disordered"; /evidence="ECO:0000256|SAM:MobiDB-lite"; REGION 448..483; /note="Disordered"; /evidence="ECO:0000256|SAM:MobiDB-lite"; REGION 551..701; /note="Needed for transcriptional repression"; /evidence="ECO:0000250"	DOMAIN 28..81; /note="bHLH"; /evidence="ECO:0000255|PROSITE-ProRule:PRU00981"; DOMAIN 112..182; /note="PAS"; /evidence="ECO:0000255|PROSITE-ProRule:PRU00140"	0.202568	ENSG00000063438	1366448	40434483	39,68,35	FALSE	68
B0I1T2	MYO1G HA2	1018	REGION 584..606; /note="Actin-binding"; /evidence="ECO:0000255|PROSITE-ProRule:PRU00782"	DOMAIN 9..707; /note="Myosin motor"; /evidence="ECO:0000255|PROSITE-ProRule:PRU00782"; DOMAIN 710..739; /note="IQ"; DOMAIN 824..1017; /note="TH1"; /evidence="ECO:0000255|PROSITE-ProRule:PRU01093"	0	ENSG00000136286	NA	NA	NA	FALSE	NA
B0YJ81	HACD1 PTPLA	288	REGION 1..63; /note="Disordered"; /evidence="ECO:0000256|SAM:MobiDB-lite"		0.215278	ENSG00000165996	1	63	62	FALSE	62
B1AK53	ESPN DFNB36 LP2654	854	REGION 338..400; /note="Disordered"; /evidence="ECO:0000256|SAM:MobiDB-lite"; REGION 415..474; /note="Disordered"; /evidence="ECO:0000256|SAM:MobiDB-lite"; REGION 487..713; /note="Disordered"; /evidence="ECO:0000256|SAM:MobiDB-lite"; REGION 765..788; /note="Disordered"; /evidence="ECO:0000256|SAM:MobiDB-lite"; REGION 800..832; /note="Disordered"; /evidence="ECO:0000256|SAM:MobiDB-lite"	DOMAIN 651..668; /note="WH2"; /evidence="ECO:0000255|PROSITE-ProRule:PRU00406"	0.470726	ENSG00000187017	338415487765800	400474713788832	62,59,226,23,32	FALSE	226
B2RTY4	MYO9A MYR7	2548	REGION 898..920; /note="Actin-binding"; /evidence="ECO:0000255|PROSITE-ProRule:PRU00782"; REGION 1021..1162; /note="Neck or regulatory domain"; REGION 1163..2511; /note="Tail"; REGION 1223..1250; /note="Disordered"; /evidence="ECO:0000256|SAM:MobiDB-lite"; REGION 1299..1386; /note="Disordered"; /evidence="ECO:0000256|SAM:MobiDB-lite"; REGION 1804..1836; /note="Disordered"; /evidence="ECO:0000256|…	DOMAIN 14..112; /note="Ras-associating"; /evidence="ECO:0000255|PROSITE-ProRule:PRU00166"; DOMAIN 146..1016; /note="Myosin motor"; /evidence="ECO:0000255|PROSITE-ProRule:PRU00782"; DOMAIN 1021..1041; /note="IQ 1"; /evidence="ECO:0000255|PROSITE-ProRule:PRU00116"; DOMAIN 1042..1071; /note="IQ 2"; /evidence="ECO:0000255|PROSITE-ProRule:PRU00116"; DOMAIN 1074..1103; /note="IQ 3"; /evidence="ECO:0000…	0.0918367	ENSG00000066933	1.22313e+23	1.25014e+23	27,87,32,24,23,41	FALSE	87
B2RUY7	VWC2L	222		DOMAIN 51..110; /note="VWFC 1"; /evidence="ECO:0000255|PROSITE-ProRule:PRU00220"; DOMAIN 114..172; /note="VWFC 2"; /evidence="ECO:0000255|PROSITE-ProRule:PRU00220"	0	ENSG00000174453	NA	NA	NA	FALSE	NA
B2RUZ4	SMIM1	78	REGION 1..20; /note="Disordered"; /evidence="ECO:0000256|SAM:MobiDB-lite"; REGION 68..78; /note="Displays the Vel antigen"; /evidence="ECO:0000269|PubMed:26452714"		0.24359	ENSG00000235169	1	20	19	FALSE	19
B2RXF5	ZBTB42	422	REGION 121..141; /note="Disordered"; /evidence="ECO:0000256|SAM:MobiDB-lite"; REGION 166..188; /note="Disordered"; /evidence="ECO:0000256|SAM:MobiDB-lite"; REGION 207..256; /note="Disordered"; /evidence="ECO:0000256|SAM:MobiDB-lite"	DOMAIN 24..92; /note="BTB"; /evidence="ECO:0000255|PROSITE-ProRule:PRU00037"	0.21564	ENSG00000179627	121166207	141188256	20,22,49	FALSE	49
B2RXH2	KDM4E KDM4DL	506	REGION 432..473; /note="Disordered"; /evidence="ECO:0000256|SAM:MobiDB-lite"	DOMAIN 15..57; /note="JmjN"; /evidence="ECO:0000255|PROSITE-ProRule:PRU00537"; DOMAIN 143..309; /note="JmjC"; /evidence="ECO:0000255|PROSITE-ProRule:PRU00538"	0.0810277	ENSG00000235268	432	473	41	TRUE	41
B3KU38	IQCJ-SCHIP1	563	REGION 63..150; /note="Disordered"; /evidence="ECO:0000256|SAM:MobiDB-lite"; REGION 164..295; /note="Disordered"; /evidence="ECO:0000256|SAM:MobiDB-lite"; REGION 312..336; /note="Disordered"; /evidence="ECO:0000256|SAM:MobiDB-lite"; REGION 384..430; /note="Disordered"; /evidence="ECO:0000256|SAM:MobiDB-lite"; REGION 419..563; /note="Required for interaction with ankyrins"; /evidence="ECO:0000250|…	DOMAIN 47..67; /note="IQ"	0.511545	ENSG00000283154	63164312384	150295336430	87,131,24,46	FALSE	131
B6A8C7	TARM1	271		DOMAIN 27..113; /note="Ig-like C2-type 1"; /evidence="ECO:0000255|PROSITE-ProRule:PRU00114"; DOMAIN 126..212; /note="Ig-like C2-type 2"; /evidence="ECO:0000255|PROSITE-ProRule:PRU00114"	0	ENSG00000276604	NA	NA	NA	FALSE	NA
B7U540	KCNJ18	433	REGION 387..433; /note="Disordered"; /evidence="ECO:0000256|SAM:MobiDB-lite"		0.106236	ENSG00000260458	387	433	46	FALSE	46
B7ZAQ6	GPR89A GPHRA GPR89 SH120 CGI-13 UNQ192/PRO218	455			0	ENSG00000117262	NA	NA	NA	FALSE	NA
C9JE40	PATL2	543	REGION 24..60; /note="Disordered"; /evidence="ECO:0000256|SAM:MobiDB-lite"; REGION 159..186; /note="Disordered"; /evidence="ECO:0000256|SAM:MobiDB-lite"		0.116022	ENSG00000229474	24159	60186	36,27	FALSE	36
C9JLW8	MCRIP1 FAM195B GRAN2	97	REGION 1..30; /note="Disordered"; /evidence="ECO:0000256|SAM:MobiDB-lite"		0.298969	ENSG00000288213	1	30	29	FALSE	29
C9JR72	KBTBD13	458		DOMAIN 7..74; /note="BTB"; /evidence="ECO:0000255|PROSITE-ProRule:PRU00037"	0	ENSG00000234438	NA	NA	NA	FALSE	NA
C9JRZ8	AKR1B15	316			0	ENSG00000227471	NA	NA	NA	FALSE	NA
D3W0D1	KLRF2	207		DOMAIN 85..194; /note="C-type lectin"; /evidence="ECO:0000255|PROSITE-ProRule:PRU00040"	0	ENSG00000256797	NA	NA	NA	FALSE	NA
D6RGH6	MCIDAS IDAS MCI MCIN	385	REGION 1..130; /note="Necessary and sufficient for its degradation during the cell cycle"; REGION 86..111; /note="Disordered"; /evidence="ECO:0000256|SAM:MobiDB-lite"; REGION 131..385; /note="Necessary and sufficient for proper nuclear localization"; REGION 173..245; /note="Necessary and sufficient for interaction with GMNN and sufficient for homodimerization"; /evidence="ECO:0000269|PubMed:21543…		0.12987	ENSG00000234602	86294	111319	25,25	FALSE	25
E0CX11	STMP1 C7orf73	47			0	ENSG00000243317	NA	NA	NA	FALSE	NA
F5H094	SLCO1B3-SLCO1B7	687		DOMAIN 453..508; /note="Kazal-like"; /evidence="ECO:0000255|PROSITE-ProRule:PRU00798"	0	ENSG00000257046	NA	NA	NA	FALSE	NA
H0YL14	TMEM250 C9orf69	139			0	ENSG00000238227	NA	NA	NA	FALSE	NA
H3BV60	TGFBR3L	292	REGION 160..236; /note="Disordered"; /evidence="ECO:0000256|SAM:MobiDB-lite"; REGION 273..292; /note="Disordered"; /evidence="ECO:0000256|SAM:MobiDB-lite"	DOMAIN 17..170; /note="ZP; truncated"	0.325342	ENSG00000260001	160273	236292	76,19	FALSE	76
K7EJ46	SMIM22 CASIMO1	83	REGION 60..83; /note="Disordered"; /evidence="ECO:0000256|SAM:MobiDB-lite"		0.277108	ENSG00000267795	60	83	23	FALSE	23
K9M1U5	IFNL4	179	REGION 130..149; /note="Disordered"; /evidence="ECO:0000256|SAM:MobiDB-lite"		0.106145	ENSG00000292250	130	149	19	FALSE	19
L0R8F8	MIEF1 AltMiD51 AltMIEF1	70			0	ENSG00000285025	NA	NA	NA	FALSE	NA
M0R2J8	DCDC1 DCDC5 KIAA1493	1783	REGION 93..133; /note="Disordered"; /evidence="ECO:0000256|SAM:MobiDB-lite"; REGION 860..880; /note="Disordered"; /evidence="ECO:0000256|SAM:MobiDB-lite"	DOMAIN 168..252; /note="Doublecortin 1"; /evidence="ECO:0000255|PROSITE-ProRule:PRU00072"; DOMAIN 702..800; /note="Ricin B-type lectin 1"; /evidence="ECO:0000255|PROSITE-ProRule:PRU00174"; DOMAIN 925..1015; /note="Doublecortin 2"; /evidence="ECO:0000255|PROSITE-ProRule:PRU00072"; DOMAIN 1151..1266; /note="Ricin B-type lectin 2"; /evidence="ECO:0000255|PROSITE-ProRule:PRU00174"	0.0336511	ENSG00000170959	93860	133880	40,20	FALSE	40
O00115	DNASE2 DNASE2A DNL2	360			0	ENSG00000105612	NA	NA	NA	FALSE	NA
O00116	AGPS AAG5	658	REGION 1..41; /note="Disordered"; /evidence="ECO:0000256|SAM:MobiDB-lite"; REGION 63..86; /note="Disordered"; /evidence="ECO:0000256|SAM:MobiDB-lite"; REGION 615..617; /note="Important for enzyme activity"; /evidence="ECO:0000250|UniProtKB:P97275"; REGION 654..658; /note="Important for enzyme activity"; /evidence="ECO:0000250|UniProtKB:P97275"	DOMAIN 202..384; /note="FAD-binding PCMH-type"; /evidence="ECO:0000255|PROSITE-ProRule:PRU00718"	0.0957447	ENSG00000018510	1,63	41,86	40,23	FALSE	40
O00124	UBXN8 D8S2298E REP8 UBXD6	270	REGION 130..171; /note="Disordered"; /evidence="ECO:0000256|SAM:MobiDB-lite"	DOMAIN 187..263; /note="UBX"; /evidence="ECO:0000255|PROSITE-ProRule:PRU00215"	0.151852	ENSG00000104691	130	171	41	FALSE	41
O00139	KIF2A KIF2 KNS2	706	REGION 1..217; /note="Globular"; /evidence="ECO:0000255"; REGION 66..139; /note="Disordered"; /evidence="ECO:0000256|SAM:MobiDB-lite"; REGION 165..186; /note="Disordered"; /evidence="ECO:0000256|SAM:MobiDB-lite"	DOMAIN 223..553; /note="Kinesin motor"; /evidence="ECO:0000255|PROSITE-ProRule:PRU00283"	0.133144	ENSG00000068796	66165	139186	73,21	FALSE	73
O00141	SGK1 SGK	431	REGION 1..60; /note="Necessary for localization to the mitochondria"; REGION 66..92; /note="Disordered"; /evidence="ECO:0000256|SAM:MobiDB-lite"	DOMAIN 98..355; /note="Protein kinase"; /evidence="ECO:0000255|PROSITE-ProRule:PRU00159"; DOMAIN 356..431; /note="AGC-kinase C-terminal"; /evidence="ECO:0000255|PROSITE-ProRule:PRU00618"	0.0603248	ENSG00000118515	66	92	26	FALSE	26
O00142	TK2	265	REGION 20..47; /note="Disordered"; /evidence="ECO:0000256|SAM:MobiDB-lite"		0.101887	ENSG00000166548	20	47	27	FALSE	27
O00144	FZD9 FZD3	591	REGION 58..172; /note="Required for Wnt-activated receptor activity"; /evidence="ECO:0000250|UniProtKB:Q8K4C8"; REGION 554..591; /note="Required for CTNNB1 accumulation and TCF transcription factor activity"; /evidence="ECO:0000250|UniProtKB:Q8K4C8"	DOMAIN 34..155; /note="FZ"; /evidence="ECO:0000255|PROSITE-ProRule:PRU00090"	0	ENSG00000188763	NA	NA	NA	FALSE	NA
O00148	DDX39A DDX39	427	REGION 1..34; /note="Disordered"; /evidence="ECO:0000256|SAM:MobiDB-lite"	DOMAIN 75..248; /note="Helicase ATP-binding"; /evidence="ECO:0000255|PROSITE-ProRule:PRU00541"; DOMAIN 260..421; /note="Helicase C-terminal"; /evidence="ECO:0000255|PROSITE-ProRule:PRU00542"	0.0772834	ENSG00000123136	1	34	33	FALSE	33
O00151	PDLIM1 CLIM1 CLP36	329		DOMAIN 3..85; /note="PDZ"; /evidence="ECO:0000255|PROSITE-ProRule:PRU00143"; DOMAIN 258..317; /note="LIM zinc-binding"; /evidence="ECO:0000255|PROSITE-ProRule:PRU00125"	0	ENSG00000107438	NA	NA	NA	FALSE	NA
O00154	ACOT7 BACH	380	REGION 350..380; /note="Disordered"; /evidence="ECO:0000256|SAM:MobiDB-lite"	DOMAIN 50..168; /note="HotDog ACOT-type 1"; /evidence="ECO:0000255|PROSITE-ProRule:PRU01106"; DOMAIN 224..338; /note="HotDog ACOT-type 2"; /evidence="ECO:0000255|PROSITE-ProRule:PRU01106"	0.0789474	ENSG00000097021	350	380	30	FALSE	30
O00155	GPR25	361			0	ENSG00000170128	NA	NA	NA	FALSE	NA
O00159	MYO1C	1063	REGION 608..630; /note="Actin-binding"; /evidence="ECO:0000255|PROSITE-ProRule:PRU00782"	DOMAIN 47..731; /note="Myosin motor"; /evidence="ECO:0000255|PROSITE-ProRule:PRU00782"; DOMAIN 734..757; /note="IQ 1"; /evidence="ECO:0000255|PROSITE-ProRule:PRU00116"; DOMAIN 758..786; /note="IQ 2"; /evidence="ECO:0000255|PROSITE-ProRule:PRU00116"; DOMAIN 885..1059; /note="TH1"; /evidence="ECO:0000255|PROSITE-ProRule:PRU01093"	0	ENSG00000197879	NA	NA	NA	TRUE	NA
O00160	MYO1F	1098	REGION 579..589; /note="Actin-binding"; /evidence="ECO:0000255"; REGION 913..1009; /note="Disordered"; /evidence="ECO:0000256|SAM:MobiDB-lite"; REGION 1021..1044; /note="Disordered"; /evidence="ECO:0000256|SAM:MobiDB-lite"	DOMAIN 17..690; /note="Myosin motor"; /evidence="ECO:0000255|PROSITE-ProRule:PRU00782"; DOMAIN 693..722; /note="IQ"; /evidence="ECO:0000255|PROSITE-ProRule:PRU00116"; DOMAIN 728..917; /note="TH1"; /evidence="ECO:0000255|PROSITE-ProRule:PRU01093"; DOMAIN 1041..1098; /note="SH3"; /evidence="ECO:0000255|PROSITE-ProRule:PRU00192"	0.108379	ENSG00000142347	9131021	10091044	96,23	FALSE	96
O00161	SNAP23	211	REGION 1..20; /note="Disordered"; /evidence="ECO:0000256|SAM:MobiDB-lite"	DOMAIN 14..76; /note="t-SNARE coiled-coil homology 1"; /evidence="ECO:0000255|PROSITE-ProRule:PRU00202"; DOMAIN 146..208; /note="t-SNARE coiled-coil homology 2"; /evidence="ECO:0000255|PROSITE-ProRule:PRU00202"	0.0900474	ENSG00000092531	1	20	19	FALSE	19
O00165	HAX1 HS1BP1	279	REGION 2..41; /note="Required for localization in mitochondria"; /evidence="ECO:0000250"; REGION 16..65; /note="Disordered"; /evidence="ECO:0000256|SAM:MobiDB-lite"; REGION 99..262; /note="Disordered"; /evidence="ECO:0000256|SAM:MobiDB-lite"; REGION 114..279; /note="Involved in HCLS1 binding"; REGION 175..206; /note="Involved in CASP9 binding"; REGION 176..247; /note="Involved in GNA13 binding"; …		0.759857	ENSG00000143575	16,99	65262	49163	FALSE	163
O00167	EYA2 EAB1	538	REGION 209..263; /note="Disordered"; /evidence="ECO:0000256|SAM:MobiDB-lite"		0.100372	ENSG00000064655	209	263	54	TRUE	54
O00168	FXYD1 PLM	92	REGION 65..92; /note="Disordered"; /evidence="ECO:0000256|SAM:MobiDB-lite"		0.293478	ENSG00000266964	65	92	27	FALSE	27
O00170	AIP XAP2	330		DOMAIN 31..121; /note="PPIase FKBP-type"; /evidence="ECO:0000255|PROSITE-ProRule:PRU00277"	0	ENSG00000110711	NA	NA	NA	FALSE	NA
O00175	CCL24 MPIF2 SCYA24	119			0	ENSG00000106178	NA	NA	NA	FALSE	NA
O00180	KCNK1 HOHO1 KCNO1 TWIK1	336	REGION 117..122; /note="Selectivity filter 1"; /evidence="ECO:0000269|PubMed:22282804, ECO:0000305|PubMed:21653227"; REGION 225..230; /note="Selectivity filter 2"; /evidence="ECO:0000269|PubMed:22282804"; REGION 293..299; /note="Important for intracellular retention in recycling endosomes"; /evidence="ECO:0000269|PubMed:19959478"		0	ENSG00000135750	NA	NA	NA	FALSE	NA
O00182	LGALS9	355		DOMAIN 17..148; /note="Galectin 1"; /evidence="ECO:0000255|PROSITE-ProRule:PRU00639"; DOMAIN 227..355; /note="Galectin 2"; /evidence="ECO:0000255|PROSITE-ProRule:PRU00639"	0	ENSG00000168961	NA	NA	NA	FALSE	NA
O00186	STXBP3	592	REGION 1..255; /note="Mediates interaction with DOC2B"; /evidence="ECO:0000250"		0	ENSG00000116266	NA	NA	NA	FALSE	NA
O00187	MASP2	686		DOMAIN 16..137; /note="CUB 1"; /evidence="ECO:0000255|PROSITE-ProRule:PRU00059"; DOMAIN 138..181; /note="EGF-like; calcium-binding"; DOMAIN 184..296; /note="CUB 2"; /evidence="ECO:0000255|PROSITE-ProRule:PRU00059"; DOMAIN 298..363; /note="Sushi 1"; /evidence="ECO:0000255|PROSITE-ProRule:PRU00302"; DOMAIN 364..432; /note="Sushi 2"; /evidence="ECO:0000255|PROSITE-ProRule:PRU00302"; DOMAIN 445..684;…	0	ENSG00000009724	NA	NA	NA	FALSE	NA
O00189	AP4M1 MUARP2	453		DOMAIN 184..452; /note="MHD"; /evidence="ECO:0000255|PROSITE-ProRule:PRU00404"	0	ENSG00000221838	NA	NA	NA	FALSE	NA
O00192	ARVCF	962	REGION 95..122; /note="Disordered"; /evidence="ECO:0000256|SAM:MobiDB-lite"; REGION 186..253; /note="Disordered"; /evidence="ECO:0000256|SAM:MobiDB-lite"; REGION 266..290; /note="Disordered"; /evidence="ECO:0000256|SAM:MobiDB-lite"; REGION 590..614; /note="Disordered"; /evidence="ECO:0000256|SAM:MobiDB-lite"; REGION 776..962; /note="Required for interaction with RNA-binding proteins DDX5, HNRNPH2…		0.259875	ENSG00000099889	95186266590854	122253290614962	27,67,24,24,108	FALSE	108
O00194	RAB27B	218	REGION 194..218; /note="Disordered"; /evidence="ECO:0000256|SAM:MobiDB-lite"		0.110092	ENSG00000041353	194	218	24	FALSE	24
O00198	HRK BID3	91			0	ENSG00000135116	NA	NA	NA	FALSE	NA
O00203	AP3B1 ADTB3A	1094	REGION 1..31; /note="Disordered"; /evidence="ECO:0000256|SAM:MobiDB-lite"; REGION 268..292; /note="Disordered"; /evidence="ECO:0000256|SAM:MobiDB-lite"; REGION 662..811; /note="Disordered"; /evidence="ECO:0000256|SAM:MobiDB-lite"		0.185558	ENSG00000132842	1268662	31292811	30,24,149	FALSE	149
O00204	SULT2B1 HSST2	365	REGION 303..365; /note="Disordered"; /evidence="ECO:0000256|SAM:MobiDB-lite"		0.169863	ENSG00000088002	303	365	62	FALSE	62
O00206	TLR4	839		DOMAIN 579..629; /note="LRRCT"; DOMAIN 672..815; /note="TIR"; /evidence="ECO:0000255|PROSITE-ProRule:PRU00204"	0	ENSG00000136869	NA	NA	NA	FALSE	NA
O00212	RHOD ARHD	210			0	ENSG00000173156	NA	NA	NA	FALSE	NA
O00213	APBB1 FE65 RIR	710	REGION 1..24; /note="Disordered"; /evidence="ECO:0000256|SAM:MobiDB-lite"; REGION 131..254; /note="Disordered"; /evidence="ECO:0000256|SAM:MobiDB-lite"; REGION 276..299; /note="Disordered"; /evidence="ECO:0000256|SAM:MobiDB-lite"; REGION 340..365; /note="Disordered"; /evidence="ECO:0000256|SAM:MobiDB-lite"	DOMAIN 253..285; /note="WW"; /evidence="ECO:0000255|PROSITE-ProRule:PRU00224"; DOMAIN 370..509; /note="PID 1"; /evidence="ECO:0000255|PROSITE-ProRule:PRU00148"; DOMAIN 542..699; /note="PID 2"; /evidence="ECO:0000255|PROSITE-ProRule:PRU00148"	0.273239	ENSG00000166313	1131276340	24254299365	23,123,23,25	TRUE	123
O00214	LGALS8	317		DOMAIN 19..152; /note="Galectin 1"; /evidence="ECO:0000255|PROSITE-ProRule:PRU00639"; DOMAIN 187..317; /note="Galectin 2"; /evidence="ECO:0000255|PROSITE-ProRule:PRU00639"	0	ENSG00000116977	NA	NA	NA	FALSE	NA
O00217	NDUFS8	210		DOMAIN 102..131; /note="4Fe-4S ferredoxin-type 1"; /evidence="ECO:0000255|PROSITE-ProRule:PRU00711"; DOMAIN 141..170; /note="4Fe-4S ferredoxin-type 2"; /evidence="ECO:0000255|PROSITE-ProRule:PRU00711"	0	ENSG00000110717	NA	NA	NA	FALSE	NA
O00219	HAS3	553			0	ENSG00000103044	NA	NA	NA	FALSE	NA
O00220	TNFRSF10A APO2 DR4 TRAILR1	468	REGION 17..82; /note="Disordered"; /evidence="ECO:0000256|SAM:MobiDB-lite"	DOMAIN 365..448; /note="Death"; /evidence="ECO:0000255|PROSITE-ProRule:PRU00064"	0.138889	ENSG00000104689	17	82	65	FALSE	65
O00221	NFKBIE IKBE	500	REGION 1..66; /note="Disordered"; /evidence="ECO:0000256|SAM:MobiDB-lite"; REGION 84..215; /note="Disordered"; /evidence="ECO:0000256|SAM:MobiDB-lite"; REGION 222..241; /note="Disordered"; /evidence="ECO:0000256|SAM:MobiDB-lite"		0.43	ENSG00000146232	1,84,222	66215241	65,131,19	FALSE	131
O00222	GRM8 GPRC1H MGLUR8	908			0	ENSG00000179603	NA	NA	NA	FALSE	NA
O00231	PSMD11	422		DOMAIN 224..392; /note="PCI"; /evidence="ECO:0000255|PROSITE-ProRule:PRU01185"	0	ENSG00000108671	NA	NA	NA	FALSE	NA
O00232	PSMD12	456		DOMAIN 242..420; /note="PCI"; /evidence="ECO:0000255|PROSITE-ProRule:PRU01185"	0	ENSG00000197170	NA	NA	NA	FALSE	NA
O00233	PSMD9	223	REGION 103..141; /note="Disordered"; /evidence="ECO:0000256|SAM:MobiDB-lite"	DOMAIN 108..195; /note="PDZ"	0.170404	ENSG00000110801	103	141	38	FALSE	38
O00237	RNF103 ZFP103	685	REGION 526..550; /note="Disordered"; /evidence="ECO:0000256|SAM:MobiDB-lite"		0.0350365	ENSG00000239305	526	550	24	FALSE	24
O00238	BMPR1B	502	REGION 1..25; /note="Disordered"; /evidence="ECO:0000256|SAM:MobiDB-lite"	DOMAIN 174..203; /note="GS"; /evidence="ECO:0000255|PROSITE-ProRule:PRU00585"; DOMAIN 204..494; /note="Protein kinase"; /evidence="ECO:0000255|PROSITE-ProRule:PRU00159"	0.0478088	ENSG00000138696	1	25	24	FALSE	24
O00241	SIRPB1	398		DOMAIN 30..136; /note="Ig-like V-type"; DOMAIN 147..246; /note="Ig-like C1-type 1"; DOMAIN 253..347; /note="Ig-like C1-type 2"	0	ENSG00000101307	NA	NA	NA	FALSE	NA
O00244	ATOX1 HAH1	68		DOMAIN 1..63; /note="HMA"; /evidence="ECO:0000255|PROSITE-ProRule:PRU00280"	0	ENSG00000177556	NA	NA	NA	FALSE	NA
O00253	AGRP AGRT ART	132	REGION 111..113; /note="Interaction with melanocortin receptors"	DOMAIN 87..129; /note="Agouti"; /evidence="ECO:0000255|PROSITE-ProRule:PRU00494"	0	ENSG00000159723	NA	NA	NA	FALSE	NA
O00254	F2RL2 PAR3	374			0	ENSG00000164220	NA	NA	NA	FALSE	NA
O00255	MEN1 SCG2	610	REGION 214..390; /note="Interaction with FANCD2"; /evidence="ECO:0000269|PubMed:12874027"; REGION 460..552; /note="Disordered"; /evidence="ECO:0000256|SAM:MobiDB-lite"		0.15082	ENSG00000133895	460	552	92	TRUE	92
O00257	CBX4	560	REGION 1..539; /note="Interaction with BMI1"; REGION 1..75; /note="Involved in interaction with H3C15 and H3C1"; /evidence="ECO:0000269|PubMed:18927235"; REGION 92..152; /note="Disordered"; /evidence="ECO:0000256|SAM:MobiDB-lite"; REGION 217..243; /note="Disordered"; /evidence="ECO:0000256|SAM:MobiDB-lite"; REGION 281..404; /note="Disordered"; /evidence="ECO:0000256|SAM:MobiDB-lite"; REGION 509..…	DOMAIN 11..69; /note="Chromo"; /evidence="ECO:0000255|PROSITE-ProRule:PRU00053"	0.407143	ENSG00000141582	92217281509	152243404528	60,26,123,19	TRUE	123
O00258	GET1 CHD5 WRB	174	REGION 39..97; /note="Interaction with GET3/TRC40"		0	ENSG00000182093	NA	NA	NA	FALSE	NA
O00264	PGRMC1 HPR6.6 PGRMC	195	REGION 51..71; /note="Disordered"; /evidence="ECO:0000256|SAM:MobiDB-lite"; REGION 173..195; /note="Disordered"; /evidence="ECO:0000256|SAM:MobiDB-lite"	DOMAIN 72..171; /note="Cytochrome b5 heme-binding"	0.215385	ENSG00000101856	51173	71195	20,22	FALSE	22
O00267	SUPT5H SPT5 SPT5H	1087	REGION 1..92; /note="Disordered"; /evidence="ECO:0000256|SAM:MobiDB-lite"; REGION 176..270; /note="Interaction with SUPT4H1"; REGION 313..420; /note="Interaction with RNA polymerase II"; REGION 670..700; /note="Disordered"; /evidence="ECO:0000256|SAM:MobiDB-lite"; REGION 747..978; /note="Disordered"; /evidence="ECO:0000256|SAM:MobiDB-lite"; REGION 754..817; /note="9 X 7 AA approximate tandem repe…	DOMAIN 273..306; /note="KOW 1"; DOMAIN 420..451; /note="KOW 2"; DOMAIN 472..503; /note="KOW 3"; DOMAIN 594..627; /note="KOW 4"; DOMAIN 704..737; /note="KOW 5"	0.323827	ENSG00000196235	1670747	92700978	91,30,231	FALSE	231
O00268	TAF4 TAF2C TAF2C1 TAF4A TAFII130 TAFII135	1085	REGION 66..204; /note="Disordered"; /evidence="ECO:0000256|SAM:MobiDB-lite"; REGION 243..341; /note="Disordered"; /evidence="ECO:0000256|SAM:MobiDB-lite"; REGION 383..425; /note="Disordered"; /evidence="ECO:0000256|SAM:MobiDB-lite"; REGION 479..499; /note="Disordered"; /evidence="ECO:0000256|SAM:MobiDB-lite"; REGION 566..586; /note="Disordered"; /evidence="ECO:0000256|SAM:MobiDB-lite"; REGION 870…	DOMAIN 590..687; /note="TAFH"; /evidence="ECO:0000255|PROSITE-ProRule:PRU00440"	0.324424	ENSG00000130699	6.62434e+17	2.04341e+18	138,98,42,20,20,34	TRUE	138
O00270	GPR31	319			0	ENSG00000120436	NA	NA	NA	FALSE	NA
O00273	DFFA DFF1 DFF45 H13	331	REGION 305..331; /note="Disordered"; /evidence="ECO:0000256|SAM:MobiDB-lite"	DOMAIN 17..96; /note="CIDE-N"; /evidence="ECO:0000255|PROSITE-ProRule:PRU00447"	0.0785498	ENSG00000160049	305	331	26	FALSE	26
O00287	RFXAP	272	REGION 1..20; /note="Disordered"; /evidence="ECO:0000256|SAM:MobiDB-lite"; REGION 74..142; /note="Disordered"; /evidence="ECO:0000256|SAM:MobiDB-lite"; REGION 175..195; /note="Disordered"; /evidence="ECO:0000256|SAM:MobiDB-lite"; REGION 214..270; /note="C-terminal domain"		0.393382	ENSG00000133111	1,74,175	20142195	19,68,20	FALSE	68
O00291	HIP1	1037	REGION 410..491; /note="pDED"; REGION 867..924; /note="Important for actin binding"; /evidence="ECO:0000250"; REGION 1017..1037; /note="Disordered"; /evidence="ECO:0000256|SAM:MobiDB-lite"	DOMAIN 32..160; /note="ENTH"; /evidence="ECO:0000255|PROSITE-ProRule:PRU00243"; DOMAIN 771..1012; /note="I/LWEQ"; /evidence="ECO:0000255|PROSITE-ProRule:PRU00292"	0.0192864	ENSG00000127946	1017	1037	20	FALSE	20
O00292	LEFTY2 EBAF LEFTA LEFTYA TGFB4 PSEC0024	366			0	ENSG00000143768	NA	NA	NA	FALSE	NA
O00294	TULP1 TUBL1	542	REGION 1..289; /note="Disordered"; /evidence="ECO:0000256|SAM:MobiDB-lite"		0.531365	ENSG00000112041	1	289	288	FALSE	288
O00299	CLIC1 G6 NCC27	241	REGION 2..90; /note="Required for insertion into the membrane"	DOMAIN 93..233; /note="GST C-terminal"	0	ENSG00000226651	NA	NA	NA	FALSE	NA
O00300	TNFRSF11B OCIF OPG	401		DOMAIN 198..269; /note="Death 1"; DOMAIN 270..365; /note="Death 2"	0	ENSG00000164761	NA	NA	NA	FALSE	NA
O00303	EIF3F EIF3S5	357	REGION 1..82; /note="Disordered"; /evidence="ECO:0000256|SAM:MobiDB-lite"	DOMAIN 92..222; /note="MPN"; /evidence="ECO:0000255|PROSITE-ProRule:PRU01182"	0.226891	ENSG00000175390	1	82	81	FALSE	81
O00305	CACNB4 CACNLB4	520	REGION 1..71; /note="Disordered"; /evidence="ECO:0000256|SAM:MobiDB-lite"; REGION 166..185; /note="Disordered"; /evidence="ECO:0000256|SAM:MobiDB-lite"; REGION 425..520; /note="Disordered"; /evidence="ECO:0000256|SAM:MobiDB-lite"	DOMAIN 92..161; /note="SH3"; /evidence="ECO:0000255|PROSITE-ProRule:PRU00192"	0.353846	ENSG00000182389	1166425	71185520	70,19,95	FALSE	95
O00308	WWP2	870	REGION 151..299; /note="Disordered"; /evidence="ECO:0000256|SAM:MobiDB-lite"	DOMAIN 1..117; /note="C2"; /evidence="ECO:0000255|PROSITE-ProRule:PRU00041"; DOMAIN 300..333; /note="WW 1"; /evidence="ECO:0000255|PROSITE-ProRule:PRU00224"; DOMAIN 330..363; /note="WW 2"; /evidence="ECO:0000255|PROSITE-ProRule:PRU00224"; DOMAIN 405..437; /note="WW 3"; /evidence="ECO:0000255|PROSITE-ProRule:PRU00224"; DOMAIN 444..477; /note="WW 4"; /evidence="ECO:0000255|PROSITE-ProRule:PRU00224"…	0.170115	ENSG00000198373	151	299	148	FALSE	148
O00311	CDC7 CDC7L1	574		DOMAIN 58..574; /note="Protein kinase"; /evidence="ECO:0000255|PROSITE-ProRule:PRU00159"	0	ENSG00000097046	NA	NA	NA	FALSE	NA
O00322	UPK1A TSPAN21	258			0	ENSG00000105668	NA	NA	NA	FALSE	NA
O00327	BMAL1 ARNTL BHLHE5 MOP3 PASD3	626	REGION 1..60; /note="Disordered"; /evidence="ECO:0000256|SAM:MobiDB-lite"; REGION 458..493; /note="Disordered"; /evidence="ECO:0000256|SAM:MobiDB-lite"; REGION 508..588; /note="Interaction with CIART"; /evidence="ECO:0000250|UniProtKB:Q9WTL8"; REGION 511..595; /note="Disordered"; /evidence="ECO:0000256|SAM:MobiDB-lite"	DOMAIN 72..125; /note="bHLH"; /evidence="ECO:0000255|PROSITE-ProRule:PRU00981"; DOMAIN 143..215; /note="PAS 1"; /evidence="ECO:0000255|PROSITE-ProRule:PRU00140"; DOMAIN 326..396; /note="PAS 2"; /evidence="ECO:0000255|PROSITE-ProRule:PRU00140"; DOMAIN 401..444; /note="PAC"	0.284345	ENSG00000133794	1458511	60493595	59,35,84	TRUE	84
O00329	PIK3CD	1044	REGION 287..312; /note="Disordered"; /evidence="ECO:0000256|SAM:MobiDB-lite"; REGION 751..757; /note="G-loop"; /evidence="ECO:0000255|PROSITE-ProRule:PRU00269"; REGION 890..898; /note="Catalytic loop"; /evidence="ECO:0000255|PROSITE-ProRule:PRU00269"; REGION 909..935; /note="Activation loop"; /evidence="ECO:0000255|PROSITE-ProRule:PRU00269"	DOMAIN 16..105; /note="PI3K-ABD"; /evidence="ECO:0000255|PROSITE-ProRule:PRU00877"; DOMAIN 187..278; /note="PI3K-RBD"; /evidence="ECO:0000255|PROSITE-ProRule:PRU00879"; DOMAIN 319..476; /note="C2 PI3K-type"; /evidence="ECO:0000255|PROSITE-ProRule:PRU00880"; DOMAIN 497..674; /note="PIK helical"; /evidence="ECO:0000255|PROSITE-ProRule:PRU00878"; DOMAIN 745..1027; /note="PI3K/PI4K catalytic"; /evide…	0.0239464	ENSG00000171608	287	312	25	FALSE	25
O00330	PDHX PDX1	501	REGION 142..175; /note="Disordered"; /evidence="ECO:0000256|SAM:MobiDB-lite"; REGION 225..268; /note="Disordered"; /evidence="ECO:0000256|SAM:MobiDB-lite"	DOMAIN 56..132; /note="Lipoyl-binding"; /evidence="ECO:0000255|PROSITE-ProRule:PRU01066"; DOMAIN 183..220; /note="Peripheral subunit-binding (PSBD)"; /evidence="ECO:0000255|PROSITE-ProRule:PRU01170"	0.151697	ENSG00000110435	142225	175268	33,43	FALSE	43
O00337	SLC28A1 CNT1	649			0	ENSG00000156222	NA	NA	NA	FALSE	NA
O00338	SULT1C2 SULT1C1	296			0	ENSG00000198203	NA	NA	NA	FALSE	NA
O00339	MATN2 UNQ193/PRO219	956	REGION 840..863; /note="Disordered"; /evidence="ECO:0000256|SAM:MobiDB-lite"	DOMAIN 57..232; /note="VWFA 1"; /evidence="ECO:0000255|PROSITE-ProRule:PRU00219"; DOMAIN 238..278; /note="EGF-like 1"; /evidence="ECO:0000255|PROSITE-ProRule:PRU00076"; DOMAIN 279..319; /note="EGF-like 2"; /evidence="ECO:0000255|PROSITE-ProRule:PRU00076"; DOMAIN 320..360; /note="EGF-like 3"; /evidence="ECO:0000255|PROSITE-ProRule:PRU00076"; DOMAIN 361..401; /note="EGF-like 4"; /evidence="ECO:0000…	0.0240586	ENSG00000132561	840	863	23	FALSE	23
O00341	SLC1A7 EAAT5	560			0	ENSG00000162383	NA	NA	NA	FALSE	NA
O00358	FOXE1 FKHL15 FOXE2 TITF2 TTF2	373	REGION 19..51; /note="Disordered"; /evidence="ECO:0000256|SAM:MobiDB-lite"		0.0857909	ENSG00000178919	19	51	32	FALSE	32
O00391	QSOX1 QSCN6 UNQ2520/PRO6013	747	REGION 573..633; /note="Disordered"; /evidence="ECO:0000256|SAM:MobiDB-lite"	DOMAIN 36..156; /note="Thioredoxin"; /evidence="ECO:0000255|PROSITE-ProRule:PRU00691"; DOMAIN 396..503; /note="ERV/ALR sulfhydryl oxidase"; /evidence="ECO:0000255|PROSITE-ProRule:PRU00654"	0.0803213	ENSG00000116260	573	633	60	FALSE	60
O00399	DCTN6 WS3	190			0	ENSG00000104671	NA	NA	NA	FALSE	NA
O00400	SLC33A1 ACATN AT1	549	REGION 1..46; /note="Disordered"; /evidence="ECO:0000256|SAM:MobiDB-lite"		0.0819672	ENSG00000169359	1	46	45	FALSE	45
O00401	WASL	505	REGION 138..163; /note="Disordered"; /evidence="ECO:0000256|SAM:MobiDB-lite"; REGION 184..205; /note="Disordered"; /evidence="ECO:0000256|SAM:MobiDB-lite"; REGION 266..406; /note="Disordered"; /evidence="ECO:0000256|SAM:MobiDB-lite"; REGION 476..505; /note="Disordered"; /evidence="ECO:0000256|SAM:MobiDB-lite"	DOMAIN 34..141; /note="WH1"; /evidence="ECO:0000255|PROSITE-ProRule:PRU00410"; DOMAIN 203..216; /note="CRIB"; /evidence="ECO:0000255|PROSITE-ProRule:PRU00057"; DOMAIN 405..422; /note="WH2 1"; /evidence="ECO:0000255|PROSITE-ProRule:PRU00406"; DOMAIN 433..450; /note="WH2 2"; /evidence="ECO:0000255|PROSITE-ProRule:PRU00406"	0.425743	ENSG00000106299	138184266476	163205406505	25,21,140,29	FALSE	140
O00408	PDE2A	941	REGION 16..42; /note="Disordered"; /evidence="ECO:0000256|SAM:MobiDB-lite"; REGION 196..221; /note="Disordered"; /evidence="ECO:0000256|SAM:MobiDB-lite"	DOMAIN 241..377; /note="GAF 1"; /evidence="ECO:0000255"; DOMAIN 409..548; /note="GAF 2"; /evidence="ECO:0000255"; DOMAIN 578..902; /note="PDEase"; /evidence="ECO:0000255|PROSITE-ProRule:PRU01192"	0.0541977	ENSG00000186642	16196	42221	26,25	FALSE	26
O00409	FOXN3 C14orf116 CHES1	490	REGION 1..21; /note="Disordered"; /evidence="ECO:0000256|SAM:MobiDB-lite"; REGION 86..108; /note="Disordered"; /evidence="ECO:0000256|SAM:MobiDB-lite"; REGION 315..458; /note="Disordered"; /evidence="ECO:0000256|SAM:MobiDB-lite"		0.377551	ENSG00000053254	1,86,315	21108458	20,22,143	FALSE	143
O00410	IPO5 KPNB3 RANBP5	1097	REGION 325..375; /note="Ran-GTP binding"; /evidence="ECO:0000250"	DOMAIN 28..99; /note="Importin N-terminal"; /evidence="ECO:0000255|PROSITE-ProRule:PRU00115"	0	ENSG00000065150	NA	NA	NA	FALSE	NA
O00411	POLRMT	1230	REGION 18..55; /note="Disordered"; /evidence="ECO:0000256|SAM:MobiDB-lite"; REGION 95..115; /note="Disordered"; /evidence="ECO:0000256|SAM:MobiDB-lite"; REGION 731..750; /note="Disordered"; /evidence="ECO:0000256|SAM:MobiDB-lite"; REGION 802..1230; /note="Mediates interaction with TEFM"; /evidence="ECO:0000269|PubMed:21278163"		0.0617886	ENSG00000099821	18,95,731	55115750	37,20,19	FALSE	37
O00418	EEF2K	725	REGION 1..53; /note="Disordered"; /evidence="ECO:0000256|SAM:MobiDB-lite"; REGION 81..94; /note="Calmodulin-binding"; /evidence="ECO:0000269|PubMed:11015200"; REGION 352..405; /note="Disordered"; /evidence="ECO:0000256|SAM:MobiDB-lite"; REGION 423..477; /note="Disordered"; /evidence="ECO:0000256|SAM:MobiDB-lite"	DOMAIN 116..326; /note="Alpha-type protein kinase"; /evidence="ECO:0000255|PROSITE-ProRule:PRU00501"	0.21931	ENSG00000103319	1352423	53405477	52,53,54	FALSE	54
O00421	CCRL2 CCR11 CCR6 CKRX CRAM HCR	344	REGION 324..344; /note="Disordered"; /evidence="ECO:0000256|SAM:MobiDB-lite"		0.0581395	ENSG00000121797	324	344	20	FALSE	20
O00422	SAP18 GIG38	153	REGION 1..20; /note="Disordered"; /evidence="ECO:0000256|SAM:MobiDB-lite"; REGION 93..153; /note="Involved in splicing regulation activity"		0.124183	ENSG00000150459	1	20	19	TRUE	19
O00423	EML1 EMAP1 EMAPL EMAPL1	815	REGION 77..179; /note="Disordered"; /evidence="ECO:0000256|SAM:MobiDB-lite"; REGION 176..815; /note="Tandem atypical propeller in EMLs"		0.125153	ENSG00000066629	77	179	102	FALSE	102
O00425	IGF2BP3 IMP3 KOC1 VICKZ3	579	REGION 160..192; /note="Disordered"; /evidence="ECO:0000256|SAM:MobiDB-lite"	DOMAIN 2..75; /note="RRM 1"; /evidence="ECO:0000255|PROSITE-ProRule:PRU00176"; DOMAIN 81..156; /note="RRM 2"; /evidence="ECO:0000255|PROSITE-ProRule:PRU00176"; DOMAIN 195..260; /note="KH 1"; /evidence="ECO:0000255|PROSITE-ProRule:PRU00117"; DOMAIN 276..343; /note="KH 2"; /evidence="ECO:0000255|PROSITE-ProRule:PRU00117"; DOMAIN 405..470; /note="KH 3"; /evidence="ECO:0000255|PROSITE-ProRule:PRU0011…	0.0552677	ENSG00000136231	160	192	32	FALSE	32
O00429	DNM1L DLP1 DRP1	736	REGION 32..39; /note="G1 motif"; /evidence="ECO:0000255|PROSITE-ProRule:PRU01055"; REGION 58..60; /note="G2 motif"; /evidence="ECO:0000255|PROSITE-ProRule:PRU01055"; REGION 146..149; /note="G3 motif"; /evidence="ECO:0000255|PROSITE-ProRule:PRU01055"; REGION 215..218; /note="G4 motif"; /evidence="ECO:0000255|PROSITE-ProRule:PRU01055"; REGION 245..248; /note="G5 motif"; /evidence="ECO:0000255|PROSI…	DOMAIN 22..302; /note="Dynamin-type G"; /evidence="ECO:0000255|PROSITE-ProRule:PRU01055"; DOMAIN 644..735; /note="GED"; /evidence="ECO:0000255|PROSITE-ProRule:PRU00720"	0.0910326	ENSG00000087470	523	590	67	FALSE	67
O00442	RTCA RPC RPC1 RTC1 RTCD1	366			0	ENSG00000137996	NA	NA	NA	FALSE	NA
O00443	PIK3C2A	1686	REGION 1..61; /note="Disordered"; /evidence="ECO:0000256|SAM:MobiDB-lite"; REGION 2..142; /note="Interaction with clathrin; sufficient to induce clathrin assembly"; /evidence="ECO:0000269|PubMed:16215232"; REGION 348..367; /note="Disordered"; /evidence="ECO:0000256|SAM:MobiDB-lite"; REGION 618..639; /note="Disordered"; /evidence="ECO:0000256|SAM:MobiDB-lite"; REGION 1111..1117; /note="G-loop"; /e…	DOMAIN 421..509; /note="PI3K-RBD"; /evidence="ECO:0000255|PROSITE-ProRule:PRU00879"; DOMAIN 682..841; /note="C2 PI3K-type"; /evidence="ECO:0000255|PROSITE-ProRule:PRU00041, ECO:0000255|PROSITE-ProRule:PRU00880"; DOMAIN 861..1037; /note="PIK helical"; /evidence="ECO:0000255|PROSITE-ProRule:PRU00878"; DOMAIN 1105..1383; /note="PI3K/PI4K catalytic"; /evidence="ECO:0000255|PROSITE-ProRule:PRU00269"; …	0.059312	ENSG00000011405	1348618	61367639	60,19,21	FALSE	60
O00444	PLK4 SAK STK18	970	REGION 323..458; /note="Disordered"; /evidence="ECO:0000256|SAM:MobiDB-lite"; REGION 497..538; /note="Disordered"; /evidence="ECO:0000256|SAM:MobiDB-lite"; REGION 808..828; /note="Disordered"; /evidence="ECO:0000256|SAM:MobiDB-lite"	DOMAIN 12..265; /note="Protein kinase"; /evidence="ECO:0000255|PROSITE-ProRule:PRU00159"; DOMAIN 586..699; /note="Cryptic POLO box 1 (CPB1)"; /evidence="ECO:0000255|PROSITE-ProRule:PRU01328"; DOMAIN 700..813; /note="Cryptic POLO box 2 (CPB2)"; /evidence="ECO:0000255|PROSITE-ProRule:PRU01329"; DOMAIN 886..964; /note="POLO box"; /evidence="ECO:0000255|PROSITE-ProRule:PRU00154"	0.202062	ENSG00000142731	323497808	458538828	135,41,20	FALSE	135
O00445	SYT5	386	REGION 1..23; /note="Disordered"; /evidence="ECO:0000256|SAM:MobiDB-lite"	DOMAIN 108..227; /note="C2 1"; /evidence="ECO:0000255|PROSITE-ProRule:PRU00041"; DOMAIN 239..372; /note="C2 2"; /evidence="ECO:0000255|PROSITE-ProRule:PRU00041"	0.0569948	ENSG00000129990	1	23	22	FALSE	22
O00451	GFRA2 GDNFRB RETL2 TRNR2	464	REGION 363..392; /note="Disordered"; /evidence="ECO:0000256|SAM:MobiDB-lite"		0.0625	ENSG00000168546	363	392	29	FALSE	29
O00453	LST1 B144	97	REGION 59..97; /note="Disordered"; /evidence="ECO:0000256|SAM:MobiDB-lite"		0.391753	ENSG00000231048	59	97	38	FALSE	38
O00459	PIK3R2	728	REGION 81..117; /note="Disordered"; /evidence="ECO:0000256|SAM:MobiDB-lite"; REGION 254..279; /note="Disordered"; /evidence="ECO:0000256|SAM:MobiDB-lite"; REGION 295..320; /note="Disordered"; /evidence="ECO:0000256|SAM:MobiDB-lite"	DOMAIN 4..80; /note="SH3"; /evidence="ECO:0000255|PROSITE-ProRule:PRU00192"; DOMAIN 109..295; /note="Rho-GAP"; /evidence="ECO:0000255|PROSITE-ProRule:PRU00172"; DOMAIN 330..425; /note="SH2 1"; /evidence="ECO:0000255|PROSITE-ProRule:PRU00191"; DOMAIN 622..716; /note="SH2 2"; /evidence="ECO:0000255|PROSITE-ProRule:PRU00191"	0.118132	ENSG00000105647	81254295	117279320	36,25,25	FALSE	36
O00461	GOLIM4 GIMPC GOLPH4 GPP130	696	REGION 38..107; /note="Golgi targeting"; REGION 80..175; /note="Endosome targeting"; REGION 122..145; /note="Disordered"; /evidence="ECO:0000256|SAM:MobiDB-lite"; REGION 176..248; /note="Golgi targeting"; REGION 244..391; /note="Disordered"; /evidence="ECO:0000256|SAM:MobiDB-lite"; REGION 427..696; /note="Disordered"; /evidence="ECO:0000256|SAM:MobiDB-lite"		0.630747	ENSG00000173905	122244427	145391696	23147269	FALSE	269
O00462	MANBA MANB1	879			0	ENSG00000109323	NA	NA	NA	FALSE	NA
O00463	TRAF5 RNF84	557	REGION 345..557; /note="Interaction with EIF2AK2/PKR"; /evidence="ECO:0000269|PubMed:15121867"	DOMAIN 403..549; /note="MATH"; /evidence="ECO:0000255|PROSITE-ProRule:PRU00129"	0	ENSG00000082512	NA	NA	NA	FALSE	NA
O00468	AGRN AGRIN	2068	REGION 995..1096; /note="Disordered"; /evidence="ECO:0000256|SAM:MobiDB-lite"; REGION 1277..1334; /note="Disordered"; /evidence="ECO:0000256|SAM:MobiDB-lite"	DOMAIN 31..157; /note="NtA"; /evidence="ECO:0000255|PROSITE-ProRule:PRU00443"; DOMAIN 191..244; /note="Kazal-like 1"; /evidence="ECO:0000255|PROSITE-ProRule:PRU00798"; DOMAIN 264..319; /note="Kazal-like 2"; /evidence="ECO:0000255|PROSITE-ProRule:PRU00798"; DOMAIN 337..391; /note="Kazal-like 3"; /evidence="ECO:0000255|PROSITE-ProRule:PRU00798"; DOMAIN 408..463; /note="Kazal-like 4"; /evidence="ECO…	0.0764023	ENSG00000188157	9951277	10961334	101,57	FALSE	101
O00469	PLOD2	737		DOMAIN 644..737; /note="Fe2OG dioxygenase"; /evidence="ECO:0000255|PROSITE-ProRule:PRU00805"	0	ENSG00000152952	NA	NA	NA	FALSE	NA
O00470	MEIS1	390	REGION 190..279; /note="Disordered"; /evidence="ECO:0000256|SAM:MobiDB-lite"; REGION 299..329; /note="Interaction with DNA"; /evidence="ECO:0000305|PubMed:26550823, ECO:0000305|PubMed:28473536"; REGION 335..390; /note="Required for transcriptional activation"; /evidence="ECO:0000250"	DOMAIN 108..192; /note="MEIS N-terminal"; /evidence="ECO:0000255"	0.228205	ENSG00000143995	190	279	89	FALSE	89
O00471	EXOC5 SEC10 SEC10L1	708			0	ENSG00000070367	NA	NA	NA	FALSE	NA
O00472	ELL2	640	REGION 172..202; /note="Disordered"; /evidence="ECO:0000256|SAM:MobiDB-lite"; REGION 290..320; /note="Disordered"; /evidence="ECO:0000256|SAM:MobiDB-lite"; REGION 343..490; /note="Disordered"; /evidence="ECO:0000256|SAM:MobiDB-lite"	DOMAIN 526..636; /note="OCEL"; /evidence="ECO:0000255|PROSITE-ProRule:PRU01324"	0.323437	ENSG00000118985	172290343	202320490	30,30,147	FALSE	147
O00476	SLC17A3 NPT4	420	REGION 1..21; /note="Disordered"; /evidence="ECO:0000256|SAM:MobiDB-lite"		0.047619	ENSG00000124564	1	21	20	FALSE	20
O00478	BTN3A3 BTF3	584	REGION 519..584; /note="Disordered"; /evidence="ECO:0000256|SAM:MobiDB-lite"	DOMAIN 30..139; /note="Ig-like V-type 1"; DOMAIN 145..236; /note="Ig-like V-type 2"; DOMAIN 322..518; /note="B30.2/SPRY"; /evidence="ECO:0000255|PROSITE-ProRule:PRU00548"	0.111301	ENSG00000111801	519	584	65	FALSE	65
O00481	BTN3A1 BTF5	513		DOMAIN 30..139; /note="Ig-like V-type 1"; DOMAIN 145..236; /note="Ig-like V-type 2"; DOMAIN 322..513; /note="B30.2/SPRY"; /evidence="ECO:0000255|PROSITE-ProRule:PRU00548"	0	ENSG00000026950	NA	NA	NA	FALSE	NA
O00482	NR5A2 B1F CPF FTF	541	REGION 1..35; /note="Disordered"; /evidence="ECO:0000256|SAM:MobiDB-lite"	DOMAIN 300..539; /note="NR LBD"; /evidence="ECO:0000255|PROSITE-ProRule:PRU01189"	0.0628466	ENSG00000116833	1	35	34	FALSE	34
O00483	NDUFA4	81			0	ENSG00000189043	NA	NA	NA	FALSE	NA
O00487	PSMD14 POH1	310		DOMAIN 31..166; /note="MPN"; /evidence="ECO:0000255|PROSITE-ProRule:PRU01182"	0	ENSG00000115233	NA	NA	NA	FALSE	NA
O00488	ZNF593 ZT86	134	REGION 1..57; /note="Disordered"; /evidence="ECO:0000256|SAM:MobiDB-lite"; REGION 82..134; /note="Disordered"; /evidence="ECO:0000256|SAM:MobiDB-lite"		0.80597	ENSG00000142684	1,82	57134	56,52	FALSE	56
O00499	BIN1 AMPHL	593	REGION 2..122; /note="Interaction with BIN2"; /evidence="ECO:0000269|PubMed:10903846"; REGION 280..354; /note="Disordered"; /evidence="ECO:0000256|SAM:MobiDB-lite"; REGION 378..421; /note="Clathrin-binding"; REGION 400..488; /note="Disordered"; /evidence="ECO:0000256|SAM:MobiDB-lite"	DOMAIN 29..276; /note="BAR"; /evidence="ECO:0000255|PROSITE-ProRule:PRU00361"; DOMAIN 520..593; /note="SH3"; /evidence="ECO:0000255|PROSITE-ProRule:PRU00192"	0.273187	ENSG00000136717	280400	354488	74,88	FALSE	88
O00501	CLDN5 AWAL TMVCF	218	REGION 217..218; /note="Interactions with TJP1, TJP2 and TJP3"; /evidence="ECO:0000250"		0	ENSG00000184113	NA	NA	NA	FALSE	NA
O00505	KPNA3 QIP2	521	REGION 1..29; /note="Disordered"; /evidence="ECO:0000256|SAM:MobiDB-lite"; REGION 137..229; /note="NLS binding site (major)"; /evidence="ECO:0000250"; REGION 306..394; /note="NLS binding site (minor)"; /evidence="ECO:0000250"	DOMAIN 2..58; /note="IBB"; /evidence="ECO:0000255|PROSITE-ProRule:PRU00561"	0.0537428	ENSG00000102753	1	29	28	FALSE	28
O00506	STK25 SOK1 YSK1	426	REGION 291..355; /note="Disordered"; /evidence="ECO:0000256|SAM:MobiDB-lite"	DOMAIN 20..270; /note="Protein kinase"; /evidence="ECO:0000255|PROSITE-ProRule:PRU00159"	0.150235	ENSG00000115694	291	355	64	FALSE	64
O00507	USP9Y DFFRY	2555	REGION 1..66; /note="Disordered"; /evidence="ECO:0000256|SAM:MobiDB-lite"; REGION 972..997; /note="Disordered"; /evidence="ECO:0000256|SAM:MobiDB-lite"; REGION 2476..2555; /note="Disordered"; /evidence="ECO:0000256|SAM:MobiDB-lite"	DOMAIN 1559..1958; /note="USP"	0.0661448	ENSG00000114374	19722476	669972555	65,25,79	FALSE	79
O00512	BCL9	1426	REGION 1..173; /note="Disordered"; /evidence="ECO:0000256|SAM:MobiDB-lite"; REGION 177..205; /note="Interaction with PYGO1"; REGION 207..439; /note="Disordered"; /evidence="ECO:0000256|SAM:MobiDB-lite"; REGION 358..374; /note="Interaction with CTNNB1"; /evidence="ECO:0000269|PubMed:17052462"; REGION 597..625; /note="Disordered"; /evidence="ECO:0000256|SAM:MobiDB-lite"; REGION 787..895; /note="Dis…		0.508415	ENSG00000116128	1.2076e+24	1.7344e+27	172,232,28,108,92,20,51,22	FALSE	232
O00519	FAAH FAAH1	579			0	ENSG00000117480	NA	NA	NA	FALSE	NA
O00522	KRIT1 CCM1	736	REGION 1..170; /note="N-terminal domain similar to Nudix hydrolase domain"; REGION 172..195; /note="Interaction with ITGB1BP1"; REGION 430..452; /note="Interaction with RAP1B"; /evidence="ECO:0000269|PubMed:22577140"	DOMAIN 420..734; /note="FERM"; /evidence="ECO:0000255|PROSITE-ProRule:PRU00084"	0	ENSG00000001631	NA	NA	NA	FALSE	NA
O00526	UPK2	184			0	ENSG00000110375	NA	NA	NA	FALSE	NA
O00533	CHL1 CALL	1208	REGION 693..716; /note="Disordered"; /evidence="ECO:0000256|SAM:MobiDB-lite"; REGION 1131..1163; /note="Disordered"; /evidence="ECO:0000256|SAM:MobiDB-lite"; REGION 1189..1208; /note="Disordered"; /evidence="ECO:0000256|SAM:MobiDB-lite"	DOMAIN 35..124; /note="Ig-like C2-type 1"; DOMAIN 128..223; /note="Ig-like C2-type 2"; DOMAIN 235..328; /note="Ig-like C2-type 3"; DOMAIN 331..417; /note="Ig-like C2-type 4"; DOMAIN 423..510; /note="Ig-like C2-type 5"; DOMAIN 515..607; /note="Ig-like C2-type 6"; DOMAIN 614..709; /note="Fibronectin type-III 1"; /evidence="ECO:0000255|PROSITE-ProRule:PRU00316"; DOMAIN 714..807; /note="Fibronectin t…	0.0612583	ENSG00000134121	69311311189	71611631208	23,32,19	FALSE	32
O00541	PES1	588	REGION 1..257; /note="Sufficient for nucleolar localization"; REGION 1..54; /note="Required for 28S ribosomal RNA processing"; REGION 294..314; /note="Disordered"; /evidence="ECO:0000256|SAM:MobiDB-lite"; REGION 306..415; /note="Sufficient for interaction with MAP1B"; /evidence="ECO:0000250"; REGION 448..515; /note="Disordered"; /evidence="ECO:0000256|SAM:MobiDB-lite"; REGION 539..588; /note="Req…	DOMAIN 322..415; /note="BRCT"; /evidence="ECO:0000255|HAMAP-Rule:MF_03028"	0.187075	ENSG00000100029	294448565	314515588	20,67,23	FALSE	67
O00548	DLL1 UNQ146/PRO172	723	REGION 653..702; /note="Disordered"; /evidence="ECO:0000256|SAM:MobiDB-lite"; REGION 720..723; /note="Interaction with MAGI1"; /evidence="ECO:0000250|UniProtKB:Q61483"	DOMAIN 177..221; /note="DSL"; /evidence="ECO:0000255|PROSITE-ProRule:PRU00377"; DOMAIN 226..254; /note="EGF-like 1"; /evidence="ECO:0000255|PROSITE-ProRule:PRU00076"; DOMAIN 257..285; /note="EGF-like 2"; /evidence="ECO:0000255|PROSITE-ProRule:PRU00076"; DOMAIN 292..325; /note="EGF-like 3"; /evidence="ECO:0000255|PROSITE-ProRule:PRU00076"; DOMAIN 332..363; /note="EGF-like 4; calcium-binding"; /evi…	0.0677732	ENSG00000198719	653	702	49	FALSE	49
O00555	CACNA1A CACH4 CACN3 CACNL1A4	2506	REGION 383..400; /note="Binding to the beta subunit"; /evidence="ECO:0000250|UniProtKB:P27884"; REGION 818..1220; /note="Disordered"; /evidence="ECO:0000256|SAM:MobiDB-lite"; REGION 1988..2031; /note="Disordered"; /evidence="ECO:0000256|SAM:MobiDB-lite"; REGION 2043..2506; /note="Disordered"; /evidence="ECO:0000256|SAM:MobiDB-lite"		0.36233	ENSG00000141837	81819882043	122020312506	402,43,463	FALSE	463
O00559	EBAG9 RCAS1	213	REGION 178..213; /note="Disordered"; /evidence="ECO:0000256|SAM:MobiDB-lite"		0.164319	ENSG00000147654	178	213	35	FALSE	35
O00560	SDCBP MDA9 SYCL	298	REGION 2..60; /note="Interaction with PDCD6IP"; /evidence="ECO:0000269|PubMed:22660413"	DOMAIN 114..193; /note="PDZ 1"; /evidence="ECO:0000255|PROSITE-ProRule:PRU00143"; DOMAIN 198..273; /note="PDZ 2"; /evidence="ECO:0000255|PROSITE-ProRule:PRU00143"	0	ENSG00000137575	NA	NA	NA	FALSE	NA
O00562	PITPNM1 DRES9 NIR2 PITPNM	1244	REGION 258..331; /note="Disordered"; /evidence="ECO:0000256|SAM:MobiDB-lite"; REGION 339..358; /note="Disordered"; /evidence="ECO:0000256|SAM:MobiDB-lite"; REGION 581..682; /note="Disordered"; /evidence="ECO:0000256|SAM:MobiDB-lite"; REGION 1206..1244; /note="Disordered"; /evidence="ECO:0000256|SAM:MobiDB-lite"	DOMAIN 686..880; /note="DDHD"; /evidence="ECO:0000255|PROSITE-ProRule:PRU00378"	0.185691	ENSG00000110697	2583395811206	3313586821244	73,19,101,38	FALSE	101
O00566	MPHOSPH10 MPP10	681	REGION 105..202; /note="Disordered"; /evidence="ECO:0000256|SAM:MobiDB-lite"; REGION 216..364; /note="Disordered"; /evidence="ECO:0000256|SAM:MobiDB-lite"; REGION 558..606; /note="Disordered"; /evidence="ECO:0000256|SAM:MobiDB-lite"; REGION 660..681; /note="Disordered"; /evidence="ECO:0000256|SAM:MobiDB-lite"		0.461087	ENSG00000124383	105216558660	202364606681	97,148,48,21	FALSE	148
O00567	NOP56 NOL5A	594	REGION 458..594; /note="Disordered"; /evidence="ECO:0000256|SAM:MobiDB-lite"	DOMAIN 292..410; /note="Nop"; /evidence="ECO:0000255|PROSITE-ProRule:PRU00690"	0.228956	ENSG00000101361	458	594	136	FALSE	136
O00571	DDX3X DBX DDX3	662	REGION 2..139; /note="Required for TBK1 and IKBKE-dependent IFNB1 activation"; /evidence="ECO:0000269|PubMed:18636090"; REGION 19..144; /note="Disordered"; /evidence="ECO:0000256|SAM:MobiDB-lite"; REGION 38..44; /note="Interaction with EIF4E"; /evidence="ECO:0000269|PubMed:17667941"; REGION 81..90; /note="Interaction with VACV protein K7"; /evidence="ECO:0000269|PubMed:19913487"; REGION 88..123; …	DOMAIN 211..403; /note="Helicase ATP-binding"; /evidence="ECO:0000255|PROSITE-ProRule:PRU00541"; DOMAIN 414..575; /note="Helicase C-terminal"; /evidence="ECO:0000255|PROSITE-ProRule:PRU00542"	0.238671	ENSG00000215301	19601	144634	125,33	FALSE	125
O00574	CXCR6 BONZO STRL33 TYMSTR	342			0	ENSG00000172215	NA	NA	NA	FALSE	NA
O00584	RNASET2 RNASE6PL	256			0	ENSG00000026297	NA	NA	NA	FALSE	NA
O00585	CCL21 SCYA21 UNQ784/PRO1600	134	REGION 88..134; /note="Disordered"; /evidence="ECO:0000256|SAM:MobiDB-lite"; REGION 98..134; /note="C-terminal basic extension"		0.343284	ENSG00000137077	88	134	46	FALSE	46
O00587	MFNG	321			0	ENSG00000100060	NA	NA	NA	FALSE	NA
O00590	ACKR2 CCBP2 CCR10 CMKBR9 D6	384	REGION 327..384; /note="C-terminal cytoplasmic tail"; REGION 363..384; /note="Disordered"; /evidence="ECO:0000256|SAM:MobiDB-lite"		0.0546875	ENSG00000144648	363	384	21	FALSE	21
O00591	GABRP	440			0	ENSG00000094755	NA	NA	NA	FALSE	NA
O00592	PODXL PCLP PCLP1	558	REGION 20..50; /note="Disordered"; /evidence="ECO:0000256|SAM:MobiDB-lite"; REGION 83..210; /note="Disordered"; /evidence="ECO:0000256|SAM:MobiDB-lite"; REGION 270..338; /note="Disordered"; /evidence="ECO:0000256|SAM:MobiDB-lite"		0.403226	ENSG00000128567	20,83,270	50210338	30,127,68	FALSE	127
O00602	FCN1 FCNM	326	REGION 72..111; /note="Disordered"; /evidence="ECO:0000256|SAM:MobiDB-lite"; REGION 115..154; /note="A domain; contributes to trimerization"; REGION 155..243; /note="B domain; contributes to trimerization"; REGION 317..326; /note="P domain"; /evidence="ECO:0000303|PubMed:17148457"	DOMAIN 55..93; /note="Collagen-like"; DOMAIN 109..326; /note="Fibrinogen C-terminal"; /evidence="ECO:0000255|PROSITE-ProRule:PRU00739"	0.119632	ENSG00000085265	72	111	39	FALSE	39
O00622	CCN1 CYR61 GIG1 IGFBP10	381	REGION 279..315; /note="Heparin-binding"; /evidence="ECO:0000250|UniProtKB:P18406"	DOMAIN 25..94; /note="IGFBP N-terminal"; /evidence="ECO:0000255|PROSITE-ProRule:PRU00653"; DOMAIN 98..164; /note="VWFC"; /evidence="ECO:0000255|PROSITE-ProRule:PRU00220"; DOMAIN 228..273; /note="TSP type-1"; /evidence="ECO:0000255|PROSITE-ProRule:PRU00210"; DOMAIN 286..360; /note="CTCK"; /evidence="ECO:0000255|PROSITE-ProRule:PRU00039"	0	ENSG00000142871	NA	NA	NA	FALSE	NA
O00623	PEX12 PAF3	359			0	ENSG00000108733	NA	NA	NA	FALSE	NA
O00624	SLC17A2 NPT3	439			0	ENSG00000112337	NA	NA	NA	FALSE	NA
O00625	PIR	290			0	ENSG00000087842	NA	NA	NA	FALSE	NA
O00626	CCL22 MDC SCYA22 A-152E5.1	93			0	ENSG00000102962	NA	NA	NA	FALSE	NA
O00628	PEX7 PTS2R	323			0	ENSG00000112357	NA	NA	NA	FALSE	NA
O00629	KPNA4 QIP1	521	REGION 137..229; /note="NLS binding site (major)"; /evidence="ECO:0000250"; REGION 306..394; /note="NLS binding site (minor)"; /evidence="ECO:0000250"	DOMAIN 2..58; /note="IBB"; /evidence="ECO:0000255|PROSITE-ProRule:PRU00561"	0	ENSG00000186432	NA	NA	NA	FALSE	NA
O00631	SLN	31			0	ENSG00000170290	NA	NA	NA	FALSE	NA
O00635	TRIM38 RNF15 RORET	465		DOMAIN 274..465; /note="B30.2/SPRY"; /evidence="ECO:0000255|PROSITE-ProRule:PRU00548"	0	ENSG00000112343	NA	NA	NA	FALSE	NA
O00712	NFIB	420	REGION 189..208; /note="Disordered"; /evidence="ECO:0000256|SAM:MobiDB-lite"; REGION 252..364; /note="Disordered"; /evidence="ECO:0000256|SAM:MobiDB-lite"; REGION 377..420; /note="Disordered"; /evidence="ECO:0000256|SAM:MobiDB-lite"		0.414286	ENSG00000147862	189252377	208364420	19,112,43	FALSE	112
O00716	E2F3 KIAA0075	465	REGION 96..179; /note="Disordered"; /evidence="ECO:0000256|SAM:MobiDB-lite"; REGION 101..153; /note="Cyclin A/CDK2 binding"; /evidence="ECO:0000255"; REGION 204..225; /note="Leucine-zipper"; REGION 246..337; /note="Dimerization"; /evidence="ECO:0000255"; REGION 357..389; /note="Disordered"; /evidence="ECO:0000256|SAM:MobiDB-lite"; REGION 391..465; /note="Transactivation"; /evidence="ECO:0000255";…		0.247312	ENSG00000112242	96357	179389	83,32	FALSE	83
O00743	PPP6C PPP6	305			0	ENSG00000119414	NA	NA	NA	FALSE	NA
O00744	WNT10B WNT12	389	REGION 171..197; /note="Disordered"; /evidence="ECO:0000256|SAM:MobiDB-lite"		0.066838	ENSG00000169884	171	197	26	FALSE	26
O00746	NME4 NM23D	187			0	ENSG00000103202	NA	NA	NA	FALSE	NA
O00748	CES2 ICE	559			0	ENSG00000172831	NA	NA	NA	FALSE	NA
O00750	PIK3C2B	1634	REGION 2..298; /note="Interaction with GRB2"; /evidence="ECO:0000269|PubMed:11533253"; REGION 45..188; /note="Disordered"; /evidence="ECO:0000256|SAM:MobiDB-lite"; REGION 259..315; /note="Disordered"; /evidence="ECO:0000256|SAM:MobiDB-lite"; REGION 1056..1062; /note="G-loop"; /evidence="ECO:0000255|PROSITE-ProRule:PRU00269"; REGION 1192..1200; /note="Catalytic loop"; /evidence="ECO:0000255|PROSIT…	DOMAIN 375..463; /note="PI3K-RBD"; /evidence="ECO:0000255|PROSITE-ProRule:PRU00879"; DOMAIN 635..786; /note="C2 PI3K-type"; /evidence="ECO:0000255|PROSITE-ProRule:PRU00041, ECO:0000255|PROSITE-ProRule:PRU00880"; DOMAIN 805..981; /note="PIK helical"; /evidence="ECO:0000255|PROSITE-ProRule:PRU00878"; DOMAIN 1050..1328; /note="PI3K/PI4K catalytic"; /evidence="ECO:0000255|PROSITE-ProRule:PRU00269"; D…	0.121787	ENSG00000133056	45259	188315	143,56	FALSE	143
O00754	MAN2B1 LAMAN MANB	1011			0	ENSG00000104774	NA	NA	NA	FALSE	NA
O00755	WNT7A	349	REGION 238..266; /note="Disordered linker"; /evidence="ECO:0000269|PubMed:30026314"		0	ENSG00000154764	NA	NA	NA	FALSE	NA
O00757	FBP2	339	REGION 3..10; /note="Important for interaction with ALDOA"; /evidence="ECO:0000269|PubMed:18214967"		0	ENSG00000130957	NA	NA	NA	FALSE	NA
O00762	UBE2C UBCH10	179	REGION 1..31; /note="Disordered"; /evidence="ECO:0000256|SAM:MobiDB-lite"	DOMAIN 30..175; /note="UBC core"; /evidence="ECO:0000255|PROSITE-ProRule:PRU00388"	0.167598	ENSG00000175063	1	31	30	FALSE	30
O00763	ACACB ACC2 ACCB	2458	REGION 35..155; /note="Disordered"; /evidence="ECO:0000256|SAM:MobiDB-lite"; REGION 174..193; /note="Disordered"; /evidence="ECO:0000256|SAM:MobiDB-lite"; REGION 1695..2345; /note="Carboxyltransferase"; /evidence="ECO:0000255|PROSITE-ProRule:PRU01138"	DOMAIN 259..761; /note="Biotin carboxylation"; /evidence="ECO:0000255|PROSITE-ProRule:PRU00969"; DOMAIN 414..609; /note="ATP-grasp"; /evidence="ECO:0000255|PROSITE-ProRule:PRU00409"; DOMAIN 888..962; /note="Biotinyl-binding"; /evidence="ECO:0000255|PROSITE-ProRule:PRU01066"; DOMAIN 1695..2025; /note="CoA carboxyltransferase N-terminal"; /evidence="ECO:0000255|PROSITE-ProRule:PRU01136"; DOMAIN 202…	0.05655	ENSG00000076555	35174	155193	120,19	FALSE	120
O00764	PDXK C21orf124 C21orf97 PKH PNK PRED79	312			0	ENSG00000160209	NA	NA	NA	FALSE	NA
O00767	SCD FADS5 SCD1 SCDOS	359			0	ENSG00000099194	NA	NA	NA	FALSE	NA
O14490	DLGAP1 DAP1 GKAP	977	REGION 150..203; /note="Disordered"; /evidence="ECO:0000256|SAM:MobiDB-lite"; REGION 349..371; /note="Disordered"; /evidence="ECO:0000256|SAM:MobiDB-lite"; REGION 650..661; /note="Interaction with DYL2"; /evidence="ECO:0000250"; REGION 672..683; /note="Interaction with DYL2"; /evidence="ECO:0000250"; REGION 899..965; /note="Disordered"; /evidence="ECO:0000256|SAM:MobiDB-lite"		0.144319	ENSG00000170579	150349899	203371965	53,22,66	FALSE	66
O14492	SH2B2 APS	632	REGION 381..409; /note="Disordered"; /evidence="ECO:0000256|SAM:MobiDB-lite"; REGION 516..537; /note="Disordered"; /evidence="ECO:0000256|SAM:MobiDB-lite"; REGION 558..632; /note="Disordered"; /evidence="ECO:0000256|SAM:MobiDB-lite"	DOMAIN 193..306; /note="PH"; /evidence="ECO:0000255|PROSITE-ProRule:PRU00145, ECO:0000305"; DOMAIN 417..515; /note="SH2"; /evidence="ECO:0000255|PROSITE-ProRule:PRU00191, ECO:0000305"	0.19462	ENSG00000160999	381516558	409537632	28,21,74	FALSE	74
O14493	CLDN4 CPER CPETR1 WBSCR8	209	REGION 1..103; /note="Interaction with EPHA2"; /evidence="ECO:0000269|PubMed:16236711"; REGION 208..209; /note="Interactions with TJP1, TJP2 and TJP3"; /evidence="ECO:0000250|UniProtKB:O35054"		0	ENSG00000189143	NA	NA	NA	FALSE	NA
O14494	PLPP1 LPP1 PPAP2A	284	REGION 120..128; /note="Phosphatase sequence motif I"; /evidence="ECO:0000250|UniProtKB:O34349"; REGION 168..171; /note="Phosphatase sequence motif II"; /evidence="ECO:0000250|UniProtKB:O34349"; REGION 216..227; /note="Phosphatase sequence motif III"; /evidence="ECO:0000250|UniProtKB:O34349"; REGION 260..284; /note="Disordered"; /evidence="ECO:0000256|SAM:MobiDB-lite"		0.084507	ENSG00000067113	260	284	24	FALSE	24
O14495	PLPP3 LPP3 PPAP2B	311	REGION 148..156; /note="Phosphatase sequence motif I"; /evidence="ECO:0000250|UniProtKB:O34349"; REGION 196..199; /note="Phosphatase sequence motif II"; /evidence="ECO:0000250|UniProtKB:O34349"; REGION 244..255; /note="Phosphatase sequence motif III"; /evidence="ECO:0000250|UniProtKB:O34349"; REGION 275..311; /note="Mediates interaction with CTNND1"; /evidence="ECO:0000269|PubMed:20123964"		0	ENSG00000162407	NA	NA	NA	FALSE	NA
O14497	ARID1A BAF250 BAF250A C1orf4 OSA1 SMARCF1	2285	REGION 1..820; /note="Disordered"; /evidence="ECO:0000256|SAM:MobiDB-lite"; REGION 978..1005; /note="Disordered"; /evidence="ECO:0000256|SAM:MobiDB-lite"; REGION 1113..1483; /note="Disordered"; /evidence="ECO:0000256|SAM:MobiDB-lite"; REGION 1539..1603; /note="Disordered"; /evidence="ECO:0000256|SAM:MobiDB-lite"; REGION 1747..1774; /note="Disordered"; /evidence="ECO:0000256|SAM:MobiDB-lite"; REGI…	DOMAIN 1017..1108; /note="ARID"; /evidence="ECO:0000255|PROSITE-ProRule:PRU00355"	0.592998	ENSG00000117713	1.97811e+19	8.20101e+22	819,27,370,64,27,48	TRUE	819
O14503	BHLHE40 BHLHB2 DEC1 SHARP2 STRA13	412	REGION 1..139; /note="Essential for interaction with BMAL1, E-box binding and repressor activity against the CLOCK-BMAL1 heterodimer"; REGION 75..79; /note="Necessary for interaction with RXRA and repressor activity against RXRA"; /evidence="ECO:0000269|PubMed:19786558"; REGION 182..303; /note="Disordered"; /evidence="ECO:0000256|SAM:MobiDB-lite"	DOMAIN 52..107; /note="bHLH"; /evidence="ECO:0000255|PROSITE-ProRule:PRU00981"; DOMAIN 142..175; /note="Orange"; /evidence="ECO:0000255|PROSITE-ProRule:PRU00380"	0.293689	ENSG00000134107	182	303	121	FALSE	121
O14508	SOCS2 CIS2 SSI2 STATI2	198	REGION 1..75; /note="Interaction with AREL1"; /evidence="ECO:0000269|PubMed:31578312"; REGION 1..29; /note="Disordered"; /evidence="ECO:0000256|SAM:MobiDB-lite"	DOMAIN 48..156; /note="SH2"; /evidence="ECO:0000255|PROSITE-ProRule:PRU00191"; DOMAIN 151..197; /note="SOCS box"; /evidence="ECO:0000255|PROSITE-ProRule:PRU00194"	0.141414	ENSG00000120833	1	29	28	FALSE	28
O14511	NRG2 NTAK	850	REGION 1..96; /note="Disordered"; /evidence="ECO:0000256|SAM:MobiDB-lite"; REGION 492..535; /note="Disordered"; /evidence="ECO:0000256|SAM:MobiDB-lite"; REGION 566..585; /note="Disordered"; /evidence="ECO:0000256|SAM:MobiDB-lite"; REGION 647..681; /note="Disordered"; /evidence="ECO:0000256|SAM:MobiDB-lite"; REGION 700..788; /note="Disordered"; /evidence="ECO:0000256|SAM:MobiDB-lite"; REGION 801..…	DOMAIN 237..332; /note="Ig-like C2-type"; DOMAIN 341..382; /note="EGF-like"; /evidence="ECO:0000255|PROSITE-ProRule:PRU00076"	0.385882	ENSG00000158458	1.49257e+15	9.65356e+16	95,43,19,34,88,49	FALSE	95
O14512	SOCS7 NAP4 SOCS6	581	REGION 1..23; /note="Disordered"; /evidence="ECO:0000256|SAM:MobiDB-lite"; REGION 89..109; /note="Disordered"; /evidence="ECO:0000256|SAM:MobiDB-lite"; REGION 123..272; /note="Disordered"; /evidence="ECO:0000256|SAM:MobiDB-lite"; REGION 124..494; /note="Mediates interaction with SORBS3"; /evidence="ECO:0000269|PubMed:15242778"; REGION 297..316; /note="Disordered"; /evidence="ECO:0000256|SAM:MobiD…	DOMAIN 400..509; /note="SH2"; /evidence="ECO:0000255|PROSITE-ProRule:PRU00191"; DOMAIN 504..554; /note="SOCS box"; /evidence="ECO:0000255|PROSITE-ProRule:PRU00194"	0.361446	ENSG00000274229	1,89,123,297	23109272316	22,20,149,19	FALSE	149
O14514	ADGRB1 BAI1	1584	REGION 146..167; /note="Disordered"; /evidence="ECO:0000256|SAM:MobiDB-lite"; REGION 313..335; /note="Disordered"; /evidence="ECO:0000256|SAM:MobiDB-lite"; REGION 927..943; /note="N-terminal stalk following vasculostatin-120 cleavage which is not required for signaling activity"; /evidence="ECO:0000269|PubMed:26710850"; REGION 1365..1584; /note="Involved in interaction with MAGI1"; /evidence="ECO…	DOMAIN 261..315; /note="TSP type-1 1"; /evidence="ECO:0000255|PROSITE-ProRule:PRU00210"; DOMAIN 354..407; /note="TSP type-1 2"; /evidence="ECO:0000255|PROSITE-ProRule:PRU00210"; DOMAIN 409..462; /note="TSP type-1 3"; /evidence="ECO:0000255|PROSITE-ProRule:PRU00210"; DOMAIN 467..520; /note="TSP type-1 4"; /evidence="ECO:0000255|PROSITE-ProRule:PRU00210"; DOMAIN 522..575; /note="TSP type-1 5"; /evi…	0.113636	ENSG00000181790	14631313851501	16733514751548	21,22,90,47	FALSE	90
O14519	CDK2AP1 CDKAP1 DOC1	115	REGION 20..25; /note="Interaction with CDK2AP2"; /evidence="ECO:0000269|PubMed:14985111"		0	ENSG00000111328	NA	NA	NA	FALSE	NA
O14520	AQP7 AQP7L AQP9	342			0	ENSG00000165269	NA	NA	NA	FALSE	NA
O14521	SDHD SDH4	159			0	ENSG00000204370	NA	NA	NA	FALSE	NA
O14522	PTPRT KIAA0283	1441	REGION 790..839; /note="Disordered"; /evidence="ECO:0000256|SAM:MobiDB-lite"	DOMAIN 30..191; /note="MAM"; /evidence="ECO:0000255|PROSITE-ProRule:PRU00128"; DOMAIN 193..284; /note="Ig-like C2-type"; DOMAIN 291..384; /note="Fibronectin type-III 1"; /evidence="ECO:0000255|PROSITE-ProRule:PRU00316"; DOMAIN 389..483; /note="Fibronectin type-III 2"; /evidence="ECO:0000255|PROSITE-ProRule:PRU00316"; DOMAIN 484..590; /note="Fibronectin type-III 3"; /evidence="ECO:0000255|PROSITE-…	0.0340042	ENSG00000196090	790	839	49	FALSE	49
O14523	C2CD2L KIAA0285 TMEM24 DLNB23	706	REGION 409..430; /note="Disordered"; /evidence="ECO:0000256|SAM:MobiDB-lite"; REGION 415..706; /note="Association with the cell membrane"; /evidence="ECO:0000269|PubMed:28209843"; REGION 449..504; /note="Disordered"; /evidence="ECO:0000256|SAM:MobiDB-lite"; REGION 564..635; /note="Disordered"; /evidence="ECO:0000256|SAM:MobiDB-lite"; REGION 648..682; /note="Disordered"; /evidence="ECO:0000256|SAM…	DOMAIN 76..260; /note="SMP-LBD"; /evidence="ECO:0000269|PubMed:28209843, ECO:0007744|PDB:5TOD"; DOMAIN 268..389; /note="C2"; /evidence="ECO:0000255|PROSITE-ProRule:PRU00041"	0.256374	ENSG00000172375	409449564648	430504635682	21,55,71,34	FALSE	71
O14524	NEMP1 KIAA0286 TMEM194 TMEM194A	444	REGION 186..297; /note="A; required for its colocalization with lamins at the nuclear envelope"; /evidence="ECO:0000250|UniProtKB:Q6ZQE4"; REGION 336..444; /note="Required for nuclear localization"; /evidence="ECO:0000250|UniProtKB:Q6ZQE4"; REGION 336..405; /note="B; required for interaction with RAN-GTP"; /evidence="ECO:0000250|UniProtKB:Q6ZQE4"		0	ENSG00000166881	NA	NA	NA	FALSE	NA
O14525	ASTN1 ASTN KIAA0289	1302	REGION 340..380; /note="Disordered"; /evidence="ECO:0000256|SAM:MobiDB-lite"	DOMAIN 459..507; /note="EGF-like 1"; DOMAIN 608..652; /note="EGF-like 2"; DOMAIN 656..708; /note="EGF-like 3"; DOMAIN 1030..1145; /note="Fibronectin type-III"	0.030722	ENSG00000152092	340	380	40	FALSE	40
O14526	FCHO1 KIAA0290	889	REGION 1..275; /note="Mediates membrane-binding"; REGION 267..442; /note="Mediates interaction with the adaptor protein complex AP-2"; REGION 294..352; /note="Disordered"; /evidence="ECO:0000256|SAM:MobiDB-lite"; REGION 382..596; /note="Disordered"; /evidence="ECO:0000256|SAM:MobiDB-lite"; REGION 609..889; /note="Mediates interaction with AGFG1, CALM, DAB2, EPS15, EPS15R, ITSN1 and clathrin"; /ev…	DOMAIN 1..248; /note="F-BAR"; /evidence="ECO:0000255|PROSITE-ProRule:PRU01077"; DOMAIN 625..888; /note="MHD"; /evidence="ECO:0000255|PROSITE-ProRule:PRU00404"	0.331834	ENSG00000130475	294382826	352596849	58,214,23	FALSE	214
O14529	CUX2 CUTL2 KIAA0293	1486	REGION 114..167; /note="Disordered"; /evidence="ECO:0000256|SAM:MobiDB-lite"; REGION 415..481; /note="Disordered"; /evidence="ECO:0000256|SAM:MobiDB-lite"; REGION 517..549; /note="Disordered"; /evidence="ECO:0000256|SAM:MobiDB-lite"; REGION 661..690; /note="Disordered"; /evidence="ECO:0000256|SAM:MobiDB-lite"; REGION 716..758; /note="Disordered"; /evidence="ECO:0000256|SAM:MobiDB-lite"; REGION 80…		0.38358	ENSG00000111249	1.14416e+24	1.67482e+25	53,66,32,29,42,58,68,222	FALSE	222
O14530	TXNDC9 APACD	226		DOMAIN 74..180; /note="Thioredoxin"	0	ENSG00000115514	NA	NA	NA	FALSE	NA
O14531	DPYSL4 CRMP3 ULIP4	572			0	ENSG00000151640	NA	NA	NA	FALSE	NA
O14543	SOCS3 CIS3 SSI3	225	REGION 22..33; /note="Kinase inhibitory region (KIR)"; REGION 34..45; /note="Extended SH2 subdomain (ESS)"; REGION 131..162; /note="Disordered"; /evidence="ECO:0000256|SAM:MobiDB-lite"	DOMAIN 46..142; /note="SH2"; /evidence="ECO:0000255|PROSITE-ProRule:PRU00191"; DOMAIN 177..224; /note="SOCS box"; /evidence="ECO:0000255|PROSITE-ProRule:PRU00194"	0.137778	ENSG00000184557	131	162	31	FALSE	31
O14544	SOCS6 CIS4 SOCS4	535	REGION 80..105; /note="Disordered"; /evidence="ECO:0000256|SAM:MobiDB-lite"	DOMAIN 384..491; /note="SH2"; /evidence="ECO:0000255|PROSITE-ProRule:PRU00191"; DOMAIN 486..535; /note="SOCS box"; /evidence="ECO:0000255|PROSITE-ProRule:PRU00194"	0.046729	ENSG00000170677	80	105	25	FALSE	25
O14556	GAPDHS GAPD2 GAPDH2 GAPDS HSD-35 HSD35	408	REGION 1..73; /note="Testis-specific N-terminal extension"; REGION 19..68; /note="Disordered"; /evidence="ECO:0000256|SAM:MobiDB-lite"		0.120098	ENSG00000105679	19	68	49	FALSE	49
O14558	HSPB6	160	REGION 1..72; /note="Involved in stabilization of the HSPB1:HSBP6 heterodimer"; /evidence="ECO:0000269|PubMed:27717639"	DOMAIN 55..160; /note="sHSP"; /evidence="ECO:0000255|PROSITE-ProRule:PRU00285"	0	ENSG00000004776	NA	NA	NA	FALSE	NA
O14559	ARHGAP33 SNX26 TCGAP	1287	REGION 1..40; /note="Disordered"; /evidence="ECO:0000256|SAM:MobiDB-lite"; REGION 551..792; /note="Disordered"; /evidence="ECO:0000256|SAM:MobiDB-lite"; REGION 813..832; /note="Disordered"; /evidence="ECO:0000256|SAM:MobiDB-lite"; REGION 859..1030; /note="Disordered"; /evidence="ECO:0000256|SAM:MobiDB-lite"; REGION 1056..1075; /note="Disordered"; /evidence="ECO:0000256|SAM:MobiDB-lite"; REGION 10…	DOMAIN 59..168; /note="PX; atypical"; DOMAIN 186..248; /note="SH3"; /evidence="ECO:0000255|PROSITE-ProRule:PRU00192"; DOMAIN 315..510; /note="Rho-GAP"; /evidence="ECO:0000255|PROSITE-ProRule:PRU00172"	0.523699	ENSG00000004777	1.55181e+21	4.07928e+23	39,241,19,171,19,44,141	FALSE	241
O14561	NDUFAB1	156		DOMAIN 77..152; /note="Carrier"; /evidence="ECO:0000255|PROSITE-ProRule:PRU00258"	0	ENSG00000004779	NA	NA	NA	FALSE	NA
O14569	CYB561D2 101F6 LUCA12.2	222		DOMAIN 14..217; /note="Cytochrome b561"; /evidence="ECO:0000255|PROSITE-ProRule:PRU00242"	0	ENSG00000114395	NA	NA	NA	FALSE	NA
O14576	DYNC1I1 DNCI1 DNCIC1	645	REGION 1..58; /note="Disordered"; /evidence="ECO:0000256|SAM:MobiDB-lite"; REGION 2..123; /note="Interaction with DCTN1"; /evidence="ECO:0000250"; REGION 95..125; /note="Disordered"; /evidence="ECO:0000256|SAM:MobiDB-lite"; REGION 147..163; /note="Interaction with DYNLT1"; /evidence="ECO:0000269|PubMed:27502274"; REGION 169..221; /note="Disordered"; /evidence="ECO:0000256|SAM:MobiDB-lite"		0.215504	ENSG00000158560	1,95,169	58125221	57,30,52	FALSE	57
O14578	CIT CRIK KIAA0949 STK21	2027	REGION 1091..1302; /note="Interaction with Rho/Rac"; REGION 1290..1310; /note="Disordered"; /evidence="ECO:0000256|SAM:MobiDB-lite"; REGION 1322..1351; /note="Disordered"; /evidence="ECO:0000256|SAM:MobiDB-lite"; REGION 1905..2012; /note="Disordered"; /evidence="ECO:0000256|SAM:MobiDB-lite"	DOMAIN 97..360; /note="Protein kinase"; /evidence="ECO:0000255|PROSITE-ProRule:PRU00159"; DOMAIN 361..431; /note="AGC-kinase C-terminal"; /evidence="ECO:0000255|PROSITE-ProRule:PRU00618"; DOMAIN 1443..1563; /note="PH"; /evidence="ECO:0000255|PROSITE-ProRule:PRU00145"; DOMAIN 1591..1881; /note="CNH"; /evidence="ECO:0000255|PROSITE-ProRule:PRU00795"	0.076961	ENSG00000122966	129013221905	131013512012	20,29,107	TRUE	107
O14579	COPE	308			0	ENSG00000105669	NA	NA	NA	FALSE	NA
O14593	RFXANK ANKRA1 RFXB	260	REGION 1..79; /note="Disordered"; /evidence="ECO:0000256|SAM:MobiDB-lite"		0.3	ENSG00000064490	1	79	78	FALSE	78
O14594	NCAN CSPG3 NEUR	1321	REGION 362..414; /note="Disordered"; /evidence="ECO:0000256|SAM:MobiDB-lite"; REGION 456..479; /note="Disordered"; /evidence="ECO:0000256|SAM:MobiDB-lite"; REGION 494..513; /note="Disordered"; /evidence="ECO:0000256|SAM:MobiDB-lite"; REGION 532..579; /note="Disordered"; /evidence="ECO:0000256|SAM:MobiDB-lite"; REGION 682..731; /note="Disordered"; /evidence="ECO:0000256|SAM:MobiDB-lite"; REGION 70…	DOMAIN 38..153; /note="Ig-like V-type"; DOMAIN 160..255; /note="Link 1"; /evidence="ECO:0000255|PROSITE-ProRule:PRU00323"; DOMAIN 259..357; /note="Link 2"; /evidence="ECO:0000255|PROSITE-ProRule:PRU00323"; DOMAIN 1008..1044; /note="EGF-like 1"; /evidence="ECO:0000255|PROSITE-ProRule:PRU00076"; DOMAIN 1046..1082; /note="EGF-like 2; calcium-binding"; /evidence="ECO:0000255|PROSITE-ProRule:PRU00076"…	0.256624	ENSG00000130287	3.62456e+24	4.1448e+24	52,23,19,47,49,24,79,46	FALSE	79
O14595	CTDSP2 NIF2 OS4 SCP2	271		DOMAIN 97..255; /note="FCP1 homology"; /evidence="ECO:0000255|PROSITE-ProRule:PRU00336"	0	ENSG00000175215	NA	NA	NA	FALSE	NA
O14607	UTY KDM6C	1347	REGION 571..621; /note="Disordered"; /evidence="ECO:0000256|SAM:MobiDB-lite"; REGION 633..689; /note="Disordered"; /evidence="ECO:0000256|SAM:MobiDB-lite"; REGION 757..819; /note="Disordered"; /evidence="ECO:0000256|SAM:MobiDB-lite"; REGION 990..1026; /note="Disordered"; /evidence="ECO:0000256|SAM:MobiDB-lite"	DOMAIN 1042..1205; /note="JmjC"; /evidence="ECO:0000255|PROSITE-ProRule:PRU00538"	0.151448	ENSG00000183878	571633757990	6216898191026	50,56,62,36	TRUE	62
O14610	GNGT2 GNG8 GNG9 GNGT8	69			0	ENSG00000167083	NA	NA	NA	FALSE	NA
O14613	CDC42EP2 BORG1 CEP2	210	REGION 122..171; /note="Disordered"; /evidence="ECO:0000256|SAM:MobiDB-lite"	DOMAIN 30..44; /note="CRIB"; /evidence="ECO:0000255|PROSITE-ProRule:PRU00057"	0.233333	ENSG00000149798	122	171	49	FALSE	49
O14617	AP3D1 PRO0039	1153	REGION 629..696; /note="Disordered"; /evidence="ECO:0000256|SAM:MobiDB-lite"; REGION 726..920; /note="Disordered"; /evidence="ECO:0000256|SAM:MobiDB-lite"		0.226366	ENSG00000065000	629726	696920	67194	FALSE	194
O14618	CCS	274	REGION 88..234; /note="Superoxide dismutase-like"	DOMAIN 11..74; /note="HMA"; /evidence="ECO:0000255|PROSITE-ProRule:PRU00280"	0	ENSG00000173992	NA	NA	NA	FALSE	NA
O14625	CXCL11 ITAC SCYB11 SCYB9B	94			0	ENSG00000169248	NA	NA	NA	FALSE	NA
O14627	CDX4	284	REGION 15..40; /note="Disordered"; /evidence="ECO:0000256|SAM:MobiDB-lite"; REGION 120..155; /note="Disordered"; /evidence="ECO:0000256|SAM:MobiDB-lite"; REGION 238..259; /note="Disordered"; /evidence="ECO:0000256|SAM:MobiDB-lite"		0.285211	ENSG00000131264	15120238	40155259	25,35,21	FALSE	35
O14628	ZNF195 ZNFP104	629	REGION 76..243; /note="Spacer"	DOMAIN 4..75; /note="KRAB"; /evidence="ECO:0000255|PROSITE-ProRule:PRU00119"	0	ENSG00000005801	NA	NA	NA	FALSE	NA
O14633	LCE2B LEP10 SPRL1B XP5	110	REGION 1..22; /note="Disordered"; /evidence="ECO:0000256|SAM:MobiDB-lite"		0.190909	ENSG00000159455	1	22	21	FALSE	21
O14638	ENPP3 PDNP3	875	REGION 140..510; /note="Phosphodiesterase"; REGION 605..875; /note="Nuclease"	DOMAIN 50..93; /note="SMB 1"; /evidence="ECO:0000255|PROSITE-ProRule:PRU00350"; DOMAIN 94..138; /note="SMB 2"; /evidence="ECO:0000255|PROSITE-ProRule:PRU00350"	0	ENSG00000154269	NA	NA	NA	FALSE	NA
O14639	ABLIM1 ABLIM KIAA0059 LIMAB1	778	REGION 339..370; /note="Disordered"; /evidence="ECO:0000256|SAM:MobiDB-lite"; REGION 414..510; /note="Disordered"; /evidence="ECO:0000256|SAM:MobiDB-lite"; REGION 552..597; /note="Disordered"; /evidence="ECO:0000256|SAM:MobiDB-lite"	DOMAIN 97..156; /note="LIM zinc-binding 1"; /evidence="ECO:0000255|PROSITE-ProRule:PRU00125"; DOMAIN 156..216; /note="LIM zinc-binding 2"; /evidence="ECO:0000255|PROSITE-ProRule:PRU00125"; DOMAIN 224..283; /note="LIM zinc-binding 3"; /evidence="ECO:0000255|PROSITE-ProRule:PRU00125"; DOMAIN 283..343; /note="LIM zinc-binding 4"; /evidence="ECO:0000255|PROSITE-ProRule:PRU00125"; DOMAIN 710..778; /no…	0.22108	ENSG00000099204	339414552	370510597	31,96,45	FALSE	96
O14640	DVL1	695	REGION 89..237; /note="Disordered"; /evidence="ECO:0000256|SAM:MobiDB-lite"; REGION 543..667; /note="Disordered"; /evidence="ECO:0000256|SAM:MobiDB-lite"	DOMAIN 1..85; /note="DIX"; /evidence="ECO:0000255|PROSITE-ProRule:PRU00069"; DOMAIN 251..323; /note="PDZ"; /evidence="ECO:0000255|PROSITE-ProRule:PRU00143"; DOMAIN 425..499; /note="DEP"; /evidence="ECO:0000255|PROSITE-ProRule:PRU00066"	0.391367	ENSG00000107404	89543	237667	148124	FALSE	148
O14641	DVL2	736	REGION 92..254; /note="Disordered"; /evidence="ECO:0000256|SAM:MobiDB-lite"; REGION 250..355; /note="Required for interaction with FOXK2"; /evidence="ECO:0000269|PubMed:25805136"; REGION 558..675; /note="Disordered"; /evidence="ECO:0000256|SAM:MobiDB-lite"	DOMAIN 11..93; /note="DIX"; /evidence="ECO:0000255|PROSITE-ProRule:PRU00069"; DOMAIN 267..339; /note="PDZ"; /evidence="ECO:0000255|PROSITE-ProRule:PRU00143"; DOMAIN 433..507; /note="DEP"; /evidence="ECO:0000255|PROSITE-ProRule:PRU00066"	0.379076	ENSG00000004975	92558	254675	162117	FALSE	162
O14645	DNALI1	258	REGION 1..60; /note="Disordered"; /evidence="ECO:0000256|SAM:MobiDB-lite"; REGION 207..231; /note="Disordered"; /evidence="ECO:0000256|SAM:MobiDB-lite"		0.321705	ENSG00000163879	1207	60231	59,24	FALSE	59
O14646	CHD1	1710	REGION 1..252; /note="Disordered"; /evidence="ECO:0000256|SAM:MobiDB-lite"; REGION 1080..1120; /note="Disordered"; /evidence="ECO:0000256|SAM:MobiDB-lite"; REGION 1321..1408; /note="Disordered"; /evidence="ECO:0000256|SAM:MobiDB-lite"; REGION 1409..1511; /note="CHD1 helical C-terminal domain (CHCT)"; /evidence="ECO:0000269|PubMed:27591891, ECO:0007744|PDB:2N39"; REGION 1502..1710; /note="Disorder…	DOMAIN 272..364; /note="Chromo 1"; /evidence="ECO:0000255|PROSITE-ProRule:PRU00053"; DOMAIN 389..452; /note="Chromo 2"; /evidence="ECO:0000255|PROSITE-ProRule:PRU00053"; DOMAIN 493..663; /note="Helicase ATP-binding"; /evidence="ECO:0000255|PROSITE-ProRule:PRU00541"; DOMAIN 792..943; /note="Helicase C-terminal"; /evidence="ECO:0000255|PROSITE-ProRule:PRU00542"	0.34269	ENSG00000153922	1108013211502	252112014081710	251,40,87,208	TRUE	251
O14647	CHD2	1828	REGION 1..243; /note="Disordered"; /evidence="ECO:0000256|SAM:MobiDB-lite"; REGION 1030..1124; /note="Disordered"; /evidence="ECO:0000256|SAM:MobiDB-lite"; REGION 1331..1462; /note="Disordered"; /evidence="ECO:0000256|SAM:MobiDB-lite"; REGION 1464..1566; /note="CHD1 helical C-terminal domain (CHCT)"; /evidence="ECO:0000250|UniProtKB:O14646"; REGION 1556..1638; /note="Disordered"; /evidence="ECO:0…	DOMAIN 261..353; /note="Chromo 1"; /evidence="ECO:0000255|PROSITE-ProRule:PRU00053"; DOMAIN 378..456; /note="Chromo 2"; /evidence="ECO:0000255|PROSITE-ProRule:PRU00053"; DOMAIN 496..666; /note="Helicase ATP-binding"; /evidence="ECO:0000255|PROSITE-ProRule:PRU00541"; DOMAIN 795..946; /note="Helicase C-terminal"; /evidence="ECO:0000255|PROSITE-ProRule:PRU00542"	0.381291	ENSG00000173575	1.10301e+16	2.43112e+18	242,94,131,82,148	TRUE	242
O14649	KCNK3 TASK TASK1	394	REGION 266..286; /note="Disordered"; /evidence="ECO:0000256|SAM:MobiDB-lite"; REGION 338..357; /note="Disordered"; /evidence="ECO:0000256|SAM:MobiDB-lite"		0.0989848	ENSG00000171303	266338	286357	20,19	FALSE	20
O14653	GOSR2 GS27	212			0	ENSG00000108433	NA	NA	NA	FALSE	NA
O14654	IRS4	1257	REGION 406..653; /note="Disordered"; /evidence="ECO:0000256|SAM:MobiDB-lite"; REGION 678..921; /note="Disordered"; /evidence="ECO:0000256|SAM:MobiDB-lite"; REGION 678..800; /note="CRK-binding"; REGION 895..897; /note="GRB2-binding"; REGION 1179..1257; /note="Disordered"; /evidence="ECO:0000256|SAM:MobiDB-lite"	DOMAIN 78..199; /note="PH"; /evidence="ECO:0000255|PROSITE-ProRule:PRU00145"; DOMAIN 231..335; /note="IRS-type PTB"; /evidence="ECO:0000255|PROSITE-ProRule:PRU00389"	0.45187	ENSG00000133124	4066781179	6539211257	247,243,78	FALSE	247
O14656	TOR1A DQ2 DYT1 TA TORA	332	REGION 91..251; /note="Interaction with SNAPIN"; REGION 251..332; /note="Interaction with KLC1"; /evidence="ECO:0000269|PubMed:14970196"; REGION 312..332; /note="Interaction with SYNE3"; /evidence="ECO:0000269|PubMed:18827015"		0	ENSG00000136827	NA	NA	NA	FALSE	NA
O14657	TOR1B DQ1 FKSG18	336			0	ENSG00000136816	NA	NA	NA	FALSE	NA
O14662	STX16	325		DOMAIN 230..292; /note="t-SNARE coiled-coil homology"; /evidence="ECO:0000255|PROSITE-ProRule:PRU00202"	0	ENSG00000124222	NA	NA	NA	FALSE	NA
O14669	PRRG2 PRGP2 TMG2	202	REGION 143..202; /note="Disordered"; /evidence="ECO:0000256|SAM:MobiDB-lite"	DOMAIN 50..96; /note="Gla"; /evidence="ECO:0000255|PROSITE-ProRule:PRU00463"	0.292079	ENSG00000126460	143	202	59	FALSE	59
O14672	ADAM10 KUZ MADM	748	REGION 704..748; /note="Disordered"; /evidence="ECO:0000256|SAM:MobiDB-lite"; REGION 734..748; /note="Interaction with AP2A1, AP2A2 and AP2M1"; /evidence="ECO:0000250|UniProtKB:O35598"	DOMAIN 220..456; /note="Peptidase M12B"; /evidence="ECO:0000255|PROSITE-ProRule:PRU00276"; DOMAIN 457..551; /note="Disintegrin"; /evidence="ECO:0000255|PROSITE-ProRule:PRU00068"	0.0588235	ENSG00000137845	704	748	44	FALSE	44
O14678	ABCD4 PXMP1L	606		DOMAIN 39..332; /note="ABC transmembrane type-1"; /evidence="ECO:0000255|PROSITE-ProRule:PRU00441"; DOMAIN 389..603; /note="ABC transporter"; /evidence="ECO:0000255|PROSITE-ProRule:PRU00434"	0	ENSG00000119688	NA	NA	NA	FALSE	NA
O14681	EI24 PIG8	340	REGION 319..340; /note="Disordered"; /evidence="ECO:0000256|SAM:MobiDB-lite"		0.0617647	ENSG00000149547	319	340	21	FALSE	21
O14682	ENC1 KLHL37 NRPB PIG10	589		DOMAIN 46..114; /note="BTB"; /evidence="ECO:0000255|PROSITE-ProRule:PRU00037"	0	ENSG00000171617	NA	NA	NA	FALSE	NA
O14684	PTGES MGST1L1 MPGES1 PGES PIG12	152			0	ENSG00000148344	NA	NA	NA	FALSE	NA
O14686	KMT2D ALR MLL2 MLL4	5537	REGION 1..60; /note="Disordered"; /evidence="ECO:0000256|SAM:MobiDB-lite"; REGION 368..387; /note="Disordered"; /evidence="ECO:0000256|SAM:MobiDB-lite"; REGION 393..416; /note="Disordered"; /evidence="ECO:0000256|SAM:MobiDB-lite"; REGION 436..1331; /note="Disordered"; /evidence="ECO:0000256|SAM:MobiDB-lite"; REGION 439..668; /note="15 X 5 AA repeats of S/P-P-P-E/P-E/A"; REGION 1340..1359; /note="…	DOMAIN 5175..5235; /note="FYR N-terminal"; /evidence="ECO:0000255|PROSITE-ProRule:PRU00875"; DOMAIN 5236..5321; /note="FYR C-terminal"; /evidence="ECO:0000255|PROSITE-ProRule:PRU00876"; DOMAIN 5397..5513; /note="SET"; /evidence="ECO:0000255|PROSITE-ProRule:PRU00190"; DOMAIN 5521..5537; /note="Post-SET"; /evidence="ECO:0000255|PROSITE-ProRule:PRU00155"	0.572332	ENSG00000167548	1.36839e+89	6.03874e+91	59,19,23,895,19,157,96,98,518,117,161,32,62,76,37,77,44,207,165,42,41,114,35,75	TRUE	895
O14713	ITGB1BP1 ICAP1	200	REGION 1..56; /note="Disordered"; /evidence="ECO:0000256|SAM:MobiDB-lite"; REGION 136..139; /note="Interaction with KRIT1"; REGION 139..141; /note="Interaction with ITGB1"	DOMAIN 58..200; /note="PID"	0.275	ENSG00000119185	1	56	55	FALSE	55
O14717	TRDMT1 DNMT2	391		DOMAIN 4..391; /note="SAM-dependent MTase C5-type"; /evidence="ECO:0000255|PROSITE-ProRule:PRU01016"	0	ENSG00000107614	NA	NA	NA	FALSE	NA
O14727	APAF1 KIAA0413	1248	REGION 910..921; /note="Interpropeller linker"; /evidence="ECO:0000250"	DOMAIN 1..90; /note="CARD"; /evidence="ECO:0000255|PROSITE-ProRule:PRU00046"; DOMAIN 104..415; /note="NB-ARC"	0	ENSG00000120868	NA	NA	NA	FALSE	NA
O14730	RIOK3 SUDD	519	REGION 121..159; /note="Disordered"; /evidence="ECO:0000256|SAM:MobiDB-lite"	DOMAIN 251..519; /note="Protein kinase"	0.0732177	ENSG00000101782	121	159	38	FALSE	38
O14732	IMPA2 IMP.18P	288			0	ENSG00000141401	NA	NA	NA	FALSE	NA
O14733	MAP2K7 JNKK2 MEK7 MKK7 PRKMK7 SKK4	419	REGION 18..76; /note="Disordered"; /evidence="ECO:0000256|SAM:MobiDB-lite"; REGION 37..57; /note="D domain"; /evidence="ECO:0000250"; REGION 377..400; /note="DVD domain"	DOMAIN 120..380; /note="Protein kinase"; /evidence="ECO:0000255|PROSITE-ProRule:PRU00159"	0.138425	ENSG00000076984	18	76	58	FALSE	58
O14734	ACOT8 ACTEIII PTE1	319	REGION 1..20; /note="Disordered"; /evidence="ECO:0000256|SAM:MobiDB-lite"		0.0595611	ENSG00000101473	1	20	19	FALSE	19
O14735	CDIPT PIS PIS1	213			0	ENSG00000103502	NA	NA	NA	FALSE	NA
O14737	PDCD5 TFAR19	125	REGION 16..36; /note="Disordered"; /evidence="ECO:0000256|SAM:MobiDB-lite"		0.16	ENSG00000105185	16	36	20	FALSE	20
O14744	PRMT5 HRMT1L5 IBP72 JBP1 SKB1	637	REGION 13..292; /note="TIM barrel"; /evidence="ECO:0000269|PubMed:23071334"; REGION 465..637; /note="Beta barrel"; /evidence="ECO:0000269|PubMed:23071334"; REGION 488..494; /note="Dimerization"; /evidence="ECO:0000269|PubMed:23071334"	DOMAIN 308..615; /note="SAM-dependent MTase PRMT-type"; /evidence="ECO:0000255|PROSITE-ProRule:PRU01015"	0	ENSG00000100462	NA	NA	NA	TRUE	NA
O14745	NHERF1 NHERF SLC9A3R1	358	REGION 114..192; /note="Disordered"; /evidence="ECO:0000256|SAM:MobiDB-lite"; REGION 277..358; /note="Disordered"; /evidence="ECO:0000256|SAM:MobiDB-lite"	DOMAIN 14..94; /note="PDZ 1"; /evidence="ECO:0000255|PROSITE-ProRule:PRU00143"; DOMAIN 154..234; /note="PDZ 2"; /evidence="ECO:0000255|PROSITE-ProRule:PRU00143"	0.444134	ENSG00000109062	114277	192358	78,81	FALSE	81
O14746	TERT EST2 TCS1 TRT	1132	REGION 1..230; /note="RNA-interacting domain 1"; REGION 58..197; /note="GQ motif"; REGION 137..141; /note="Required for regulating specificity for telomeric DNA and for processivity for primer elongation"; REGION 210..320; /note="Disordered"; /evidence="ECO:0000256|SAM:MobiDB-lite"; REGION 231..324; /note="Linker"; REGION 301..538; /note="Required for oligomerization"; REGION 325..550; /note="RNA…	DOMAIN 605..935; /note="Reverse transcriptase"; /evidence="ECO:0000255|PROSITE-ProRule:PRU00405"	0.0971731	ENSG00000164362	210	320	110	FALSE	110
O14756	HSD17B6 RODH SDR9C6	317			0	ENSG00000025423	NA	NA	NA	FALSE	NA
O14757	CHEK1 CHK1	476	REGION 1..265; /note="Interaction with CLSPN"; /evidence="ECO:0000250"; REGION 270..327; /note="Disordered"; /evidence="ECO:0000256|SAM:MobiDB-lite"; REGION 391..476; /note="Autoinhibitory region"	DOMAIN 9..265; /note="Protein kinase"; /evidence="ECO:0000255|PROSITE-ProRule:PRU00159"	0.119748	ENSG00000149554	270	327	57	TRUE	57
O14763	TNFRSF10B DR5 KILLER TRAILR2 TRICK2 ZTNFR9 UNQ160/PRO186	440	REGION 1..32; /note="Disordered"; /evidence="ECO:0000256|SAM:MobiDB-lite"; REGION 60..84; /note="Disordered"; /evidence="ECO:0000256|SAM:MobiDB-lite"	DOMAIN 339..422; /note="Death"; /evidence="ECO:0000255|PROSITE-ProRule:PRU00064"	0.125	ENSG00000120889	1,60	32,84	31,24	FALSE	31
O14764	GABRD	452			0	ENSG00000187730	NA	NA	NA	FALSE	NA
O14770	MEIS2 MRG1	477	REGION 71..191; /note="Required for interaction with PBX1"; /evidence="ECO:0000250"; REGION 193..283; /note="Disordered"; /evidence="ECO:0000256|SAM:MobiDB-lite"; REGION 299..333; /note="Interaction with DNA"; /evidence="ECO:0000305|PubMed:26550823, ECO:0000305|Ref.16"; REGION 340..477; /note="Transcriptional activation domain"	DOMAIN 110..193; /note="MEIS N-terminal"; /evidence="ECO:0000255"	0.188679	ENSG00000134138	193	283	90	FALSE	90
O14771	ZNF213 ZKSCAN21	459	REGION 128..188; /note="Disordered"; /evidence="ECO:0000256|SAM:MobiDB-lite"	DOMAIN 45..126; /note="SCAN box"; /evidence="ECO:0000255|PROSITE-ProRule:PRU00187"; DOMAIN 202..292; /note="KRAB"; /evidence="ECO:0000255|PROSITE-ProRule:PRU00119"	0.130719	ENSG00000085644	128	188	60	FALSE	60
O14772	FPGT GFPP	607	REGION 1..21; /note="Disordered"; /evidence="ECO:0000256|SAM:MobiDB-lite"		0.0329489	ENSG00000254685	1	21	20	FALSE	20
O14773	TPP1 CLN2 GIG1 UNQ267/PRO304	563		DOMAIN 199..563; /note="Peptidase S53"	0	ENSG00000166340	NA	NA	NA	FALSE	NA
O14775	GNB5	395			0	ENSG00000069966	NA	NA	NA	FALSE	NA
O14776	TCERG1 CA150 TAF2S	1098	REGION 1..105; /note="Disordered"; /evidence="ECO:0000256|SAM:MobiDB-lite"; REGION 259..348; /note="Disordered"; /evidence="ECO:0000256|SAM:MobiDB-lite"; REGION 469..526; /note="Disordered"; /evidence="ECO:0000256|SAM:MobiDB-lite"; REGION 615..640; /note="Disordered"; /evidence="ECO:0000256|SAM:MobiDB-lite"; REGION 870..895; /note="Disordered"; /evidence="ECO:0000256|SAM:MobiDB-lite"; REGION 1076…	DOMAIN 131..164; /note="WW 1"; /evidence="ECO:0000255|PROSITE-ProRule:PRU00224"; DOMAIN 429..462; /note="WW 2"; /evidence="ECO:0000255|PROSITE-ProRule:PRU00224"; DOMAIN 528..561; /note="WW 3"; /evidence="ECO:0000255|PROSITE-ProRule:PRU00224"; DOMAIN 659..712; /note="FF 1"; DOMAIN 725..779; /note="FF 2"; DOMAIN 791..846; /note="FF 3"; DOMAIN 896..952; /note="FF 4"; DOMAIN 954..1010; /note="FF 5"; …	0.29326	ENSG00000113649	1.25947e+16	1.05349e+18	104,89,57,25,25,22	FALSE	104
O14777	NDC80 HEC HEC1 KNTC2	642	REGION 1..445; /note="Interaction with the N-terminus of CDCA1"; REGION 1..250; /note="Nuclear localization"; REGION 1..74; /note="Disordered"; /evidence="ECO:0000256|SAM:MobiDB-lite"; REGION 128..251; /note="Interaction with RB1"; REGION 251..618; /note="Interaction with NEK2 and ZWINT"; /evidence="ECO:0000269|PubMed:16732327"; REGION 251..431; /note="Interaction with SMC1A"; REGION 361..547; /n…		0.113707	ENSG00000080986	1	74	73	FALSE	73
O14782	KIF3C	793	REGION 251..288; /note="Disordered"; /evidence="ECO:0000256|SAM:MobiDB-lite"; REGION 394..424; /note="Disordered"; /evidence="ECO:0000256|SAM:MobiDB-lite"; REGION 630..793; /note="Globular"; /evidence="ECO:0000255"; REGION 750..793; /note="Disordered"; /evidence="ECO:0000256|SAM:MobiDB-lite"	DOMAIN 10..365; /note="Kinesin motor"; /evidence="ECO:0000255|PROSITE-ProRule:PRU00283"	0.138714	ENSG00000084731	251394750	288424793	37,30,43	FALSE	43
O14786	NRP1 NRP VEGF165R	923	REGION 820..845; /note="Disordered"; /evidence="ECO:0000256|SAM:MobiDB-lite"	DOMAIN 27..141; /note="CUB 1"; /evidence="ECO:0000255|PROSITE-ProRule:PRU00059"; DOMAIN 147..265; /note="CUB 2"; /evidence="ECO:0000255|PROSITE-ProRule:PRU00059"; DOMAIN 275..424; /note="F5/8 type C 1"; /evidence="ECO:0000255|PROSITE-ProRule:PRU00081"; DOMAIN 431..583; /note="F5/8 type C 2"; /evidence="ECO:0000255|PROSITE-ProRule:PRU00081"; DOMAIN 645..811; /note="MAM"; /evidence="ECO:0000255|PRO…	0.0270856	ENSG00000099250	820	845	25	FALSE	25
O14787	TNPO2	897	REGION 325..364; /note="Disordered"; /evidence="ECO:0000256|SAM:MobiDB-lite"	DOMAIN 31..99; /note="Importin N-terminal"	0.0434783	ENSG00000105576	325	364	39	FALSE	39
O14788	TNFSF11 OPGL RANKL TRANCE	317	REGION 1..43; /note="Disordered"; /evidence="ECO:0000256|SAM:MobiDB-lite"		0.132492	ENSG00000120659	1	43	42	FALSE	42
O14791	APOL1 APOL	398	REGION 35..55; /note="Disordered"; /evidence="ECO:0000256|SAM:MobiDB-lite"; REGION 297..317; /note="Disordered"; /evidence="ECO:0000256|SAM:MobiDB-lite"		0.100503	ENSG00000100342	35297	55317	20,20	FALSE	20
O14792	HS3ST1 3OST 3OST1	307			0	ENSG00000002587	NA	NA	NA	FALSE	NA
O14793	MSTN GDF8	375			0	ENSG00000138379	NA	NA	NA	FALSE	NA
O14795	UNC13B UNC13	1591	REGION 155..210; /note="Disordered"; /evidence="ECO:0000256|SAM:MobiDB-lite"; REGION 230..350; /note="Disordered"; /evidence="ECO:0000256|SAM:MobiDB-lite"	DOMAIN 583..707; /note="C2 2"; /evidence="ECO:0000255|PROSITE-ProRule:PRU00041"; DOMAIN 1013..1156; /note="MHD1"; /evidence="ECO:0000255|PROSITE-ProRule:PRU00587"; DOMAIN 1263..1405; /note="MHD2"; /evidence="ECO:0000255|PROSITE-ProRule:PRU00588"; DOMAIN 1419..1546; /note="C2 3"; /evidence="ECO:0000255|PROSITE-ProRule:PRU00041"	0.109994	ENSG00000198722	155230	210350	55120	FALSE	120
O14796	SH2D1B EAT2	132		DOMAIN 5..101; /note="SH2"; /evidence="ECO:0000255|PROSITE-ProRule:PRU00191"	0	ENSG00000198574	NA	NA	NA	FALSE	NA
O14798	TNFRSF10C DCR1 LIT TRAILR3 TRID UNQ321/PRO366	259	REGION 30..56; /note="Disordered"; /evidence="ECO:0000256|SAM:MobiDB-lite"; REGION 160..224; /note="Disordered"; /evidence="ECO:0000256|SAM:MobiDB-lite"		0.34749	ENSG00000173535	30160	56224	26,64	FALSE	64
O14802	POLR3A	1390	REGION 843..884; /note="Bridging helix"; /evidence="ECO:0000250|UniProtKB:G3MZY8"; REGION 1029..1070; /note="Trigger loop"; /evidence="ECO:0000250|UniProtKB:G3MZY8"		0	ENSG00000148606	NA	NA	NA	FALSE	NA
O14804	TAAR5 PNR	337			0	ENSG00000135569	NA	NA	NA	FALSE	NA
O14807	MRAS RRAS3	208			0	ENSG00000158186	NA	NA	NA	FALSE	NA
O14810	CPLX1	134	REGION 1..60; /note="Disordered"; /evidence="ECO:0000256|SAM:MobiDB-lite"; REGION 48..70; /note="Interaction with the SNARE complex"; /evidence="ECO:0000250"; REGION 74..113; /note="Disordered"; /evidence="ECO:0000256|SAM:MobiDB-lite"		0.731343	ENSG00000168993	1,74	60113	59,39	FALSE	59
O14813	PHOX2A ARIX PMX2A	284	REGION 145..284; /note="Disordered"; /evidence="ECO:0000256|SAM:MobiDB-lite"		0.489437	ENSG00000165462	145	284	139	FALSE	139
O14815	CAPN9 NCL4	690	REGION 1..24; /note="Disordered"; /evidence="ECO:0000256|SAM:MobiDB-lite"; REGION 338..521; /note="Domain III"; REGION 498..519; /note="Disordered"; /evidence="ECO:0000256|SAM:MobiDB-lite"; REGION 522..690; /note="Domain IV"	DOMAIN 42..337; /note="Calpain catalytic"; /evidence="ECO:0000255|PROSITE-ProRule:PRU00239"; DOMAIN 518..552; /note="EF-hand 1"; /evidence="ECO:0000255|PROSITE-ProRule:PRU00448"; DOMAIN 561..589; /note="EF-hand 2"; /evidence="ECO:0000255|PROSITE-ProRule:PRU00448"; DOMAIN 591..626; /note="EF-hand 3"; /evidence="ECO:0000255|PROSITE-ProRule:PRU00448"	0.0637681	ENSG00000135773	1498	24519	23,21	FALSE	23
O14817	TSPAN4 NAG2 TM4SF7	238			0	ENSG00000214063	NA	NA	NA	FALSE	NA
O14818	PSMA7 HSPC	248			0	ENSG00000101182	NA	NA	NA	FALSE	NA
O14827	RASGRF2 GRF2	1237	REGION 710..809; /note="Disordered"; /evidence="ECO:0000256|SAM:MobiDB-lite"; REGION 744..752; /note="Regulates proteasomal degradation"; /evidence="ECO:0000250"; REGION 829..873; /note="Disordered"; /evidence="ECO:0000256|SAM:MobiDB-lite"; REGION 1099..1128; /note="Responsible of the affinity for farnesylated versus geranylgeranylated Ras"; /evidence="ECO:0000250"	DOMAIN 22..133; /note="PH 1"; /evidence="ECO:0000255|PROSITE-ProRule:PRU00145"; DOMAIN 205..234; /note="IQ"; /evidence="ECO:0000255|PROSITE-ProRule:PRU00116"; DOMAIN 243..429; /note="DH"; /evidence="ECO:0000255|PROSITE-ProRule:PRU00062"; DOMAIN 470..588; /note="PH 2"; /evidence="ECO:0000255|PROSITE-ProRule:PRU00145"; DOMAIN 635..756; /note="N-terminal Ras-GEF"; /evidence="ECO:0000255|PROSITE-ProR…	0.115602	ENSG00000113319	710829	809873	99,44	FALSE	99
O14828	SCAMP3 C1orf3 PROPIN1	347	REGION 1..88; /note="Disordered"; /evidence="ECO:0000256|SAM:MobiDB-lite"		0.25072	ENSG00000263290	1	88	87	FALSE	87
O14829	PPEF1 PPEF PPP7C	653	REGION 121..455; /note="Catalytic"	DOMAIN 16..45; /note="IQ"; /evidence="ECO:0000255|PROSITE-ProRule:PRU00116"; DOMAIN 483..518; /note="EF-hand 1"; /evidence="ECO:0000255|PROSITE-ProRule:PRU00448"; DOMAIN 566..601; /note="EF-hand 2"; /evidence="ECO:0000255|PROSITE-ProRule:PRU00448"; DOMAIN 606..641; /note="EF-hand 3"; /evidence="ECO:0000255|PROSITE-ProRule:PRU00448"	0	ENSG00000086717	NA	NA	NA	FALSE	NA
O14830	PPEF2	753	REGION 128..540; /note="Catalytic"; REGION 318..382; /note="Disordered"; /evidence="ECO:0000256|SAM:MobiDB-lite"; REGION 409..435; /note="Disordered"; /evidence="ECO:0000256|SAM:MobiDB-lite"; REGION 732..753; /note="Disordered"; /evidence="ECO:0000256|SAM:MobiDB-lite"	DOMAIN 21..46; /note="IQ"; DOMAIN 568..603; /note="EF-hand 1"; /evidence="ECO:0000255|PROSITE-ProRule:PRU00448"; DOMAIN 652..687; /note="EF-hand 2"; /evidence="ECO:0000255|PROSITE-ProRule:PRU00448"; DOMAIN 692..727; /note="EF-hand 3"; /evidence="ECO:0000255|PROSITE-ProRule:PRU00448"	0.14741	ENSG00000156194	318409732	382435753	64,26,21	FALSE	64
O14832	PHYH PAHX	338			0	ENSG00000107537	NA	NA	NA	FALSE	NA
O14836	TNFRSF13B TACI	293	REGION 115..146; /note="Disordered"; /evidence="ECO:0000256|SAM:MobiDB-lite"; REGION 192..226; /note="Disordered"; /evidence="ECO:0000256|SAM:MobiDB-lite"		0.221843	ENSG00000240505	115192	146226	31,34	FALSE	34
O14841	OPLAH	1288	REGION 1248..1272; /note="Disordered"; /evidence="ECO:0000256|SAM:MobiDB-lite"		0.0186335	ENSG00000178814	1248	1272	24	FALSE	24
O14842	FFAR1 GPR40	300			0	ENSG00000126266	NA	NA	NA	FALSE	NA
O14843	FFAR3 GPR41	346	REGION 307..346; /note="Disordered"; /evidence="ECO:0000256|SAM:MobiDB-lite"		0.112717	ENSG00000185897	307	346	39	FALSE	39
O14862	AIM2	343		DOMAIN 1..87; /note="Pyrin"; /evidence="ECO:0000255|PROSITE-ProRule:PRU00061"; DOMAIN 138..337; /note="HIN-200"; /evidence="ECO:0000255|PROSITE-ProRule:PRU00106"	0	ENSG00000163568	NA	NA	NA	FALSE	NA
O14863	SLC30A4 ZNT4	429	REGION 240..264; /note="Zinc binding"; /evidence="ECO:0000250|UniProtKB:O55174"		0	ENSG00000104154	NA	NA	NA	FALSE	NA
O14867	BACH1	736	REGION 286..312; /note="Disordered"; /evidence="ECO:0000256|SAM:MobiDB-lite"; REGION 349..389; /note="Disordered"; /evidence="ECO:0000256|SAM:MobiDB-lite"; REGION 562..578; /note="Basic motif"; /evidence="ECO:0000255|PROSITE-ProRule:PRU00978"; REGION 582..589; /note="Leucine-zipper"; /evidence="ECO:0000255|PROSITE-ProRule:PRU00978"; REGION 680..719; /note="Disordered"; /evidence="ECO:0000256|SAM:…	DOMAIN 34..100; /note="BTB"; /evidence="ECO:0000255|PROSITE-ProRule:PRU00037"; DOMAIN 557..620; /note="bZIP"; /evidence="ECO:0000255|PROSITE-ProRule:PRU00978"	0.142663	ENSG00000156273	286349680	312389719	26,40,39	FALSE	40
O14874	BCKDK	412		DOMAIN 159..404; /note="Histidine kinase"; /evidence="ECO:0000255|PROSITE-ProRule:PRU00107"	0	ENSG00000103507	NA	NA	NA	FALSE	NA
O14879	IFIT3 CIG-49 IFI60 IFIT4 ISG60	490	REGION 467..490; /note="Disordered"; /evidence="ECO:0000256|SAM:MobiDB-lite"		0.0469388	ENSG00000119917	467	490	23	FALSE	23
O14880	MGST3	152			0	ENSG00000143198	NA	NA	NA	FALSE	NA
O14893	GEMIN2 SIP1	280	REGION 1..39; /note="May play a minor inhibitory role in snRNA binding to 5Sm (SNRPD1, SNRPD2, SNRPE, SNRPF and SNRPG) during snRNP assembly by inserting into the RNA binding pocket of 5Sm"; /evidence="ECO:0000269|PubMed:21816274"		0	ENSG00000092208	NA	NA	NA	FALSE	NA
O14894	TM4SF5	197	REGION 91..197; /note="Interaction with MTOR and CASTOR1"; /evidence="ECO:0000269|PubMed:30956113"		0	ENSG00000142484	NA	NA	NA	FALSE	NA
O14896	IRF6	467	REGION 121..156; /note="Disordered"; /evidence="ECO:0000256|SAM:MobiDB-lite"		0.0749465	ENSG00000117595	121	156	35	FALSE	35
O14901	KLF11 FKLF TIEG2	512	REGION 109..128; /note="Disordered"; /evidence="ECO:0000256|SAM:MobiDB-lite"		0.0371094	ENSG00000172059	109	128	19	FALSE	19
O14904	WNT9A WNT14	365	REGION 260..287; /note="Disordered"; /evidence="ECO:0000256|SAM:MobiDB-lite"		0.0739726	ENSG00000143816	260	287	27	FALSE	27
O14905	WNT9B WNT14B WNT15 UNQ6973/PRO21956	357			0	ENSG00000276799	NA	NA	NA	FALSE	NA
O14907	TAX1BP3 TIP1	124		DOMAIN 15..112; /note="PDZ"; /evidence="ECO:0000255|PROSITE-ProRule:PRU00143"	0	ENSG00000213977	NA	NA	NA	FALSE	NA
O14908	GIPC1 C19orf3 GIPC RGS19IP1	333	REGION 1..54; /note="Disordered"; /evidence="ECO:0000256|SAM:MobiDB-lite"; REGION 223..244; /note="Disordered"; /evidence="ECO:0000256|SAM:MobiDB-lite"	DOMAIN 133..213; /note="PDZ"; /evidence="ECO:0000255|PROSITE-ProRule:PRU00143"	0.222222	ENSG00000123159	1223	54244	53,21	FALSE	53
O14910	LIN7A MALS1 VELI1	233		DOMAIN 25..80; /note="L27"; /evidence="ECO:0000255|PROSITE-ProRule:PRU00365"; DOMAIN 108..190; /note="PDZ"; /evidence="ECO:0000255|PROSITE-ProRule:PRU00143"	0	ENSG00000111052	NA	NA	NA	FALSE	NA
O14917	PCDH17 PCDH68 PCH68	1159	REGION 858..909; /note="Disordered"; /evidence="ECO:0000256|SAM:MobiDB-lite"; REGION 1108..1132; /note="Disordered"; /evidence="ECO:0000256|SAM:MobiDB-lite"	DOMAIN 18..132; /note="Cadherin 1"; /evidence="ECO:0000255|PROSITE-ProRule:PRU00043"; DOMAIN 133..243; /note="Cadherin 2"; /evidence="ECO:0000255|PROSITE-ProRule:PRU00043"; DOMAIN 244..351; /note="Cadherin 3"; /evidence="ECO:0000255|PROSITE-ProRule:PRU00043"; DOMAIN 353..472; /note="Cadherin 4"; /evidence="ECO:0000255|PROSITE-ProRule:PRU00043"; DOMAIN 473..583; /note="Cadherin 5"; /evidence="ECO:…	0.064711	ENSG00000118946	8581108	9091132	51,24	FALSE	51
O14920	IKBKB IKKB	756	REGION 458..479; /note="Leucine-zipper"; REGION 667..706; /note="Disordered"; /evidence="ECO:0000256|SAM:MobiDB-lite"; REGION 737..742; /note="NEMO-binding"; /evidence="ECO:0000269|PubMed:12133833"	DOMAIN 15..300; /note="Protein kinase"; /evidence="ECO:0000255|PROSITE-ProRule:PRU00159"	0.0515873	ENSG00000104365	667	706	39	FALSE	39
O14924	RGS12	1447	REGION 1..21; /note="Disordered"; /evidence="ECO:0000256|SAM:MobiDB-lite"; REGION 410..429; /note="Disordered"; /evidence="ECO:0000256|SAM:MobiDB-lite"; REGION 443..482; /note="Disordered"; /evidence="ECO:0000256|SAM:MobiDB-lite"; REGION 618..652; /note="Disordered"; /evidence="ECO:0000256|SAM:MobiDB-lite"; REGION 843..941; /note="Disordered"; /evidence="ECO:0000256|SAM:MobiDB-lite"; REGION 1103.…	DOMAIN 22..98; /note="PDZ"; /evidence="ECO:0000255|PROSITE-ProRule:PRU00143"; DOMAIN 228..340; /note="PID"; /evidence="ECO:0000255|PROSITE-ProRule:PRU00148"; DOMAIN 715..832; /note="RGS"; /evidence="ECO:0000255|PROSITE-ProRule:PRU00171"; DOMAIN 962..1032; /note="RBD 1"; /evidence="ECO:0000255|PROSITE-ProRule:PRU00262"; DOMAIN 1034..1104; /note="RBD 2"; /evidence="ECO:0000255|PROSITE-ProRule:PRU00…	0.333794	ENSG00000159788	1.41044e+20	2.14295e+21	20,19,39,34,98,66,207	FALSE	207
O14925	TIMM23 TIM23	209			0	ENSG00000265354	NA	NA	NA	FALSE	NA
O14926	FSCN2	492			0	ENSG00000186765	NA	NA	NA	FALSE	NA
O14929	HAT1 KAT1	419	REGION 62..64; /note="Interaction with histone H4 N-terminus"; /evidence="ECO:0000269|PubMed:22615379"; REGION 225..227; /note="Interaction with histone H4 N-terminus"; /evidence="ECO:0000305"		0	ENSG00000128708	NA	NA	NA	TRUE	NA
O14931	NCR3 1C7 LY117	201		DOMAIN 19..126; /note="Ig-like"	0	ENSG00000236979	NA	NA	NA	FALSE	NA
O14933	UBE2L6 UBCH8	153		DOMAIN 2..149; /note="UBC core"; /evidence="ECO:0000255|PROSITE-ProRule:PRU00388"	0	ENSG00000156587	NA	NA	NA	FALSE	NA
O14936	CASK LIN2	926	REGION 305..315; /note="Calmodulin-binding"; REGION 482..909; /note="Required for interaction with NRXN1 (via C-terminal tail)"; /evidence="ECO:0000250|UniProtKB:Q62915"; REGION 574..610; /note="Disordered"; /evidence="ECO:0000256|SAM:MobiDB-lite"	DOMAIN 12..276; /note="Protein kinase"; /evidence="ECO:0000255|PROSITE-ProRule:PRU00159"; DOMAIN 343..398; /note="L27 1"; /evidence="ECO:0000255|PROSITE-ProRule:PRU00365"; DOMAIN 402..455; /note="L27 2"; /evidence="ECO:0000255|PROSITE-ProRule:PRU00365"; DOMAIN 489..564; /note="PDZ"; /evidence="ECO:0000255|PROSITE-ProRule:PRU00143"; DOMAIN 612..682; /note="SH3"; /evidence="ECO:0000255|PROSITE-ProR…	0.0388769	ENSG00000147044	574	610	36	FALSE	36
O14939	PLD2	933	REGION 1..34; /note="Disordered"; /evidence="ECO:0000256|SAM:MobiDB-lite"; REGION 441..788; /note="Catalytic"; REGION 477..497; /note="Disordered"; /evidence="ECO:0000256|SAM:MobiDB-lite"	DOMAIN 65..195; /note="PX"; /evidence="ECO:0000255|PROSITE-ProRule:PRU00147"; DOMAIN 203..311; /note="PH"; DOMAIN 437..464; /note="PLD phosphodiesterase 1"; /evidence="ECO:0000255|PROSITE-ProRule:PRU00153"; DOMAIN 751..778; /note="PLD phosphodiesterase 2"; /evidence="ECO:0000255|PROSITE-ProRule:PRU00153"	0.056806	ENSG00000129219	1477	34497	33,20	FALSE	33
O14944	EREG	169		DOMAIN 64..104; /note="EGF-like"; /evidence="ECO:0000255|PROSITE-ProRule:PRU00076"	0	ENSG00000124882	NA	NA	NA	FALSE	NA
O14948	TFEC BHLHE34 TCFEC TFECL	347	REGION 1..119; /note="Necessary for transcriptional transactivation"; REGION 271..347; /note="Necessary for transcriptional transactivation"; REGION 319..347; /note="Disordered"; /evidence="ECO:0000256|SAM:MobiDB-lite"	DOMAIN 139..192; /note="bHLH"; /evidence="ECO:0000255|PROSITE-ProRule:PRU00981"	0.0806916	ENSG00000105967	319	347	28	FALSE	28
O14949	UQCRQ	82			0	ENSG00000164405	NA	NA	NA	FALSE	NA
O14950	MYL12B MRLC2 MYLC2B	172	REGION 1..20; /note="Disordered"; /evidence="ECO:0000256|SAM:MobiDB-lite"	DOMAIN 29..64; /note="EF-hand 1"; /evidence="ECO:0000255|PROSITE-ProRule:PRU00448"; DOMAIN 98..133; /note="EF-hand 2"; /evidence="ECO:0000255|PROSITE-ProRule:PRU00448"; DOMAIN 134..169; /note="EF-hand 3"; /evidence="ECO:0000255|PROSITE-ProRule:PRU00448"	0.110465	ENSG00000118680	1	20	19	FALSE	19
O14958	CASQ2	399	REGION 365..399; /note="Disordered"; /evidence="ECO:0000256|SAM:MobiDB-lite"		0.085213	ENSG00000118729	365	399	34	FALSE	34
O14960	LECT2	151			0	ENSG00000145826	NA	NA	NA	FALSE	NA
O14964	HGS HRS	777	REGION 223..319; /note="Disordered"; /evidence="ECO:0000256|SAM:MobiDB-lite"; REGION 225..543; /note="Interaction with SNX1"; /evidence="ECO:0000250"; REGION 338..407; /note="Disordered"; /evidence="ECO:0000256|SAM:MobiDB-lite"; REGION 445..543; /note="Interaction with SNAP25 and TRAK2"; /evidence="ECO:0000250"; REGION 454..572; /note="Interaction with STAM"; /evidence="ECO:0000250|UniProtKB:Q99L…	DOMAIN 15..143; /note="VHS"; /evidence="ECO:0000255|PROSITE-ProRule:PRU00218"; DOMAIN 258..277; /note="UIM"; /evidence="ECO:0000255|PROSITE-ProRule:PRU00213"	0.288288	ENSG00000185359	223338718	319407777	96,69,59	FALSE	96
O14965	AURKA AIK AIRK1 ARK1 AURA AYK1 BTAK IAK1 STK15 STK6	403	REGION 1..125; /note="Disordered"; /evidence="ECO:0000256|SAM:MobiDB-lite"; REGION 280..293; /note="Activation segment"; /evidence="ECO:0000269|PubMed:14580337"	DOMAIN 133..383; /note="Protein kinase"; /evidence="ECO:0000255|PROSITE-ProRule:PRU00159"	0.307692	ENSG00000087586	1	125	124	TRUE	124
O14966	RAB29 RAB7L1	203			0	ENSG00000117280	NA	NA	NA	FALSE	NA
O14967	CLGN	610	REGION 258..338; /note="Disordered"; /evidence="ECO:0000256|SAM:MobiDB-lite"; REGION 317..350; /note="Interaction with PPIB"; /evidence="ECO:0000250"; REGION 521..610; /note="Disordered"; /evidence="ECO:0000256|SAM:MobiDB-lite"		0.277049	ENSG00000153132	258521	338610	80,89	FALSE	89
O14972	VPS26C DCRA DSCR3 DSCRA	297			0	ENSG00000157538	NA	NA	NA	FALSE	NA
O14974	PPP1R12A MBS MYPT1	1030	REGION 290..628; /note="Disordered"; /evidence="ECO:0000256|SAM:MobiDB-lite"; REGION 643..928; /note="Disordered"; /evidence="ECO:0000256|SAM:MobiDB-lite"; REGION 682..864; /note="Interaction with ROCK2"; /evidence="ECO:0000269|PubMed:19131646"		0.604854	ENSG00000058272	290643	628928	338285	FALSE	338
O14975	SLC27A2 ACSVL1 FACVL1 FATP2 VLACS	620			0	ENSG00000140284	NA	NA	NA	FALSE	NA
O14976	GAK	1311	REGION 709..729; /note="Disordered"; /evidence="ECO:0000256|SAM:MobiDB-lite"; REGION 749..788; /note="Disordered"; /evidence="ECO:0000256|SAM:MobiDB-lite"; REGION 801..860; /note="Disordered"; /evidence="ECO:0000256|SAM:MobiDB-lite"; REGION 913..1035; /note="Disordered"; /evidence="ECO:0000256|SAM:MobiDB-lite"; REGION 1047..1150; /note="Disordered"; /evidence="ECO:0000256|SAM:MobiDB-lite"	DOMAIN 40..314; /note="Protein kinase"; /evidence="ECO:0000255|PROSITE-ProRule:PRU00159"; DOMAIN 399..566; /note="Phosphatase tensin-type"; /evidence="ECO:0000255|PROSITE-ProRule:PRU00590"; DOMAIN 572..710; /note="C2 tensin-type"; /evidence="ECO:0000255|PROSITE-ProRule:PRU00589"; DOMAIN 1247..1311; /note="J"; /evidence="ECO:0000255|PROSITE-ProRule:PRU00286"	0.261632	ENSG00000178950	7.0975e+15	7.29789e+16	20,39,59,122,103	FALSE	122
O14977	AZIN1 OAZI OAZIN	448			0	ENSG00000155096	NA	NA	NA	FALSE	NA
O14978	ZNF263 FPM315 ZKSCAN12	683	REGION 147..185; /note="Disordered"; /evidence="ECO:0000256|SAM:MobiDB-lite"; REGION 230..301; /note="Disordered"; /evidence="ECO:0000256|SAM:MobiDB-lite"; REGION 322..368; /note="Disordered"; /evidence="ECO:0000256|SAM:MobiDB-lite"	DOMAIN 41..123; /note="SCAN box"; /evidence="ECO:0000255|PROSITE-ProRule:PRU00187"; DOMAIN 217..289; /note="KRAB"; /evidence="ECO:0000255|PROSITE-ProRule:PRU00119"	0.22694	ENSG00000006194	147230322	185301368	38,71,46	FALSE	71
O14979	HNRNPDL HNRPDL JKTBP	420	REGION 1..83; /note="Disordered"; /evidence="ECO:0000256|SAM:MobiDB-lite"; REGION 96..120; /note="Disordered"; /evidence="ECO:0000256|SAM:MobiDB-lite"; REGION 313..348; /note="Disordered"; /evidence="ECO:0000256|SAM:MobiDB-lite"; REGION 342..420; /note="Necessary for interaction with TNPO1"; /evidence="ECO:0000269|PubMed:9524220"; REGION 396..420; /note="Necessary for its nuclear import and expor…	DOMAIN 148..230; /note="RRM 1"; /evidence="ECO:0000255|PROSITE-ProRule:PRU00176"; DOMAIN 233..312; /note="RRM 2"; /evidence="ECO:0000255|PROSITE-ProRule:PRU00176"	0.388095	ENSG00000152795	1,96,313,398	83120348420	82,24,35,22	FALSE	82
O14980	XPO1 CRM1	1071	REGION 1..679; /note="Necessary for HTLV-1 Rex-mediated mRNA export"; REGION 327..450; /note="Interaction with Ran and nuclear export complex formation"; REGION 411..481; /note="Interaction with RANBP3"; REGION 411..414; /note="Necessary for HTLV-1 Rex multimerization"; REGION 800..820; /note="Interaction with HIV-1 Rev"	DOMAIN 46..112; /note="Importin N-terminal"; /evidence="ECO:0000255|PROSITE-ProRule:PRU00115"	0	ENSG00000082898	NA	NA	NA	FALSE	NA
O14981	BTAF1 TAF172	1849	REGION 77..97; /note="Disordered"; /evidence="ECO:0000256|SAM:MobiDB-lite"; REGION 219..247; /note="Disordered"; /evidence="ECO:0000256|SAM:MobiDB-lite"	DOMAIN 1278..1453; /note="Helicase ATP-binding"; /evidence="ECO:0000255|PROSITE-ProRule:PRU00541"; DOMAIN 1636..1790; /note="Helicase C-terminal"; /evidence="ECO:0000255|PROSITE-ProRule:PRU00542"	0.02596	ENSG00000095564	77219	97247	20,28	FALSE	28
O14983	ATP2A1	1001	REGION 788..808; /note="Interaction with PLN"; /evidence="ECO:0000250|UniProtKB:P04191"; REGION 932..943; /note="Interaction with PLN"; /evidence="ECO:0000250|UniProtKB:P04191"		0	ENSG00000196296	NA	NA	NA	FALSE	NA
O14986	PIP5K1B STM7	540	REGION 1..21; /note="Disordered"; /evidence="ECO:0000256|SAM:MobiDB-lite"	DOMAIN 25..395; /note="PIPK"; /evidence="ECO:0000255|PROSITE-ProRule:PRU00781"	0.037037	ENSG00000107242	1	21	20	FALSE	20
O14994	SYN3	580	REGION 1..28; /note="A"; REGION 19..56; /note="Disordered"; /evidence="ECO:0000256|SAM:MobiDB-lite"; REGION 28..90; /note="B; linker"; REGION 91..399; /note="C; actin-binding and synaptic-vesicle binding"; REGION 395..567; /note="Disordered"; /evidence="ECO:0000256|SAM:MobiDB-lite"; REGION 400..531; /note="J; Pro-rich linker"; REGION 532..580; /note="E"		0.360345	ENSG00000185666	19395	56567	37172	FALSE	172
O15013	ARHGEF10 KIAA0294	1369	REGION 1..106; /note="Disordered"; /evidence="ECO:0000256|SAM:MobiDB-lite"; REGION 184..254; /note="Disordered"; /evidence="ECO:0000256|SAM:MobiDB-lite"; REGION 1226..1260; /note="Disordered"; /evidence="ECO:0000256|SAM:MobiDB-lite"; REGION 1277..1297; /note="Disordered"; /evidence="ECO:0000256|SAM:MobiDB-lite"	DOMAIN 421..608; /note="DH"; /evidence="ECO:0000255|PROSITE-ProRule:PRU00062"	0.167275	ENSG00000274726	118412261277	10625412601297	105,70,34,20	FALSE	105
O15014	ZNF609 KIAA0295	1411	REGION 1..26; /note="Disordered"; /evidence="ECO:0000256|SAM:MobiDB-lite"; REGION 47..190; /note="Disordered"; /evidence="ECO:0000256|SAM:MobiDB-lite"; REGION 353..484; /note="Disordered"; /evidence="ECO:0000256|SAM:MobiDB-lite"; REGION 517..659; /note="Disordered"; /evidence="ECO:0000256|SAM:MobiDB-lite"; REGION 679..963; /note="Disordered"; /evidence="ECO:0000256|SAM:MobiDB-lite"; REGION 1005..…		0.715804	ENSG00000180357	1,47,353,517,679,1005,1153,1270	2.61905e+25	25,143,131,142,284,120,68,97	FALSE	284
O15015	ZNF646 KIAA0296	1832	REGION 26..47; /note="Disordered"; /evidence="ECO:0000256|SAM:MobiDB-lite"; REGION 94..200; /note="Disordered"; /evidence="ECO:0000256|SAM:MobiDB-lite"; REGION 313..346; /note="Disordered"; /evidence="ECO:0000256|SAM:MobiDB-lite"; REGION 660..810; /note="Disordered"; /evidence="ECO:0000256|SAM:MobiDB-lite"; REGION 901..931; /note="Disordered"; /evidence="ECO:0000256|SAM:MobiDB-lite"; REGION 1103.…		0.35262	ENSG00000167395	26,94,313,660,901,1103,1274,1377,1509,1606,1781	4.72003e+37	21,106,33,150,30,45,20,104,20,66,51	FALSE	150
O15018	PDZD2 AIPC KIAA0300 PDZK3	2839	REGION 185..318; /note="Disordered"; /evidence="ECO:0000256|SAM:MobiDB-lite"; REGION 437..501; /note="Disordered"; /evidence="ECO:0000256|SAM:MobiDB-lite"; REGION 678..723; /note="Disordered"; /evidence="ECO:0000256|SAM:MobiDB-lite"; REGION 832..852; /note="Disordered"; /evidence="ECO:0000256|SAM:MobiDB-lite"; REGION 879..921; /note="Disordered"; /evidence="ECO:0000256|SAM:MobiDB-lite"; REGION 98…	DOMAIN 85..182; /note="PDZ 1"; /evidence="ECO:0000255|PROSITE-ProRule:PRU00143"; DOMAIN 334..419; /note="PDZ 2"; /evidence="ECO:0000255|PROSITE-ProRule:PRU00143"; DOMAIN 586..672; /note="PDZ 3"; /evidence="ECO:0000255|PROSITE-ProRule:PRU00143"; DOMAIN 728..813; /note="PDZ 4"; /evidence="ECO:0000255|PROSITE-ProRule:PRU00143"; DOMAIN 2622..2706; /note="PDZ 5"; /evidence="ECO:0000255|PROSITE-ProRule…	0.469884	ENSG00000133401	1.85438e+73	3.18502e+74	133,64,45,20,42,49,93,278,90,74,56,84,70,31,33,19,30,55,48,20	FALSE	278
O15020	SPTBN2 KIAA0302 SCA5	2390	REGION 2..278; /note="Actin-binding"; REGION 2081..2222; /note="Disordered"; /evidence="ECO:0000256|SAM:MobiDB-lite"; REGION 2331..2390; /note="Disordered"; /evidence="ECO:0000256|SAM:MobiDB-lite"	DOMAIN 57..161; /note="Calponin-homology (CH) 1"; /evidence="ECO:0000255|PROSITE-ProRule:PRU00044"; DOMAIN 176..281; /note="Calponin-homology (CH) 2"; /evidence="ECO:0000255|PROSITE-ProRule:PRU00044"; DOMAIN 2218..2328; /note="PH"; /evidence="ECO:0000255|PROSITE-ProRule:PRU00145"	0.083682	ENSG00000173898	20812331	22222390	141,59	FALSE	141
O15021	MAST4 KIAA0303	2623	REGION 1..76; /note="Disordered"; /evidence="ECO:0000256|SAM:MobiDB-lite"; REGION 93..165; /note="Disordered"; /evidence="ECO:0000256|SAM:MobiDB-lite"; REGION 227..269; /note="Disordered"; /evidence="ECO:0000256|SAM:MobiDB-lite"; REGION 289..312; /note="Disordered"; /evidence="ECO:0000256|SAM:MobiDB-lite"; REGION 536..560; /note="Disordered"; /evidence="ECO:0000256|SAM:MobiDB-lite"; REGION 921..1…	DOMAIN 570..843; /note="Protein kinase"; /evidence="ECO:0000255|PROSITE-ProRule:PRU00159"; DOMAIN 844..916; /note="AGC-kinase C-terminal"; /evidence="ECO:0000255|PROSITE-ProRule:PRU00618"; DOMAIN 1141..1229; /note="PDZ"; /evidence="ECO:0000255|PROSITE-ProRule:PRU00143"	0.624095	ENSG00000069020	1,93,227,289,536,921,1107,1227,1289,1540,1609,1714,1764,1809,1876,2398	7.61653e+57	75,72,42,23,24,161,36,35,238,21,62,27,31,55,510,225	FALSE	510
O15027	SEC16A KIAA0310 SEC16 SEC16L	2357	REGION 1..25; /note="Disordered"; /evidence="ECO:0000256|SAM:MobiDB-lite"; REGION 57..303; /note="Disordered"; /evidence="ECO:0000256|SAM:MobiDB-lite"; REGION 335..359; /note="Disordered"; /evidence="ECO:0000256|SAM:MobiDB-lite"; REGION 508..540; /note="Disordered"; /evidence="ECO:0000256|SAM:MobiDB-lite"; REGION 553..603; /note="Disordered"; /evidence="ECO:0000256|SAM:MobiDB-lite"; REGION 758..8…		0.398812	ENSG00000148396	1,57,335,508,553,758,924,1006,1059,1215,1307,2049,2141,2226	2.53034e+47	24,246,24,32,50,70,63,32,92,33,71,61,40,102	FALSE	246
O15031	PLXNB2 KIAA0315	1838		DOMAIN 20..466; /note="Sema"; /evidence="ECO:0000255|PROSITE-ProRule:PRU00352"; DOMAIN 803..893; /note="IPT/TIG 1"; DOMAIN 895..980; /note="IPT/TIG 2"; DOMAIN 983..1092; /note="IPT/TIG 3"	0	ENSG00000196576	NA	NA	NA	FALSE	NA
O15033	AREL1 KIAA0317	823	REGION 315..345; /note="Disordered"; /evidence="ECO:0000256|SAM:MobiDB-lite"; REGION 483..789; /note="Interaction with SOCS2"; /evidence="ECO:0000269|PubMed:31578312"	DOMAIN 483..823; /note="HECT"; /evidence="ECO:0000255|PROSITE-ProRule:PRU00104"	0.036452	ENSG00000119682	315	345	30	FALSE	30
O15040	TECPR2 KIAA0297 KIAA0329	1411	REGION 379..439; /note="Disordered"; /evidence="ECO:0000256|SAM:MobiDB-lite"; REGION 463..542; /note="Disordered"; /evidence="ECO:0000256|SAM:MobiDB-lite"; REGION 579..637; /note="Disordered"; /evidence="ECO:0000256|SAM:MobiDB-lite"; REGION 758..779; /note="Disordered"; /evidence="ECO:0000256|SAM:MobiDB-lite"; REGION 1388..1411; /note="Disordered"; /evidence="ECO:0000256|SAM:MobiDB-lite"		0.170801	ENSG00000196663	3.79464e+15	4.39543e+15	60,79,58,21,23	FALSE	79
O15041	SEMA3E KIAA0331 SEMAH	775	REGION 742..775; /note="Disordered"; /evidence="ECO:0000256|SAM:MobiDB-lite"	DOMAIN 32..516; /note="Sema"; /evidence="ECO:0000255|PROSITE-ProRule:PRU00352"; DOMAIN 581..669; /note="Ig-like C2-type"	0.0425806	ENSG00000170381	742	775	33	FALSE	33
O15042	U2SURP KIAA0332 SR140	1029	REGION 1..111; /note="Disordered"; /evidence="ECO:0000256|SAM:MobiDB-lite"; REGION 141..274; /note="Disordered"; /evidence="ECO:0000256|SAM:MobiDB-lite"; REGION 778..841; /note="Disordered"; /evidence="ECO:0000256|SAM:MobiDB-lite"; REGION 855..1029; /note="Disordered"; /evidence="ECO:0000256|SAM:MobiDB-lite"	DOMAIN 274..355; /note="RRM"; /evidence="ECO:0000255|PROSITE-ProRule:PRU00176"; DOMAIN 534..679; /note="CID"; /evidence="ECO:0000255|PROSITE-ProRule:PRU00724"	0.466472	ENSG00000163714	1141778855	1112748411029	110,133,63,174	FALSE	174
O15047	SETD1A KIAA0339 KMT2F SET1 SET1A	1707	REGION 60..89; /note="Interaction with WDR82"; /evidence="ECO:0000269|PubMed:37030068"; REGION 194..308; /note="Disordered"; /evidence="ECO:0000256|SAM:MobiDB-lite"; REGION 331..363; /note="Disordered"; /evidence="ECO:0000256|SAM:MobiDB-lite"; REGION 381..486; /note="Disordered"; /evidence="ECO:0000256|SAM:MobiDB-lite"; REGION 506..655; /note="Disordered"; /evidence="ECO:0000256|SAM:MobiDB-lite";…	DOMAIN 84..172; /note="RRM"; /evidence="ECO:0000255|PROSITE-ProRule:PRU00176"; DOMAIN 1568..1685; /note="SET"; /evidence="ECO:0000255|PROSITE-ProRule:PRU00190"; DOMAIN 1691..1707; /note="Post-SET"; /evidence="ECO:0000255|PROSITE-ProRule:PRU00155"	0.554189	ENSG00000099381	1.94331e+29	3.08363e+30	114,32,105,149,20,360,29,110,27	TRUE	360
O15049	N4BP3 KIAA0341	544	REGION 61..84; /note="Disordered"; /evidence="ECO:0000256|SAM:MobiDB-lite"; REGION 116..252; /note="Disordered"; /evidence="ECO:0000256|SAM:MobiDB-lite"; REGION 335..365; /note="Disordered"; /evidence="ECO:0000256|SAM:MobiDB-lite"; REGION 430..465; /note="Disordered"; /evidence="ECO:0000256|SAM:MobiDB-lite"		0.411765	ENSG00000145911	61116335430	84252365465	23,136,30,35	FALSE	136
O15054	KDM6B JMJD3 KIAA0346	1643	REGION 52..88; /note="Disordered"; /evidence="ECO:0000256|SAM:MobiDB-lite"; REGION 190..680; /note="Disordered"; /evidence="ECO:0000256|SAM:MobiDB-lite"; REGION 704..807; /note="Disordered"; /evidence="ECO:0000256|SAM:MobiDB-lite"; REGION 822..1096; /note="Disordered"; /evidence="ECO:0000256|SAM:MobiDB-lite"; REGION 1288..1325; /note="Disordered"; /evidence="ECO:0000256|SAM:MobiDB-lite"	DOMAIN 1339..1502; /note="JmjC"; /evidence="ECO:0000255|PROSITE-ProRule:PRU00538"	0.572124	ENSG00000132510	521907048221288	8.86808e+15	36,490,103,274,37	TRUE	490
O15055	PER2 KIAA0347	1255	REGION 1..79; /note="Disordered"; /evidence="ECO:0000256|SAM:MobiDB-lite"; REGION 473..557; /note="Disordered"; /evidence="ECO:0000256|SAM:MobiDB-lite"; REGION 480..484; /note="Important for protein stability"; /evidence="ECO:0000250|UniProtKB:Q9Z301"; REGION 512..717; /note="CSNK1E binding domain"; /evidence="ECO:0000250|UniProtKB:O54943"; REGION 617..646; /note="Disordered"; /evidence="ECO:0000…	DOMAIN 181..248; /note="PAS 1"; /evidence="ECO:0000255|PROSITE-ProRule:PRU00140"; DOMAIN 321..387; /note="PAS 2"; /evidence="ECO:0000255|PROSITE-ProRule:PRU00140"; DOMAIN 395..438; /note="PAC"	0.321912	ENSG00000132326	1.47362e+24	7.95576e+25	78,84,29,74,54,32,29,24	FALSE	84
O15056	SYNJ2 KIAA0348	1496	REGION 450..?; /note="Catalytic"; /evidence="ECO:0000250"; REGION 1027..1073; /note="Disordered"; /evidence="ECO:0000256|SAM:MobiDB-lite"; REGION 1085..1166; /note="Disordered"; /evidence="ECO:0000256|SAM:MobiDB-lite"; REGION 1190..1405; /note="Disordered"; /evidence="ECO:0000256|SAM:MobiDB-lite"; REGION 1427..1473; /note="Disordered"; /evidence="ECO:0000256|SAM:MobiDB-lite"	DOMAIN 120..444; /note="SAC"; /evidence="ECO:0000255|PROSITE-ProRule:PRU00183"; DOMAIN 889..968; /note="RRM"; /evidence="ECO:0000255|PROSITE-ProRule:PRU00176"	0.259358	ENSG00000078269	1.02711e+15	1.07312e+15	46,81,215,46	FALSE	215
O15060	ZBTB39 KIAA0352	712	REGION 129..162; /note="Disordered"; /evidence="ECO:0000256|SAM:MobiDB-lite"; REGION 176..224; /note="Disordered"; /evidence="ECO:0000256|SAM:MobiDB-lite"; REGION 236..260; /note="Disordered"; /evidence="ECO:0000256|SAM:MobiDB-lite"	DOMAIN 30..96; /note="BTB"; /evidence="ECO:0000255|PROSITE-ProRule:PRU00037"	0.147472	ENSG00000166860	129176236	162224260	33,48,24	FALSE	48
O15061	SYNM DMN KIAA0353 SYN	1565	REGION 1..10; /note="Head"; REGION 11..320; /note="Interaction with DMD and UTRN"; /evidence="ECO:0000269|PubMed:16777071"; REGION 11..49; /note="Coil 1A"; REGION 50..58; /note="Linker 1"; REGION 59..163; /note="Coil 1B"; REGION 164..186; /note="Linker 12"; REGION 187..300; /note="Coil 2"; REGION 301..1565; /note="Tail"; REGION 401..421; /note="Disordered"; /evidence="ECO:0000256|SAM:MobiDB-lite"…	DOMAIN 11..322; /note="IF rod"; /evidence="ECO:0000255|PROSITE-ProRule:PRU01188"	0.223003	ENSG00000182253	4.01472e+25	4.21609e+25	20,137,41,25,23,83,20	FALSE	137
O15062	ZBTB5 KIAA0354	677	REGION 158..252; /note="Disordered"; /evidence="ECO:0000256|SAM:MobiDB-lite"; REGION 287..312; /note="Disordered"; /evidence="ECO:0000256|SAM:MobiDB-lite"; REGION 331..387; /note="Disordered"; /evidence="ECO:0000256|SAM:MobiDB-lite"; REGION 447..474; /note="Disordered"; /evidence="ECO:0000256|SAM:MobiDB-lite"; REGION 552..585; /note="Disordered"; /evidence="ECO:0000256|SAM:MobiDB-lite"	DOMAIN 24..93; /note="BTB"; /evidence="ECO:0000255|PROSITE-ProRule:PRU00037"	0.34712	ENSG00000168795	158287331447552	252312387474585	94,25,56,27,33	FALSE	94
O15066	KIF3B KIAA0359	747	REGION 374..412; /note="Disordered"; /evidence="ECO:0000256|SAM:MobiDB-lite"; REGION 580..747; /note="Globular"; REGION 699..747; /note="Disordered"; /evidence="ECO:0000256|SAM:MobiDB-lite"	DOMAIN 9..340; /note="Kinesin motor"; /evidence="ECO:0000255|PROSITE-ProRule:PRU00283"	0.115127	ENSG00000101350	374699	412747	38,48	FALSE	48
O15067	PFAS KIAA0361	1338		DOMAIN 1064..1302; /note="Glutamine amidotransferase type-1"	0	ENSG00000178921	NA	NA	NA	FALSE	NA
O15068	MCF2L KIAA0362 OST	1137	REGION 557..625; /note="Disordered"; /evidence="ECO:0000256|SAM:MobiDB-lite"; REGION 955..1058; /note="Disordered"; /evidence="ECO:0000256|SAM:MobiDB-lite"; REGION 1116..1137; /note="Disordered"; /evidence="ECO:0000256|SAM:MobiDB-lite"	DOMAIN 52..224; /note="CRAL-TRIO"; /evidence="ECO:0000255|PROSITE-ProRule:PRU00056"; DOMAIN 631..811; /note="DH"; /evidence="ECO:0000255|PROSITE-ProRule:PRU00062"; DOMAIN 829..945; /note="PH"; /evidence="ECO:0000255|PROSITE-ProRule:PRU00145"; DOMAIN 1055..1116; /note="SH3"; /evidence="ECO:0000255|PROSITE-ProRule:PRU00192"	0.168865	ENSG00000126217	5579551116	62510581137	68,103,21	FALSE	103
O15072	ADAMTS3 KIAA0366	1205	REGION 713..844; /note="Spacer"; REGION 1174..1205; /note="Disordered"; /evidence="ECO:0000256|SAM:MobiDB-lite"	DOMAIN 256..460; /note="Peptidase M12B"; /evidence="ECO:0000255|PROSITE-ProRule:PRU00276"; DOMAIN 470..550; /note="Disintegrin"; DOMAIN 551..606; /note="TSP type-1 1"; /evidence="ECO:0000255|PROSITE-ProRule:PRU00210"; DOMAIN 845..905; /note="TSP type-1 2"; /evidence="ECO:0000255|PROSITE-ProRule:PRU00210"; DOMAIN 906..965; /note="TSP type-1 3"; /evidence="ECO:0000255|PROSITE-ProRule:PRU00210"; DOM…	0.0257261	ENSG00000156140	1174	1205	31	FALSE	31
O15075	DCLK1 DCAMKL1 DCDC3A KIAA0369	740	REGION 287..378; /note="Disordered"; /evidence="ECO:0000256|SAM:MobiDB-lite"; REGION 697..740; /note="Disordered"; /evidence="ECO:0000256|SAM:MobiDB-lite"	DOMAIN 57..143; /note="Doublecortin 1"; /evidence="ECO:0000255|PROSITE-ProRule:PRU00072"; DOMAIN 186..269; /note="Doublecortin 2"; /evidence="ECO:0000255|PROSITE-ProRule:PRU00072"; DOMAIN 390..647; /note="Protein kinase"; /evidence="ECO:0000255|PROSITE-ProRule:PRU00159"	0.181081	ENSG00000133083	287697	378740	91,43	FALSE	91
O15078	CEP290 BBS14 KIAA0373 NPHP6	2479	REGION 1..695; /note="Self-association (with itself or C-terminus)"; /evidence="ECO:0000269|PubMed:18723859"; REGION 149..168; /note="Disordered"; /evidence="ECO:0000256|SAM:MobiDB-lite"; REGION 696..896; /note="Interaction with IQCB1"; /evidence="ECO:0000269|PubMed:18723859"; REGION 1966..2479; /note="Self-association (with itself or N-terminus)"; /evidence="ECO:0000269|PubMed:18723859"; REGION …		0.0161355	ENSG00000198707	1492458	1682479	19,21	FALSE	21
O15079	SNPH KIAA0374	494	REGION 1..75; /note="Disordered"; /evidence="ECO:0000256|SAM:MobiDB-lite"; REGION 191..246; /note="Disordered"; /evidence="ECO:0000256|SAM:MobiDB-lite"; REGION 338..398; /note="Disordered"; /evidence="ECO:0000256|SAM:MobiDB-lite"		0.382591	ENSG00000101298	1191338	75246398	74,55,60	FALSE	74
O15083	ERC2 KIAA0378	957	REGION 1..44; /note="Disordered"; /evidence="ECO:0000256|SAM:MobiDB-lite"; REGION 918..957; /note="Disordered"; /evidence="ECO:0000256|SAM:MobiDB-lite"		0.0856844	ENSG00000187672	1918	44957	43,39	FALSE	43
O15084	ANKRD28 KIAA0379	1053			0	ENSG00000206560	NA	NA	NA	FALSE	NA
O15085	ARHGEF11 KIAA0380	1522	REGION 1..40; /note="Disordered"; /evidence="ECO:0000256|SAM:MobiDB-lite"; REGION 128..175; /note="Disordered"; /evidence="ECO:0000256|SAM:MobiDB-lite"; REGION 200..231; /note="Disordered"; /evidence="ECO:0000256|SAM:MobiDB-lite"; REGION 263..286; /note="Disordered"; /evidence="ECO:0000256|SAM:MobiDB-lite"; REGION 490..555; /note="Disordered"; /evidence="ECO:0000256|SAM:MobiDB-lite"; REGION 573..…	DOMAIN 47..126; /note="PDZ"; /evidence="ECO:0000255|PROSITE-ProRule:PRU00143"; DOMAIN 306..486; /note="RGSL"; /evidence="ECO:0000255|PROSITE-ProRule:PRU00171"; DOMAIN 734..923; /note="DH"; /evidence="ECO:0000255|PROSITE-ProRule:PRU00062"; DOMAIN 965..1079; /note="PH"; /evidence="ECO:0000255|PROSITE-ProRule:PRU00145"	0.411301	ENSG00000132694	1.1282e+31	4.01752e+32	39,47,31,23,65,107,57,97,91,69	FALSE	107
O15091	PRORP KIAA0391 MRPP3	583		DOMAIN 342..578; /note="PRORP"	0	ENSG00000100890	NA	NA	NA	FALSE	NA
O15105	SMAD7 MADH7 MADH8	426	REGION 13..55; /note="Disordered"; /evidence="ECO:0000256|SAM:MobiDB-lite"; REGION 208..217; /note="Important for interaction with SMURF2"	DOMAIN 64..207; /note="MH1"; /evidence="ECO:0000255|PROSITE-ProRule:PRU00438"; DOMAIN 261..426; /note="MH2"; /evidence="ECO:0000255|PROSITE-ProRule:PRU00439"	0.0985915	ENSG00000101665	13	55	42	FALSE	42
O15111	CHUK IKKA TCF16	745	REGION 455..476; /note="Leucine-zipper"; REGION 738..743; /note="NEMO-binding"	DOMAIN 15..302; /note="Protein kinase"; /evidence="ECO:0000255|PROSITE-ProRule:PRU00159"	0	ENSG00000213341	NA	NA	NA	TRUE	NA
O15116	LSM1 CASM	133		DOMAIN 5..80; /note="Sm"; /evidence="ECO:0000255|PROSITE-ProRule:PRU01346"	0	ENSG00000175324	NA	NA	NA	FALSE	NA
O15117	FYB1 FYB SLAP130	783	REGION 1..502; /note="Disordered"; /evidence="ECO:0000256|SAM:MobiDB-lite"; REGION 348..448; /note="Interaction with SKAP1"; REGION 598..678; /note="Disordered"; /evidence="ECO:0000256|SAM:MobiDB-lite"	DOMAIN 511..572; /note="SH3 1"; /evidence="ECO:0000255|PROSITE-ProRule:PRU00192"; DOMAIN 700..768; /note="SH3 2"; /evidence="ECO:0000255|PROSITE-ProRule:PRU00192"	0.742018	ENSG00000082074	1598	502678	501,80	FALSE	501
O15118	NPC1	1278	REGION 175..205; /note="Important for cholesterol binding and cholesterol transfer from NPC1 to liposomes"; REGION 1275..1278; /note="Required for location in lysosomes"; /evidence="ECO:0000269|PubMed:9927649"	DOMAIN 620..785; /note="SSD"; /evidence="ECO:0000255|PROSITE-ProRule:PRU00199"	0	ENSG00000141458	NA	NA	NA	FALSE	NA
O15119	TBX3	743	REGION 301..342; /note="Disordered"; /evidence="ECO:0000256|SAM:MobiDB-lite"; REGION 357..465; /note="Disordered"; /evidence="ECO:0000256|SAM:MobiDB-lite"; REGION 544..695; /note="Transcription repression"; REGION 688..707; /note="Disordered"; /evidence="ECO:0000256|SAM:MobiDB-lite"		0.22611	ENSG00000135111	301357688	342465707	41,108,19	FALSE	108
O15120	AGPAT2	278			0	ENSG00000169692	NA	NA	NA	FALSE	NA
O15121	DEGS1 DES1 MLD MIG15	323			0	ENSG00000143753	NA	NA	NA	FALSE	NA
O15123	ANGPT2	496		DOMAIN 275..495; /note="Fibrinogen C-terminal"; /evidence="ECO:0000255|PROSITE-ProRule:PRU00739"	0	ENSG00000091879	NA	NA	NA	FALSE	NA
O15126	SCAMP1 SCAMP	338	REGION 1..64; /note="Disordered"; /evidence="ECO:0000256|SAM:MobiDB-lite"		0.186391	ENSG00000085365	1	64	63	FALSE	63
O15127	SCAMP2	329	REGION 1..21; /note="Disordered"; /evidence="ECO:0000256|SAM:MobiDB-lite"; REGION 51..72; /note="Disordered"; /evidence="ECO:0000256|SAM:MobiDB-lite"; REGION 203..218; /note="Interaction with SLC9A7"; /evidence="ECO:0000269|PubMed:15840657"		0.12462	ENSG00000140497	1,51	21,72	20,21	FALSE	21
O15130	NPFF	113	REGION 22..48; /note="Disordered"; /evidence="ECO:0000256|SAM:MobiDB-lite"		0.230088	ENSG00000139574	22	48	26	FALSE	26
O15131	KPNA5	539	REGION 1..40; /note="Disordered"; /evidence="ECO:0000256|SAM:MobiDB-lite"; REGION 150..242; /note="NLS binding site (major)"; /evidence="ECO:0000250"; REGION 319..407; /note="NLS binding site (minor)"; /evidence="ECO:0000250"	DOMAIN 1..60; /note="IBB"; /evidence="ECO:0000255|PROSITE-ProRule:PRU00561"	0.0723562	ENSG00000196911	1	40	39	FALSE	39
O15143	ARPC1B ARC41	372			0	ENSG00000130429	NA	NA	NA	FALSE	NA
O15144	ARPC2 ARC34 PRO2446	300			0	ENSG00000163466	NA	NA	NA	FALSE	NA
O15145	ARPC3 ARC21	178			0	ENSG00000111229	NA	NA	NA	FALSE	NA
O15146	MUSK	869		DOMAIN 28..116; /note="Ig-like 1"; DOMAIN 121..205; /note="Ig-like 2"; DOMAIN 212..302; /note="Ig-like 3"; DOMAIN 312..450; /note="FZ"; /evidence="ECO:0000255|PROSITE-ProRule:PRU00090"; DOMAIN 575..856; /note="Protein kinase"; /evidence="ECO:0000255|PROSITE-ProRule:PRU00159"	0	ENSG00000030304	NA	NA	NA	FALSE	NA
O15151	MDM4 MDMX	490	REGION 129..160; /note="Disordered"; /evidence="ECO:0000256|SAM:MobiDB-lite"; REGION 246..332; /note="Region II"; REGION 393..490; /note="Necessary for interaction with USP2"; /evidence="ECO:0000269|PubMed:19838211"	DOMAIN 25..108; /note="SWIB/MDM2"; /evidence="ECO:0000255|PROSITE-ProRule:PRU01273"	0.0632653	ENSG00000198625	129	160	31	FALSE	31
O15155	BET1	118		DOMAIN 26..88; /note="t-SNARE coiled-coil homology"; /evidence="ECO:0000255|PROSITE-ProRule:PRU00202"	0	ENSG00000105829	NA	NA	NA	FALSE	NA
O15156	ZBTB7B ZBTB15 ZFP67 ZNF857B	539	REGION 171..308; /note="Disordered"; /evidence="ECO:0000256|SAM:MobiDB-lite"; REGION 344..400; /note="Required for interaction with and acetylation by EP300"; /evidence="ECO:0000250|UniProtKB:Q64321"; REGION 458..486; /note="Disordered"; /evidence="ECO:0000256|SAM:MobiDB-lite"; REGION 501..539; /note="Disordered"; /evidence="ECO:0000256|SAM:MobiDB-lite"	DOMAIN 34..115; /note="BTB"; /evidence="ECO:0000255|PROSITE-ProRule:PRU00037"	0.376623	ENSG00000160685	171458501	308486539	137,28,38	FALSE	137
O15160	POLR1C POLR1E	346			0	ENSG00000171453	NA	NA	NA	FALSE	NA
O15162	PLSCR1	318	REGION 1..84; /note="Proline-rich domain (PRD)"; /evidence="ECO:0000269|PubMed:24648509"; REGION 1..64; /note="Disordered"; /evidence="ECO:0000256|SAM:MobiDB-lite"; REGION 99..290; /note="Interaction with hepatitis C virus E2 glycoprotein"; /evidence="ECO:0000269|PubMed:21806988"		0.198113	ENSG00000188313	1	64	63	FALSE	63
O15164	TRIM24 RNF82 TIF1 TIF1A	1050	REGION 15..44; /note="Disordered"; /evidence="ECO:0000256|SAM:MobiDB-lite"; REGION 429..456; /note="Disordered"; /evidence="ECO:0000256|SAM:MobiDB-lite"; REGION 476..550; /note="Disordered"; /evidence="ECO:0000256|SAM:MobiDB-lite"; REGION 571..594; /note="Disordered"; /evidence="ECO:0000256|SAM:MobiDB-lite"; REGION 643..712; /note="Disordered"; /evidence="ECO:0000256|SAM:MobiDB-lite"; REGION 754.…	DOMAIN 932..987; /note="Bromo"; /evidence="ECO:0000255|PROSITE-ProRule:PRU00035"	0.290476	ENSG00000122779	1.54295e+20	4.44566e+20	29,27,74,23,69,58,25	TRUE	74
O15165	LDLRAD4 C18orf1	306	REGION 286..306; /note="Disordered"; /evidence="ECO:0000256|SAM:MobiDB-lite"	DOMAIN 16..48; /note="LDL-receptor class A"; /evidence="ECO:0000255|PROSITE-ProRule:PRU00124"	0.0653595	ENSG00000168675	286	306	20	FALSE	20
O15169	AXIN1 AXIN	862	REGION 1..78; /note="Disordered"; /evidence="ECO:0000256|SAM:MobiDB-lite"; REGION 209..338; /note="Interaction with TP53"; /evidence="ECO:0000250"; REGION 215..289; /note="Disordered"; /evidence="ECO:0000256|SAM:MobiDB-lite"; REGION 316..344; /note="Disordered"; /evidence="ECO:0000256|SAM:MobiDB-lite"; REGION 348..433; /note="Interaction with GSK3B"; /evidence="ECO:0000250|UniProtKB:O70239"; REGI…	DOMAIN 88..211; /note="RGS"; /evidence="ECO:0000255|PROSITE-ProRule:PRU00171"; DOMAIN 780..862; /note="DIX"; /evidence="ECO:0000255|PROSITE-ProRule:PRU00069"	0.421114	ENSG00000103126	1.21532e+18	7.82893e+19	77,74,28,28,20,98,38	FALSE	98
O15173	PGRMC2 DG6 PMBP	223	REGION 1..33; /note="Disordered"; /evidence="ECO:0000256|SAM:MobiDB-lite"; REGION 202..223; /note="Disordered"; /evidence="ECO:0000256|SAM:MobiDB-lite"	DOMAIN 102..201; /note="Cytochrome b5 heme-binding"	0.237668	ENSG00000164040	1202	33223	32,21	FALSE	32
O15178	TBXT T	435	REGION 279..308; /note="Disordered"; /evidence="ECO:0000256|SAM:MobiDB-lite"		0.0666667	ENSG00000164458	279	308	29	FALSE	29
O15182	CETN3 CEN3	167		DOMAIN 25..60; /note="EF-hand 1"; /evidence="ECO:0000255|PROSITE-ProRule:PRU00448"; DOMAIN 61..96; /note="EF-hand 2"; /evidence="ECO:0000255|PROSITE-ProRule:PRU00448"; DOMAIN 98..133; /note="EF-hand 3"; /evidence="ECO:0000255|PROSITE-ProRule:PRU00448"; DOMAIN 134..167; /note="EF-hand 4"; /evidence="ECO:0000255|PROSITE-ProRule:PRU00448"	0	ENSG00000153140	NA	NA	NA	FALSE	NA
O15194	CTDSPL C3orf8 NIF1 NIFL SCP3 YA22	276	REGION 1..25; /note="Disordered"; /evidence="ECO:0000256|SAM:MobiDB-lite"	DOMAIN 102..260; /note="FCP1 homology"; /evidence="ECO:0000255|PROSITE-ProRule:PRU00336"	0.0869565	ENSG00000144677	1	25	24	FALSE	24
O15195	VILL	856	REGION 762..796; /note="Disordered"; /evidence="ECO:0000256|SAM:MobiDB-lite"	DOMAIN 790..856; /note="HP"; /evidence="ECO:0000255|PROSITE-ProRule:PRU00595"	0.0397196	ENSG00000136059	762	796	34	FALSE	34
O15198	SMAD9 MADH6 MADH9 SMAD8	467	REGION 174..246; /note="Disordered"; /evidence="ECO:0000256|SAM:MobiDB-lite"	DOMAIN 16..140; /note="MH1"; /evidence="ECO:0000255|PROSITE-ProRule:PRU00438"; DOMAIN 273..467; /note="MH2"; /evidence="ECO:0000255|PROSITE-ProRule:PRU00439"	0.154176	ENSG00000120693	174	246	72	FALSE	72
O15204	ADAMDEC1	470	REGION 173..200; /note="Disordered"; /evidence="ECO:0000256|SAM:MobiDB-lite"	DOMAIN 218..412; /note="Peptidase M12B"; /evidence="ECO:0000255|PROSITE-ProRule:PRU00276"; DOMAIN 420..470; /note="Disintegrin"; /evidence="ECO:0000255|PROSITE-ProRule:PRU00068"	0.0574468	ENSG00000134028	173	200	27	FALSE	27
O15205	UBD FAT10	165		DOMAIN 6..81; /note="Ubiquitin-like 1"; /evidence="ECO:0000255|PROSITE-ProRule:PRU00214"; DOMAIN 90..163; /note="Ubiquitin-like 2"; /evidence="ECO:0000255|PROSITE-ProRule:PRU00214"	0	ENSG00000228913	NA	NA	NA	FALSE	NA
O15209	ZBTB22 BING1 ZBTB22A ZNF297	634	REGION 167..247; /note="Disordered"; /evidence="ECO:0000256|SAM:MobiDB-lite"; REGION 308..461; /note="Disordered"; /evidence="ECO:0000256|SAM:MobiDB-lite"; REGION 568..634; /note="Disordered"; /evidence="ECO:0000256|SAM:MobiDB-lite"	DOMAIN 57..121; /note="BTB"; /evidence="ECO:0000255|PROSITE-ProRule:PRU00037"	0.471609	ENSG00000229253	167308568	247461634	80,153,66	FALSE	153
O15211	RGL2 RAB2L	777	REGION 1..54; /note="Disordered"; /evidence="ECO:0000256|SAM:MobiDB-lite"; REGION 581..644; /note="Disordered"; /evidence="ECO:0000256|SAM:MobiDB-lite"; REGION 734..766; /note="Disordered"; /evidence="ECO:0000256|SAM:MobiDB-lite"	DOMAIN 88..212; /note="N-terminal Ras-GEF"; /evidence="ECO:0000255|PROSITE-ProRule:PRU00135"; DOMAIN 243..513; /note="Ras-GEF"; /evidence="ECO:0000255|PROSITE-ProRule:PRU00168"; DOMAIN 648..735; /note="Ras-associating"; /evidence="ECO:0000255|PROSITE-ProRule:PRU00166"	0.190476	ENSG00000237825	1581734	54644766	53,63,32	FALSE	63
O15212	PFDN6 HKE2 PFD6	129			0	ENSG00000237335	NA	NA	NA	FALSE	NA
O15213	WDR46 BING4 C6orf11 FP221	610	REGION 1..103; /note="Disordered"; /evidence="ECO:0000256|SAM:MobiDB-lite"; REGION 538..610; /note="Disordered"; /evidence="ECO:0000256|SAM:MobiDB-lite"		0.285246	ENSG00000226916	1538	103610	102,72	FALSE	102
O15217	GSTA4	222		DOMAIN 3..83; /note="GST N-terminal"; DOMAIN 85..208; /note="GST C-terminal"	0	ENSG00000170899	NA	NA	NA	FALSE	NA
O15226	NKRF ITBA4 NRF	690	REGION 1..296; /note="Active repression domain"; /evidence="ECO:0000269|PubMed:10562553"; REGION 27..87; /note="Disordered"; /evidence="ECO:0000256|SAM:MobiDB-lite"; REGION 132..163; /note="Disordered"; /evidence="ECO:0000256|SAM:MobiDB-lite"; REGION 414..437; /note="Disordered"; /evidence="ECO:0000256|SAM:MobiDB-lite"	DOMAIN 551..596; /note="G-patch"; /evidence="ECO:0000255|PROSITE-ProRule:PRU00092"; DOMAIN 600..664; /note="R3H"; /evidence="ECO:0000255|PROSITE-ProRule:PRU00382"	0.165217	ENSG00000186416	27132414	87163437	60,31,23	FALSE	60
O15228	GNPAT DAPAT DHAPAT	680			0	ENSG00000116906	NA	NA	NA	FALSE	NA
O15229	KMO	486			0	ENSG00000117009	NA	NA	NA	FALSE	NA
O15230	LAMA5 KIAA0533 KIAA1907	3695	REGION 851..1437; /note="Domain IV 1 (domain IV B)"; REGION 1251..1271; /note="Disordered"; /evidence="ECO:0000256|SAM:MobiDB-lite"; REGION 2167..2735; /note="Domain II and I"; REGION 3224..3244; /note="Disordered"; /evidence="ECO:0000256|SAM:MobiDB-lite"	DOMAIN 41..299; /note="Laminin N-terminal"; /evidence="ECO:0000255|PROSITE-ProRule:PRU00466"; DOMAIN 300..358; /note="Laminin EGF-like 1"; /evidence="ECO:0000255|PROSITE-ProRule:PRU00460"; DOMAIN 359..428; /note="Laminin EGF-like 2"; /evidence="ECO:0000255|PROSITE-ProRule:PRU00460"; DOMAIN 429..474; /note="Laminin EGF-like 3"; /evidence="ECO:0000255|PROSITE-ProRule:PRU00460"; DOMAIN 494..540; /no…	0.0108254	ENSG00000130702	12513224	12713244	20,20	FALSE	20
O15231	ZNF185	689	REGION 1..253; /note="Disordered"; /evidence="ECO:0000256|SAM:MobiDB-lite"; REGION 298..534; /note="Disordered"; /evidence="ECO:0000256|SAM:MobiDB-lite"	DOMAIN 627..689; /note="LIM zinc-binding"; /evidence="ECO:0000255|PROSITE-ProRule:PRU00125"	0.708273	ENSG00000147394	1298	253534	252236	FALSE	252
O15232	MATN3	486	REGION 32..75; /note="Disordered"; /evidence="ECO:0000256|SAM:MobiDB-lite"	DOMAIN 83..258; /note="VWFA"; /evidence="ECO:0000255|PROSITE-ProRule:PRU00219"; DOMAIN 264..305; /note="EGF-like 1"; /evidence="ECO:0000255|PROSITE-ProRule:PRU00076"; DOMAIN 306..347; /note="EGF-like 2"; /evidence="ECO:0000255|PROSITE-ProRule:PRU00076"; DOMAIN 348..389; /note="EGF-like 3"; /evidence="ECO:0000255|PROSITE-ProRule:PRU00076"; DOMAIN 390..431; /note="EGF-like 4"; /evidence="ECO:000025…	0.0884774	ENSG00000132031	32	75	43	FALSE	43
O15234	CASC3 MLN51	703	REGION 1..462; /note="Disordered"; /evidence="ECO:0000256|SAM:MobiDB-lite"; REGION 137..283; /note="Necessary for RNA-binding, interaction with MAGOH and localization in nucleus speckles"; /evidence="ECO:0000269|PubMed:15166247"; REGION 137..283; /note="Sufficient to form the EJC"; REGION 377..703; /note="Necessary for localization in cytoplasmic stress granules"; REGION 492..538; /note="Disorder…		0.820768	ENSG00000108349	1492633	462538703	461,46,70	FALSE	461
O15239	NDUFA1	70			0	ENSG00000125356	NA	NA	NA	FALSE	NA
O15240	VGF	615	REGION 22..201; /note="Disordered"; /evidence="ECO:0000256|SAM:MobiDB-lite"; REGION 218..257; /note="Disordered"; /evidence="ECO:0000256|SAM:MobiDB-lite"; REGION 342..600; /note="Disordered"; /evidence="ECO:0000256|SAM:MobiDB-lite"		0.773984	ENSG00000128564	22218342	201257600	179,39,258	FALSE	258
O15243	LEPROT LEPR OBR	131			0	ENSG00000213625	NA	NA	NA	FALSE	NA
O15244	SLC22A2 OCT2	555			0	ENSG00000112499	NA	NA	NA	FALSE	NA
O15245	SLC22A1 OCT1	554			0	ENSG00000175003	NA	NA	NA	FALSE	NA
O15247	CLIC2	247	REGION 1..96; /note="Required for insertion into the membrane"; /evidence="ECO:0000250"; REGION 1..94; /note="N-terminal"; REGION 95..106; /note="Joint loop"; REGION 107..247; /note="C-terminal"; REGION 151..171; /note="Foot loop"	DOMAIN 99..239; /note="GST C-terminal"	0	ENSG00000155962	NA	NA	NA	FALSE	NA
O15254	ACOX3 BRCOX PRCOX	700			0	ENSG00000087008	NA	NA	NA	FALSE	NA
O15258	RER1	196			0	ENSG00000157916	NA	NA	NA	FALSE	NA
O15259	NPHP1 NPH1	732	REGION 103..153; /note="Disordered"; /evidence="ECO:0000256|SAM:MobiDB-lite"; REGION 205..244; /note="Disordered"; /evidence="ECO:0000256|SAM:MobiDB-lite"	DOMAIN 152..212; /note="SH3"; /evidence="ECO:0000255|PROSITE-ProRule:PRU00192"	0.121585	ENSG00000144061	103205	153244	50,39	FALSE	50
O15260	SURF4 SURF-4	269			0	ENSG00000280951	NA	NA	NA	FALSE	NA
O15263	DEFB4A DEFB102 DEFB2 DEFB4; DEFB4B	64	REGION 33..48; /note="Phosphatidylinositol 4,5-bisphosphate (PIP2) binding"; /evidence="ECO:0000269|PubMed:30050988"		0	ENSG00000285433	NA	NA	NA	FALSE	NA
O15264	MAPK13 PRKM13 SAPK4	365		DOMAIN 25..308; /note="Protein kinase"; /evidence="ECO:0000255|PROSITE-ProRule:PRU00159"	0	ENSG00000156711	NA	NA	NA	FALSE	NA
O15265	ATXN7 SCA7	892	REGION 1..74; /note="Disordered"; /evidence="ECO:0000256|SAM:MobiDB-lite"; REGION 195..247; /note="Disordered"; /evidence="ECO:0000256|SAM:MobiDB-lite"; REGION 298..328; /note="Disordered"; /evidence="ECO:0000256|SAM:MobiDB-lite"; REGION 389..505; /note="Disordered"; /evidence="ECO:0000256|SAM:MobiDB-lite"; REGION 616..730; /note="Disordered"; /evidence="ECO:0000256|SAM:MobiDB-lite"; REGION 818..…	DOMAIN 334..401; /note="SCA7"; /evidence="ECO:0000255|PROSITE-ProRule:PRU00838"	0.514574	ENSG00000163635	1.1953e+15	7.42473e+16	73,52,30,116,114,74	TRUE	116
O15266	SHOX PHOG	292	REGION 1..34; /note="Disordered"; /evidence="ECO:0000256|SAM:MobiDB-lite"; REGION 100..119; /note="Disordered"; /evidence="ECO:0000256|SAM:MobiDB-lite"		0.178082	ENSG00000185960	1100	34119	33,19	FALSE	33
O15269	SPTLC1 LCB1	473	REGION 1..66; /note="Interaction with SPTLC2"; /evidence="ECO:0000269|PubMed:33558762"		0	ENSG00000090054	NA	NA	NA	FALSE	NA
O15270	SPTLC2 KIAA0526 LCB2	562			0	ENSG00000100596	NA	NA	NA	FALSE	NA
O15273	TCAP	167	REGION 144..167; /note="Disordered"; /evidence="ECO:0000256|SAM:MobiDB-lite"		0.137725	ENSG00000173991	144	167	23	FALSE	23
O15287	FANCG XRCC9	622			0	ENSG00000221829	NA	NA	NA	FALSE	NA
O15294	OGT	1046	REGION 991..1010; /note="Required for phosphatidylinositol 3,4,5-triphosphate binding"; /evidence="ECO:0000250|UniProtKB:P56558"		0	ENSG00000147162	NA	NA	NA	TRUE	NA
O15296	ALOX15B	676		DOMAIN 2..124; /note="PLAT"; /evidence="ECO:0000255|PROSITE-ProRule:PRU00152"; DOMAIN 125..676; /note="Lipoxygenase"; /evidence="ECO:0000255|PROSITE-ProRule:PRU00726"	0	ENSG00000179593	NA	NA	NA	FALSE	NA
O15297	PPM1D WIP1	605	REGION 1..101; /note="Interaction with CHEK1"; /evidence="ECO:0000269|PubMed:15870257"; REGION 28..90; /note="Disordered"; /evidence="ECO:0000256|SAM:MobiDB-lite"; REGION 516..591; /note="Disordered"; /evidence="ECO:0000256|SAM:MobiDB-lite"	DOMAIN 8..375; /note="PPM-type phosphatase"; /evidence="ECO:0000255|PROSITE-ProRule:PRU01082"	0.226446	ENSG00000170836	28516	90591	62,75	FALSE	75
O15303	GRM6 GPRC1F MGLUR6	877	REGION 856..877; /note="Disordered"; /evidence="ECO:0000256|SAM:MobiDB-lite"		0.0239453	ENSG00000113262	856	877	21	FALSE	21
O15304	SIVA1 SIVA	175	REGION 36..55; /note="Interaction with BCL2L1 isoform Bcl-x(L) and inhibition of BCL2L1 anti-apoptotic activity"; REGION 105..123; /note="Interaction with coxsackievirus B3 VP2"		0	ENSG00000184990	NA	NA	NA	FALSE	NA
O15305	PMM2	246			0	ENSG00000140650	NA	NA	NA	FALSE	NA
O15315	RAD51B RAD51L1 REC2	384	REGION 1..75; /note="Interaction with RAD51C"		0	ENSG00000182185	NA	NA	NA	FALSE	NA
O15318	POLR3G	223	REGION 110..223; /note="Disordered"; /evidence="ECO:0000256|SAM:MobiDB-lite"		0.506726	ENSG00000113356	110	223	113	FALSE	113
O15327	INPP4B	924	REGION 1..24; /note="Disordered"; /evidence="ECO:0000256|SAM:MobiDB-lite"; REGION 481..516; /note="Disordered"; /evidence="ECO:0000256|SAM:MobiDB-lite"; REGION 546..570; /note="Disordered"; /evidence="ECO:0000256|SAM:MobiDB-lite"	DOMAIN 23..165; /note="C2"; /evidence="ECO:0000255|PROSITE-ProRule:PRU00041"	0.0887446	ENSG00000109452	1481546	24516570	23,35,24	FALSE	35
O15342	ATP6V0E1 ATP6H ATP6V0E	81			0	ENSG00000113732	NA	NA	NA	FALSE	NA
O15344	MID1 FXY RNF59 TRIM18 XPRF	667	REGION 471..524; /note="Disordered"; /evidence="ECO:0000256|SAM:MobiDB-lite"	DOMAIN 320..379; /note="COS"; /evidence="ECO:0000255|PROSITE-ProRule:PRU00586"; DOMAIN 381..484; /note="Fibronectin type-III"; /evidence="ECO:0000255|PROSITE-ProRule:PRU00316"; DOMAIN 482..659; /note="B30.2/SPRY"; /evidence="ECO:0000255|PROSITE-ProRule:PRU00548"	0.0794603	ENSG00000101871	471	524	53	FALSE	53
O15347	HMGB3 HMG2A HMG4	200	REGION 71..97; /note="Disordered"; /evidence="ECO:0000256|SAM:MobiDB-lite"; REGION 161..200; /note="Disordered"; /evidence="ECO:0000256|SAM:MobiDB-lite"		0.325	ENSG00000029993	71161	97200	26,39	FALSE	39
O15350	TP73 P73	636	REGION 1..46; /note="Transactivation"; /evidence="ECO:0000250"; REGION 78..104; /note="Disordered"; /evidence="ECO:0000256|SAM:MobiDB-lite"; REGION 131..310; /note="DNA-binding"; /evidence="ECO:0000255"; REGION 314..345; /note="Disordered"; /evidence="ECO:0000256|SAM:MobiDB-lite"; REGION 345..386; /note="Oligomerization"; /evidence="ECO:0000255"; REGION 345..380; /note="Interaction with HIPK2"; /…	DOMAIN 485..551; /note="SAM"	0.0896226	ENSG00000078900	78314	104345	26,31	FALSE	31
O15353	FOXN1 RONU WHN	648	REGION 1..105; /note="Disordered"; /evidence="ECO:0000256|SAM:MobiDB-lite"; REGION 392..445; /note="Disordered"; /evidence="ECO:0000256|SAM:MobiDB-lite"; REGION 458..508; /note="Disordered"; /evidence="ECO:0000256|SAM:MobiDB-lite"; REGION 623..648; /note="Disordered"; /evidence="ECO:0000256|SAM:MobiDB-lite"		0.358025	ENSG00000109101	1392458623	105445508648	104,53,50,25	FALSE	104
O15354	GPR37	613	REGION 80..138; /note="Disordered"; /evidence="ECO:0000256|SAM:MobiDB-lite"; REGION 152..172; /note="Disordered"; /evidence="ECO:0000256|SAM:MobiDB-lite"		0.127243	ENSG00000170775	80152	138172	58,20	FALSE	58
O15355	PPM1G PPM1C	546	REGION 116..139; /note="Disordered"; /evidence="ECO:0000256|SAM:MobiDB-lite"; REGION 161..328; /note="Disordered"; /evidence="ECO:0000256|SAM:MobiDB-lite"; REGION 512..546; /note="Disordered"; /evidence="ECO:0000256|SAM:MobiDB-lite"	DOMAIN 26..505; /note="PPM-type phosphatase"; /evidence="ECO:0000255|PROSITE-ProRule:PRU01082"	0.410256	ENSG00000115241	116161512	139328546	23,167,34	TRUE	167
O15357	INPPL1 SHIP2	1258	REGION 119..180; /note="Disordered"; /evidence="ECO:0000256|SAM:MobiDB-lite"; REGION 897..1118; /note="Disordered"; /evidence="ECO:0000256|SAM:MobiDB-lite"	DOMAIN 21..117; /note="SH2"; /evidence="ECO:0000255|PROSITE-ProRule:PRU00191"; DOMAIN 1196..1258; /note="SAM"; /evidence="ECO:0000255|PROSITE-ProRule:PRU00184"	0.224165	ENSG00000165458	119897	1801118	61221	FALSE	221
O15360	FANCA FAA FACA FANCH	1455			0	ENSG00000187741	NA	NA	NA	FALSE	NA
O15371	EIF3D EIF3S7	548	REGION 285..299; /note="RNA gate"; /evidence="ECO:0000250|UniProtKB:K7IM66"; REGION 523..548; /note="Disordered"; /evidence="ECO:0000256|SAM:MobiDB-lite"		0.0456204	ENSG00000100353	523	548	25	FALSE	25
O15372	EIF3H EIF3S3	352	REGION 1..34; /note="Disordered"; /evidence="ECO:0000256|SAM:MobiDB-lite"; REGION 265..310; /note="Disordered"; /evidence="ECO:0000256|SAM:MobiDB-lite"	DOMAIN 39..173; /note="MPN"; /evidence="ECO:0000255|PROSITE-ProRule:PRU01182"	0.221591	ENSG00000147677	1265	34310	33,45	FALSE	45
O15374	SLC16A4 MCT4 MCT5	487	REGION 206..250; /note="Disordered"; /evidence="ECO:0000256|SAM:MobiDB-lite"		0.0903491	ENSG00000168679	206	250	44	FALSE	44
O15379	HDAC3	428	REGION 3..316; /note="Histone deacetylase"; REGION 388..428; /note="Disordered"; /evidence="ECO:0000256|SAM:MobiDB-lite"		0.0934579	ENSG00000171720	388	428	40	TRUE	40
O15381	NVL NVL2	856	REGION 1..220; /note="Interaction with RPL5"; /evidence="ECO:0000269|PubMed:15469983"; REGION 84..175; /note="Disordered"; /evidence="ECO:0000256|SAM:MobiDB-lite"; REGION 197..236; /note="Disordered"; /evidence="ECO:0000256|SAM:MobiDB-lite"; REGION 267..474; /note="Interaction with WDR74"; /evidence="ECO:0000269|PubMed:28416111"; REGION 496..523; /note="Disordered"; /evidence="ECO:0000256|SAM:Mob…		0.183411	ENSG00000143748	84197496	175236523	91,39,27	FALSE	91
O15382	BCAT2 BCATM BCT2 ECA40	392			0	ENSG00000105552	NA	NA	NA	FALSE	NA
O15389	SIGLEC5 CD33L2 OBBP2	551	REGION 189..210; /note="Disordered"; /evidence="ECO:0000256|SAM:MobiDB-lite"; REGION 469..551; /note="Disordered"; /evidence="ECO:0000256|SAM:MobiDB-lite"	DOMAIN 19..136; /note="Ig-like V-type"; DOMAIN 146..229; /note="Ig-like C2-type 1"; DOMAIN 236..330; /note="Ig-like C2-type 2"	0.186933	ENSG00000268500	189469	210551	21,82	FALSE	82
O15391	YY2 ZNF631	372	REGION 32..102; /note="Mediates transcriptional activation"; REGION 126..172; /note="Disordered"; /evidence="ECO:0000256|SAM:MobiDB-lite"; REGION 186..210; /note="Disordered"; /evidence="ECO:0000256|SAM:MobiDB-lite"; REGION 237..372; /note="Mediates transcriptional repression"		0.188172	ENSG00000230797	126186	172210	46,24	FALSE	46
O15392	BIRC5 API4 IAP4	142			0	ENSG00000089685	NA	NA	NA	FALSE	NA
O15393	TMPRSS2 PRSS10	492		DOMAIN 112..149; /note="LDL-receptor class A"; /evidence="ECO:0000255|PROSITE-ProRule:PRU00124"; DOMAIN 150..242; /note="SRCR"; /evidence="ECO:0000255|PROSITE-ProRule:PRU00196"; DOMAIN 256..489; /note="Peptidase S1"; /evidence="ECO:0000255|PROSITE-ProRule:PRU00274"	0	ENSG00000184012	NA	NA	NA	FALSE	NA
O15394	NCAM2 NCAM21	837	REGION 764..818; /note="Disordered"; /evidence="ECO:0000256|SAM:MobiDB-lite"	DOMAIN 21..108; /note="Ig-like C2-type 1"; DOMAIN 113..202; /note="Ig-like C2-type 2"; DOMAIN 208..297; /note="Ig-like C2-type 3"; DOMAIN 302..396; /note="Ig-like C2-type 4"; DOMAIN 401..491; /note="Ig-like C2-type 5"; DOMAIN 498..591; /note="Fibronectin type-III 1"; /evidence="ECO:0000255|PROSITE-ProRule:PRU00316"; DOMAIN 593..688; /note="Fibronectin type-III 2"; /evidence="ECO:0000255|PROSITE-P…	0.0645161	ENSG00000154654	764	818	54	FALSE	54
O15397	IPO8 RANBP8	1037	REGION 886..934; /note="Disordered"; /evidence="ECO:0000256|SAM:MobiDB-lite"	DOMAIN 22..102; /note="Importin N-terminal"; /evidence="ECO:0000255|PROSITE-ProRule:PRU00115"	0.0462874	ENSG00000133704	886	934	48	FALSE	48
O15399	GRIN2D GluN2D NMDAR2D	1336	REGION 631..650; /note="Pore-forming"; /evidence="ECO:0000250|UniProtKB:Q00960"; REGION 900..934; /note="Disordered"; /evidence="ECO:0000256|SAM:MobiDB-lite"; REGION 981..1123; /note="Disordered"; /evidence="ECO:0000256|SAM:MobiDB-lite"; REGION 1225..1336; /note="Disordered"; /evidence="ECO:0000256|SAM:MobiDB-lite"		0.21482	ENSG00000105464	9009811225	93411231336	34142111	FALSE	142
O15400	STX7	261	REGION 129..148; /note="Disordered"; /evidence="ECO:0000256|SAM:MobiDB-lite"	DOMAIN 165..227; /note="t-SNARE coiled-coil homology"; /evidence="ECO:0000255|PROSITE-ProRule:PRU00202"	0.0727969	ENSG00000079950	129	148	19	FALSE	19
O15405	TOX3 CAGF9 TNRC9	576	REGION 189..258; /note="Disordered"; /evidence="ECO:0000256|SAM:MobiDB-lite"; REGION 422..443; /note="Disordered"; /evidence="ECO:0000256|SAM:MobiDB-lite"; REGION 519..563; /note="Disordered"; /evidence="ECO:0000256|SAM:MobiDB-lite"		0.232639	ENSG00000103460	189422519	258443563	69,21,44	FALSE	69
O15409	FOXP2 CAGH44 TNRC10	715	REGION 1..46; /note="Disordered"; /evidence="ECO:0000256|SAM:MobiDB-lite"; REGION 281..339; /note="Disordered"; /evidence="ECO:0000256|SAM:MobiDB-lite"; REGION 388..409; /note="Leucine-zipper"; REGION 422..426; /note="CTBP1-binding"; /evidence="ECO:0000250"; REGION 438..465; /note="Disordered"; /evidence="ECO:0000256|SAM:MobiDB-lite"; REGION 649..668; /note="Disordered"; /evidence="ECO:0000256|SA…		0.26014	ENSG00000128573	1281438649678	46339465668715	45,58,27,19,37	TRUE	58
O15427	SLC16A3 MCT3 MCT4	465	REGION 419..438; /note="Disordered"; /evidence="ECO:0000256|SAM:MobiDB-lite"; REGION 423..441; /note="Basolateral sorting signal"; /evidence="ECO:0000269|PubMed:21199217"; REGION 441..465; /note="Basolateral sorting signal"; /evidence="ECO:0000269|PubMed:21199217"		0.0408602	ENSG00000141526	419	438	19	FALSE	19
O15431	SLC31A1 COPT1 CTR1	190	REGION 1..35; /note="Disordered"; /evidence="ECO:0000256|SAM:MobiDB-lite"		0.178947	ENSG00000136868	1	35	34	FALSE	34
O15432	SLC31A2 COPT2 CTR2	143			0	ENSG00000136867	NA	NA	NA	FALSE	NA
O15438	ABCC3 CMOAT2 MLP2 MRP3	1527	REGION 910..932; /note="Disordered"; /evidence="ECO:0000256|SAM:MobiDB-lite"	DOMAIN 311..594; /note="ABC transmembrane type-1 1"; /evidence="ECO:0000255|PROSITE-ProRule:PRU00441"; DOMAIN 629..851; /note="ABC transporter 1"; /evidence="ECO:0000255|PROSITE-ProRule:PRU00434"; DOMAIN 971..1252; /note="ABC transmembrane type-1 2"; /evidence="ECO:0000255|PROSITE-ProRule:PRU00441"; DOMAIN 1291..1523; /note="ABC transporter 2"; /evidence="ECO:0000255|PROSITE-ProRule:PRU00434"	0.0144073	ENSG00000108846	910	932	22	FALSE	22
O15439	ABCC4 MOATB MRP4	1325	REGION 657..688; /note="Disordered"; /evidence="ECO:0000256|SAM:MobiDB-lite"	DOMAIN 92..377; /note="ABC transmembrane type-1 1"; /evidence="ECO:0000255|PROSITE-ProRule:PRU00441"; DOMAIN 410..633; /note="ABC transporter 1"; /evidence="ECO:0000255|PROSITE-ProRule:PRU00434"; DOMAIN 714..1005; /note="ABC transmembrane type-1 2"; /evidence="ECO:0000255|PROSITE-ProRule:PRU00441"; DOMAIN 1041..1274; /note="ABC transporter 2"; /evidence="ECO:0000255|PROSITE-ProRule:PRU00434"	0.0233962	ENSG00000125257	657	688	31	FALSE	31
O15440	ABCC5 MRP5	1437	REGION 15..41; /note="Disordered"; /evidence="ECO:0000256|SAM:MobiDB-lite"; REGION 501..538; /note="Disordered"; /evidence="ECO:0000256|SAM:MobiDB-lite"; REGION 794..827; /note="Disordered"; /evidence="ECO:0000256|SAM:MobiDB-lite"	DOMAIN 179..459; /note="ABC transmembrane type-1 1"; /evidence="ECO:0000255|PROSITE-ProRule:PRU00441"; DOMAIN 562..783; /note="ABC transporter 1"; /evidence="ECO:0000255|PROSITE-ProRule:PRU00434"; DOMAIN 859..1155; /note="ABC transmembrane type-1 2"; /evidence="ECO:0000255|PROSITE-ProRule:PRU00441"; DOMAIN 1193..1427; /note="ABC transporter 2"; /evidence="ECO:0000255|PROSITE-ProRule:PRU00434"	0.0668058	ENSG00000114770	15501794	41538827	26,37,33	FALSE	37
O15444	CCL25 SCYA25 TECK	150			0	ENSG00000131142	NA	NA	NA	FALSE	NA
O15446	POLR1G ASE1 CAST CD3EAP PAF49	510	REGION 1..31; /note="Disordered"; /evidence="ECO:0000256|SAM:MobiDB-lite"; REGION 120..143; /note="Disordered"; /evidence="ECO:0000256|SAM:MobiDB-lite"; REGION 203..510; /note="Disordered"; /evidence="ECO:0000256|SAM:MobiDB-lite"		0.705882	ENSG00000117877	1120203	31143510	30,23,307	FALSE	307
O15455	TLR3	904		DOMAIN 24..51; /note="LRRNT"; DOMAIN 645..698; /note="LRRCT"; DOMAIN 754..897; /note="TIR"; /evidence="ECO:0000255|PROSITE-ProRule:PRU00204"	0	ENSG00000164342	NA	NA	NA	FALSE	NA
O15457	MSH4	936	REGION 1..83; /note="Disordered"; /evidence="ECO:0000256|SAM:MobiDB-lite"; REGION 103..133; /note="Disordered"; /evidence="ECO:0000256|SAM:MobiDB-lite"		0.119658	ENSG00000057468	1103	83133	82,30	FALSE	82
O15460	P4HA2 UNQ290/PRO330	535		DOMAIN 412..520; /note="Fe2OG dioxygenase"; /evidence="ECO:0000255|PROSITE-ProRule:PRU00805"	0	ENSG00000072682	NA	NA	NA	FALSE	NA
O15466	ST8SIA5 SIAT8E	376			0	ENSG00000101638	NA	NA	NA	FALSE	NA
O15467	CCL16 ILINCK NCC4 SCYA16	120			0	ENSG00000275095	NA	NA	NA	FALSE	NA
O15479	MAGEB2	319	REGION 1..112; /note="Disordered"; /evidence="ECO:0000256|SAM:MobiDB-lite"	DOMAIN 111..310; /note="MAGE"; /evidence="ECO:0000255|PROSITE-ProRule:PRU00127"	0.347962	ENSG00000099399	1	112	111	FALSE	111
O15481	MAGEB4	346	REGION 1..107; /note="Disordered"; /evidence="ECO:0000256|SAM:MobiDB-lite"; REGION 311..346; /note="Disordered"; /evidence="ECO:0000256|SAM:MobiDB-lite"	DOMAIN 109..307; /note="MAGE"; /evidence="ECO:0000255|PROSITE-ProRule:PRU00127"	0.407514	ENSG00000120289	1311	107346	106,35	FALSE	106
O15484	CAPN5 NCL3	640	REGION 344..496; /note="Domain III"	DOMAIN 26..343; /note="Calpain catalytic"; /evidence="ECO:0000255|PROSITE-ProRule:PRU00239"; DOMAIN 499..614; /note="C2"; /evidence="ECO:0000255|PROSITE-ProRule:PRU00041"	0	ENSG00000149260	NA	NA	NA	FALSE	NA
O15488	GYG2	501			0	ENSG00000056998	NA	NA	NA	FALSE	NA
O15492	RGS16 RGSR	202		DOMAIN 65..181; /note="RGS"; /evidence="ECO:0000255|PROSITE-ProRule:PRU00171"	0	ENSG00000143333	NA	NA	NA	FALSE	NA
O15496	PLA2G10	165			0	ENSG00000276870	NA	NA	NA	FALSE	NA
O15498	YKT6	198		DOMAIN 8..126; /note="Longin"; /evidence="ECO:0000255|PROSITE-ProRule:PRU00231"; DOMAIN 138..198; /note="v-SNARE coiled-coil homology"; /evidence="ECO:0000255|PROSITE-ProRule:PRU00290"	0	ENSG00000106636	NA	NA	NA	FALSE	NA
O15499	GSC2 GSCL	205	REGION 33..58; /note="Disordered"; /evidence="ECO:0000256|SAM:MobiDB-lite"; REGION 185..205; /note="Disordered"; /evidence="ECO:0000256|SAM:MobiDB-lite"		0.219512	ENSG00000063515	33185	58205	25,20	FALSE	25
O15503	INSIG1	277	REGION 51..73; /note="Disordered"; /evidence="ECO:0000256|SAM:MobiDB-lite"		0.0794224	ENSG00000186480	51	73	22	FALSE	22
O15504	NUP42 CG1 NUPL2	423	REGION 24..85; /note="Disordered"; /evidence="ECO:0000256|SAM:MobiDB-lite"; REGION 94..170; /note="Interaction with HIV-1 Vpr"; REGION 365..423; /note="Interaction with GLE1"; /evidence="ECO:0000269|PubMed:16000379"		0.144208	ENSG00000136243	24	85	61	FALSE	61
O15511	ARPC5 ARC16	151	REGION 21..44; /note="Disordered"; /evidence="ECO:0000256|SAM:MobiDB-lite"		0.152318	ENSG00000162704	21	44	23	FALSE	23
O15514	POLR2D	142			0	ENSG00000144231	NA	NA	NA	FALSE	NA
O15516	CLOCK BHLHE8 KIAA0334	846	REGION 371..845; /note="Interaction with NR3C1"; /evidence="ECO:0000250|UniProtKB:O08785"; REGION 392..411; /note="Disordered"; /evidence="ECO:0000256|SAM:MobiDB-lite"; REGION 420..495; /note="Disordered"; /evidence="ECO:0000256|SAM:MobiDB-lite"; REGION 450..570; /note="Interaction with SIRT1"; /evidence="ECO:0000250|UniProtKB:O08785"; REGION 514..564; /note="Implicated in the circadian rhythmici…	DOMAIN 34..84; /note="bHLH"; /evidence="ECO:0000255|PROSITE-ProRule:PRU00981"; DOMAIN 107..177; /note="PAS 1"; /evidence="ECO:0000255|PROSITE-ProRule:PRU00140"; DOMAIN 262..332; /note="PAS 2"; /evidence="ECO:0000255|PROSITE-ProRule:PRU00140"; DOMAIN 336..379; /note="PAC"	0.210402	ENSG00000134852	392420624764811	411495654783846	19,75,30,19,35	TRUE	75
O15519	CFLAR CASH CASP8AP1 CLARP MRIT	480	REGION 1..435; /note="Not proteolytically processed and involved in apoptosis inhibition"; REGION 1..305; /note="Interaction with CASP8 propeptide"; /evidence="ECO:0000269|PubMed:9208847, ECO:0000269|PubMed:9326610"; REGION 1..227; /note="Interaction with FADD"; /evidence="ECO:0000269|PubMed:9208847, ECO:0000269|PubMed:9326610"; REGION 1..195; /note="Interaction with CASP8"; /evidence="ECO:000026…	DOMAIN 1..73; /note="DED 1"; /evidence="ECO:0000255|PROSITE-ProRule:PRU00065"; DOMAIN 92..170; /note="DED 2"; /evidence="ECO:0000255|PROSITE-ProRule:PRU00065"	0	ENSG00000003402	NA	NA	NA	FALSE	NA
O15520	FGF10	208			0	ENSG00000070193	NA	NA	NA	FALSE	NA
O15522	NKX2-8 NKX-2.8 NKX2G NKX2H	239	REGION 1..87; /note="Disordered"; /evidence="ECO:0000256|SAM:MobiDB-lite"		0.359833	ENSG00000136327	1	87	86	FALSE	86
O15523	DDX3Y DBY	660	REGION 1..121; /note="Disordered"; /evidence="ECO:0000256|SAM:MobiDB-lite"; REGION 578..625; /note="Disordered"; /evidence="ECO:0000256|SAM:MobiDB-lite"	DOMAIN 209..401; /note="Helicase ATP-binding"; /evidence="ECO:0000255|PROSITE-ProRule:PRU00541"; DOMAIN 412..573; /note="Helicase C-terminal"; /evidence="ECO:0000255|PROSITE-ProRule:PRU00542"	0.25303	ENSG00000067048	1578	121625	120,47	FALSE	120
O15524	SOCS1 SSI1 TIP3	211	REGION 1..53; /note="Disordered"; /evidence="ECO:0000256|SAM:MobiDB-lite"; REGION 55..66; /note="Kinase inhibitory region (KIR)"; REGION 67..78; /note="Extended SH2 subdomain (ESS)"; REGION 173..182; /note="Interaction with Elongin BC complex"; /evidence="ECO:0000250"	DOMAIN 79..174; /note="SH2"; /evidence="ECO:0000255|PROSITE-ProRule:PRU00191"; DOMAIN 161..210; /note="SOCS box"; /evidence="ECO:0000255|PROSITE-ProRule:PRU00194"	0.246445	ENSG00000185338	1	53	52	FALSE	52
O15525	MAFG	162	REGION 1..24; /note="Disordered"; /evidence="ECO:0000256|SAM:MobiDB-lite"; REGION 53..76; /note="Basic motif"; /evidence="ECO:0000255|PROSITE-ProRule:PRU00978"; REGION 79..93; /note="Leucine-zipper"; /evidence="ECO:0000255|PROSITE-ProRule:PRU00978"	DOMAIN 51..114; /note="bZIP"; /evidence="ECO:0000255|PROSITE-ProRule:PRU00978"	0.141975	ENSG00000197063	1	24	23	FALSE	23
O15527	OGG1 MMH MUTM OGH1	345	REGION 324..345; /note="Disordered"; /evidence="ECO:0000256|SAM:MobiDB-lite"		0.0608696	ENSG00000114026	324	345	21	FALSE	21
O15528	CYP27B1 CYP1ALPHA CYP27B	508			0	ENSG00000111012	NA	NA	NA	FALSE	NA
O15529	GPR42 GPR42P	346	REGION 307..346; /note="Disordered"; /evidence="ECO:0000256|SAM:MobiDB-lite"		0.112717	ENSG00000126251	307	346	39	FALSE	39
O15530	PDPK1 PDK1	556	REGION 26..80; /note="Disordered"; /evidence="ECO:0000256|SAM:MobiDB-lite"; REGION 113..157; /note="PIF-pocket"; /evidence="ECO:0000305|PubMed:22999883"	DOMAIN 82..342; /note="Protein kinase"; /evidence="ECO:0000255|PROSITE-ProRule:PRU00159"; DOMAIN 459..550; /note="PH"	0.0971223	ENSG00000140992	26	80	54	FALSE	54
O15533	TAPBP NGS17 TAPA	448		DOMAIN 292..399; /note="Ig-like C1-type"	0	ENSG00000236490	NA	NA	NA	FALSE	NA
O15534	PER1 KIAA0482 PER RIGUI	1290	REGION 1..151; /note="Interaction with BTRC"; /evidence="ECO:0000269|PubMed:15917222"; REGION 1..134; /note="Disordered"; /evidence="ECO:0000256|SAM:MobiDB-lite"; REGION 508..544; /note="Disordered"; /evidence="ECO:0000256|SAM:MobiDB-lite"; REGION 596..815; /note="Required for phosphorylation by CSNK1E"; /evidence="ECO:0000250"; REGION 646..698; /note="Disordered"; /evidence="ECO:0000256|SAM:Mobi…	DOMAIN 208..275; /note="PAS 1"; /evidence="ECO:0000255|PROSITE-ProRule:PRU00140"; DOMAIN 348..414; /note="PAS 2"; /evidence="ECO:0000255|PROSITE-ProRule:PRU00140"; DOMAIN 422..465; /note="PAC"	0.405426	ENSG00000179094	1.50865e+26	1.34545e+29	133,36,52,23,69,39,41,47,83	FALSE	133
O15535	ZSCAN9 ZNF193 PIG12	394		DOMAIN 52..134; /note="SCAN box"; /evidence="ECO:0000255|PROSITE-ProRule:PRU00187"	0	ENSG00000137185	NA	NA	NA	FALSE	NA
O15537	RS1 XLRS1	224		DOMAIN 63..219; /note="F5/8 type C"; /evidence="ECO:0000255|PROSITE-ProRule:PRU00081"	0	ENSG00000102104	NA	NA	NA	FALSE	NA
O15540	FABP7 BLBP FABPB MRG	132			0	ENSG00000164434	NA	NA	NA	FALSE	NA
O15541	RNF113A RNF113 ZNF183	343	REGION 2..60; /note="Important for interaction with SNRNP200/BRR2"; /evidence="ECO:0000269|PubMed:29144457"; REGION 22..96; /note="Disordered"; /evidence="ECO:0000256|SAM:MobiDB-lite"; REGION 50..61; /note="Important for interaction with CXCR4"; /evidence="ECO:0000269|PubMed:28978524"; REGION 322..343; /note="Disordered"; /evidence="ECO:0000256|SAM:MobiDB-lite"		0.276968	ENSG00000125352	22322	96343	74,21	FALSE	74
O15547	P2RX6 P2RXL1 P2X6	441	REGION 410..441; /note="Disordered"; /evidence="ECO:0000256|SAM:MobiDB-lite"		0.0702948	ENSG00000099957	410	441	31	FALSE	31
O15550	KDM6A UTX	1401	REGION 1..1095; /note="Interaction with SUPT6H"; /evidence="ECO:0000250"; REGION 437..457; /note="Disordered"; /evidence="ECO:0000256|SAM:MobiDB-lite"; REGION 521..541; /note="Disordered"; /evidence="ECO:0000256|SAM:MobiDB-lite"; REGION 624..746; /note="Disordered"; /evidence="ECO:0000256|SAM:MobiDB-lite"; REGION 758..778; /note="Disordered"; /evidence="ECO:0000256|SAM:MobiDB-lite"; REGION 810..8…	DOMAIN 1095..1258; /note="JmjC"; /evidence="ECO:0000255|PROSITE-ProRule:PRU00538"	0.212705	ENSG00000147050	4.37522e+21	4.57542e+21	20,20,122,20,54,26,36	TRUE	122
O15551	CLDN3 C7orf1 CPETR2	220	REGION 219..220; /note="Interactions with TJP1, TJP2 and TJP3"; /evidence="ECO:0000250"		0	ENSG00000165215	NA	NA	NA	FALSE	NA
O15552	FFAR2 FFA2 GPCR43 GPR43	330	REGION 299..330; /note="Disordered"; /evidence="ECO:0000256|SAM:MobiDB-lite"		0.0939394	ENSG00000126262	299	330	31	FALSE	31
O15553	MEFV MEF TRIM20	781	REGION 93..226; /note="Disordered"; /evidence="ECO:0000256|SAM:MobiDB-lite"; REGION 266..280; /note="Interaction with RELA"; /evidence="ECO:0000269|PubMed:18577712"; REGION 270..322; /note="Disordered"; /evidence="ECO:0000256|SAM:MobiDB-lite"; REGION 336..373; /note="Disordered"; /evidence="ECO:0000256|SAM:MobiDB-lite"; REGION 420..582; /note="Required for homotrimerization and induction of pyrop…	DOMAIN 1..92; /note="Pyrin"; /evidence="ECO:0000255|PROSITE-ProRule:PRU00061"; DOMAIN 580..775; /note="B30.2/SPRY"; /evidence="ECO:0000255|PROSITE-ProRule:PRU00548"	0.284251	ENSG00000103313	93270336	226322373	133,52,37	FALSE	133
O15554	KCNN4 IK1 IKCA1 KCA4 SK4	427	REGION 286..347; /note="Calmodulin-binding"		0	ENSG00000104783	NA	NA	NA	FALSE	NA
O43143	DHX15 DBP1 DDX15	795	REGION 1..108; /note="Disordered"; /evidence="ECO:0000256|SAM:MobiDB-lite"	DOMAIN 147..313; /note="Helicase ATP-binding"; /evidence="ECO:0000255|PROSITE-ProRule:PRU00541"; DOMAIN 338..518; /note="Helicase C-terminal"; /evidence="ECO:0000255|PROSITE-ProRule:PRU00542"	0.134591	ENSG00000109606	1	108	107	FALSE	107
O43147	SGSM2 KIAA0397 RUTBC1	1006	REGION 96..120; /note="Disordered"; /evidence="ECO:0000256|SAM:MobiDB-lite"; REGION 205..232; /note="Disordered"; /evidence="ECO:0000256|SAM:MobiDB-lite"; REGION 657..768; /note="Disordered"; /evidence="ECO:0000256|SAM:MobiDB-lite"	DOMAIN 34..191; /note="RUN"; /evidence="ECO:0000255|PROSITE-ProRule:PRU00178"; DOMAIN 566..939; /note="Rab-GAP TBC"; /evidence="ECO:0000255|PROSITE-ProRule:PRU00163"	0.161034	ENSG00000141258	96205657	120232768	24,27,111	FALSE	111
O43148	RNMT KIAA0398	476	REGION 1..146; /note="Disordered"; /evidence="ECO:0000256|SAM:MobiDB-lite"	DOMAIN 167..475; /note="mRNA cap 0 methyltransferase"; /evidence="ECO:0000255|PROSITE-ProRule:PRU00895"	0.304622	ENSG00000101654	1	146	145	FALSE	145
O43149	ZZEF1 KIAA0399	2961	REGION 1..41; /note="Disordered"; /evidence="ECO:0000256|SAM:MobiDB-lite"; REGION 1446..1531; /note="Disordered"; /evidence="ECO:0000256|SAM:MobiDB-lite"; REGION 1994..2078; /note="Disordered"; /evidence="ECO:0000256|SAM:MobiDB-lite"; REGION 2426..2455; /note="Disordered"; /evidence="ECO:0000256|SAM:MobiDB-lite"	DOMAIN 111..146; /note="EF-hand"; /evidence="ECO:0000255|PROSITE-ProRule:PRU00448"; DOMAIN 226..405; /note="DOC"; /evidence="ECO:0000255|PROSITE-ProRule:PRU00614"	0.0803783	ENSG00000074755	1144619942426	41153120782455	40,85,84,29	FALSE	85
O43150	ASAP2 DDEF2 KIAA0400	1006	REGION 288..312; /note="Disordered"; /evidence="ECO:0000256|SAM:MobiDB-lite"; REGION 701..720; /note="Disordered"; /evidence="ECO:0000256|SAM:MobiDB-lite"; REGION 764..916; /note="Disordered"; /evidence="ECO:0000256|SAM:MobiDB-lite"	DOMAIN 305..397; /note="PH"; /evidence="ECO:0000255|PROSITE-ProRule:PRU00145"; DOMAIN 421..543; /note="Arf-GAP"; /evidence="ECO:0000255|PROSITE-ProRule:PRU00288"; DOMAIN 944..1006; /note="SH3"; /evidence="ECO:0000255|PROSITE-ProRule:PRU00192"	0.193837	ENSG00000151693	288701764	312720916	24,19,152	FALSE	152
O43151	TET3 KIAA0401	1795	REGION 142..172; /note="Disordered"; /evidence="ECO:0000256|SAM:MobiDB-lite"; REGION 229..251; /note="Disordered"; /evidence="ECO:0000256|SAM:MobiDB-lite"; REGION 370..396; /note="Disordered"; /evidence="ECO:0000256|SAM:MobiDB-lite"; REGION 408..461; /note="Disordered"; /evidence="ECO:0000256|SAM:MobiDB-lite"; REGION 478..704; /note="Disordered"; /evidence="ECO:0000256|SAM:MobiDB-lite"; REGION 98…		0.246797	ENSG00000187605	1.42229e+26	1.72251e+26	30,22,26,53,226,21,35,30	TRUE	226
O43155	FLRT2 KIAA0405 UNQ232/PRO265	660	REGION 373..413; /note="Disordered"; /evidence="ECO:0000256|SAM:MobiDB-lite"	DOMAIN 36..63; /note="LRRNT"; DOMAIN 310..362; /note="LRRCT"; DOMAIN 419..517; /note="Fibronectin type-III"; /evidence="ECO:0000255|PROSITE-ProRule:PRU00316"	0.0606061	ENSG00000185070	373	413	40	FALSE	40
O43156	TTI1 KIAA0406 SMG10	1089	REGION 826..852; /note="Disordered"; /evidence="ECO:0000256|SAM:MobiDB-lite"		0.0238751	ENSG00000101407	826	852	26	FALSE	26
O43157	PLXNB1 KIAA0407 PLXN5 SEP	2135	REGION 671..829; /note="Disordered"; /evidence="ECO:0000256|SAM:MobiDB-lite"; REGION 849..884; /note="Disordered"; /evidence="ECO:0000256|SAM:MobiDB-lite"; REGION 1883..1908; /note="Disordered"; /evidence="ECO:0000256|SAM:MobiDB-lite"	DOMAIN 20..479; /note="Sema"; /evidence="ECO:0000255|PROSITE-ProRule:PRU00352"; DOMAIN 1070..1160; /note="IPT/TIG 1"; DOMAIN 1162..1249; /note="IPT/TIG 2"; DOMAIN 1252..1375; /note="IPT/TIG 3"	0.102108	ENSG00000164050	6718491883	8298841908	158,35,25	FALSE	158
O43159	RRP8 KIAA0409 NML hucep-1	456	REGION 1..39; /note="Disordered"; /evidence="ECO:0000256|SAM:MobiDB-lite"; REGION 52..231; /note="Disordered"; /evidence="ECO:0000256|SAM:MobiDB-lite"		0.475877	ENSG00000132275	1,52	39231	38179	TRUE	179
O43164	PJA2 KIAA0438 RNF131	708	REGION 1..31; /note="Disordered"; /evidence="ECO:0000256|SAM:MobiDB-lite"; REGION 53..90; /note="Disordered"; /evidence="ECO:0000256|SAM:MobiDB-lite"; REGION 244..317; /note="Disordered"; /evidence="ECO:0000256|SAM:MobiDB-lite"; REGION 425..495; /note="Disordered"; /evidence="ECO:0000256|SAM:MobiDB-lite"; REGION 531..708; /note="Interaction with PRKAR1A, PRKAR2A and PRKAR2B"; /evidence="ECO:00002…		0.329096	ENSG00000198961	1,53,244,425,685	31,90,317,495,708	30,37,73,70,23	FALSE	73
O43166	SIPA1L1 E6TP1 KIAA0440	1804	REGION 1..157; /note="Disordered"; /evidence="ECO:0000256|SAM:MobiDB-lite"; REGION 277..297; /note="Disordered"; /evidence="ECO:0000256|SAM:MobiDB-lite"; REGION 380..401; /note="Disordered"; /evidence="ECO:0000256|SAM:MobiDB-lite"; REGION 1067..1128; /note="Disordered"; /evidence="ECO:0000256|SAM:MobiDB-lite"; REGION 1144..1207; /note="Disordered"; /evidence="ECO:0000256|SAM:MobiDB-lite"; REGION …	DOMAIN 613..830; /note="Rap-GAP"; /evidence="ECO:0000255|PROSITE-ProRule:PRU00165"; DOMAIN 967..1045; /note="PDZ"; /evidence="ECO:0000255|PROSITE-ProRule:PRU00143"	0.29102	ENSG00000197555	1.27738e+30	1.57297e+32	156,20,21,61,63,38,39,96,31	FALSE	156
O43167	ZBTB24 KIAA0441 ZNF450	697	REGION 131..176; /note="Disordered"; /evidence="ECO:0000256|SAM:MobiDB-lite"; REGION 209..254; /note="Disordered"; /evidence="ECO:0000256|SAM:MobiDB-lite"; REGION 652..697; /note="Disordered"; /evidence="ECO:0000256|SAM:MobiDB-lite"	DOMAIN 10..133; /note="BTB"; /evidence="ECO:0000255|PROSITE-ProRule:PRU00037"	0.193687	ENSG00000112365	131209652	176254697	45,45,45	FALSE	45
O43169	CYB5B CYB5M OMB5	150	REGION 1..20; /note="Disordered"; /evidence="ECO:0000256|SAM:MobiDB-lite"	DOMAIN 24..100; /note="Cytochrome b5 heme-binding"; /evidence="ECO:0000255|PROSITE-ProRule:PRU00279"	0.126667	ENSG00000103018	1	20	19	FALSE	19
O43172	PRPF4 PRP4	522	REGION 1..20; /note="Disordered"; /evidence="ECO:0000256|SAM:MobiDB-lite"		0.0363985	ENSG00000136875	1	20	19	FALSE	19
O43173	ST8SIA3 SIAT8C	380			0	ENSG00000177511	NA	NA	NA	FALSE	NA
O43174	CYP26A1 CYP26 P450RAI1	497			0	ENSG00000095596	NA	NA	NA	FALSE	NA
O43175	PHGDH PGDH3	533			0	ENSG00000092621	NA	NA	NA	FALSE	NA
O43181	NDUFS4	175	REGION 151..175; /note="Disordered"; /evidence="ECO:0000256|SAM:MobiDB-lite"		0.137143	ENSG00000164258	151	175	24	FALSE	24
O43182	ARHGAP6 RHOGAP6	974	REGION 1..120; /note="Disordered"; /evidence="ECO:0000256|SAM:MobiDB-lite"; REGION 322..361; /note="Disordered"; /evidence="ECO:0000256|SAM:MobiDB-lite"; REGION 639..672; /note="Disordered"; /evidence="ECO:0000256|SAM:MobiDB-lite"; REGION 709..729; /note="Disordered"; /evidence="ECO:0000256|SAM:MobiDB-lite"; REGION 742..838; /note="Disordered"; /evidence="ECO:0000256|SAM:MobiDB-lite"; REGION 860.…	DOMAIN 401..602; /note="Rho-GAP"; /evidence="ECO:0000255|PROSITE-ProRule:PRU00172"	0.402464	ENSG00000047648	1.32264e+15	1.20362e+17	119,39,33,20,96,85	FALSE	119
O43184	ADAM12 MLTN UNQ346/PRO545	909	REGION 822..862; /note="Disordered"; /evidence="ECO:0000256|SAM:MobiDB-lite"	DOMAIN 214..416; /note="Peptidase M12B"; /evidence="ECO:0000255|PROSITE-ProRule:PRU00276"; DOMAIN 424..510; /note="Disintegrin"; /evidence="ECO:0000255|PROSITE-ProRule:PRU00068"; DOMAIN 656..688; /note="EGF-like"; /evidence="ECO:0000255|PROSITE-ProRule:PRU00076"	0.0440044	ENSG00000148848	822	862	40	FALSE	40
O43186	CRX CORD2	299	REGION 93..155; /note="Disordered"; /evidence="ECO:0000256|SAM:MobiDB-lite"		0.207358	ENSG00000105392	93	155	62	FALSE	62
O43187	IRAK2	625	REGION 111..181; /note="Disordered"; /evidence="ECO:0000256|SAM:MobiDB-lite"; REGION 510..540; /note="Disordered"; /evidence="ECO:0000256|SAM:MobiDB-lite"	DOMAIN 13..94; /note="Death"; DOMAIN 210..489; /note="Protein kinase"; /evidence="ECO:0000255|PROSITE-ProRule:PRU00159"	0.16	ENSG00000134070	111510	181540	70,30	FALSE	70
O43189	PHF1 PCL1	567	REGION 1..31; /note="Disordered"; /evidence="ECO:0000256|SAM:MobiDB-lite"; REGION 333..441; /note="Disordered"; /evidence="ECO:0000256|SAM:MobiDB-lite"; REGION 455..537; /note="Disordered"; /evidence="ECO:0000256|SAM:MobiDB-lite"	DOMAIN 29..86; /note="Tudor"	0.388007	ENSG00000225553	1333455	31441537	30,108,82	FALSE	108
O43193	MLNR GPR38 MTLR MTLR1	412			0	ENSG00000102539	NA	NA	NA	FALSE	NA
O43194	GPR39	453	REGION 255..274; /note="Disordered"; /evidence="ECO:0000256|SAM:MobiDB-lite"; REGION 415..453; /note="Disordered"; /evidence="ECO:0000256|SAM:MobiDB-lite"		0.125828	ENSG00000183840	255415	274453	19,38	FALSE	38
O43196	MSH5	834	REGION 1..44; /note="Disordered"; /evidence="ECO:0000256|SAM:MobiDB-lite"		0.0515588	ENSG00000230293	1	44	43	FALSE	43
O43236	SEPTIN4 C17orf47 PNUTL2 SEP4 SEPT4 hucep-7	478	REGION 1..115; /note="Disordered"; /evidence="ECO:0000256|SAM:MobiDB-lite"; REGION 151..158; /note="G1 motif"; /evidence="ECO:0000255|PROSITE-ProRule:PRU01056"; REGION 208..211; /note="G3 motif"; /evidence="ECO:0000255|PROSITE-ProRule:PRU01056"; REGION 289..292; /note="G4 motif"; /evidence="ECO:0000255|PROSITE-ProRule:PRU01056"; REGION 428..448; /note="Disordered"; /evidence="ECO:0000256|SAM:Mobi…	DOMAIN 141..414; /note="Septin-type G"; /evidence="ECO:0000255|PROSITE-ProRule:PRU01056"	0.280335	ENSG00000108387	1428	115448	114,20	FALSE	114
O43237	DYNC1LI2 DNCLI2 LIC2	492	REGION 187..206; /note="Disordered"; /evidence="ECO:0000256|SAM:MobiDB-lite"; REGION 371..423; /note="Disordered"; /evidence="ECO:0000256|SAM:MobiDB-lite"; REGION 437..492; /note="Disordered"; /evidence="ECO:0000256|SAM:MobiDB-lite"		0.256098	ENSG00000135720	187371437	206423492	19,52,55	FALSE	55
O43240	KLK10 NES1 PRSSL1	276		DOMAIN 47..274; /note="Peptidase S1"; /evidence="ECO:0000255|PROSITE-ProRule:PRU00274"	0	ENSG00000129451	NA	NA	NA	FALSE	NA
O43242	PSMD3	534	REGION 1..69; /note="Disordered"; /evidence="ECO:0000256|SAM:MobiDB-lite"; REGION 500..534; /note="Disordered"; /evidence="ECO:0000256|SAM:MobiDB-lite"	DOMAIN 286..465; /note="PCI"; /evidence="ECO:0000255|PROSITE-ProRule:PRU01185"	0.191011	ENSG00000108344	1500	69534	68,34	FALSE	68
O43248	HOXC11 HOX3H	304	REGION 166..237; /note="Disordered"; /evidence="ECO:0000256|SAM:MobiDB-lite"		0.233553	ENSG00000123388	166	237	71	FALSE	71
O43251	RBFOX2 FOX2 HRNBP2 RBM9 RTA	390	REGION 1..127; /note="Disordered"; /evidence="ECO:0000256|SAM:MobiDB-lite"	DOMAIN 121..197; /note="RRM"; /evidence="ECO:0000255|PROSITE-ProRule:PRU00176"	0.323077	ENSG00000277564	1	127	126	FALSE	126
O43252	PAPSS1 ATPSK1 PAPSS	624	REGION 1..225; /note="Adenylyl-sulfate kinase"; /evidence="ECO:0000305|PubMed:15755455, ECO:0000305|PubMed:17276460, ECO:0000305|PubMed:17540769"; REGION 234..624; /note="Sulfate adenylyltransferase"; /evidence="ECO:0000305|PubMed:15755455"		0	ENSG00000138801	NA	NA	NA	FALSE	NA
O43255	SIAH2	324	REGION 1..42; /note="Disordered"; /evidence="ECO:0000256|SAM:MobiDB-lite"; REGION 130..322; /note="SBD"; /evidence="ECO:0000250|UniProtKB:P61092"		0.126543	ENSG00000181788	1	42	41	FALSE	41
O43257	ZNHIT1 CGBP1 ZNFN4A1	154	REGION 1..72; /note="Disordered"; /evidence="ECO:0000256|SAM:MobiDB-lite"; REGION 72..110; /note="Interaction with NR1D2"; /evidence="ECO:0000269|PubMed:17892483"		0.461039	ENSG00000106400	1	72	71	TRUE	71
O43264	ZW10	779	REGION 2..317; /note="Interaction with RINT1"; REGION 2..81; /note="Interaction with ZWINT"		0	ENSG00000086827	NA	NA	NA	FALSE	NA
O43272	PRODH PIG6 POX2 PRODH2	600	REGION 153..182; /note="Disordered"; /evidence="ECO:0000256|SAM:MobiDB-lite"		0.0483333	ENSG00000100033	153	182	29	FALSE	29
O43278	SPINT1 HAI1 UNQ223/PRO256	529		DOMAIN 57..140; /note="MANSC"; /evidence="ECO:0000255|PROSITE-ProRule:PRU00341"; DOMAIN 250..300; /note="BPTI/Kunitz inhibitor 1"; /evidence="ECO:0000255|PROSITE-ProRule:PRU00031"; DOMAIN 334..370; /note="LDL-receptor class A"; /evidence="ECO:0000255|PROSITE-ProRule:PRU00124"; DOMAIN 391..441; /note="BPTI/Kunitz inhibitor 2"; /evidence="ECO:0000255|PROSITE-ProRule:PRU00031"	0	ENSG00000166145	NA	NA	NA	FALSE	NA
O43280	TREH TREA	583			0	ENSG00000118094	NA	NA	NA	FALSE	NA
O43281	EFS CASS3	561	REGION 68..123; /note="Disordered"; /evidence="ECO:0000256|SAM:MobiDB-lite"; REGION 171..215; /note="Disordered"; /evidence="ECO:0000256|SAM:MobiDB-lite"; REGION 240..372; /note="Disordered"; /evidence="ECO:0000256|SAM:MobiDB-lite"; REGION 390..422; /note="Disordered"; /evidence="ECO:0000256|SAM:MobiDB-lite"; REGION 438..488; /note="Divergent helix-loop-helix motif"	DOMAIN 5..68; /note="SH3"; /evidence="ECO:0000255|PROSITE-ProRule:PRU00192"	0.468806	ENSG00000100842	68171240390	123215372422	55,44,132,32	FALSE	132
O43283	MAP3K13 LZK	966	REGION 1..22; /note="Disordered"; /evidence="ECO:0000256|SAM:MobiDB-lite"; REGION 30..49; /note="Disordered"; /evidence="ECO:0000256|SAM:MobiDB-lite"; REGION 90..114; /note="Disordered"; /evidence="ECO:0000256|SAM:MobiDB-lite"; REGION 433..454; /note="Leucine-zipper 1"; REGION 486..507; /note="Leucine-zipper 2"; REGION 534..599; /note="Disordered"; /evidence="ECO:0000256|SAM:MobiDB-lite"; REGION …	DOMAIN 168..409; /note="Protein kinase"; /evidence="ECO:0000255|PROSITE-ProRule:PRU00159"	0.336439	ENSG00000073803	1,30,90,534,611,744,846	22,49,114,599,655,834,908	21,19,24,65,44,90,62	FALSE	90
O43286	B4GALT5	388			0	ENSG00000158470	NA	NA	NA	FALSE	NA
O43290	SART1	800	REGION 1..120; /note="Disordered"; /evidence="ECO:0000256|SAM:MobiDB-lite"; REGION 311..330; /note="Disordered"; /evidence="ECO:0000256|SAM:MobiDB-lite"; REGION 419..497; /note="Disordered"; /evidence="ECO:0000256|SAM:MobiDB-lite"; REGION 571..604; /note="Disordered"; /evidence="ECO:0000256|SAM:MobiDB-lite"		0.31125	ENSG00000175467	1311419571	120330497604	119,19,78,33	FALSE	119
O43291	SPINT2 HAI2 KOP	252	REGION 100..122; /note="Disordered"; /evidence="ECO:0000256|SAM:MobiDB-lite"	DOMAIN 38..88; /note="BPTI/Kunitz inhibitor 1"; /evidence="ECO:0000255|PROSITE-ProRule:PRU00031"; DOMAIN 133..183; /note="BPTI/Kunitz inhibitor 2"; /evidence="ECO:0000255|PROSITE-ProRule:PRU00031"	0.0873016	ENSG00000167642	100	122	22	FALSE	22
O43292	GPAA1 GAA1	621			0	ENSG00000197858	NA	NA	NA	FALSE	NA
O43293	DAPK3 ZIPK	454	REGION 161..204; /note="Activation segment"; /evidence="ECO:0000250|UniProtKB:O96017"; REGION 427..441; /note="Leucine-zipper"; /evidence="ECO:0000303|PubMed:9488481"	DOMAIN 13..275; /note="Protein kinase"; /evidence="ECO:0000255|PROSITE-ProRule:PRU00159"	0	ENSG00000167657	NA	NA	NA	TRUE	NA
O43294	TGFB1I1 ARA55	461	REGION 1..240; /note="Interaction with PTK2B/PYK2"; REGION 1..200; /note="Transcription activation"; /evidence="ECO:0000250"; REGION 1..87; /note="Disordered"; /evidence="ECO:0000256|SAM:MobiDB-lite"; REGION 83..136; /note="Interaction with PTK2/FAK1"; /evidence="ECO:0000250"; REGION 116..152; /note="Disordered"; /evidence="ECO:0000256|SAM:MobiDB-lite"; REGION 172..205; /note="Disordered"; /evide…	DOMAIN 226..285; /note="LIM zinc-binding 1"; /evidence="ECO:0000255|PROSITE-ProRule:PRU00125"; DOMAIN 286..343; /note="LIM zinc-binding 2"; /evidence="ECO:0000255|PROSITE-ProRule:PRU00125"; DOMAIN 344..403; /note="LIM zinc-binding 3"; /evidence="ECO:0000255|PROSITE-ProRule:PRU00125"; DOMAIN 404..461; /note="LIM zinc-binding 4"; /evidence="ECO:0000255|PROSITE-ProRule:PRU00125"	0.336226	ENSG00000140682	1116172	87152205	86,36,33	FALSE	86
O43295	SRGAP3 ARHGAP14 KIAA0411 KIAA1156 MEGAP SRGAP2	1099	REGION 205..225; /note="Disordered"; /evidence="ECO:0000256|SAM:MobiDB-lite"; REGION 471..493; /note="Disordered"; /evidence="ECO:0000256|SAM:MobiDB-lite"; REGION 809..847; /note="Disordered"; /evidence="ECO:0000256|SAM:MobiDB-lite"; REGION 861..911; /note="Disordered"; /evidence="ECO:0000256|SAM:MobiDB-lite"; REGION 926..950; /note="Disordered"; /evidence="ECO:0000256|SAM:MobiDB-lite"; REGION 99…	DOMAIN 19..314; /note="F-BAR"; /evidence="ECO:0000255|PROSITE-ProRule:PRU01077"; DOMAIN 482..670; /note="Rho-GAP"; /evidence="ECO:0000255|PROSITE-ProRule:PRU00172"; DOMAIN 744..803; /note="SH3"; /evidence="ECO:0000255|PROSITE-ProRule:PRU00192"	0.234759	ENSG00000196220	2.05472e+17	2.25494e+18	20,22,38,50,24,104	FALSE	104
O43296	ZNF264 KIAA0412	627	REGION 74..155; /note="Disordered"; /evidence="ECO:0000256|SAM:MobiDB-lite"; REGION 174..194; /note="Disordered"; /evidence="ECO:0000256|SAM:MobiDB-lite"; REGION 605..627; /note="Disordered"; /evidence="ECO:0000256|SAM:MobiDB-lite"	DOMAIN 14..85; /note="KRAB"; /evidence="ECO:0000255|PROSITE-ProRule:PRU00119"	0.196172	ENSG00000083844	74174605	155194627	81,20,22	FALSE	81
O43298	ZBTB43 KIAA0414 ZBTB22B ZNF297B	467	REGION 134..153; /note="Disordered"; /evidence="ECO:0000256|SAM:MobiDB-lite"; REGION 162..225; /note="Disordered"; /evidence="ECO:0000256|SAM:MobiDB-lite"	DOMAIN 33..97; /note="BTB"; /evidence="ECO:0000255|PROSITE-ProRule:PRU00037"	0.175589	ENSG00000169155	134162	153225	19,63	FALSE	63
O43299	AP5Z1 KIAA0415 SPG48	807			0	ENSG00000242802	NA	NA	NA	FALSE	NA
O43300	LRRTM2 KIAA0416 LRRN2	516		DOMAIN 34..61; /note="LRRNT"; DOMAIN 311..362; /note="LRRCT"	0	ENSG00000146006	NA	NA	NA	FALSE	NA
O43303	CCP110 CEP110 CP110 KIAA0419	1012	REGION 1..223; /note="CEP97 binding"; REGION 64..82; /note="Calmodulin-binding"; REGION 67..82; /note="Required for interaction with CEP290"; /evidence="ECO:0000269|PubMed:18694559"; REGION 350..565; /note="Interaction with CEP76"; /evidence="ECO:0000269|PubMed:19460342"; REGION 611..633; /note="Disordered"; /evidence="ECO:0000256|SAM:MobiDB-lite"; REGION 781..821; /note="Calmodulin-binding"; REG…		0.0642292	ENSG00000103540	611949	633992	22,43	FALSE	43
O43306	ADCY6 KIAA0422	1168			0	ENSG00000174233	NA	NA	NA	FALSE	NA
O43307	ARHGEF9 ARHDH9 KIAA0424	516	REGION 100..110; /note="Interaction with GPHN"; /evidence="ECO:0000250"; REGION 453..480; /note="Disordered"; /evidence="ECO:0000256|SAM:MobiDB-lite"	DOMAIN 8..67; /note="SH3"; /evidence="ECO:0000255|PROSITE-ProRule:PRU00192"; DOMAIN 103..287; /note="DH"; /evidence="ECO:0000255|PROSITE-ProRule:PRU00062"; DOMAIN 318..425; /note="PH"; /evidence="ECO:0000255|PROSITE-ProRule:PRU00145"	0.0523256	ENSG00000131089	453	480	27	FALSE	27
O43309	ZSCAN12 KIAA0426 ZNF305 ZNF96	611	REGION 154..175; /note="Disordered"; /evidence="ECO:0000256|SAM:MobiDB-lite"; REGION 198..264; /note="Disordered"; /evidence="ECO:0000256|SAM:MobiDB-lite"	DOMAIN 46..128; /note="SCAN box"; /evidence="ECO:0000255|PROSITE-ProRule:PRU00187"	0.14239	ENSG00000158691	154198	175264	21,66	FALSE	66
O43310	CTIF KIAA0427	598	REGION 1..305; /note="Interaction with NCBP1/CBP80"; /evidence="ECO:0000269|PubMed:19648179"; REGION 1..20; /note="Disordered"; /evidence="ECO:0000256|SAM:MobiDB-lite"; REGION 43..90; /note="Disordered"; /evidence="ECO:0000256|SAM:MobiDB-lite"; REGION 180..336; /note="Disordered"; /evidence="ECO:0000256|SAM:MobiDB-lite"	DOMAIN 376..577; /note="MIF4G"	0.371237	ENSG00000282825	1,43,180	20,90,336	19,47,156	FALSE	156
O43312	MTSS1 KIAA0429 MIM	755	REGION 139..159; /note="Disordered"; /evidence="ECO:0000256|SAM:MobiDB-lite"; REGION 255..305; /note="Disordered"; /evidence="ECO:0000256|SAM:MobiDB-lite"; REGION 327..351; /note="Disordered"; /evidence="ECO:0000256|SAM:MobiDB-lite"; REGION 428..470; /note="Disordered"; /evidence="ECO:0000256|SAM:MobiDB-lite"; REGION 490..513; /note="Disordered"; /evidence="ECO:0000256|SAM:MobiDB-lite"; REGION 56…	DOMAIN 1..250; /note="IMD"; /evidence="ECO:0000255|PROSITE-ProRule:PRU00668"; DOMAIN 727..744; /note="WH2"; /evidence="ECO:0000255|PROSITE-ProRule:PRU00406"	0.464901	ENSG00000170873	1.39255e+17	1.59305e+17	20,50,24,42,23,192	FALSE	192
O43313	ATMIN KIAA0431 ZNF822	823	REGION 28..67; /note="Disordered"; /evidence="ECO:0000256|SAM:MobiDB-lite"; REGION 214..234; /note="Disordered"; /evidence="ECO:0000256|SAM:MobiDB-lite"; REGION 223..442; /note="Required for formation of RAD51 foci"; REGION 268..289; /note="Disordered"; /evidence="ECO:0000256|SAM:MobiDB-lite"; REGION 610..634; /note="Disordered"; /evidence="ECO:0000256|SAM:MobiDB-lite"		0.126367	ENSG00000166454	28214268610	67234289634	39,20,21,24	FALSE	39
O43314	PPIP5K2 HISPPD1 KIAA0433 VIP2	1243	REGION 371..442; /note="Polyphosphoinositide-binding domain"; /evidence="ECO:0000269|PubMed:21222653"; REGION 898..941; /note="Disordered"; /evidence="ECO:0000256|SAM:MobiDB-lite"; REGION 957..1016; /note="Disordered"; /evidence="ECO:0000256|SAM:MobiDB-lite"; REGION 1185..1243; /note="Disordered"; /evidence="ECO:0000256|SAM:MobiDB-lite"		0.128721	ENSG00000145725	8989571185	94110161243	43,59,58	FALSE	59
O43315	AQP9 SSC1	295			0	ENSG00000103569	NA	NA	NA	FALSE	NA
O43316	PAX4	350	REGION 8..64; /note="PAI subdomain"; /evidence="ECO:0000255|PROSITE-ProRule:PRU00381"; REGION 83..131; /note="RED subdomain"; /evidence="ECO:0000255|PROSITE-ProRule:PRU00381"; REGION 153..172; /note="Disordered"; /evidence="ECO:0000256|SAM:MobiDB-lite"; REGION 278..350; /note="Transcription repression"		0.0542857	ENSG00000106331	153	172	19	FALSE	19
O43318	MAP3K7 TAK1	606	REGION 1..300; /note="Interaction with MAPK8IP1"; /evidence="ECO:0000250"; REGION 301..338; /note="Disordered"; /evidence="ECO:0000256|SAM:MobiDB-lite"; REGION 354..391; /note="Disordered"; /evidence="ECO:0000256|SAM:MobiDB-lite"; REGION 443..493; /note="Disordered"; /evidence="ECO:0000256|SAM:MobiDB-lite"	DOMAIN 36..291; /note="Protein kinase"; /evidence="ECO:0000255|PROSITE-ProRule:PRU00159"	0.20462	ENSG00000135341	301354443	338391493	37,37,50	TRUE	50
O43320	FGF16	207			0	ENSG00000196468	NA	NA	NA	FALSE	NA
O43323	DHH	396			0	ENSG00000139549	NA	NA	NA	FALSE	NA
O43324	EEF1E1 AIMP3 P18	174	REGION 2..56; /note="N-terminal"; REGION 57..63; /note="Linker"; REGION 64..152; /note="C-terminal"	DOMAIN 50..173; /note="GST C-terminal"	0	ENSG00000124802	NA	NA	NA	FALSE	NA
O43353	RIPK2 CARDIAK RICK RIP2 UNQ277/PRO314/PRO34092	540	REGION 65..73; /note="Helix alphaC"; /evidence="ECO:0000269|PubMed:28545134"; REGION 167..193; /note="Activation segment (AS)"; /evidence="ECO:0000269|PubMed:28545134"; REGION 338..369; /note="Disordered"; /evidence="ECO:0000256|SAM:MobiDB-lite"	DOMAIN 18..294; /note="Protein kinase"; /evidence="ECO:0000255|PROSITE-ProRule:PRU00159"; DOMAIN 432..524; /note="CARD"; /evidence="ECO:0000255|PROSITE-ProRule:PRU00046"	0.0574074	ENSG00000104312	338	369	31	FALSE	31
O43364	HOXA2 HOX1K	376	REGION 42..93; /note="Disordered"; /evidence="ECO:0000256|SAM:MobiDB-lite"; REGION 198..229; /note="Disordered"; /evidence="ECO:0000256|SAM:MobiDB-lite"; REGION 257..279; /note="Disordered"; /evidence="ECO:0000256|SAM:MobiDB-lite"		0.276596	ENSG00000105996	42198257	93229279	51,31,22	FALSE	51
O43365	HOXA3 HOX1E	443	REGION 75..147; /note="Disordered"; /evidence="ECO:0000256|SAM:MobiDB-lite"; REGION 159..196; /note="Disordered"; /evidence="ECO:0000256|SAM:MobiDB-lite"; REGION 247..338; /note="Disordered"; /evidence="ECO:0000256|SAM:MobiDB-lite"; REGION 400..443; /note="Disordered"; /evidence="ECO:0000256|SAM:MobiDB-lite"		0.548533	ENSG00000105997	75159247400	147196338443	72,37,91,43	FALSE	91
O43374	RASA4 CAPRI GAPL KIAA0538	803	REGION 781..803; /note="Disordered"; /evidence="ECO:0000256|SAM:MobiDB-lite"	DOMAIN 1..105; /note="C2 1"; /evidence="ECO:0000255|PROSITE-ProRule:PRU00041"; DOMAIN 116..232; /note="C2 2"; /evidence="ECO:0000255|PROSITE-ProRule:PRU00041"; DOMAIN 302..512; /note="Ras-GAP"; /evidence="ECO:0000255|PROSITE-ProRule:PRU00167"; DOMAIN 566..673; /note="PH"; /evidence="ECO:0000255|PROSITE-ProRule:PRU00145"	0.0273973	ENSG00000105808	781	803	22	FALSE	22
O43379	WDR62 C19orf14	1518	REGION 762..824; /note="Disordered"; /evidence="ECO:0000256|SAM:MobiDB-lite"; REGION 908..935; /note="Disordered"; /evidence="ECO:0000256|SAM:MobiDB-lite"; REGION 962..1055; /note="Disordered"; /evidence="ECO:0000256|SAM:MobiDB-lite"; REGION 1339..1377; /note="Disordered"; /evidence="ECO:0000256|SAM:MobiDB-lite"		0.144928	ENSG00000075702	7629089621339	82493510551377	62,27,93,38	FALSE	93
O43390	HNRNPR HNRPR	633	REGION 1..24; /note="Disordered"; /evidence="ECO:0000256|SAM:MobiDB-lite"; REGION 412..456; /note="Disordered"; /evidence="ECO:0000256|SAM:MobiDB-lite"; REGION 447..567; /note="RNA-binding RGG-box"; REGION 462..497; /note="3 X 11 AA approximate repeats of D-D-Y-Y-G-Y-D-Y-H-D-Y"; REGION 501..633; /note="Disordered"; /evidence="ECO:0000256|SAM:MobiDB-lite"	DOMAIN 165..244; /note="RRM 1"; /evidence="ECO:0000255|PROSITE-ProRule:PRU00176"; DOMAIN 246..328; /note="RRM 2"; /evidence="ECO:0000255|PROSITE-ProRule:PRU00176"; DOMAIN 341..411; /note="RRM 3"; /evidence="ECO:0000255|PROSITE-ProRule:PRU00176"	0.314376	ENSG00000282958	1412501	24456633	23,44,132	FALSE	132
O43395	PRPF3 HPRP3 PRP3	683	REGION 73..135; /note="Disordered"; /evidence="ECO:0000256|SAM:MobiDB-lite"; REGION 153..183; /note="Disordered"; /evidence="ECO:0000256|SAM:MobiDB-lite"; REGION 416..550; /note="Mediates interaction with SART3"; /evidence="ECO:0000269|PubMed:15314151"	DOMAIN 1..87; /note="PWI"; /evidence="ECO:0000255|PROSITE-ProRule:PRU00627"	0.1347	ENSG00000117360	73153	135183	62,30	FALSE	62
O43396	TXNL1 TRP32 TXL TXNL	289		DOMAIN 2..109; /note="Thioredoxin"; DOMAIN 115..285; /note="PITH"; /evidence="ECO:0000255|PROSITE-ProRule:PRU00864"	0	ENSG00000091164	NA	NA	NA	FALSE	NA
O43399	TPD52L2	206	REGION 1..24; /note="Disordered"; /evidence="ECO:0000256|SAM:MobiDB-lite"; REGION 175..206; /note="Disordered"; /evidence="ECO:0000256|SAM:MobiDB-lite"		0.262136	ENSG00000101150	1175	24206	23,31	FALSE	31
O43402	EMC8 C16orf2 C16orf4 COX4AL COX4NB FAM158B NOC4	210		DOMAIN 4..150; /note="MPN"; /evidence="ECO:0000255|PROSITE-ProRule:PRU01182"	0	ENSG00000131148	NA	NA	NA	FALSE	NA
O43405	COCH COCH5B2 UNQ257/PRO294	550	REGION 128..159; /note="Disordered"; /evidence="ECO:0000256|SAM:MobiDB-lite"	DOMAIN 28..121; /note="LCCL"; /evidence="ECO:0000255|PROSITE-ProRule:PRU00123"; DOMAIN 165..346; /note="VWFA 1"; /evidence="ECO:0000255|PROSITE-ProRule:PRU00219"; DOMAIN 367..537; /note="VWFA 2"; /evidence="ECO:0000255|PROSITE-ProRule:PRU00219"	0.0563636	ENSG00000100473	128	159	31	FALSE	31
O43422	THAP12 DAP4 P52RIPK PRKRIR THAP0	761	REGION 116..149; /note="Disordered"; /evidence="ECO:0000256|SAM:MobiDB-lite"		0.043364	ENSG00000137492	116	149	33	FALSE	33
O43424	GRID2 GLURD2	1007	REGION 24..345; /note="Interaction with CBLN1 homotrimer"; /evidence="ECO:0000269|PubMed:27418511"; REGION 921..991; /note="Interaction with AP4M1"; /evidence="ECO:0000250|UniProtKB:Q63226"		0	ENSG00000152208	NA	NA	NA	FALSE	NA
O43426	SYNJ1 KIAA0910	1573	REGION 500..899; /note="Catalytic"; /evidence="ECO:0000255"; REGION 1029..1322; /note="Disordered"; /evidence="ECO:0000256|SAM:MobiDB-lite"; REGION 1341..1360; /note="Disordered"; /evidence="ECO:0000256|SAM:MobiDB-lite"; REGION 1370..1463; /note="Disordered"; /evidence="ECO:0000256|SAM:MobiDB-lite"; REGION 1396..1419; /note="3 X 3 AA repeats of N-P-F"; /evidence="ECO:0000250|UniProtKB:Q62910"; RE…	DOMAIN 119..442; /note="SAC"; /evidence="ECO:0000255|PROSITE-ProRule:PRU00183"; DOMAIN 902..971; /note="RRM"; /evidence="ECO:0000255|PROSITE-ProRule:PRU00176"	0.281627	ENSG00000159082	1.02913e+15	1.32214e+15	293,19,93,38	FALSE	293
O43427	FIBP	364			0	ENSG00000172500	NA	NA	NA	FALSE	NA
O43432	EIF4G3	1585	REGION 1..36; /note="Disordered"; /evidence="ECO:0000256|SAM:MobiDB-lite"; REGION 128..190; /note="Disordered"; /evidence="ECO:0000256|SAM:MobiDB-lite"; REGION 134..162; /note="PABPC1-binding"; REGION 208..232; /note="Disordered"; /evidence="ECO:0000256|SAM:MobiDB-lite"; REGION 305..332; /note="Disordered"; /evidence="ECO:0000256|SAM:MobiDB-lite"; REGION 567..620; /note="Disordered"; /evidence="E…	DOMAIN 755..983; /note="MIF4G"; /evidence="ECO:0000255|PROSITE-ProRule:PRU00698"; DOMAIN 1221..1343; /note="MI"; /evidence="ECO:0000255|PROSITE-ProRule:PRU00698"; DOMAIN 1416..1585; /note="W2"; /evidence="ECO:0000255|PROSITE-ProRule:PRU00695"	0.276341	ENSG00000075151	1.12821e+29	3.61902e+30	35,62,24,27,53,25,20,20,25,147	FALSE	147
O43435	TBX1	398	REGION 23..72; /note="Disordered"; /evidence="ECO:0000256|SAM:MobiDB-lite"		0.123116	ENSG00000184058	23	72	49	FALSE	49
O43439	CBFA2T2 EHT MTGR1	604	REGION 25..105; /note="Disordered"; /evidence="ECO:0000256|SAM:MobiDB-lite"; REGION 107..215; /note="Interaction with PRDM14"; /evidence="ECO:0000250|UniProtKB:O70374"; REGION 229..265; /note="Disordered"; /evidence="ECO:0000256|SAM:MobiDB-lite"; REGION 331..377; /note="Nervy homology region 2 (NHR2)"; /evidence="ECO:0000305"; REGION 397..427; /note="Disordered"; /evidence="ECO:0000256|SAM:MobiDB…	DOMAIN 113..208; /note="TAFH"; /evidence="ECO:0000255|PROSITE-ProRule:PRU00440"	0.336093	ENSG00000078699	25229397547	105265427604	80,36,30,57	FALSE	80
O43447	PPIH CYP20 CYPH	177		DOMAIN 14..176; /note="PPIase cyclophilin-type"; /evidence="ECO:0000255|PROSITE-ProRule:PRU00156"	0	ENSG00000171960	NA	NA	NA	FALSE	NA
O43448	KCNAB3 KCNA3B	404	REGION 1..77; /note="Disordered"; /evidence="ECO:0000256|SAM:MobiDB-lite"		0.188119	ENSG00000170049	1	77	76	FALSE	76
O43451	MGAM MGA MGAML	2753	REGION 41..87; /note="Disordered"; /evidence="ECO:0000256|SAM:MobiDB-lite"; REGION 356..737; /note="Maltase"; /evidence="ECO:0000305|PubMed:18036614"; REGION 1221..1632; /note="Glucoamylase"; /evidence="ECO:0000305|PubMed:22058037"	DOMAIN 88..134; /note="P-type 1"; /evidence="ECO:0000255|PROSITE-ProRule:PRU00779"; DOMAIN 954..1000; /note="P-type 2"; /evidence="ECO:0000255|PROSITE-ProRule:PRU00779"; DOMAIN 1850..1896; /note="P-type 3"; /evidence="ECO:0000255|PROSITE-ProRule:PRU00779"	0.016709	ENSG00000257335	41	87	46	FALSE	46
O43462	MBTPS2 S2P	519	REGION 115..135; /note="Disordered"; /evidence="ECO:0000256|SAM:MobiDB-lite"		0.0385356	ENSG00000012174	115	135	20	FALSE	20
O43463	SUV39H1 KMT1A SUV39H	412	REGION 1..89; /note="Interaction with SIRT1"; REGION 255..377; /note="Mediates interaction with MECOM"; /evidence="ECO:0000250"	DOMAIN 43..101; /note="Chromo"; /evidence="ECO:0000255|PROSITE-ProRule:PRU00053"; DOMAIN 179..240; /note="Pre-SET"; /evidence="ECO:0000255|PROSITE-ProRule:PRU00157"; DOMAIN 243..366; /note="SET"; /evidence="ECO:0000255|PROSITE-ProRule:PRU00190"; DOMAIN 396..412; /note="Post-SET"; /evidence="ECO:0000255|PROSITE-ProRule:PRU00155"	0	ENSG00000101945	NA	NA	NA	TRUE	NA
O43464	HTRA2 OMI PRSS25	458	REGION 166..342; /note="Serine protease"	DOMAIN 364..445; /note="PDZ"; /evidence="ECO:0000255|PROSITE-ProRule:PRU00143"	0	ENSG00000115317	NA	NA	NA	FALSE	NA
O43474	KLF4 EZF GKLF	513	REGION 22..45; /note="Disordered"; /evidence="ECO:0000256|SAM:MobiDB-lite"; REGION 416..513; /note="Interaction with ZNF296"; /evidence="ECO:0000250|UniProtKB:Q60793"; REGION 473..504; /note="Interaction with target DNA"; /evidence="ECO:0000250"		0.0448343	ENSG00000136826	22	45	23	FALSE	23
O43482	OIP5 MIS18B	229		DOMAIN 75..174; /note="Mis18"; /evidence="ECO:0000255|PROSITE-ProRule:PRU01129"	0	ENSG00000104147	NA	NA	NA	FALSE	NA
O43488	AKR7A2 AFAR AFAR1 AKR7	359			0	ENSG00000053371	NA	NA	NA	FALSE	NA
O43490	PROM1 PROML1 MSTP061	865			0	ENSG00000007062	NA	NA	NA	FALSE	NA
O43491	EPB41L2	1005	REGION 1..80; /note="Disordered"; /evidence="ECO:0000256|SAM:MobiDB-lite"; REGION 93..196; /note="Disordered"; /evidence="ECO:0000256|SAM:MobiDB-lite"; REGION 502..610; /note="Hydrophilic"; REGION 611..676; /note="Spectrin--actin-binding"; REGION 652..800; /note="Disordered"; /evidence="ECO:0000256|SAM:MobiDB-lite"; REGION 855..1005; /note="C-terminal (CTD)"	DOMAIN 218..499; /note="FERM"; /evidence="ECO:0000255|PROSITE-ProRule:PRU00084"	0.328358	ENSG00000079819	1,93,652	80196800	79103148	FALSE	148
O43493	TGOLN2 TGN46 TGN51	437	REGION 27..377; /note="Disordered"; /evidence="ECO:0000256|SAM:MobiDB-lite"; REGION 54..249; /note="14 X 14 AA tandem repeats"		0.800915	ENSG00000152291	27	377	350	FALSE	350
O43497	CACNA1G KIAA1123	2377	REGION 1..48; /note="Disordered"; /evidence="ECO:0000256|SAM:MobiDB-lite"; REGION 521..551; /note="Disordered"; /evidence="ECO:0000256|SAM:MobiDB-lite"; REGION 569..600; /note="Disordered"; /evidence="ECO:0000256|SAM:MobiDB-lite"; REGION 699..720; /note="Disordered"; /evidence="ECO:0000256|SAM:MobiDB-lite"; REGION 991..1012; /note="Disordered"; /evidence="ECO:0000256|SAM:MobiDB-lite"; REGION 1047…		0.240639	ENSG00000006283	1.52157e+32	4.85516e+34	47,30,31,21,21,183,39,22,73,105	FALSE	183
O43502	RAD51C RAD51L2	376	REGION 1..126; /note="Required for Holliday junction resolution activity"; REGION 79..136; /note="Interaction with RAD51B, RAD51D and XRCC3"; /evidence="ECO:0000269|PubMed:14704354"		0	ENSG00000108384	NA	NA	NA	FALSE	NA
O43504	LAMTOR5 HBXIP XIP	91			0	ENSG00000134248	NA	NA	NA	FALSE	NA
O43505	B4GAT1 B3GNT1 B3GNT6	415			0	ENSG00000174684	NA	NA	NA	FALSE	NA
O43506	ADAM20	726		DOMAIN 207..400; /note="Peptidase M12B"; /evidence="ECO:0000255|PROSITE-ProRule:PRU00276"; DOMAIN 407..493; /note="Disintegrin"; /evidence="ECO:0000255|PROSITE-ProRule:PRU00068"; DOMAIN 635..663; /note="EGF-like"	0	ENSG00000134007	NA	NA	NA	FALSE	NA
O43508	TNFSF12 APO3L DR3LG UNQ181/PRO207	249	REGION 55..85; /note="Disordered"; /evidence="ECO:0000256|SAM:MobiDB-lite"		0.120482	ENSG00000239697	55	85	30	FALSE	30
O43511	SLC26A4 PDS	780		DOMAIN 535..729; /note="STAS"; /evidence="ECO:0000255|PROSITE-ProRule:PRU00198"	0	ENSG00000091137	NA	NA	NA	FALSE	NA
O43513	MED7 ARC34 CRSP9	233	REGION 187..213; /note="Disordered"; /evidence="ECO:0000256|SAM:MobiDB-lite"		0.111588	ENSG00000155868	187	213	26	FALSE	26
O43516	WIPF1 WASPIP WIP	503	REGION 1..503; /note="Disordered"; /evidence="ECO:0000256|SAM:MobiDB-lite"; REGION 45..48; /note="Binds actin"	DOMAIN 32..49; /note="WH2"; /evidence="ECO:0000255|PROSITE-ProRule:PRU00406"	0.998012	ENSG00000115935	1	503	502	FALSE	502
O43520	ATP8B1 ATPIC FIC1 PFIC	1251	REGION 1..54; /note="Disordered"; /evidence="ECO:0000256|SAM:MobiDB-lite"		0.0423661	ENSG00000081923	1	54	53	FALSE	53
O43521	BCL2L11 BIM	198	REGION 1..72; /note="Disordered"; /evidence="ECO:0000256|SAM:MobiDB-lite"		0.358586	ENSG00000153094	1	72	71	FALSE	71
O43524	FOXO3 FKHRL1 FOXO3A	673	REGION 1..153; /note="Disordered"; /evidence="ECO:0000256|SAM:MobiDB-lite"; REGION 80..108; /note="Required for mitochondrial import"; /evidence="ECO:0000269|PubMed:23283301"; REGION 231..302; /note="Disordered"; /evidence="ECO:0000256|SAM:MobiDB-lite"; REGION 300..673; /note="Mediates interaction with CHUK/IKKA and IKBKB/IKKB"; /evidence="ECO:0000269|PubMed:15084260"; REGION 536..587; /note="Dis…		0.407132	ENSG00000118689	1231536	153302587	152,71,51	FALSE	152
O43525	KCNQ3	872	REGION 1..43; /note="Disordered"; /evidence="ECO:0000256|SAM:MobiDB-lite"; REGION 356..537; /note="Mediates interaction with calmodulin"; /evidence="ECO:0000269|PubMed:27564677"; REGION 575..611; /note="Disordered"; /evidence="ECO:0000256|SAM:MobiDB-lite"; REGION 764..872; /note="Disordered"; /evidence="ECO:0000256|SAM:MobiDB-lite"		0.213303	ENSG00000184156	1575764	43611872	42,36,108	FALSE	108
O43526	KCNQ2	872	REGION 222..323; /note="Mediates interaction with SLC5A3"; /evidence="ECO:0000250|UniProtKB:O88943"; REGION 317..539; /note="Mediates interaction with calmodulin"; /evidence="ECO:0000269|PubMed:27564677"; REGION 402..422; /note="Disordered"; /evidence="ECO:0000256|SAM:MobiDB-lite"; REGION 442..488; /note="Disordered"; /evidence="ECO:0000256|SAM:MobiDB-lite"; REGION 598..619; /note="Disordered"; /…		0.236239	ENSG00000075043	4.02443e+17	4.22489e+17	20,46,21,21,64,34	FALSE	64
O43529	CHST10	356			0	ENSG00000115526	NA	NA	NA	FALSE	NA
O43541	SMAD6 MADH6	496	REGION 1..116; /note="Disordered"; /evidence="ECO:0000256|SAM:MobiDB-lite"; REGION 136..156; /note="Disordered"; /evidence="ECO:0000256|SAM:MobiDB-lite"	DOMAIN 148..275; /note="MH1"; /evidence="ECO:0000255|PROSITE-ProRule:PRU00438"; DOMAIN 331..496; /note="MH2"; /evidence="ECO:0000255|PROSITE-ProRule:PRU00439"	0.272177	ENSG00000137834	1136	116156	115,20	FALSE	115
O43542	XRCC3	346			0	ENSG00000126215	NA	NA	NA	FALSE	NA
O43543	XRCC2	280			0	ENSG00000196584	NA	NA	NA	FALSE	NA
O43548	TGM5 TGMX	720	REGION 470..499; /note="Disordered"; /evidence="ECO:0000256|SAM:MobiDB-lite"		0.0402778	ENSG00000104055	470	499	29	FALSE	29
O43556	SGCE ESG UNQ433/PRO840	437			0	ENSG00000127990	NA	NA	NA	FALSE	NA
O43557	TNFSF14 HVEML LIGHT UNQ391/PRO726	240			0	ENSG00000125735	NA	NA	NA	FALSE	NA
O43559	FRS3	492	REGION 153..173; /note="Disordered"; /evidence="ECO:0000256|SAM:MobiDB-lite"; REGION 338..455; /note="Disordered"; /evidence="ECO:0000256|SAM:MobiDB-lite"; REGION 467..492; /note="Disordered"; /evidence="ECO:0000256|SAM:MobiDB-lite"	DOMAIN 13..115; /note="IRS-type PTB"; /evidence="ECO:0000255|PROSITE-ProRule:PRU00389"	0.329268	ENSG00000137218	153338467	173455492	20,117,25	FALSE	117
O43561	LAT	262	REGION 69..115; /note="Disordered"; /evidence="ECO:0000256|SAM:MobiDB-lite"; REGION 161..164; /note="Interaction with PLCG1"; REGION 200..203; /note="Interaction with GRB2, GRAP2 and PIK3R1"; /evidence="ECO:0000269|PubMed:10811803"; REGION 206..262; /note="Disordered"; /evidence="ECO:0000256|SAM:MobiDB-lite"; REGION 220..223; /note="Interaction with GRB2, GRAP2 and PIK3R1"; /evidence="ECO:0000269…		0.389313	ENSG00000213658	69206	115262	46,56	FALSE	56
O43566	RGS14	566	REGION 19..58; /note="Disordered"; /evidence="ECO:0000256|SAM:MobiDB-lite"; REGION 192..243; /note="Disordered"; /evidence="ECO:0000256|SAM:MobiDB-lite"; REGION 299..425; /note="Necessary for interaction with RABGEF1"; /evidence="ECO:0000250"; REGION 451..490; /note="Disordered"; /evidence="ECO:0000256|SAM:MobiDB-lite"; REGION 530..566; /note="Disordered"; /evidence="ECO:0000256|SAM:MobiDB-lite"	DOMAIN 67..184; /note="RGS"; /evidence="ECO:0000255|PROSITE-ProRule:PRU00171"; DOMAIN 302..373; /note="RBD 1"; /evidence="ECO:0000255|PROSITE-ProRule:PRU00262"; DOMAIN 375..445; /note="RBD 2"; /evidence="ECO:0000255|PROSITE-ProRule:PRU00262"; DOMAIN 498..521; /note="GoLoco"; /evidence="ECO:0000255|PROSITE-ProRule:PRU00097"	0.291519	ENSG00000169220	19192451530	58243490566	39,51,39,36	FALSE	51
O43567	RNF13 RZF	381	REGION 285..381; /note="Disordered"; /evidence="ECO:0000256|SAM:MobiDB-lite"	DOMAIN 65..160; /note="PA"	0.251969	ENSG00000082996	285	381	96	FALSE	96
O43570	CA12	354		DOMAIN 30..289; /note="Alpha-carbonic anhydrase"; /evidence="ECO:0000255|PROSITE-ProRule:PRU01134"	0	ENSG00000074410	NA	NA	NA	FALSE	NA
O43572	AKAP10	662	REGION 1..55; /note="Disordered"; /evidence="ECO:0000256|SAM:MobiDB-lite"; REGION 261..282; /note="Disordered"; /evidence="ECO:0000256|SAM:MobiDB-lite"; REGION 524..548; /note="Disordered"; /evidence="ECO:0000256|SAM:MobiDB-lite"; REGION 634..647; /note="PKA-RII subunit binding"	DOMAIN 125..369; /note="RGS 1"; /evidence="ECO:0000255|PROSITE-ProRule:PRU00171"; DOMAIN 379..505; /note="RGS 2"; /evidence="ECO:0000255|PROSITE-ProRule:PRU00171"	0.149547	ENSG00000108599	1261524	55282548	54,21,24	FALSE	54
O43581	SYT7 PCANAP7	403	REGION 53..106; /note="Disordered"; /evidence="ECO:0000256|SAM:MobiDB-lite"	DOMAIN 135..255; /note="C2 1"; /evidence="ECO:0000255|PROSITE-ProRule:PRU00041"; DOMAIN 266..399; /note="C2 2"; /evidence="ECO:0000255|PROSITE-ProRule:PRU00041"	0.131514	ENSG00000011347	53	106	53	FALSE	53
O43583	DENR DRP1 H14	198	REGION 72..110; /note="Disordered"; /evidence="ECO:0000256|SAM:MobiDB-lite"	DOMAIN 115..182; /note="SUI1"; /evidence="ECO:0000255|PROSITE-ProRule:PRU00200"	0.191919	ENSG00000139726	72	110	38	FALSE	38
O43586	PSTPIP1 CD2BP1	416		DOMAIN 5..264; /note="F-BAR"; /evidence="ECO:0000255|PROSITE-ProRule:PRU01077"; DOMAIN 359..416; /note="SH3"; /evidence="ECO:0000255|PROSITE-ProRule:PRU00192"	0	ENSG00000140368	NA	NA	NA	FALSE	NA
O43592	XPOT	962	REGION 1..385; /note="Necessary for interaction with Ran, nuclear localization and nuclear import"; REGION 443..962; /note="Necessary for tRNA-binding, cytoplasmic localization and nuclear export"		0	ENSG00000184575	NA	NA	NA	FALSE	NA
O43593	HR	1189	REGION 1..40; /note="Disordered"; /evidence="ECO:0000256|SAM:MobiDB-lite"; REGION 236..257; /note="Disordered"; /evidence="ECO:0000256|SAM:MobiDB-lite"; REGION 349..377; /note="Disordered"; /evidence="ECO:0000256|SAM:MobiDB-lite"; REGION 414..480; /note="Disordered"; /evidence="ECO:0000256|SAM:MobiDB-lite"; REGION 505..552; /note="Disordered"; /evidence="ECO:0000256|SAM:MobiDB-lite"; REGION 702..…	DOMAIN 946..1157; /note="JmjC"; /evidence="ECO:0000255|PROSITE-ProRule:PRU00538"	0.20942	ENSG00000168453	1.23635e+15	4.02574e+16	39,21,28,66,47,48	TRUE	66
O43597	SPRY2	315	REGION 1..39; /note="Disordered"; /evidence="ECO:0000256|SAM:MobiDB-lite"; REGION 51..140; /note="Disordered"; /evidence="ECO:0000256|SAM:MobiDB-lite"; REGION 118..315; /note="Required for interaction with CAV1"; /evidence="ECO:0000250|UniProtKB:Q9QXV8"; REGION 178..315; /note="Required for interaction with TESK1"; /evidence="ECO:0000269|PubMed:17974561"	DOMAIN 177..291; /note="SPR"; /evidence="ECO:0000255|PROSITE-ProRule:PRU00572"	0.403175	ENSG00000136158	1,51	39140	38,89	FALSE	89
O43598	DNPH1 C6orf108 RCL	174			0	ENSG00000112667	NA	NA	NA	FALSE	NA
O43602	DCX DBCN LISX	365	REGION 11..31; /note="Disordered"; /evidence="ECO:0000256|SAM:MobiDB-lite"; REGION 275..365; /note="Disordered"; /evidence="ECO:0000256|SAM:MobiDB-lite"	DOMAIN 53..139; /note="Doublecortin 1"; /evidence="ECO:0000255|PROSITE-ProRule:PRU00072"; DOMAIN 180..263; /note="Doublecortin 2"; /evidence="ECO:0000255|PROSITE-ProRule:PRU00072"	0.30137	ENSG00000077279	11275	31365	20,90	FALSE	90
O43603	GALR2 GALNR2	387			0	ENSG00000182687	NA	NA	NA	FALSE	NA
O43609	SPRY1	319	REGION 54..78; /note="Disordered"; /evidence="ECO:0000256|SAM:MobiDB-lite"; REGION 100..160; /note="Disordered"; /evidence="ECO:0000256|SAM:MobiDB-lite"	DOMAIN 183..295; /note="SPR"; /evidence="ECO:0000255|PROSITE-ProRule:PRU00572"	0.263323	ENSG00000164056	54100	78160	24,60	FALSE	60
O43610	SPRY3	288		DOMAIN 154..260; /note="SPR"; /evidence="ECO:0000255|PROSITE-ProRule:PRU00572"	0	ENSG00000168939	NA	NA	NA	FALSE	NA
O43612	HCRT OX PPORX PPOX	131			0	ENSG00000161610	NA	NA	NA	FALSE	NA
O43613	HCRTR1	425	REGION 1..24; /note="Disordered"; /evidence="ECO:0000256|SAM:MobiDB-lite"; REGION 26..41; /note="Required for response to orexin-A"; /evidence="ECO:0000269|PubMed:26950369"		0.0541176	ENSG00000121764	1	24	23	FALSE	23
O43614	HCRTR2	444	REGION 1..20; /note="Disordered"; /evidence="ECO:0000256|SAM:MobiDB-lite"; REGION 33..49; /note="Required for response to orexin-A"; /evidence="ECO:0000269|PubMed:26950369"		0.0427928	ENSG00000137252	1	20	19	FALSE	19
O43615	TIMM44 MIMT44 TIM44	452			0	ENSG00000104980	NA	NA	NA	FALSE	NA
O43617	TRAPPC3 BET3 CDABP0066	180			0	ENSG00000054116	NA	NA	NA	FALSE	NA
O43623	SNAI2 SLUG SLUGH	268	REGION 1..20; /note="SNAG domain"; /evidence="ECO:0000250"; REGION 80..117; /note="Disordered"; /evidence="ECO:0000256|SAM:MobiDB-lite"		0.13806	ENSG00000019549	80	117	37	TRUE	37
O43633	CHMP2A BC2 CHMP2	222	REGION 56..222; /note="Interaction with VPS4B"; REGION 217..222; /note="Interaction with VTA1"		0	ENSG00000130724	NA	NA	NA	FALSE	NA
O43639	NCK2 GRB4	380	REGION 79..102; /note="Disordered"; /evidence="ECO:0000256|SAM:MobiDB-lite"	DOMAIN 2..61; /note="SH3 1"; /evidence="ECO:0000255|PROSITE-ProRule:PRU00192"; DOMAIN 111..170; /note="SH3 2"; /evidence="ECO:0000255|PROSITE-ProRule:PRU00192"; DOMAIN 195..257; /note="SH3 3"; /evidence="ECO:0000255|PROSITE-ProRule:PRU00192"; DOMAIN 285..380; /note="SH2"; /evidence="ECO:0000255|PROSITE-ProRule:PRU00191"	0.0605263	ENSG00000071051	79	102	23	FALSE	23
O43653	PSCA UNQ206/PRO232	114		DOMAIN 12..86; /note="UPAR/Ly6"	0	ENSG00000167653	NA	NA	NA	FALSE	NA
O43660	PLRG1	514	REGION 135..160; /note="Disordered"; /evidence="ECO:0000256|SAM:MobiDB-lite"		0.0486381	ENSG00000171566	135	160	25	FALSE	25
O43663	PRC1	620	REGION 1..341; /note="Dimerization"; REGION 1..303; /note="Required for the interaction with KIF4A"; /evidence="ECO:0000269|PubMed:15297875"; REGION 342..466; /note="Spectrin-fold"; REGION 446..488; /note="Disordered"; /evidence="ECO:0000256|SAM:MobiDB-lite"; REGION 467..620; /note="Unstructured, Arg/Lys rich"; REGION 517..545; /note="Disordered"; /evidence="ECO:0000256|SAM:MobiDB-lite"; REGION 6…		0.145161	ENSG00000198901	446517600	488545620	42,28,20	FALSE	42
O43665	RGS10	181	REGION 1..32; /note="Disordered"; /evidence="ECO:0000256|SAM:MobiDB-lite"; REGION 158..181; /note="Disordered"; /evidence="ECO:0000256|SAM:MobiDB-lite"	DOMAIN 41..156; /note="RGS"; /evidence="ECO:0000255|PROSITE-ProRule:PRU00171"	0.298343	ENSG00000148908	1158	32181	31,23	FALSE	31
O43670	ZNF207 BUGZ	478	REGION 1..92; /note="Microtubule-binding region"; /evidence="ECO:0000269|PubMed:24462186"; REGION 99..157; /note="Disordered"; /evidence="ECO:0000256|SAM:MobiDB-lite"; REGION 238..276; /note="Disordered"; /evidence="ECO:0000256|SAM:MobiDB-lite"; REGION 300..362; /note="Disordered"; /evidence="ECO:0000256|SAM:MobiDB-lite"; REGION 359..391; /note="GLEBS"; /evidence="ECO:0000269|PubMed:24462186, ECO…		0.527197	ENSG00000010244	99238300384	157276362478	58,38,62,94	FALSE	94
O43674	NDUFB5	189			0	ENSG00000136521	NA	NA	NA	FALSE	NA
O43676	NDUFB3	98			0	ENSG00000119013	NA	NA	NA	FALSE	NA
O43678	NDUFA2	99			0	ENSG00000131495	NA	NA	NA	FALSE	NA
O43679	LDB2 CLIM1	373	REGION 244..291; /note="Disordered"; /evidence="ECO:0000256|SAM:MobiDB-lite"; REGION 327..373; /note="Disordered"; /evidence="ECO:0000256|SAM:MobiDB-lite"	DOMAIN 298..337; /note="LIM interaction domain (LID)"; /evidence="ECO:0000255|PROSITE-ProRule:PRU01302"	0.24933	ENSG00000169744	244327	291373	47,46	FALSE	47
O43680	TCF21 BHLHA23 POD1	179	REGION 20..87; /note="Disordered"; /evidence="ECO:0000256|SAM:MobiDB-lite"	DOMAIN 79..131; /note="bHLH"; /evidence="ECO:0000255|PROSITE-ProRule:PRU00981"	0.374302	ENSG00000118526	20	87	67	FALSE	67
O43681	GET3 ARSA ASNA1 TRC40	348			0	ENSG00000198356	NA	NA	NA	FALSE	NA
O43683	BUB1 BUB1L	1085	REGION 1..146; /note="Necessary for kinetochore localization"; REGION 99..132; /note="Necessary for interaction with KNL1"; /evidence="ECO:0000269|PubMed:17981135"; REGION 229..256; /note="Necessary for interaction with BUB3"; REGION 305..333; /note="Disordered"; /evidence="ECO:0000256|SAM:MobiDB-lite"; REGION 458..476; /note="Essential for loading of BUBR1, MAD1L1 and MAD2L1 to kinetochores"; RE…	DOMAIN 11..182; /note="BUB1 N-terminal"; /evidence="ECO:0000255|PROSITE-ProRule:PRU00822"; DOMAIN 787..1085; /note="Protein kinase"; /evidence="ECO:0000255|PROSITE-ProRule:PRU00159"	0.0552995	ENSG00000169679	305538	333570	28,32	TRUE	32
O43684	BUB3	328			0	ENSG00000154473	NA	NA	NA	FALSE	NA
O43687	AKAP7 AKAP15 AKAP18	104	REGION 2..11; /note="Required for membrane localization"; REGION 18..40; /note="Required for apical membrane localization"; REGION 52..65; /note="RII-binding"; REGION 72..104; /note="Disordered"; /evidence="ECO:0000256|SAM:MobiDB-lite"		0.307692	ENSG00000118507	72	104	32	FALSE	32
O43688	PLPP2 LPP2 PPAP2C	288	REGION 117..125; /note="Phosphatase sequence motif I"; /evidence="ECO:0000250|UniProtKB:O34349"; REGION 165..168; /note="Phosphatase sequence motif II"; /evidence="ECO:0000250|UniProtKB:O34349"; REGION 213..224; /note="Phosphatase sequence motif III"; /evidence="ECO:0000250|UniProtKB:O34349"		0	ENSG00000141934	NA	NA	NA	FALSE	NA
O43699	SIGLEC6 CD33L CD33L1 OBBP1	453		DOMAIN 28..123; /note="Ig-like V-type"; DOMAIN 148..231; /note="Ig-like C2-type 1"; DOMAIN 238..333; /note="Ig-like C2-type 2"	0	ENSG00000105492	NA	NA	NA	FALSE	NA
O43704	SULT1B1 ST1B2 SULT1B2	296			0	ENSG00000173597	NA	NA	NA	FALSE	NA
O43707	ACTN4	911	REGION 1..269; /note="Actin-binding"; REGION 12..26; /note="Interaction with VCL"; /evidence="ECO:0000269|PubMed:15988023, ECO:0007744|PDB:1YDI"; REGION 40..61; /note="Interaction with VCL"; /evidence="ECO:0000269|PubMed:15988023, ECO:0007744|PDB:1YDI"; REGION 108..126; /note="Interaction with VCL"; /evidence="ECO:0000269|PubMed:15988023, ECO:0007744|PDB:1YDI"; REGION 177..192; /note="Polyphospho…	DOMAIN 50..154; /note="Calponin-homology (CH) 1"; /evidence="ECO:0000255|PROSITE-ProRule:PRU00044"; DOMAIN 163..269; /note="Calponin-homology (CH) 2"; /evidence="ECO:0000255|PROSITE-ProRule:PRU00044"; DOMAIN 765..800; /note="EF-hand 1"; /evidence="ECO:0000255|PROSITE-ProRule:PRU00448"; DOMAIN 806..841; /note="EF-hand 2"; /evidence="ECO:0000255|PROSITE-ProRule:PRU00448"	0	ENSG00000282844	NA	NA	NA	FALSE	NA
O43708	GSTZ1 MAAI	216		DOMAIN 4..87; /note="GST N-terminal"; DOMAIN 92..212; /note="GST C-terminal"	0	ENSG00000100577	NA	NA	NA	FALSE	NA
O43709	BUD23 MERM1 WBSCR22 HUSSY-03 PP3381	281	REGION 255..281; /note="Disordered"; /evidence="ECO:0000256|SAM:MobiDB-lite"		0.0925267	ENSG00000071462	255	281	26	FALSE	26
O43711	TLX3 HOX11L2	291	REGION 1..56; /note="Disordered"; /evidence="ECO:0000256|SAM:MobiDB-lite"		0.189003	ENSG00000164438	1	56	55	FALSE	55
O43715	TRIAP1 15E1.1 HSPC132	76		DOMAIN 5..55; /note="CHCH"; /evidence="ECO:0000255|PROSITE-ProRule:PRU01150"	0	ENSG00000170855	NA	NA	NA	FALSE	NA
O43716	GATC 15E1.2	136			0	ENSG00000257218	NA	NA	NA	FALSE	NA
O43719	HTATSF1	755	REGION 1..53; /note="Disordered"; /evidence="ECO:0000256|SAM:MobiDB-lite"; REGION 81..122; /note="Disordered"; /evidence="ECO:0000256|SAM:MobiDB-lite"; REGION 259..353; /note="U2AF homology motif (UHM)"; /evidence="ECO:0000269|PubMed:30567737"; REGION 380..415; /note="Disordered"; /evidence="ECO:0000256|SAM:MobiDB-lite"; REGION 381..755; /note="Mediates interaction with the P-TEFb complex"; /evid…	DOMAIN 133..218; /note="RRM 1"; /evidence="ECO:0000255|PROSITE-ProRule:PRU00176"; DOMAIN 264..349; /note="RRM 2"; /evidence="ECO:0000255|PROSITE-ProRule:PRU00176"	0.596026	ENSG00000102241	1,81,380,433	53122415755	52,41,35,322	FALSE	322
O43731	KDELR3 ERD23	214	REGION 47..48; /note="Interaction with the K-D-E-L motif on target proteins"; /evidence="ECO:0000250|UniProtKB:Q5ZKX9"; REGION 159..169; /note="Interaction with the K-D-E-L motif on target proteins"; /evidence="ECO:0000250|UniProtKB:Q5ZKX9"; REGION 204..207; /note="Important for recycling of cargo proteins with the sequence motif K-D-E-L from the Golgi to the endoplasmic reticulum"; /evidence="EC…		0	ENSG00000100196	NA	NA	NA	FALSE	NA
O43734	TRAF3IP2 C6orf2 C6orf4 C6orf5 C6orf6	574	REGION 1..256; /note="Mediates interaction with TRAF6"; /evidence="ECO:0000269|PubMed:12459498"; REGION 1..67; /note="Disordered"; /evidence="ECO:0000256|SAM:MobiDB-lite"; REGION 155..211; /note="Disordered"; /evidence="ECO:0000256|SAM:MobiDB-lite"; REGION 327..403; /note="Disordered"; /evidence="ECO:0000256|SAM:MobiDB-lite"	DOMAIN 409..550; /note="SEFIR"; /evidence="ECO:0000255|PROSITE-ProRule:PRU00867"	0.344948	ENSG00000056972	1155327	67211403	66,56,76	FALSE	76
O43739	CYTH3 ARNO3 GRP1 PSCD3	400	REGION 392..400; /note="C-terminal autoinhibitory region"; /evidence="ECO:0000269|PubMed:23940353"	DOMAIN 77..206; /note="SEC7"; /evidence="ECO:0000255|PROSITE-ProRule:PRU00189"; DOMAIN 264..381; /note="PH"; /evidence="ECO:0000255|PROSITE-ProRule:PRU00145"	0	ENSG00000008256	NA	NA	NA	FALSE	NA
O43741	PRKAB2	272	REGION 1..52; /note="Disordered"; /evidence="ECO:0000256|SAM:MobiDB-lite"		0.1875	ENSG00000131791	1	52	51	TRUE	51
O43745	CHP2 HCA520	196		DOMAIN 26..61; /note="EF-hand 1"; /evidence="ECO:0000255|PROSITE-ProRule:PRU00448"; DOMAIN 71..106; /note="EF-hand 2"; /evidence="ECO:0000305"; DOMAIN 111..146; /note="EF-hand 3"; /evidence="ECO:0000255|PROSITE-ProRule:PRU00448"; DOMAIN 152..187; /note="EF-hand 4"; /evidence="ECO:0000255|PROSITE-ProRule:PRU00448"	0	ENSG00000166869	NA	NA	NA	FALSE	NA
O43747	AP1G1 ADTG CLAPG1	822	REGION 597..628; /note="Disordered"; /evidence="ECO:0000256|SAM:MobiDB-lite"	DOMAIN 702..817; /note="GAE"; /evidence="ECO:0000255|PROSITE-ProRule:PRU00093"	0.0377129	ENSG00000166747	597	628	31	FALSE	31
O43749	OR1F1 OLFMF OR1F10 OR1F4 OR1F5 OR1F6 OR1F7 OR1F8 OR1F9	312			0	ENSG00000168124	NA	NA	NA	FALSE	NA
O43752	STX6	255	REGION 2..168; /note="Required for interaction with VPS51"; /evidence="ECO:0000250|UniProtKB:Q63635"	DOMAIN 163..225; /note="t-SNARE coiled-coil homology"; /evidence="ECO:0000255|PROSITE-ProRule:PRU00202"	0	ENSG00000135823	NA	NA	NA	FALSE	NA
O43759	SYNGR1	233	REGION 194..233; /note="Disordered"; /evidence="ECO:0000256|SAM:MobiDB-lite"	DOMAIN 20..173; /note="MARVEL"; /evidence="ECO:0000255|PROSITE-ProRule:PRU00581"	0.167382	ENSG00000100321	194	233	39	FALSE	39
O43760	SYNGR2 UNQ352/PRO615	224		DOMAIN 20..171; /note="MARVEL"; /evidence="ECO:0000255|PROSITE-ProRule:PRU00581"	0	ENSG00000108639	NA	NA	NA	FALSE	NA
O43761	SYNGR3	229	REGION 209..229; /note="Disordered"; /evidence="ECO:0000256|SAM:MobiDB-lite"	DOMAIN 20..172; /note="MARVEL"; /evidence="ECO:0000255|PROSITE-ProRule:PRU00581"	0.0873362	ENSG00000127561	209	229	20	FALSE	20
O43763	TLX2 HOX11L1 NCX	284	REGION 1..50; /note="Disordered"; /evidence="ECO:0000256|SAM:MobiDB-lite"; REGION 78..106; /note="Disordered"; /evidence="ECO:0000256|SAM:MobiDB-lite"; REGION 139..166; /note="Disordered"; /evidence="ECO:0000256|SAM:MobiDB-lite"		0.366197	ENSG00000115297	1,78,139	50106166	49,28,27	FALSE	49
O43765	SGTA SGT SGT1	313	REGION 66..100; /note="Disordered"; /evidence="ECO:0000256|SAM:MobiDB-lite"; REGION 250..269; /note="Disordered"; /evidence="ECO:0000256|SAM:MobiDB-lite"		0.169329	ENSG00000104969	66250	100269	34,19	FALSE	34
O43766	LIAS LAS HUSSY-01	372		DOMAIN 122..341; /note="Radical SAM core"; /evidence="ECO:0000255|PROSITE-ProRule:PRU01266"	0	ENSG00000121897	NA	NA	NA	FALSE	NA
O43768	ENSA	121	REGION 1..53; /note="Disordered"; /evidence="ECO:0000256|SAM:MobiDB-lite"; REGION 79..121; /note="Disordered"; /evidence="ECO:0000256|SAM:MobiDB-lite"		0.77686	ENSG00000143420	1,79	53121	52,42	FALSE	52
O43772	SLC25A20 CAC CACT	301			0	ENSG00000178537	NA	NA	NA	FALSE	NA
O43776	NARS1 NARS NRS	548	REGION 1..25; /note="Disordered"; /evidence="ECO:0000256|SAM:MobiDB-lite"; REGION 69..91; /note="Disordered"; /evidence="ECO:0000256|SAM:MobiDB-lite"		0.0839416	ENSG00000134440	1,69	25,91	24,22	FALSE	24
O43781	DYRK3	588	REGION 1..188; /note="Disordered"; /evidence="ECO:0000305|PubMed:23415227"	DOMAIN 209..522; /note="Protein kinase"; /evidence="ECO:0000255|PROSITE-ProRule:PRU00159"	0.318027	ENSG00000143479	1	188	187	FALSE	187
O43790	KRT86 KRTHB6	486	REGION 1..106; /note="Head"; REGION 107..141; /note="Coil 1A"; REGION 142..151; /note="Linker 1"; REGION 152..252; /note="Coil 1B"; REGION 253..269; /note="Linker 12"; REGION 270..413; /note="Coil 2"; REGION 414..486; /note="Tail"	DOMAIN 106..417; /note="IF rod"; /evidence="ECO:0000255|PROSITE-ProRule:PRU01188"	0	ENSG00000170442	NA	NA	NA	FALSE	NA
O43791	SPOP	374	REGION 71..191; /note="Required for nuclear localization"; REGION 123..133; /note="Important for binding substrate proteins"; REGION 186..217; /note="Important for homodimerization"; REGION 297..355; /note="Important for homodimerization"	DOMAIN 31..161; /note="MATH"; /evidence="ECO:0000255|PROSITE-ProRule:PRU00129"; DOMAIN 173..297; /note="BTB"; /evidence="ECO:0000255|PROSITE-ProRule:PRU00037"	0	ENSG00000121067	NA	NA	NA	TRUE	NA
O43795	MYO1B	1136	REGION 578..600; /note="Actin-binding"; /evidence="ECO:0000255|PROSITE-ProRule:PRU00782"	DOMAIN 15..701; /note="Myosin motor"; /evidence="ECO:0000255|PROSITE-ProRule:PRU00782"; DOMAIN 704..733; /note="IQ 1"; /evidence="ECO:0000255|PROSITE-ProRule:PRU00116"; DOMAIN 728..748; /note="IQ 2"; /evidence="ECO:0000255|PROSITE-ProRule:PRU00116"; DOMAIN 750..779; /note="IQ 3"; /evidence="ECO:0000255|PROSITE-ProRule:PRU00116"; DOMAIN 779..808; /note="IQ 4"; /evidence="ECO:0000255|PROSITE-ProRul…	0	ENSG00000128641	NA	NA	NA	FALSE	NA
O43805	SSNA1 NA14	119	REGION 2..32; /note="Important for localization to the centrosome"; /evidence="ECO:0000269|PubMed:25390646"		0	ENSG00000176101	NA	NA	NA	FALSE	NA
O43808	SLC25A17 PMP34	307	REGION 1..147; /note="Necessary for targeting to peroxisomes and interaction with PEX19"; /evidence="ECO:0000269|PubMed:10704444"; REGION 244..307; /note="Necessary for targeting to peroxisomes and interaction with PEX19"; /evidence="ECO:0000269|PubMed:11402059"		0	ENSG00000100372	NA	NA	NA	FALSE	NA
O43809	NUDT21 CFIM25 CPSF25 CPSF5	227	REGION 2..147; /note="Necessary for RNA-binding"; /evidence="ECO:0000269|PubMed:15169763"; REGION 81..160; /note="Necessary for interactions with PAPOLA and PABPN1"; /evidence="ECO:0000269|PubMed:15169763"; REGION 102..104; /note="Interaction with RNA"; /evidence="ECO:0000269|PubMed:20479262, ECO:0000269|PubMed:21295486, ECO:0000312|PDB:3MDG, ECO:0000312|PDB:3MDI, ECO:0000312|PDB:3Q2T"	DOMAIN 76..201; /note="Nudix hydrolase"; /evidence="ECO:0000255|PROSITE-ProRule:PRU00794"	0	ENSG00000167005	NA	NA	NA	FALSE	NA
O43813	LANCL1 GPR69A	399			0	ENSG00000115365	NA	NA	NA	FALSE	NA
O43815	STRN	780	REGION 55..63; /note="Caveolin-binding"; /evidence="ECO:0000255"; REGION 124..150; /note="Disordered"; /evidence="ECO:0000256|SAM:MobiDB-lite"; REGION 149..166; /note="Calmodulin-binding"; /evidence="ECO:0000255"; REGION 289..310; /note="Disordered"; /evidence="ECO:0000256|SAM:MobiDB-lite"; REGION 365..387; /note="Disordered"; /evidence="ECO:0000256|SAM:MobiDB-lite"		0.0884615	ENSG00000115808	124289365	150310387	26,21,22	FALSE	26
O43818	RRP9 RNU3IP2 U355K	475	REGION 1..75; /note="Disordered"; /evidence="ECO:0000256|SAM:MobiDB-lite"		0.155789	ENSG00000114767	1	75	74	FALSE	74
O43819	SCO2	266		DOMAIN 85..259; /note="Thioredoxin"; /evidence="ECO:0000255|PROSITE-ProRule:PRU00691"	0	ENSG00000284194	NA	NA	NA	FALSE	NA
O43820	HYAL3 LUCA3	417		DOMAIN 352..407; /note="EGF-like"	0	ENSG00000186792	NA	NA	NA	FALSE	NA
O43822	CFAP410 C21orf2 LRRC76	256	REGION 129..156; /note="Disordered"; /evidence="ECO:0000256|SAM:MobiDB-lite"; REGION 168..212; /note="Disordered"; /evidence="ECO:0000256|SAM:MobiDB-lite"	DOMAIN 97..137; /note="LRRCT"	0.277344	ENSG00000160226	129168	156212	27,44	FALSE	44
O43823	AKAP8 AKAP95	692	REGION 1..210; /note="Interaction with DPY30"; /evidence="ECO:0000269|PubMed:23995757"; REGION 1..195; /note="Interaction with MCM2"; /evidence="ECO:0000269|PubMed:12740381"; REGION 109..201; /note="Interaction with DDX5"; /evidence="ECO:0000250|UniProtKB:Q63014"; REGION 168..203; /note="Disordered"; /evidence="ECO:0000256|SAM:MobiDB-lite"; REGION 231..254; /note="Disordered"; /evidence="ECO:0000…		0.429191	ENSG00000105127	168231269545592	203254382571692	35,23,113,26,100	FALSE	113
O43825	B3GALT2	422	REGION 90..110; /note="Disordered"; /evidence="ECO:0000256|SAM:MobiDB-lite"		0.0473934	ENSG00000162630	90	110	20	FALSE	20
O43826	SLC37A4 G6PT G6PT1 PRO0685 TRG19	429			0	ENSG00000281500	NA	NA	NA	FALSE	NA
O43827	ANGPTL7 CDT6 UNQ313/PRO356	346		DOMAIN 122..343; /note="Fibrinogen C-terminal"; /evidence="ECO:0000255|PROSITE-ProRule:PRU00739"	0	ENSG00000171819	NA	NA	NA	FALSE	NA
O43829	ZBTB14 ZFP161 ZNF478	449	REGION 153..194; /note="Disordered"; /evidence="ECO:0000256|SAM:MobiDB-lite"	DOMAIN 36..102; /note="BTB"; /evidence="ECO:0000255|PROSITE-ProRule:PRU00037"	0.091314	ENSG00000198081	153	194	41	FALSE	41
O43837	IDH3B	385			0	ENSG00000101365	NA	NA	NA	FALSE	NA
O43847	NRDC NRD1	1151	REGION 53..108; /note="Disordered"; /evidence="ECO:0000256|SAM:MobiDB-lite"; REGION 133..207; /note="Disordered"; /evidence="ECO:0000256|SAM:MobiDB-lite"		0.112076	ENSG00000078618	53133	108207	55,74	FALSE	74
O43852	CALU	315		DOMAIN 68..103; /note="EF-hand 1"; /evidence="ECO:0000255|PROSITE-ProRule:PRU00448"; DOMAIN 104..139; /note="EF-hand 2"; /evidence="ECO:0000255|PROSITE-ProRule:PRU00448"; DOMAIN 151..186; /note="EF-hand 3"; /evidence="ECO:0000255|PROSITE-ProRule:PRU00448"; DOMAIN 188..223; /note="EF-hand 4"; /evidence="ECO:0000255|PROSITE-ProRule:PRU00448"; DOMAIN 229..264; /note="EF-hand 5"; /evidence="ECO:00002…	0	ENSG00000128595	NA	NA	NA	FALSE	NA
O43854	EDIL3 DEL1	480		DOMAIN 24..60; /note="EGF-like 1"; /evidence="ECO:0000255|PROSITE-ProRule:PRU00076"; DOMAIN 74..117; /note="EGF-like 2"; /evidence="ECO:0000255|PROSITE-ProRule:PRU00076"; DOMAIN 119..155; /note="EGF-like 3"; /evidence="ECO:0000255|PROSITE-ProRule:PRU00076"; DOMAIN 158..314; /note="F5/8 type C 1"; /evidence="ECO:0000255|PROSITE-ProRule:PRU00081"; DOMAIN 319..476; /note="F5/8 type C 2"; /evidence="…	0	ENSG00000164176	NA	NA	NA	FALSE	NA
O43861	ATP9B ATPIIB NEO1L HUSSY-20	1147	REGION 503..535; /note="Disordered"; /evidence="ECO:0000256|SAM:MobiDB-lite"		0.0278989	ENSG00000166377	503	535	32	FALSE	32
O43865	AHCYL1 DCAL IRBIT XPVKONA	530	REGION 53..103; /note="Disordered"; /evidence="ECO:0000256|SAM:MobiDB-lite"; REGION 65..92; /note="PEST"; /evidence="ECO:0000269|PubMed:25237103"; REGION 138..201; /note="Interaction with BCL2L10"; /evidence="ECO:0000269|PubMed:27995898"; REGION 281..448; /note="NAD binding"; /evidence="ECO:0000250"; REGION 520..530; /note="PDZ-binding"; /evidence="ECO:0000250"		0.0943396	ENSG00000168710	53	103	50	FALSE	50
O43866	CD5L API6 UNQ203/PRO229	347		DOMAIN 24..125; /note="SRCR 1"; /evidence="ECO:0000255|PROSITE-ProRule:PRU00196"; DOMAIN 138..239; /note="SRCR 2"; /evidence="ECO:0000255|PROSITE-ProRule:PRU00196"; DOMAIN 244..346; /note="SRCR 3"; /evidence="ECO:0000255|PROSITE-ProRule:PRU00196"	0	ENSG00000073754	NA	NA	NA	FALSE	NA
O43868	SLC28A2 CNT2	658	REGION 1..55; /note="Disordered"; /evidence="ECO:0000256|SAM:MobiDB-lite"		0.0820669	ENSG00000137860	1	55	54	FALSE	54
O43889	CREB3 LZIP	371	REGION 1..92; /note="Transcription activation (acidic)"; /evidence="ECO:0000269|PubMed:10984507"; REGION 152..184; /note="Basic motif"; /evidence="ECO:0000255|PROSITE-ProRule:PRU00978"; REGION 192..213; /note="Leucine-zipper"; /evidence="ECO:0000255|PROSITE-ProRule:PRU00978"	DOMAIN 150..213; /note="bZIP"; /evidence="ECO:0000255|PROSITE-ProRule:PRU00978"	0	ENSG00000107175	NA	NA	NA	FALSE	NA
O43895	XPNPEP2	674			0	ENSG00000122121	NA	NA	NA	FALSE	NA
O43896	KIF1C KIAA0706	1103	REGION 400..438; /note="Disordered"; /evidence="ECO:0000256|SAM:MobiDB-lite"; REGION 808..828; /note="Disordered"; /evidence="ECO:0000256|SAM:MobiDB-lite"; REGION 874..924; /note="Disordered"; /evidence="ECO:0000256|SAM:MobiDB-lite"; REGION 950..1103; /note="Disordered"; /evidence="ECO:0000256|SAM:MobiDB-lite"	DOMAIN 5..348; /note="Kinesin motor"; /evidence="ECO:0000255|PROSITE-ProRule:PRU00283"; DOMAIN 523..590; /note="FHA"	0.236627	ENSG00000129250	400808874950	4388289241103	38,20,50,153	FALSE	153
O43897	TLL1 TLL	1013		DOMAIN 148..347; /note="Peptidase M12A"; /evidence="ECO:0000255|PROSITE-ProRule:PRU01211"; DOMAIN 349..461; /note="CUB 1"; /evidence="ECO:0000255|PROSITE-ProRule:PRU00059"; DOMAIN 462..574; /note="CUB 2"; /evidence="ECO:0000255|PROSITE-ProRule:PRU00059"; DOMAIN 574..615; /note="EGF-like 1; calcium-binding"; /evidence="ECO:0000255|PROSITE-ProRule:PRU00076"; DOMAIN 618..730; /note="CUB 3"; /evidenc…	0	ENSG00000038295	NA	NA	NA	FALSE	NA
O43900	PRICKLE3 LMO6	615	REGION 1..26; /note="Disordered"; /evidence="ECO:0000256|SAM:MobiDB-lite"; REGION 396..567; /note="Disordered"; /evidence="ECO:0000256|SAM:MobiDB-lite"; REGION 587..615; /note="Disordered"; /evidence="ECO:0000256|SAM:MobiDB-lite"	DOMAIN 74..182; /note="PET"; /evidence="ECO:0000255|PROSITE-ProRule:PRU00636"; DOMAIN 184..249; /note="LIM zinc-binding 1"; /evidence="ECO:0000255|PROSITE-ProRule:PRU00125"; DOMAIN 250..309; /note="LIM zinc-binding 2"; /evidence="ECO:0000255|PROSITE-ProRule:PRU00125"; DOMAIN 310..373; /note="LIM zinc-binding 3"; /evidence="ECO:0000255|PROSITE-ProRule:PRU00125"	0.364228	ENSG00000012211	1396587	26567615	25,171,28	FALSE	171
O43903	GAS2	313	REGION 175..199; /note="Disordered"; /evidence="ECO:0000256|SAM:MobiDB-lite"	DOMAIN 34..156; /note="Calponin-homology (CH)"; /evidence="ECO:0000255|PROSITE-ProRule:PRU00044"; DOMAIN 197..270; /note="GAR"; /evidence="ECO:0000255|PROSITE-ProRule:PRU00792"	0.0766773	ENSG00000148935	175	199	24	FALSE	24
O43909	EXTL3 EXTL1L EXTR1 KIAA0519	919	REGION 1..140; /note="Required for interaction with REG3A"; /evidence="ECO:0000269|PubMed:27830702"		0	ENSG00000012232	NA	NA	NA	FALSE	NA
O43913	ORC5 ORC5L	435			0	ENSG00000164815	NA	NA	NA	FALSE	NA
O43914	TYROBP DAP12 KARAP	113	REGION 75..113; /note="Disordered"; /evidence="ECO:0000256|SAM:MobiDB-lite"	DOMAIN 80..108; /note="ITAM"	0.336283	ENSG00000011600	75	113	38	FALSE	38
O43915	VEGFD FIGF	354	REGION 222..318; /note="4 X 16 AA repeats of C-X(10)-C-X-C-X(1,3)-C"		0	ENSG00000165197	NA	NA	NA	FALSE	NA
O43916	CHST1	411			0	ENSG00000175264	NA	NA	NA	FALSE	NA
O43918	AIRE APECED	545	REGION 101..178; /note="Disordered"; /evidence="ECO:0000256|SAM:MobiDB-lite"; REGION 234..290; /note="Disordered"; /evidence="ECO:0000256|SAM:MobiDB-lite"; REGION 295..298; /note="Interaction with histone H3 not methylated at 'Lys-4'"; REGION 304..312; /note="Interaction with histone H3 not methylated at 'Lys-4'"; REGION 331..335; /note="Interaction with histone H3 not methylated at 'Lys-4'"; REG…	DOMAIN 1..105; /note="HSR"; /evidence="ECO:0000255|PROSITE-ProRule:PRU00747"; DOMAIN 181..280; /note="SAND"; /evidence="ECO:0000255|PROSITE-ProRule:PRU00185"	0.341284	ENSG00000160224	101234348489	178290382508	77,56,34,19	TRUE	77
O43920	NDUFS5	106	REGION 84..106; /note="Disordered"; /evidence="ECO:0000256|SAM:MobiDB-lite"	DOMAIN 30..74; /note="CHCH"; /evidence="ECO:0000255|PROSITE-ProRule:PRU01150"	0.207547	ENSG00000168653	84	106	22	FALSE	22
O43921	EFNA2 EPLG6 LERK6	213		DOMAIN 34..174; /note="Ephrin RBD"; /evidence="ECO:0000255|PROSITE-ProRule:PRU00884"	0	ENSG00000099617	NA	NA	NA	FALSE	NA
O43924	PDE6D PDED	150	REGION 144..150; /note="Required for association with membranes"; /evidence="ECO:0000269|PubMed:9712853"		0	ENSG00000156973	NA	NA	NA	FALSE	NA
O43927	CXCL13 BCA1 BLC SCYB13	109			0	ENSG00000156234	NA	NA	NA	FALSE	NA
O43929	ORC4 ORC4L	436			0	ENSG00000115947	NA	NA	NA	FALSE	NA
O43933	PEX1	1283	REGION 346..367; /note="Disordered"; /evidence="ECO:0000256|SAM:MobiDB-lite"; REGION 1260..1283; /note="Disordered"; /evidence="ECO:0000256|SAM:MobiDB-lite"		0.0342946	ENSG00000127980	3461260	3671283	21,23	FALSE	23
O60216	RAD21 HR21 KIAA0078 NXP1 SCC1	631	REGION 126..282; /note="Required for interaction with SMARCA5"; /evidence="ECO:0000269|PubMed:12198550"; REGION 154..171; /note="Interaction with NIPBL"; /evidence="ECO:0000269|PubMed:32409525"; REGION 258..285; /note="Disordered"; /evidence="ECO:0000256|SAM:MobiDB-lite"; REGION 287..403; /note="Interaction with WAPL and PDS5B"; /evidence="ECO:0000269|PubMed:19696148"; REGION 362..403; /note="Int…		0.212361	ENSG00000164754	258423517	285489558	27,66,41	FALSE	66
O60218	AKR1B10 AKR1B11	316			0	ENSG00000198074	NA	NA	NA	FALSE	NA
O60220	TIMM8A DDP DDP1 TIM8A	97			0	ENSG00000126953	NA	NA	NA	FALSE	NA
O60229	KALRN DUET DUO HAPIP TRAD	2986	REGION 710..735; /note="Disordered"; /evidence="ECO:0000256|SAM:MobiDB-lite"; REGION 1594..1642; /note="Disordered"; /evidence="ECO:0000256|SAM:MobiDB-lite"; REGION 1750..1857; /note="Disordered"; /evidence="ECO:0000256|SAM:MobiDB-lite"; REGION 2244..2310; /note="Disordered"; /evidence="ECO:0000256|SAM:MobiDB-lite"; REGION 2412..2454; /note="Disordered"; /evidence="ECO:0000256|SAM:MobiDB-lite"	DOMAIN 35..180; /note="CRAL-TRIO"; /evidence="ECO:0000255|PROSITE-ProRule:PRU00056"; DOMAIN 1281..1456; /note="DH 1"; /evidence="ECO:0000255|PROSITE-ProRule:PRU00062"; DOMAIN 1468..1580; /note="PH 1"; /evidence="ECO:0000255|PROSITE-ProRule:PRU00145"; DOMAIN 1646..1711; /note="SH3 1"; /evidence="ECO:0000255|PROSITE-ProRule:PRU00192"; DOMAIN 1929..2104; /note="DH 2"; /evidence="ECO:0000255|PROSITE-…	0.0964501	ENSG00000160145	7.10159e+18	7.35164e+18	25,48,107,66,42	FALSE	107
O60231	DHX16 DBP2 DDX16 KIAA0577 PRP2	1041	REGION 101..207; /note="Disordered"; /evidence="ECO:0000256|SAM:MobiDB-lite"; REGION 371..391; /note="Disordered"; /evidence="ECO:0000256|SAM:MobiDB-lite"	DOMAIN 409..573; /note="Helicase ATP-binding"; /evidence="ECO:0000255|PROSITE-ProRule:PRU00541"; DOMAIN 598..771; /note="Helicase C-terminal"; /evidence="ECO:0000255|PROSITE-ProRule:PRU00542"	0.121037	ENSG00000233049	101371	207391	106,20	FALSE	106
O60232	ZNRD2 SSSCA1	199	REGION 100..125; /note="Disordered"; /evidence="ECO:0000256|SAM:MobiDB-lite"		0.125628	ENSG00000173465	100	125	25	FALSE	25
O60235	TMPRSS11D HAT	418		DOMAIN 46..163; /note="SEA"; /evidence="ECO:0000255|PROSITE-ProRule:PRU00188"; DOMAIN 187..417; /note="Peptidase S1"; /evidence="ECO:0000255|PROSITE-ProRule:PRU00274"	0	ENSG00000153802	NA	NA	NA	FALSE	NA
O60237	PPP1R12B MYPT2	982	REGION 1..50; /note="Disordered"; /evidence="ECO:0000256|SAM:MobiDB-lite"; REGION 342..517; /note="Disordered"; /evidence="ECO:0000256|SAM:MobiDB-lite"; REGION 556..579; /note="Disordered"; /evidence="ECO:0000256|SAM:MobiDB-lite"; REGION 606..864; /note="Disordered"; /evidence="ECO:0000256|SAM:MobiDB-lite"; REGION 918..948; /note="Disordered"; /evidence="ECO:0000256|SAM:MobiDB-lite"		0.544807	ENSG00000077157	1342556606918	50517579864948	49,175,23,258,30	FALSE	258
O60238	BNIP3L BNIP3A BNIP3H NIX	219	REGION 1..101; /note="Disordered"; /evidence="ECO:0000256|SAM:MobiDB-lite"		0.456621	ENSG00000104765	1	101	100	FALSE	100
O60239	SH3BP5 SAB	455	REGION 1..63; /note="Disordered"; /evidence="ECO:0000256|SAM:MobiDB-lite"; REGION 31..265; /note="Sufficient for interaction with RAB11A and for guanine nucleotide exchange activity"; /evidence="ECO:0000269|PubMed:30217979"; REGION 259..293; /note="Disordered"; /evidence="ECO:0000256|SAM:MobiDB-lite"; REGION 306..345; /note="Disordered"; /evidence="ECO:0000256|SAM:MobiDB-lite"; REGION 369..435; /…		0.441758	ENSG00000131370	1259306369	63293345435	62,34,39,66	FALSE	66
O60240	PLIN1 PERI PLIN	522	REGION 195..217; /note="Disordered"; /evidence="ECO:0000256|SAM:MobiDB-lite"; REGION 287..318; /note="Disordered"; /evidence="ECO:0000256|SAM:MobiDB-lite"; REGION 291..319; /note="Required for interaction with CIDEC"; /evidence="ECO:0000250"; REGION 413..522; /note="Disordered"; /evidence="ECO:0000256|SAM:MobiDB-lite"		0.310345	ENSG00000166819	195287413	217318522	22,31,109	FALSE	109
O60241	ADGRB2 BAI2	1585	REGION 229..271; /note="Disordered"; /evidence="ECO:0000256|SAM:MobiDB-lite"; REGION 767..806; /note="Disordered"; /evidence="ECO:0000256|SAM:MobiDB-lite"; REGION 1359..1385; /note="Disordered"; /evidence="ECO:0000256|SAM:MobiDB-lite"; REGION 1423..1454; /note="Disordered"; /evidence="ECO:0000256|SAM:MobiDB-lite"; REGION 1498..1585; /note="Disordered"; /evidence="ECO:0000256|SAM:MobiDB-lite"	DOMAIN 309..362; /note="TSP type-1 1"; /evidence="ECO:0000255|PROSITE-ProRule:PRU00210"; DOMAIN 364..417; /note="TSP type-1 2"; /evidence="ECO:0000255|PROSITE-ProRule:PRU00210"; DOMAIN 419..472; /note="TSP type-1 3"; /evidence="ECO:0000255|PROSITE-ProRule:PRU00210"; DOMAIN 475..528; /note="TSP type-1 4"; /evidence="ECO:0000255|PROSITE-ProRule:PRU00210"; DOMAIN 871..923; /note="GPS"; /evidence="EC…	0.141956	ENSG00000121753	2.29767e+17	2.71806e+17	42,39,26,31,87	FALSE	87
O60242	ADGRB3 BAI3 KIAA0550	1522		DOMAIN 30..159; /note="CUB"; /evidence="ECO:0000255|PROSITE-ProRule:PRU00059"; DOMAIN 291..343; /note="TSP type-1 1"; /evidence="ECO:0000255|PROSITE-ProRule:PRU00210"; DOMAIN 345..398; /note="TSP type-1 2"; /evidence="ECO:0000255|PROSITE-ProRule:PRU00210"; DOMAIN 400..453; /note="TSP type-1 3"; /evidence="ECO:0000255|PROSITE-ProRule:PRU00210"; DOMAIN 455..508; /note="TSP type-1 4"; /evidence="ECO…	0	ENSG00000135298	NA	NA	NA	FALSE	NA
O60243	HS6ST1 HS6ST	411			0	ENSG00000136720	NA	NA	NA	FALSE	NA
O60244	MED14 ARC150 CRSP2 CXorf4 DRIP150 EXLM1 RGR1 TRAP170	1454	REGION 1..34; /note="Disordered"; /evidence="ECO:0000256|SAM:MobiDB-lite"; REGION 188..566; /note="Interaction with STAT2"; /evidence="ECO:0000269|PubMed:12509459"; REGION 500..824; /note="Interaction with SREBF1"; /evidence="ECO:0000269|PubMed:15340088"; REGION 973..1167; /note="Disordered"; /evidence="ECO:0000256|SAM:MobiDB-lite"		0.156121	ENSG00000180182	1973	341167	33194	FALSE	194
O60248	SOX15 SOX12 SOX20 SOX26 SOX27	233	REGION 1..48; /note="Disordered"; /evidence="ECO:0000256|SAM:MobiDB-lite"; REGION 1..47; /note="Required to promote HAND1 transcriptional activator activity"; /evidence="ECO:0000250|UniProtKB:P43267"; REGION 113..153; /note="Disordered"; /evidence="ECO:0000256|SAM:MobiDB-lite"; REGION 138..183; /note="Interaction with FHL3"; /evidence="ECO:0000250|UniProtKB:P43267"; REGION 208..233; /note="Disord…		0.480687	ENSG00000129194	1113208	48153233	47,40,25	FALSE	47
O60256	PRPSAP2	369			0	ENSG00000141127	NA	NA	NA	FALSE	NA
O60258	FGF17 UNQ161/PRO187	216	REGION 190..216; /note="Disordered"; /evidence="ECO:0000256|SAM:MobiDB-lite"		0.12037	ENSG00000158815	190	216	26	FALSE	26
O60259	KLK8 NRPN PRSS19 TADG14 UNQ283/PRO322	260		DOMAIN 33..257; /note="Peptidase S1"; /evidence="ECO:0000255|PROSITE-ProRule:PRU00274"	0	ENSG00000129455	NA	NA	NA	FALSE	NA
O60260	PRKN PARK2	465	REGION 77..237; /note="Necessary for PINK1-dependent localization to mitochondria"; /evidence="ECO:0000269|PubMed:18957282"; REGION 77..99; /note="Disordered"; /evidence="ECO:0000256|SAM:MobiDB-lite"; REGION 204..238; /note="SYT11 binding 1"; /evidence="ECO:0000269|PubMed:12925569"; REGION 234..465; /note="TRIAD supradomain"; /evidence="ECO:0000255|PROSITE-ProRule:PRU01221"; REGION 257..293; /not…	DOMAIN 1..76; /note="Ubiquitin-like"; /evidence="ECO:0000255|PROSITE-ProRule:PRU00214"	0.0473118	ENSG00000185345	77	99	22	FALSE	22
O60264	SMARCA5 SNF2H WCRF135	1052	REGION 1..83; /note="Disordered"; /evidence="ECO:0000256|SAM:MobiDB-lite"; REGION 1015..1052; /note="Disordered"; /evidence="ECO:0000256|SAM:MobiDB-lite"	DOMAIN 192..357; /note="Helicase ATP-binding"; /evidence="ECO:0000255|PROSITE-ProRule:PRU00541"; DOMAIN 487..638; /note="Helicase C-terminal"; /evidence="ECO:0000255|PROSITE-ProRule:PRU00542"; DOMAIN 840..892; /note="SANT 1"; /evidence="ECO:0000255|PROSITE-ProRule:PRU00624"; DOMAIN 943..1007; /note="SANT 2"; /evidence="ECO:0000255|PROSITE-ProRule:PRU00624"	0.113118	ENSG00000153147	11015	831052	82,37	TRUE	82
O60266	ADCY3 KIAA0511	1144	REGION 504..566; /note="Disordered"; /evidence="ECO:0000256|SAM:MobiDB-lite"		0.0541958	ENSG00000138031	504	566	62	FALSE	62
O60269	GPRIN2 KIAA0514	458	REGION 1..94; /note="Disordered"; /evidence="ECO:0000256|SAM:MobiDB-lite"; REGION 118..172; /note="Disordered"; /evidence="ECO:0000256|SAM:MobiDB-lite"		0.320961	ENSG00000204175	1118	94172	93,54	FALSE	93
O60271	SPAG9 HSS KIAA0516 MAPK8IP4 SYD1 HLC6	1321	REGION 203..292; /note="Disordered"; /evidence="ECO:0000256|SAM:MobiDB-lite"; REGION 473..500; /note="Disordered"; /evidence="ECO:0000256|SAM:MobiDB-lite"; REGION 563..600; /note="Disordered"; /evidence="ECO:0000256|SAM:MobiDB-lite"; REGION 854..906; /note="Disordered"; /evidence="ECO:0000256|SAM:MobiDB-lite"; REGION 1239..1266; /note="Disordered"; /evidence="ECO:0000256|SAM:MobiDB-lite"	DOMAIN 7..95; /note="RH1"; /evidence="ECO:0000255|PROSITE-ProRule:PRU01112"; DOMAIN 500..571; /note="RH2"; /evidence="ECO:0000255|PROSITE-ProRule:PRU01113"	0.175625	ENSG00000008294	2.03474e+15	2.92501e+15	89,27,37,52,27	FALSE	89
O60281	ZNF292 KIAA0530	2723	REGION 608..633; /note="Disordered"; /evidence="ECO:0000256|SAM:MobiDB-lite"; REGION 825..860; /note="Disordered"; /evidence="ECO:0000256|SAM:MobiDB-lite"; REGION 1331..1364; /note="Disordered"; /evidence="ECO:0000256|SAM:MobiDB-lite"; REGION 1588..1634; /note="Disordered"; /evidence="ECO:0000256|SAM:MobiDB-lite"; REGION 1986..2023; /note="Disordered"; /evidence="ECO:0000256|SAM:MobiDB-lite"; REG…		0.133309	ENSG00000188994	6.08825e+37	6.3386e+37	25,35,33,46,37,29,60,39,34,25	FALSE	60
O60282	KIF5C KIAA0531 NKHC2	957	REGION 174..315; /note="Microtubule-binding"; REGION 859..956; /note="Globular"; REGION 911..957; /note="Disordered"; /evidence="ECO:0000256|SAM:MobiDB-lite"	DOMAIN 8..327; /note="Kinesin motor"; /evidence="ECO:0000255|PROSITE-ProRule:PRU00283"	0.0480669	ENSG00000168280	911	957	46	FALSE	46
O60284	ST18 KIAA0535 ZNF387	1047	REGION 41..92; /note="Disordered"; /evidence="ECO:0000256|SAM:MobiDB-lite"; REGION 168..221; /note="Disordered"; /evidence="ECO:0000256|SAM:MobiDB-lite"; REGION 251..286; /note="Disordered"; /evidence="ECO:0000256|SAM:MobiDB-lite"; REGION 523..563; /note="Disordered"; /evidence="ECO:0000256|SAM:MobiDB-lite"; REGION 672..710; /note="Disordered"; /evidence="ECO:0000256|SAM:MobiDB-lite"		0.207259	ENSG00000147488	41168251523672	92221286563710	51,53,35,40,38	FALSE	53
O60285	NUAK1 ARK5 KIAA0537 OMPHK1	661	REGION 1..24; /note="Disordered"; /evidence="ECO:0000256|SAM:MobiDB-lite"; REGION 345..421; /note="Disordered"; /evidence="ECO:0000256|SAM:MobiDB-lite"; REGION 442..570; /note="Disordered"; /evidence="ECO:0000256|SAM:MobiDB-lite"	DOMAIN 55..306; /note="Protein kinase"; /evidence="ECO:0000255|PROSITE-ProRule:PRU00159"	0.343419	ENSG00000074590	1345442	24421570	23,76,128	FALSE	128
O60291	MGRN1 KIAA0544 RNF156	552	REGION 355..384; /note="Disordered"; /evidence="ECO:0000256|SAM:MobiDB-lite"; REGION 439..552; /note="Disordered"; /evidence="ECO:0000256|SAM:MobiDB-lite"		0.257246	ENSG00000102858	355439	384552	29113	FALSE	113
O60292	SIPA1L3 KIAA0545 SPAL3	1781	REGION 45..166; /note="Disordered"; /evidence="ECO:0000256|SAM:MobiDB-lite"; REGION 239..332; /note="Disordered"; /evidence="ECO:0000256|SAM:MobiDB-lite"; REGION 1046..1112; /note="Disordered"; /evidence="ECO:0000256|SAM:MobiDB-lite"; REGION 1124..1221; /note="Disordered"; /evidence="ECO:0000256|SAM:MobiDB-lite"; REGION 1236..1565; /note="Disordered"; /evidence="ECO:0000256|SAM:MobiDB-lite"; REGI…	DOMAIN 611..828; /note="Rap-GAP"; /evidence="ECO:0000255|PROSITE-ProRule:PRU00165"; DOMAIN 966..1042; /note="PDZ"; /evidence="ECO:0000255|PROSITE-ProRule:PRU00143"	0.441325	ENSG00000105738	4.52391e+24	1.66332e+25	121,93,66,97,329,53,27	FALSE	329
O60293	ZFC3H1 CCDC131 KIAA0546 PSRC2	1989	REGION 1..133; /note="Disordered"; /evidence="ECO:0000256|SAM:MobiDB-lite"; REGION 148..218; /note="Disordered"; /evidence="ECO:0000256|SAM:MobiDB-lite"; REGION 251..290; /note="Disordered"; /evidence="ECO:0000256|SAM:MobiDB-lite"; REGION 310..365; /note="Disordered"; /evidence="ECO:0000256|SAM:MobiDB-lite"; REGION 385..671; /note="Disordered"; /evidence="ECO:0000256|SAM:MobiDB-lite"; REGION 711.…		0.322272	ENSG00000133858	1.14825e+15	1.33218e+17	132,70,39,55,286,59	FALSE	286
O60294	LCMT2 KIAA0547 TYW4	686	REGION 1..21; /note="Disordered"; /evidence="ECO:0000256|SAM:MobiDB-lite"		0.0291545	ENSG00000168806	1	21	20	FALSE	20
O60296	TRAK2 ALS2CR3 KIAA0549	914	REGION 1..30; /note="Disordered"; /evidence="ECO:0000256|SAM:MobiDB-lite"; REGION 359..509; /note="Interaction with HGS"; /evidence="ECO:0000250"; REGION 447..482; /note="Disordered"; /evidence="ECO:0000256|SAM:MobiDB-lite"; REGION 765..787; /note="Disordered"; /evidence="ECO:0000256|SAM:MobiDB-lite"	DOMAIN 48..353; /note="HAP1 N-terminal"	0.0940919	ENSG00000115993	1447765	30482787	29,35,22	FALSE	35
O60303	KATNIP KIAA0556	1618	REGION 1..21; /note="Disordered"; /evidence="ECO:0000256|SAM:MobiDB-lite"; REGION 84..106; /note="Disordered"; /evidence="ECO:0000256|SAM:MobiDB-lite"; REGION 119..138; /note="Disordered"; /evidence="ECO:0000256|SAM:MobiDB-lite"; REGION 212..260; /note="Disordered"; /evidence="ECO:0000256|SAM:MobiDB-lite"; REGION 616..691; /note="Disordered"; /evidence="ECO:0000256|SAM:MobiDB-lite"; REGION 706..7…		0.255871	ENSG00000047578	1,84,119,212,616,706,743,932,1154	2.11061e+26	20,22,19,48,75,21,156,31,22	FALSE	156
O60304	ZNF500 KIAA0557 ZKSCAN18	480	REGION 161..208; /note="Disordered"; /evidence="ECO:0000256|SAM:MobiDB-lite"; REGION 242..268; /note="Disordered"; /evidence="ECO:0000256|SAM:MobiDB-lite"; REGION 284..322; /note="Disordered"; /evidence="ECO:0000256|SAM:MobiDB-lite"; REGION 453..480; /note="Disordered"; /evidence="ECO:0000256|SAM:MobiDB-lite"	DOMAIN 50..134; /note="SCAN box"; /evidence="ECO:0000255|PROSITE-ProRule:PRU00187"; DOMAIN 224..260; /note="KRAB"	0.2875	ENSG00000103199	161242284453	208268322480	47,26,38,27	FALSE	47
O60306	AQR KIAA0560	1485	REGION 1..416; /note="Helical region with structural similarity to ARM repeat domains"; /evidence="ECO:0000269|PubMed:25599396"; REGION 417..1485; /note="Required for assembly of the IB complex"; /evidence="ECO:0000269|PubMed:25599396"; REGION 1419..1485; /note="Disordered"; /evidence="ECO:0000256|SAM:MobiDB-lite"		0.0444444	ENSG00000021776	1419	1485	66	FALSE	66
O60307	MAST3 KIAA0561	1309	REGION 1..62; /note="Disordered"; /evidence="ECO:0000256|SAM:MobiDB-lite"; REGION 88..113; /note="Disordered"; /evidence="ECO:0000256|SAM:MobiDB-lite"; REGION 136..162; /note="Disordered"; /evidence="ECO:0000256|SAM:MobiDB-lite"; REGION 337..360; /note="Disordered"; /evidence="ECO:0000256|SAM:MobiDB-lite"; REGION 756..895; /note="Disordered"; /evidence="ECO:0000256|SAM:MobiDB-lite"; REGION 908..9…	DOMAIN 367..640; /note="Protein kinase"; /evidence="ECO:0000255|PROSITE-ProRule:PRU00159"; DOMAIN 641..712; /note="AGC-kinase C-terminal"; /evidence="ECO:0000255|PROSITE-ProRule:PRU00618"; DOMAIN 950..1038; /note="PDZ"; /evidence="ECO:0000255|PROSITE-ProRule:PRU00143"	0.39343	ENSG00000099308	1,88,136,337,756,908,1046	6.21132e+20	61,25,26,23,139,42,199	FALSE	199
O60308	CEP104 KIAA0562	925	REGION 883..925; /note="Disordered"; /evidence="ECO:0000256|SAM:MobiDB-lite"		0.0454054	ENSG00000116198	883	925	42	FALSE	42
O60312	ATP10A ATP10C ATPVA ATPVC KIAA0566	1499	REGION 1..53; /note="Disordered"; /evidence="ECO:0000256|SAM:MobiDB-lite"; REGION 464..531; /note="Disordered"; /evidence="ECO:0000256|SAM:MobiDB-lite"; REGION 1311..1356; /note="Disordered"; /evidence="ECO:0000256|SAM:MobiDB-lite"; REGION 1464..1499; /note="Disordered"; /evidence="ECO:0000256|SAM:MobiDB-lite"		0.132755	ENSG00000206190	146413111464	5353113561499	52,67,45,35	FALSE	67
O60313	OPA1 KIAA0567	960	REGION 295..302; /note="G1 motif"; /evidence="ECO:0000255|PROSITE-ProRule:PRU01055"; REGION 321..324; /note="G2 motif"; /evidence="ECO:0000255|PROSITE-ProRule:PRU01055"; REGION 398..401; /note="G3 motif"; /evidence="ECO:0000255|PROSITE-ProRule:PRU01055"; REGION 467..470; /note="G4 motif"; /evidence="ECO:0000255|PROSITE-ProRule:PRU01055"; REGION 501..504; /note="G5 motif"; /evidence="ECO:0000255|P…	DOMAIN 285..561; /note="Dynamin-type G"; /evidence="ECO:0000255|PROSITE-ProRule:PRU01055"	0	ENSG00000198836	NA	NA	NA	FALSE	NA
O60315	ZEB2 KIAA0569 SIP1 ZFHX1B ZFX1B HRIHFB2411	1214	REGION 1..101; /note="Disordered"; /evidence="ECO:0000256|SAM:MobiDB-lite"; REGION 437..487; /note="SMAD-MH2 binding domain"; /evidence="ECO:0000250"; REGION 702..740; /note="Disordered"; /evidence="ECO:0000256|SAM:MobiDB-lite"; REGION 771..810; /note="Disordered"; /evidence="ECO:0000256|SAM:MobiDB-lite"; REGION 832..857; /note="Disordered"; /evidence="ECO:0000256|SAM:MobiDB-lite"; REGION 1117..1…		0.246293	ENSG00000169554	17027718321117	1.01741e+15	100,38,39,25,97	FALSE	100
O60318	MCM3AP GANP KIAA0572 MAP80	1980	REGION 1..67; /note="Disordered"; /evidence="ECO:0000256|SAM:MobiDB-lite"; REGION 33..340; /note="FG-repeats"; REGION 212..247; /note="Disordered"; /evidence="ECO:0000256|SAM:MobiDB-lite"; REGION 266..432; /note="Disordered"; /evidence="ECO:0000256|SAM:MobiDB-lite"; REGION 511..557; /note="Disordered"; /evidence="ECO:0000256|SAM:MobiDB-lite"; REGION 686..1003; /note="Interaction with PCID2 and SE…	DOMAIN 775..958; /note="PCI"; /evidence="ECO:0000255|PROSITE-ProRule:PRU01185"	0.178283	ENSG00000160294	1212266511998	672474325571038	66,35,166,46,40	FALSE	166
O60331	PIP5K1C KIAA0589	668	REGION 45..67; /note="Disordered"; /evidence="ECO:0000256|SAM:MobiDB-lite"; REGION 526..578; /note="Disordered"; /evidence="ECO:0000256|SAM:MobiDB-lite"; REGION 593..642; /note="Disordered"; /evidence="ECO:0000256|SAM:MobiDB-lite"; REGION 641..668; /note="Mediates interaction with TLN2"; /evidence="ECO:0000269|PubMed:12422219"	DOMAIN 75..443; /note="PIPK"; /evidence="ECO:0000255|PROSITE-ProRule:PRU00781"	0.184132	ENSG00000186111	45526593	67578642	22,52,49	FALSE	52
O60333	KIF1B KIAA0591 KIAA1448	1816	REGION 270..350; /note="Interaction with KBP"; /evidence="ECO:0000269|PubMed:16225668"; REGION 431..450; /note="Disordered"; /evidence="ECO:0000256|SAM:MobiDB-lite"; REGION 1550..1570; /note="Disordered"; /evidence="ECO:0000256|SAM:MobiDB-lite"; REGION 1617..1660; /note="Disordered"; /evidence="ECO:0000256|SAM:MobiDB-lite"	DOMAIN 5..354; /note="Kinesin motor"; /evidence="ECO:0000255|PROSITE-ProRule:PRU00283"; DOMAIN 556..612; /note="FHA"; /evidence="ECO:0000255|PROSITE-ProRule:PRU00086"; DOMAIN 1702..1799; /note="PH"; /evidence="ECO:0000255|PROSITE-ProRule:PRU00145"	0.0451542	ENSG00000054523	43115501617	45015701660	19,20,43	FALSE	43
O60336	MAPKBP1 JNKBP1 KIAA0596	1514	REGION 748..804; /note="Disordered"; /evidence="ECO:0000256|SAM:MobiDB-lite"; REGION 880..925; /note="Disordered"; /evidence="ECO:0000256|SAM:MobiDB-lite"; REGION 951..1256; /note="Disordered"; /evidence="ECO:0000256|SAM:MobiDB-lite"; REGION 1299..1336; /note="Disordered"; /evidence="ECO:0000256|SAM:MobiDB-lite"		0.292602	ENSG00000137802	7488809511299	80492512561336	56,45,305,37	FALSE	305
O60337	MARCHF6 KIAA0597 MARCH6 RNF176 TEB4	910	REGION 185..256; /note="Disordered"; /evidence="ECO:0000256|SAM:MobiDB-lite"		0.078022	ENSG00000145495	185	256	71	FALSE	71
O60341	KDM1A AOF2 KDM1 KIAA0601 LSD1	852	REGION 1..176; /note="Disordered"; /evidence="ECO:0000256|SAM:MobiDB-lite"; REGION 300..852; /note="Demethylase activity"	DOMAIN 174..273; /note="SWIRM"; /evidence="ECO:0000255|PROSITE-ProRule:PRU00247"	0.205399	ENSG00000004487	1	176	175	TRUE	175
O60343	TBC1D4 AS160 KIAA0603	1298	REGION 1..31; /note="Disordered"; /evidence="ECO:0000256|SAM:MobiDB-lite"; REGION 241..287; /note="Disordered"; /evidence="ECO:0000256|SAM:MobiDB-lite"; REGION 317..353; /note="Disordered"; /evidence="ECO:0000256|SAM:MobiDB-lite"; REGION 586..685; /note="Disordered"; /evidence="ECO:0000256|SAM:MobiDB-lite"; REGION 725..765; /note="Disordered"; /evidence="ECO:0000256|SAM:MobiDB-lite"	DOMAIN 53..209; /note="PID 1"; /evidence="ECO:0000255|PROSITE-ProRule:PRU00148"; DOMAIN 312..468; /note="PID 2"; /evidence="ECO:0000255|PROSITE-ProRule:PRU00148"; DOMAIN 918..1112; /note="Rab-GAP TBC"; /evidence="ECO:0000255|PROSITE-ProRule:PRU00163"	0.193374	ENSG00000136111	1241317586725	31287353685765	30,46,36,99,40	FALSE	99
O60346	PHLPP1 KIAA0606 PHLPP PLEKHE1 SCOP	1717	REGION 1..25; /note="Disordered"; /evidence="ECO:0000256|SAM:MobiDB-lite"; REGION 41..118; /note="Disordered"; /evidence="ECO:0000256|SAM:MobiDB-lite"; REGION 136..156; /note="Disordered"; /evidence="ECO:0000256|SAM:MobiDB-lite"; REGION 252..470; /note="Disordered"; /evidence="ECO:0000256|SAM:MobiDB-lite"; REGION 1076..1205; /note="Interaction with NHERF1"; /evidence="ECO:0000269|PubMed:21804599"…	DOMAIN 536..636; /note="PH"; /evidence="ECO:0000255|PROSITE-ProRule:PRU00145"; DOMAIN 1175..1422; /note="PPM-type phosphatase"; /evidence="ECO:0000255|PROSITE-ProRule:PRU01082"	0.253349	ENSG00000081913	1,41,136,252,1458,1673	2.51182e+18	24,77,20,218,52,44	FALSE	218
O60353	FZD6	706	REGION 588..706; /note="Disordered"; /evidence="ECO:0000256|SAM:MobiDB-lite"	DOMAIN 19..132; /note="FZ"; /evidence="ECO:0000255|PROSITE-ProRule:PRU00090"	0.167139	ENSG00000164930	588	706	118	FALSE	118
O60356	NUPR1 COM1	82	REGION 1..82; /note="Disordered"; /evidence="ECO:0000256|SAM:MobiDB-lite"		0.987805	ENSG00000176046	1	82	81	FALSE	81
O60359	CACNG3	315			0	ENSG00000006116	NA	NA	NA	FALSE	NA
O60381	HBP1	514	REGION 150..182; /note="Disordered"; /evidence="ECO:0000256|SAM:MobiDB-lite"	DOMAIN 203..345; /note="AXH"; /evidence="ECO:0000255|PROSITE-ProRule:PRU00496"	0.0622568	ENSG00000283847	150	182	32	FALSE	32
O60383	GDF9	454	REGION 303..330; /note="Disordered"; /evidence="ECO:0000256|SAM:MobiDB-lite"		0.0594714	ENSG00000164404	303	330	27	FALSE	27
O60391	GRIN3B	1043	REGION 882..924; /note="Disordered"; /evidence="ECO:0000256|SAM:MobiDB-lite"; REGION 1012..1043; /note="Disordered"; /evidence="ECO:0000256|SAM:MobiDB-lite"		0.0699904	ENSG00000116032	8821012	9241043	42,31	FALSE	42
O60393	NOBOX	691	REGION 94..233; /note="Disordered"; /evidence="ECO:0000256|SAM:MobiDB-lite"; REGION 366..385; /note="Disordered"; /evidence="ECO:0000256|SAM:MobiDB-lite"; REGION 394..437; /note="Disordered"; /evidence="ECO:0000256|SAM:MobiDB-lite"; REGION 635..691; /note="Disordered"; /evidence="ECO:0000256|SAM:MobiDB-lite"		0.371925	ENSG00000106410	94366394635	233385437691	139,19,43,56	FALSE	139
O60423	ATP8B3 ATP1K FOS37502_2	1300	REGION 1..98; /note="Disordered"; /evidence="ECO:0000256|SAM:MobiDB-lite"; REGION 1272..1300; /note="Disordered"; /evidence="ECO:0000256|SAM:MobiDB-lite"		0.0961538	ENSG00000130270	11272	981300	97,28	FALSE	97
O60427	FADS1 FADSD5	444		DOMAIN 17..94; /note="Cytochrome b5 heme-binding"; /evidence="ECO:0000255|PROSITE-ProRule:PRU00279"	0	ENSG00000149485	NA	NA	NA	FALSE	NA
O60437	PPL KIAA0568	1756	REGION 1557..1756; /note="Interacts with BFSP2 and VIM"; /evidence="ECO:0000250|UniProtKB:Q9R269"	DOMAIN 399..455; /note="SH3"; /evidence="ECO:0000255|PROSITE-ProRule:PRU00192"	0	ENSG00000118898	NA	NA	NA	FALSE	NA
O60443	GSDME DFNA5 ICERE1	496	REGION 1..56; /note="Membrane targeting domain"; /evidence="ECO:0000269|PubMed:28045099"		0	ENSG00000105928	NA	NA	NA	FALSE	NA
O60447	EVI5 NB4S	810	REGION 1..483; /note="Interaction with alpha-tubulin, gamma-tubulin, BIRC5 and FBXO5"; /evidence="ECO:0000269|PubMed:16439210, ECO:0000269|PubMed:16764853"; REGION 49..80; /note="Disordered"; /evidence="ECO:0000256|SAM:MobiDB-lite"; REGION 98..123; /note="Disordered"; /evidence="ECO:0000256|SAM:MobiDB-lite"; REGION 128..693; /note="Dimerization"; REGION 377..810; /note="Targeting to the centrosom…	DOMAIN 163..348; /note="Rab-GAP TBC"; /evidence="ECO:0000255|PROSITE-ProRule:PRU00163"	0.135802	ENSG00000067208	49,98,756	80123810	31,25,54	FALSE	54
O60449	LY75 CD205 CLEC13B	1722		DOMAIN 33..156; /note="Ricin B-type lectin"; /evidence="ECO:0000255|PROSITE-ProRule:PRU00174"; DOMAIN 164..211; /note="Fibronectin type-II"; /evidence="ECO:0000255|PROSITE-ProRule:PRU00479"; DOMAIN 225..341; /note="C-type lectin 1"; /evidence="ECO:0000255|PROSITE-ProRule:PRU00040"; DOMAIN 368..486; /note="C-type lectin 2"; /evidence="ECO:0000255|PROSITE-ProRule:PRU00040"; DOMAIN 493..625; /note="…	0	ENSG00000054219	NA	NA	NA	FALSE	NA
O60462	NRP2 VEGF165R2	931	REGION 298..317; /note="Disordered"; /evidence="ECO:0000256|SAM:MobiDB-lite"; REGION 601..622; /note="Disordered"; /evidence="ECO:0000256|SAM:MobiDB-lite"	DOMAIN 28..142; /note="CUB 1"; /evidence="ECO:0000255|PROSITE-ProRule:PRU00059"; DOMAIN 149..267; /note="CUB 2"; /evidence="ECO:0000255|PROSITE-ProRule:PRU00059"; DOMAIN 277..427; /note="F5/8 type C 1"; /evidence="ECO:0000255|PROSITE-ProRule:PRU00081"; DOMAIN 434..592; /note="F5/8 type C 2"; /evidence="ECO:0000255|PROSITE-ProRule:PRU00081"; DOMAIN 642..802; /note="MAM"; /evidence="ECO:0000255|PRO…	0.0429646	ENSG00000118257	298601	317622	19,21	FALSE	21
O60469	DSCAM	2012	REGION 1617..2012; /note="Required for netrin-mediated axon repulsion of neuronal growth cones"; /evidence="ECO:0000250|UniProtKB:Q9ERC8"; REGION 1718..1810; /note="Disordered"; /evidence="ECO:0000256|SAM:MobiDB-lite"; REGION 1855..1883; /note="Disordered"; /evidence="ECO:0000256|SAM:MobiDB-lite"; REGION 1971..2012; /note="Disordered"; /evidence="ECO:0000256|SAM:MobiDB-lite"	DOMAIN 39..129; /note="Ig-like C2-type 1"; DOMAIN 125..216; /note="Ig-like C2-type 2"; DOMAIN 225..305; /note="Ig-like C2-type 3"; DOMAIN 313..401; /note="Ig-like C2-type 4"; DOMAIN 407..500; /note="Ig-like C2-type 5"; DOMAIN 504..592; /note="Ig-like C2-type 6"; DOMAIN 596..685; /note="Ig-like C2-type 7"; DOMAIN 690..783; /note="Ig-like C2-type 8"; DOMAIN 787..883; /note="Ig-like C2-type 9"; DOMA…	0.0800199	ENSG00000171587	171818551971	181018832012	92,28,41	FALSE	92
O60476	MAN1A2 MAN1B	641	REGION 153..175; /note="Disordered"; /evidence="ECO:0000256|SAM:MobiDB-lite"		0.0343214	ENSG00000198162	153	175	22	FALSE	22
O60477	BRINP1 DBC1 DBCCR1 FAM5A IB3089A	761		DOMAIN 68..251; /note="MACPF"	0	ENSG00000078725	NA	NA	NA	FALSE	NA
O60478	GPR137B TM7SF1	399	REGION 1..22; /note="Disordered"; /evidence="ECO:0000256|SAM:MobiDB-lite"		0.0526316	ENSG00000077585	1	22	21	FALSE	21
O60479	DLX3	287	REGION 20..39; /note="Disordered"; /evidence="ECO:0000256|SAM:MobiDB-lite"; REGION 131..181; /note="Interaction with DNA"; /evidence="ECO:0000305|PubMed:26550823"; REGION 195..287; /note="Disordered"; /evidence="ECO:0000256|SAM:MobiDB-lite"		0.38676	ENSG00000064195	20195	39287	19,92	FALSE	92
O60481	ZIC3 ZNF203	467	REGION 66..107; /note="Disordered"; /evidence="ECO:0000256|SAM:MobiDB-lite"; REGION 404..467; /note="Disordered"; /evidence="ECO:0000256|SAM:MobiDB-lite"		0.222698	ENSG00000156925	66404	107467	41,63	FALSE	63
O60486	PLXNC1 VESPR	1568		DOMAIN 35..452; /note="Sema"; /evidence="ECO:0000255|PROSITE-ProRule:PRU00352"	0	ENSG00000136040	NA	NA	NA	FALSE	NA
O60487	MPZL2 EVA EVA1 UNQ606/PRO1192	215		DOMAIN 27..141; /note="Ig-like V-type"	0	ENSG00000149573	NA	NA	NA	FALSE	NA
O60488	ACSL4 ACS4 FACL4 LACS4	711			0	ENSG00000068366	NA	NA	NA	FALSE	NA
O60493	SNX3	162	REGION 147..162; /note="Binds predominantly to PtdIns(P5) and weaker to PtdIns(P3) abd PtdIns(P4); involved in neurite outgrowth regulation"; /evidence="ECO:0000250|UniProtKB:O70492"	DOMAIN 27..151; /note="PX"; /evidence="ECO:0000255|PROSITE-ProRule:PRU00147"	0	ENSG00000112335	NA	NA	NA	FALSE	NA
O60494	CUBN IFCR	3623	REGION 42..49; /note="Interaction with AMN"; /evidence="ECO:0000269|PubMed:30523278"	DOMAIN 132..168; /note="EGF-like 1"; /evidence="ECO:0000255|PROSITE-ProRule:PRU00076"; DOMAIN 170..211; /note="EGF-like 2; calcium-binding"; /evidence="ECO:0000255|PROSITE-ProRule:PRU00076"; DOMAIN 263..304; /note="EGF-like 3; calcium-binding"; /evidence="ECO:0000255|PROSITE-ProRule:PRU00076"; DOMAIN 305..348; /note="EGF-like 4; calcium-binding"; /evidence="ECO:0000255|PROSITE-ProRule:PRU00076"; …	0	ENSG00000107611	NA	NA	NA	FALSE	NA
O60496	DOK2	412	REGION 246..296; /note="Disordered"; /evidence="ECO:0000256|SAM:MobiDB-lite"; REGION 359..412; /note="Disordered"; /evidence="ECO:0000256|SAM:MobiDB-lite"	DOMAIN 4..114; /note="PH"; /evidence="ECO:0000255|PROSITE-ProRule:PRU00145"; DOMAIN 147..252; /note="IRS-type PTB"; /evidence="ECO:0000255|PROSITE-ProRule:PRU00389"	0.25	ENSG00000147443	246359	296412	50,53	FALSE	53
O60499	STX10 SYN10	249		DOMAIN 157..219; /note="t-SNARE coiled-coil homology"; /evidence="ECO:0000255|PROSITE-ProRule:PRU00202"	0	ENSG00000104915	NA	NA	NA	FALSE	NA
O60500	NPHS1 NPHN	1241	REGION 1025..1057; /note="Disordered"; /evidence="ECO:0000256|SAM:MobiDB-lite"; REGION 1099..1137; /note="Disordered"; /evidence="ECO:0000256|SAM:MobiDB-lite"; REGION 1160..1241; /note="Binds to NPHS2"	DOMAIN 27..130; /note="Ig-like C2-type 1"; DOMAIN 143..234; /note="Ig-like C2-type 2"; DOMAIN 242..333; /note="Ig-like C2-type 3"; DOMAIN 340..434; /note="Ig-like C2-type 4"; DOMAIN 440..540; /note="Ig-like C2-type 5"; DOMAIN 544..635; /note="Ig-like C2-type 6"; DOMAIN 740..832; /note="Ig-like C2-type 7"; DOMAIN 838..939; /note="Ig-like C2-type 8"; DOMAIN 943..1038; /note="Fibronectin type-III"; …	0.0564061	ENSG00000161270	10251099	10571137	32,38	FALSE	38
O60502	OGA HEXC KIAA0679 MEA5 MGEA5	916	REGION 1..48; /note="Disordered"; /evidence="ECO:0000256|SAM:MobiDB-lite"; REGION 441..465; /note="Disordered"; /evidence="ECO:0000256|SAM:MobiDB-lite"	DOMAIN 60..336; /note="GH84"; /evidence="ECO:0000255|PROSITE-ProRule:PRU01353"	0.0775109	ENSG00000198408	1441	48465	47,24	TRUE	47
O60503	ADCY9 KIAA0520	1353	REGION 1..27; /note="Disordered"; /evidence="ECO:0000256|SAM:MobiDB-lite"; REGION 49..71; /note="Disordered"; /evidence="ECO:0000256|SAM:MobiDB-lite"; REGION 349..375; /note="Disordered"; /evidence="ECO:0000256|SAM:MobiDB-lite"; REGION 642..684; /note="Disordered"; /evidence="ECO:0000256|SAM:MobiDB-lite"; REGION 1292..1326; /note="Disordered"; /evidence="ECO:0000256|SAM:MobiDB-lite"	DOMAIN 394..521; /note="Guanylate cyclase 1"; /evidence="ECO:0000255|PROSITE-ProRule:PRU00099"; DOMAIN 1058..1198; /note="Guanylate cyclase 2"; /evidence="ECO:0000255|PROSITE-ProRule:PRU00099"	0.110865	ENSG00000162104	1,49,349,642,1292	27,71,375,684,1326	26,22,26,42,34	FALSE	42
O60504	SORBS3 SCAM1	671	REGION 46..111; /note="Disordered"; /evidence="ECO:0000256|SAM:MobiDB-lite"; REGION 166..215; /note="Disordered"; /evidence="ECO:0000256|SAM:MobiDB-lite"; REGION 249..268; /note="Disordered"; /evidence="ECO:0000256|SAM:MobiDB-lite"; REGION 295..324; /note="Disordered"; /evidence="ECO:0000256|SAM:MobiDB-lite"; REGION 337..383; /note="Disordered"; /evidence="ECO:0000256|SAM:MobiDB-lite"; REGION 380…	DOMAIN 115..187; /note="SoHo"; /evidence="ECO:0000255|PROSITE-ProRule:PRU00195"; DOMAIN 380..439; /note="SH3 1"; /evidence="ECO:0000255|PROSITE-ProRule:PRU00192"; DOMAIN 454..515; /note="SH3 2"; /evidence="ECO:0000255|PROSITE-ProRule:PRU00192"; DOMAIN 612..671; /note="SH3 3"; /evidence="ECO:0000255|PROSITE-ProRule:PRU00192"	0.447094	ENSG00000120896	4.61662e+16	1.11215e+17	65,49,19,29,46,92	FALSE	92
O60506	SYNCRIP HNRPQ NSAP1	623	REGION 400..561; /note="Interaction with APOBEC1"; REGION 448..559; /note="8 X 3 AA repeats of R-G-G"; REGION 460..488; /note="3 X 4 AA repeats of Y-Y-G-Y"; REGION 497..623; /note="Disordered"; /evidence="ECO:0000256|SAM:MobiDB-lite"; REGION 518..549; /note="Interaction with SMN"; /evidence="ECO:0000269|PubMed:11574476"	DOMAIN 162..241; /note="RRM 1"; /evidence="ECO:0000255|PROSITE-ProRule:PRU00176"; DOMAIN 243..325; /note="RRM 2"; /evidence="ECO:0000255|PROSITE-ProRule:PRU00176"; DOMAIN 338..408; /note="RRM 3"; /evidence="ECO:0000255|PROSITE-ProRule:PRU00176"	0.202247	ENSG00000135316	497	623	126	TRUE	126
O60507	TPST1	370	REGION 102..106; /note="Interaction with peptide substrate"; /evidence="ECO:0000269|PubMed:28821720"		0	ENSG00000169902	NA	NA	NA	FALSE	NA
O60508	CDC40 EHB3 PRP17 PRPF17	579	REGION 1..47; /note="Disordered"; /evidence="ECO:0000256|SAM:MobiDB-lite"; REGION 204..237; /note="Disordered"; /evidence="ECO:0000256|SAM:MobiDB-lite"		0.136442	ENSG00000168438	1204	47237	46,33	FALSE	46
O60512	B4GALT3	393	REGION 339..393; /note="Disordered"; /evidence="ECO:0000256|SAM:MobiDB-lite"		0.137405	ENSG00000158850	339	393	54	FALSE	54
O60513	B4GALT4 UNQ552/PRO1109	344			0	ENSG00000121578	NA	NA	NA	FALSE	NA
O60516	EIF4EBP3	100	REGION 81..100; /note="Disordered"; /evidence="ECO:0000256|SAM:MobiDB-lite"		0.19	ENSG00000243056	81	100	19	FALSE	19
O60519	CREBL2	120	REGION 1..24; /note="Disordered"; /evidence="ECO:0000256|SAM:MobiDB-lite"; REGION 29..60; /note="Basic motif"; /evidence="ECO:0000250"; REGION 62..69; /note="Leucine-zipper"; /evidence="ECO:0000250"; REGION 93..120; /note="Disordered"; /evidence="ECO:0000256|SAM:MobiDB-lite"	DOMAIN 23..86; /note="bZIP"	0.416667	ENSG00000111269	1,93	24120	23,27	FALSE	27
O60524	NEMF SDCCAG1	1076	REGION 420..453; /note="Disordered"; /evidence="ECO:0000256|SAM:MobiDB-lite"; REGION 691..715; /note="Disordered"; /evidence="ECO:0000256|SAM:MobiDB-lite"; REGION 742..972; /note="Disordered"; /evidence="ECO:0000256|SAM:MobiDB-lite"		0.266729	ENSG00000165525	420691742	453715972	33,24,230	FALSE	230
O60543	CIDEA	219	REGION 163..180; /note="Amphipathic helix"; /evidence="ECO:0000250|UniProtKB:O70302"	DOMAIN 33..110; /note="CIDE-N"; /evidence="ECO:0000255|PROSITE-ProRule:PRU00447"	0	ENSG00000176194	NA	NA	NA	FALSE	NA
O60547	GMDS	372	REGION 1..20; /note="Disordered"; /evidence="ECO:0000256|SAM:MobiDB-lite"		0.0510753	ENSG00000112699	1	20	19	FALSE	19
O60548	FOXD2 FKHL17 FREAC9	495	REGION 14..122; /note="Disordered"; /evidence="ECO:0000256|SAM:MobiDB-lite"; REGION 312..347; /note="Disordered"; /evidence="ECO:0000256|SAM:MobiDB-lite"; REGION 397..444; /note="Disordered"; /evidence="ECO:0000256|SAM:MobiDB-lite"		0.383838	ENSG00000186564	14312397	122347444	108,35,47	FALSE	108
O60551	NMT2	498	REGION 1..88; /note="Disordered"; /evidence="ECO:0000256|SAM:MobiDB-lite"		0.174699	ENSG00000152465	1	88	87	FALSE	87
O60563	CCNT1	726	REGION 360..385; /note="Disordered"; /evidence="ECO:0000256|SAM:MobiDB-lite"; REGION 480..550; /note="Histidine-rich domain (HRD)"; /evidence="ECO:0000269|PubMed:29849146, ECO:0000269|PubMed:35393539"; REGION 487..650; /note="Disordered"; /evidence="ECO:0000269|PubMed:29849146"; REGION 527..570; /note="Required for interaction with ZMYND8"; /evidence="ECO:0000269|PubMed:30134174"; REGION 688..726…		0.311295	ENSG00000129315	360487688	385650726	25,163,38	FALSE	163
O60565	GREM1 CKTSF1B1 DAND2 DRM PIG2	184	REGION 24..77; /note="Disordered"; /evidence="ECO:0000256|SAM:MobiDB-lite"	DOMAIN 94..184; /note="CTCK"	0.288043	ENSG00000276886	24	77	53	FALSE	53
O60566	BUB1B BUBR1 MAD3L SSK1	1050	REGION 152..185; /note="Necessary for interaction with KNL1"; /evidence="ECO:0000269|PubMed:17981135"; REGION 368..393; /note="Disordered"; /evidence="ECO:0000256|SAM:MobiDB-lite"; REGION 456..480; /note="Disordered"; /evidence="ECO:0000256|SAM:MobiDB-lite"	DOMAIN 62..226; /note="BUB1 N-terminal"; /evidence="ECO:0000255|PROSITE-ProRule:PRU00822"; DOMAIN 766..1050; /note="Protein kinase"	0.0466667	ENSG00000156970	368456	393480	25,24	FALSE	25
O60568	PLOD3	738	REGION 25..290; /note="Required for glycosyltransferase activity"; /evidence="ECO:0000269|PubMed:18298658, ECO:0000269|PubMed:30089812"; REGION 295..520; /note="Accessory region"; /evidence="ECO:0000269|PubMed:30089812"; REGION 672..715; /note="Important for dimerization"; /evidence="ECO:0000269|PubMed:30089812"	DOMAIN 647..738; /note="Fe2OG dioxygenase"; /evidence="ECO:0000255|PROSITE-ProRule:PRU00805"	0	ENSG00000106397	NA	NA	NA	FALSE	NA
O60573	EIF4E2 EIF4EL3	245	REGION 1..52; /note="Disordered"; /evidence="ECO:0000256|SAM:MobiDB-lite"; REGION 54..57; /note="EIF4EBP1/2/3 binding"; /evidence="ECO:0000269|PubMed:17368478"; REGION 95..99; /note="EIF4EBP1/2/3 binding"; /evidence="ECO:0000269|PubMed:17368478"; REGION 150..157; /note="EIF4EBP1/2/3 binding"; /evidence="ECO:0000269|PubMed:17368478"		0.208163	ENSG00000135930	1	52	51	FALSE	51
O60583	CCNT2	730	REGION 1..300; /note="Interaction with MDFIC and MDFI"; /evidence="ECO:0000269|PubMed:17289077"; REGION 250..300; /note="Interaction with POLR2A"; /evidence="ECO:0000269|PubMed:15563843"; REGION 341..430; /note="Disordered"; /evidence="ECO:0000256|SAM:MobiDB-lite"; REGION 497..652; /note="Disordered"; /evidence="ECO:0000256|SAM:MobiDB-lite"	DOMAIN 12..147; /note="Cyclin N-terminal"; /evidence="ECO:0000255"	0.334247	ENSG00000082258	341497	430652	89155	FALSE	155
O60602	TLR5 TIL3	858		DOMAIN 579..631; /note="LRRCT"; DOMAIN 691..836; /note="TIR"; /evidence="ECO:0000255|PROSITE-ProRule:PRU00204"	0	ENSG00000187554	NA	NA	NA	FALSE	NA
O60603	TLR2 TIL4	784		DOMAIN 525..579; /note="LRRCT"; DOMAIN 639..782; /note="TIR"; /evidence="ECO:0000255|PROSITE-ProRule:PRU00204"	0	ENSG00000137462	NA	NA	NA	FALSE	NA
O60609	GFRA3 UNQ339/PRO538/PRO3664	400			0	ENSG00000146013	NA	NA	NA	FALSE	NA
O60610	DIAPH1 DIAP1	1272	REGION 1..84; /note="Disordered"; /evidence="ECO:0000256|SAM:MobiDB-lite"; REGION 573..755; /note="Disordered"; /evidence="ECO:0000256|SAM:MobiDB-lite"	DOMAIN 84..449; /note="GBD/FH3"; /evidence="ECO:0000255|PROSITE-ProRule:PRU00579"; DOMAIN 583..764; /note="FH1"; DOMAIN 769..1171; /note="FH2"; /evidence="ECO:0000255|PROSITE-ProRule:PRU00774"; DOMAIN 1194..1222; /note="DAD"; /evidence="ECO:0000255|PROSITE-ProRule:PRU00577"	0.208333	ENSG00000131504	1573	84755	83182	FALSE	182
O60613	SELENOF SEP15	165			0	ENSG00000183291	NA	NA	NA	FALSE	NA
O60635	TSPAN1	241			0	ENSG00000117472	NA	NA	NA	FALSE	NA
O60636	TSPAN2	221			0	ENSG00000134198	NA	NA	NA	FALSE	NA
O60641	SNAP91 KIAA0656	907	REGION 285..326; /note="Disordered"; /evidence="ECO:0000256|SAM:MobiDB-lite"; REGION 342..380; /note="Disordered"; /evidence="ECO:0000256|SAM:MobiDB-lite"; REGION 393..414; /note="Disordered"; /evidence="ECO:0000256|SAM:MobiDB-lite"; REGION 505..525; /note="Disordered"; /evidence="ECO:0000256|SAM:MobiDB-lite"; REGION 867..907; /note="Disordered"; /evidence="ECO:0000256|SAM:MobiDB-lite"	DOMAIN 14..145; /note="ENTH"; /evidence="ECO:0000255|PROSITE-ProRule:PRU00243"	0.176406	ENSG00000065609	285342393505867	326380414525907	41,38,21,20,40	FALSE	41
O60645	EXOC3 SEC6 SEC6L1	745			0	ENSG00000180104	NA	NA	NA	FALSE	NA
O60656	UGT1A9 GNT1 UGT1	530			0	ENSG00000241119	NA	NA	NA	FALSE	NA
O60658	PDE8A	829	REGION 16..46; /note="Disordered"; /evidence="ECO:0000256|SAM:MobiDB-lite"; REGION 341..360; /note="Disordered"; /evidence="ECO:0000256|SAM:MobiDB-lite"; REGION 454..461; /note="Involved in RAF1-binding"; /evidence="ECO:0000269|PubMed:23509299"	DOMAIN 213..283; /note="PAS"; /evidence="ECO:0000255|PROSITE-ProRule:PRU00140"; DOMAIN 287..329; /note="PAC"; DOMAIN 480..820; /note="PDEase"; /evidence="ECO:0000255|PROSITE-ProRule:PRU01192"	0.0591074	ENSG00000073417	16341	46360	30,19	FALSE	30
O60662	KLHL41 KBTBD10 KRP1	606		DOMAIN 33..100; /note="BTB"; /evidence="ECO:0000255|PROSITE-ProRule:PRU00037"; DOMAIN 135..237; /note="BACK"	0	ENSG00000239474	NA	NA	NA	FALSE	NA
O60663	LMX1B	402	REGION 176..229; /note="Disordered"; /evidence="ECO:0000256|SAM:MobiDB-lite"; REGION 326..346; /note="Disordered"; /evidence="ECO:0000256|SAM:MobiDB-lite"	DOMAIN 56..106; /note="LIM zinc-binding 1"; /evidence="ECO:0000255|PROSITE-ProRule:PRU00125"; DOMAIN 115..168; /note="LIM zinc-binding 2"; /evidence="ECO:0000255|PROSITE-ProRule:PRU00125"	0.181592	ENSG00000136944	176326	229346	53,20	FALSE	53
O60664	PLIN3 M6PRBP1 TIP47	434	REGION 1..22; /note="Disordered"; /evidence="ECO:0000256|SAM:MobiDB-lite"		0.0483871	ENSG00000105355	1	22	21	FALSE	21
O60667	FCMR FAIM3 TOSO	390	REGION 33..115; /note="CDR4"; REGION 40..45; /note="CDR1"; REGION 59..70; /note="CDR2"; REGION 106..115; /note="CDR3"; REGION 166..204; /note="Disordered"; /evidence="ECO:0000256|SAM:MobiDB-lite"; REGION 293..348; /note="Disordered"; /evidence="ECO:0000256|SAM:MobiDB-lite"	DOMAIN 23..123; /note="Ig-like"; /evidence="ECO:0000255"	0.238462	ENSG00000162894	166293	204348	38,55	FALSE	55
O60669	SLC16A7 MCT2	478	REGION 200..224; /note="Disordered"; /evidence="ECO:0000256|SAM:MobiDB-lite"; REGION 437..478; /note="Disordered"; /evidence="ECO:0000256|SAM:MobiDB-lite"		0.135983	ENSG00000118596	200437	224478	24,41	FALSE	41
O60671	RAD1 REC1	282			0	ENSG00000113456	NA	NA	NA	FALSE	NA
O60673	REV3L POLZ REV3	3130	REGION 263..295; /note="Disordered"; /evidence="ECO:0000256|SAM:MobiDB-lite"; REGION 425..457; /note="Disordered"; /evidence="ECO:0000256|SAM:MobiDB-lite"; REGION 487..510; /note="Disordered"; /evidence="ECO:0000256|SAM:MobiDB-lite"; REGION 524..548; /note="Disordered"; /evidence="ECO:0000256|SAM:MobiDB-lite"; REGION 697..728; /note="Disordered"; /evidence="ECO:0000256|SAM:MobiDB-lite"; REGION 81…		0.182428	ENSG00000009413	2.63425e+49	2.95458e+49	32,32,23,24,31,55,60,69,63,37,22,33,70,20	FALSE	70
O60674	JAK2	1132	REGION 1..239; /note="Interaction with cytokine/interferon/growth hormone receptors"; /evidence="ECO:0000250"	DOMAIN 37..380; /note="FERM"; /evidence="ECO:0000255|PROSITE-ProRule:PRU00084"; DOMAIN 401..482; /note="SH2; atypical"; /evidence="ECO:0000255|PROSITE-ProRule:PRU00191"; DOMAIN 545..809; /note="Protein kinase 1"; /evidence="ECO:0000255|PROSITE-ProRule:PRU00159"; DOMAIN 849..1124; /note="Protein kinase 2"; /evidence="ECO:0000255|PROSITE-ProRule:PRU00159"	0	ENSG00000096968	NA	NA	NA	TRUE	NA
O60675	MAFK	156	REGION 51..76; /note="Basic motif"; /evidence="ECO:0000255|PROSITE-ProRule:PRU00978"; REGION 79..93; /note="Leucine-zipper"; /evidence="ECO:0000255|PROSITE-ProRule:PRU00978"	DOMAIN 51..114; /note="bZIP"; /evidence="ECO:0000255|PROSITE-ProRule:PRU00978"	0	ENSG00000198517	NA	NA	NA	FALSE	NA
O60678	PRMT3 HRMT1L3	531	REGION 1..43; /note="Disordered"; /evidence="ECO:0000256|SAM:MobiDB-lite"; REGION 186..531; /note="Mediates interaction with ALDH1A1"; /evidence="ECO:0000269|PubMed:33495566"	DOMAIN 217..531; /note="SAM-dependent MTase PRMT-type"; /evidence="ECO:0000255|PROSITE-ProRule:PRU01015"	0.079096	ENSG00000185238	1	43	42	FALSE	42
O60682	MSC ABF1 BHLHA22	206	REGION 1..115; /note="Disordered"; /evidence="ECO:0000256|SAM:MobiDB-lite"	DOMAIN 107..159; /note="bHLH"; /evidence="ECO:0000255|PROSITE-ProRule:PRU00981"	0.553398	ENSG00000178860	1	115	114	FALSE	114
O60683	PEX10 RNF69	326			0	ENSG00000157911	NA	NA	NA	FALSE	NA
O60684	KPNA6 IPOA7	536	REGION 1..29; /note="Disordered"; /evidence="ECO:0000256|SAM:MobiDB-lite"; REGION 147..239; /note="NLS binding site (major)"; /evidence="ECO:0000250"; REGION 316..404; /note="NLS binding site (minor)"; /evidence="ECO:0000250"	DOMAIN 1..60; /note="IBB"; /evidence="ECO:0000255|PROSITE-ProRule:PRU00561"	0.0522388	ENSG00000025800	1	29	28	FALSE	28
O60687	SRPX2 SRPUL	465		DOMAIN 69..119; /note="Sushi 1"; /evidence="ECO:0000255|PROSITE-ProRule:PRU00302"; DOMAIN 120..178; /note="Sushi 2"; /evidence="ECO:0000255|PROSITE-ProRule:PRU00302"; DOMAIN 177..261; /note="HYR"; /evidence="ECO:0000255|PROSITE-ProRule:PRU00113"; DOMAIN 262..321; /note="Sushi 3"; /evidence="ECO:0000255|PROSITE-ProRule:PRU00302"	0	ENSG00000102359	NA	NA	NA	FALSE	NA
O60701	UGDH	494	REGION 88..110; /note="Disordered"; /evidence="ECO:0000305|PubMed:23106432"; REGION 129..135; /note="Allosteric switch region"; /evidence="ECO:0000269|PubMed:21502315, ECO:0000269|PubMed:21595445, ECO:0000269|PubMed:21961565, ECO:0000269|PubMed:25478983, ECO:0000269|PubMed:27966912, ECO:0000269|PubMed:30457329"; REGION 321..325; /note="Important for formation of active hexamer structure"; /eviden…		0.101215	ENSG00000109814	88466	110494	22,28	FALSE	28
O60704	TPST2	377	REGION 101..105; /note="Interaction with peptide substrate"; /evidence="ECO:0000269|PubMed:23481380"		0	ENSG00000128294	NA	NA	NA	FALSE	NA
O60706	ABCC9 SUR2	1549	REGION 944..967; /note="Disordered"; /evidence="ECO:0000256|SAM:MobiDB-lite"	DOMAIN 297..597; /note="ABC transmembrane type-1 1"; /evidence="ECO:0000255|PROSITE-ProRule:PRU00441"; DOMAIN 672..912; /note="ABC transporter 1"; /evidence="ECO:0000255|PROSITE-ProRule:PRU00434"; DOMAIN 994..1274; /note="ABC transmembrane type-1 2"; /evidence="ECO:0000255|PROSITE-ProRule:PRU00441"; DOMAIN 1312..1546; /note="ABC transporter 2"; /evidence="ECO:0000255|PROSITE-ProRule:PRU00434"	0.0148483	ENSG00000069431	944	967	23	FALSE	23
O60711	LPXN LDLP	386	REGION 13..41; /note="Disordered"; /evidence="ECO:0000256|SAM:MobiDB-lite"	DOMAIN 150..208; /note="LIM zinc-binding 1"; /evidence="ECO:0000255|PROSITE-ProRule:PRU00125"; DOMAIN 209..267; /note="LIM zinc-binding 2"; /evidence="ECO:0000255|PROSITE-ProRule:PRU00125"; DOMAIN 268..326; /note="LIM zinc-binding 3"; /evidence="ECO:0000255|PROSITE-ProRule:PRU00125"; DOMAIN 327..386; /note="LIM zinc-binding 4"; /evidence="ECO:0000255|PROSITE-ProRule:PRU00125"	0.0725389	ENSG00000110031	13	41	28	FALSE	28
O60716	CTNND1 KIAA0384	968	REGION 1..357; /note="Necessary and sufficient for interaction with CCDC85B"; /evidence="ECO:0000269|PubMed:25009281"; REGION 855..944; /note="Disordered"; /evidence="ECO:0000256|SAM:MobiDB-lite"		0.0919421	ENSG00000198561	855	944	89	FALSE	89
O60721	SLC24A1 KIAA0702 NCKX1	1099	REGION 123..150; /note="Disordered"; /evidence="ECO:0000256|SAM:MobiDB-lite"; REGION 169..199; /note="Disordered"; /evidence="ECO:0000256|SAM:MobiDB-lite"; REGION 284..304; /note="Disordered"; /evidence="ECO:0000256|SAM:MobiDB-lite"; REGION 690..901; /note="Disordered"; /evidence="ECO:0000256|SAM:MobiDB-lite"		0.262056	ENSG00000074621	123169284690	150199304901	27,30,20,211	FALSE	211
O60725	ICMT PCCMT	284			0	ENSG00000116237	NA	NA	NA	FALSE	NA
O60729	CDC14B	498	REGION 1..45; /note="Disordered"; /evidence="ECO:0000256|SAM:MobiDB-lite"; REGION 44..198; /note="A"; REGION 199..212; /note="Linker"; REGION 213..379; /note="B"; REGION 459..498; /note="Disordered"; /evidence="ECO:0000256|SAM:MobiDB-lite"	DOMAIN 214..374; /note="Tyrosine-protein phosphatase"; /evidence="ECO:0000255|PROSITE-ProRule:PRU00160"	0.166667	ENSG00000081377	1459	45498	44,39	FALSE	44
O60733	PLA2G6 PLPLA9	806	REGION 677..686; /note="Calmodulin-binding (1-9-14 motif)"; /evidence="ECO:0000250|UniProtKB:A0A3L7I2I8"; REGION 748..759; /note="Calmodulin-binding (IQ motif)"; /evidence="ECO:0000250|UniProtKB:A0A3L7I2I8"	DOMAIN 481..665; /note="PNPLA"; /evidence="ECO:0000255|PROSITE-ProRule:PRU01161"	0	ENSG00000184381	NA	NA	NA	FALSE	NA
O60741	HCN1 BCNG1	890	REGION 1..93; /note="Disordered"; /evidence="ECO:0000305|PubMed:28086084"; REGION 644..692; /note="Disordered"; /evidence="ECO:0000256|SAM:MobiDB-lite"; REGION 725..796; /note="Disordered"; /evidence="ECO:0000256|SAM:MobiDB-lite"; REGION 845..890; /note="Disordered"; /evidence="ECO:0000256|SAM:MobiDB-lite"		0.28764	ENSG00000164588	1644725845	93692796890	92,48,71,45	FALSE	92
O60749	SNX2 TRG9	519	REGION 1..104; /note="Disordered"; /evidence="ECO:0000256|SAM:MobiDB-lite"; REGION 260..519; /note="Interaction with RhoG"; /evidence="ECO:0000269|PubMed:20604901"; REGION 278..295; /note="Membrane-binding amphipathic helix"; /evidence="ECO:0000303|PubMed:19816406"	DOMAIN 140..269; /note="PX"; /evidence="ECO:0000255|PROSITE-ProRule:PRU00147"; DOMAIN 299..519; /note="BAR"; /evidence="ECO:0000250|UniProtKB:Q13596"	0.198459	ENSG00000205302	1	104	103	FALSE	103
O60755	GALR3 GALNR3	368	REGION 317..368; /note="Disordered"; /evidence="ECO:0000256|SAM:MobiDB-lite"		0.138587	ENSG00000128310	317	368	51	FALSE	51
O60759	CYTIP PSCDBP	359	REGION 166..188; /note="Interaction with CYTH1"	DOMAIN 77..166; /note="PDZ"; /evidence="ECO:0000255|PROSITE-ProRule:PRU00143"	0	ENSG00000115165	NA	NA	NA	FALSE	NA
O60760	HPGDS GSTS PGDS PTGDS2	199		DOMAIN 2..79; /note="GST N-terminal"; DOMAIN 81..199; /note="GST C-terminal"	0	ENSG00000163106	NA	NA	NA	FALSE	NA
O60762	DPM1	260			0	ENSG00000000419	NA	NA	NA	FALSE	NA
O60763	USO1 VDP	962	REGION 1..637; /note="Globular head"; REGION 763..783; /note="Disordered"; /evidence="ECO:0000256|SAM:MobiDB-lite"; REGION 926..962; /note="Disordered"; /evidence="ECO:0000256|SAM:MobiDB-lite"		0.0582121	ENSG00000138768	763926	783962	20,36	FALSE	36
O60779	SLC19A2 THT1 TRMA	497			0	ENSG00000117479	NA	NA	NA	FALSE	NA
O60783	MRPS14	128			0	ENSG00000120333	NA	NA	NA	FALSE	NA
O60784	TOM1	492	REGION 171..212; /note="Disordered"; /evidence="ECO:0000256|SAM:MobiDB-lite"; REGION 307..336; /note="Disordered"; /evidence="ECO:0000256|SAM:MobiDB-lite"; REGION 321..326; /note="Clathrin box"; /evidence="ECO:0000269|PubMed:14563850"; REGION 392..463; /note="Interaction with MYO6"; /evidence="ECO:0000269|PubMed:23023224, ECO:0000269|PubMed:31371777"; REGION 428..492; /note="Disordered"; /evidenc…	DOMAIN 20..152; /note="VHS"; /evidence="ECO:0000255|PROSITE-ProRule:PRU00218"; DOMAIN 215..303; /note="GAT"; /evidence="ECO:0000255|PROSITE-ProRule:PRU00373"	0.272358	ENSG00000100284	171307428	212336492	41,29,64	FALSE	64
O60806	TBX19 TPIT	448			0	ENSG00000143178	NA	NA	NA	FALSE	NA
O60812	HNRNPCL1 HNRPCL1	293	REGION 137..177; /note="Disordered"; /evidence="ECO:0000256|SAM:MobiDB-lite"; REGION 206..293; /note="Disordered"; /evidence="ECO:0000256|SAM:MobiDB-lite"	DOMAIN 16..87; /note="RRM"; /evidence="ECO:0000255|PROSITE-ProRule:PRU00176"	0.433447	ENSG00000282175	137206	177293	40,87	FALSE	87
O60814	H2BC12 H2BFT HIRIP1 HIST1H2BK	126	REGION 1..36; /note="Disordered"; /evidence="ECO:0000256|SAM:MobiDB-lite"		0.277778	ENSG00000197903	1	36	35	FALSE	35
O60825	PFKFB2	505	REGION 1..20; /note="Disordered"; /evidence="ECO:0000256|SAM:MobiDB-lite"; REGION 2..248; /note="6-phosphofructo-2-kinase"; REGION 249..505; /note="Fructose-2,6-bisphosphatase"; REGION 445..505; /note="Disordered"; /evidence="ECO:0000256|SAM:MobiDB-lite"		0.156436	ENSG00000123836	1445	20505	19,60	FALSE	60
O60826	CCDC22 CXorf37 JM1	627	REGION 1..447; /note="Sufficicient and required for interaction with CCDC93"; /evidence="ECO:0000269|PubMed:25355947"; REGION 1..321; /note="Sufficient for interaction with COMMD1"; /evidence="ECO:0000269|PubMed:25355947"; REGION 218..243; /note="Disordered"; /evidence="ECO:0000256|SAM:MobiDB-lite"		0.0398724	ENSG00000101997	218	243	25	FALSE	25
O60828	PQBP1 NPW38 JM26	265	REGION 94..265; /note="Disordered"; /evidence="ECO:0000269|PubMed:19303059"; REGION 104..138; /note="5 X 7 AA approximate tandem repeats of D-R-[SG]-H-D-K-S"; REGION 139..144; /note="3 X 2 AA tandem repeats of [DE]-R"; REGION 150..163; /note="7 X 2 AA tandem repeats of [DE]-R"; REGION 245..255; /note="Important for interaction with TXNL4A"	DOMAIN 46..80; /note="WW"; /evidence="ECO:0000255|PROSITE-ProRule:PRU00224"	0.645283	ENSG00000102103	94	265	171	FALSE	171
O60829	PAGE4 GAGEC1 JM27	102	REGION 1..102; /note="Disordered"; /evidence="ECO:0000256|SAM:MobiDB-lite"		0.990196	ENSG00000101951	1	102	101	FALSE	101
O60830	TIMM17B TIM17B JM3	172	REGION 146..172; /note="Disordered"; /evidence="ECO:0000256|SAM:MobiDB-lite"		0.151163	ENSG00000126768	146	172	26	FALSE	26
O60831	PRAF2 JM4	178			0	ENSG00000243279	NA	NA	NA	FALSE	NA
O60832	DKC1 NOLA4	514	REGION 2..21; /note="Nucleolar localization"; REGION 443..514; /note="Disordered"; /evidence="ECO:0000256|SAM:MobiDB-lite"; REGION 446..514; /note="Nuclear and nucleolar localization"	DOMAIN 296..371; /note="PUA"; /evidence="ECO:0000255|PROSITE-ProRule:PRU00161"	0.138132	ENSG00000130826	443	514	71	FALSE	71
O60840	CACNA1F CACNAF1	1977	REGION 1..60; /note="Disordered"; /evidence="ECO:0000256|SAM:MobiDB-lite"; REGION 395..412; /note="Binding to the beta subunit"; /evidence="ECO:0000250"; REGION 418..441; /note="Disordered"; /evidence="ECO:0000256|SAM:MobiDB-lite"; REGION 455..488; /note="Disordered"; /evidence="ECO:0000256|SAM:MobiDB-lite"; REGION 767..830; /note="Disordered"; /evidence="ECO:0000256|SAM:MobiDB-lite"; REGION 1060…		0.161861	ENSG00000102001	1.41846e+17	6.04415e+18	59,23,33,63,117,25	FALSE	117
O60841	EIF5B IF2 KIAA0741	1220	REGION 1..417; /note="Disordered"; /evidence="ECO:0000256|SAM:MobiDB-lite"; REGION 430..608; /note="Disordered"; /evidence="ECO:0000256|SAM:MobiDB-lite"; REGION 638..645; /note="G1"; /evidence="ECO:0000255|PROSITE-ProRule:PRU01059"; REGION 663..667; /note="G2"; /evidence="ECO:0000255|PROSITE-ProRule:PRU01059"; REGION 702..705; /note="G3"; /evidence="ECO:0000255|PROSITE-ProRule:PRU01059"; REGION 7…	DOMAIN 629..846; /note="tr-type G"; /evidence="ECO:0000255|PROSITE-ProRule:PRU01059"	0.486885	ENSG00000158417	1430	417608	416178	FALSE	416
O60844	ZG16	167		DOMAIN 24..159; /note="Jacalin-type lectin"; /evidence="ECO:0000255|PROSITE-ProRule:PRU01088"	0	ENSG00000174992	NA	NA	NA	FALSE	NA
O60858	TRIM13 LEU5 RFP2 RNF77	407			0	ENSG00000204977	NA	NA	NA	FALSE	NA
O60861	GAS7 KIAA0394	476	REGION 100..171; /note="Disordered"; /evidence="ECO:0000256|SAM:MobiDB-lite"	DOMAIN 1..62; /note="SH3"; /evidence="ECO:0000255|PROSITE-ProRule:PRU00192"; DOMAIN 77..110; /note="WW"; /evidence="ECO:0000255|PROSITE-ProRule:PRU00224"; DOMAIN 196..456; /note="F-BAR"; /evidence="ECO:0000255|PROSITE-ProRule:PRU01077"	0.14916	ENSG00000007237	100	171	71	FALSE	71
O60869	EDF1	148	REGION 33..66; /note="Disordered"; /evidence="ECO:0000256|SAM:MobiDB-lite"; REGION 37..113; /note="Interaction with NR5A2, PPARG and NR1H3"; /evidence="ECO:0000269|PubMed:12040021"; REGION 69..108; /note="Interaction with TBP and NR5A1"; /evidence="ECO:0000269|PubMed:10567391"	DOMAIN 81..135; /note="HTH cro/C1-type"; /evidence="ECO:0000255|PROSITE-ProRule:PRU00257"	0.222973	ENSG00000107223	33	66	33	FALSE	33
O60870	KIN BTCD KIN17	393	REGION 51..160; /note="Winged helix-turn-helix (wHTH)"; REGION 209..260; /note="Disordered"; /evidence="ECO:0000256|SAM:MobiDB-lite"; REGION 284..334; /note="C-terminal subdomain A"; /evidence="ECO:0000269|PubMed:17045609"; REGION 340..391; /note="C-terminal subdomain B"; /evidence="ECO:0000269|PubMed:17045609"		0.129771	ENSG00000151657	209	260	51	FALSE	51
O60879	DIAPH2 DIA	1101	REGION 1..44; /note="Disordered"; /evidence="ECO:0000256|SAM:MobiDB-lite"; REGION 536..594; /note="Disordered"; /evidence="ECO:0000256|SAM:MobiDB-lite"; REGION 1010..1048; /note="Disordered"; /evidence="ECO:0000256|SAM:MobiDB-lite"; REGION 1070..1101; /note="Disordered"; /evidence="ECO:0000256|SAM:MobiDB-lite"	DOMAIN 98..464; /note="GBD/FH3"; /evidence="ECO:0000255|PROSITE-ProRule:PRU00579"; DOMAIN 549..623; /note="FH1"; DOMAIN 628..1028; /note="FH2"; /evidence="ECO:0000255|PROSITE-ProRule:PRU00774"; DOMAIN 1051..1081; /note="DAD"; /evidence="ECO:0000255|PROSITE-ProRule:PRU00577"	0.154405	ENSG00000147202	153610101070	4459410481101	43,58,38,31	FALSE	58
O60880	SH2D1A DSHP SAP	128	REGION 67..92; /note="Interaction with FYN SH3 domain"; /evidence="ECO:0000250|UniProtKB:O88890"; REGION 106..128; /note="Disordered"; /evidence="ECO:0000256|SAM:MobiDB-lite"	DOMAIN 6..104; /note="SH2"; /evidence="ECO:0000255|PROSITE-ProRule:PRU00191"	0.171875	ENSG00000183918	106	128	22	FALSE	22
O60882	MMP20	483			0	ENSG00000137674	NA	NA	NA	FALSE	NA
O60883	GPR37L1 ETBRLP2	481	REGION 26..58; /note="Disordered"; /evidence="ECO:0000256|SAM:MobiDB-lite"; REGION 70..108; /note="Disordered"; /evidence="ECO:0000256|SAM:MobiDB-lite"		0.14553	ENSG00000170075	26,70	58108	32,38	FALSE	38
O60884	DNAJA2 CPR3 HIRIP4	412	REGION 365..412; /note="Disordered"; /evidence="ECO:0000256|SAM:MobiDB-lite"	DOMAIN 8..70; /note="J"	0.114078	ENSG00000069345	365	412	47	FALSE	47
O60885	BRD4 HUNK1	1362	REGION 1..58; /note="Disordered"; /evidence="ECO:0000256|SAM:MobiDB-lite"; REGION 174..229; /note="Disordered"; /evidence="ECO:0000256|SAM:MobiDB-lite"; REGION 242..352; /note="Disordered"; /evidence="ECO:0000256|SAM:MobiDB-lite"; REGION 463..615; /note="Disordered"; /evidence="ECO:0000256|SAM:MobiDB-lite"; REGION 484..503; /note="NPS region"; REGION 524..579; /note="BID region"; REGION 674..1100…	DOMAIN 75..147; /note="Bromo 1"; /evidence="ECO:0000255|PROSITE-ProRule:PRU00035"; DOMAIN 368..440; /note="Bromo 2"; /evidence="ECO:0000255|PROSITE-ProRule:PRU00035"; DOMAIN 600..682; /note="NET"; /evidence="ECO:0000255|PROSITE-ProRule:PRU00857"	0.751101	ENSG00000141867	1.17424e+16	5.82294e+18	57,55,110,152,426,223	TRUE	426
O60888	CUTA ACHAP C6orf82	179	REGION 168..176; /note="O-glycosylated at one site"		0	ENSG00000226492	NA	NA	NA	FALSE	NA
O60890	OPHN1	802	REGION 569..588; /note="Disordered"; /evidence="ECO:0000256|SAM:MobiDB-lite"; REGION 607..666; /note="Disordered"; /evidence="ECO:0000256|SAM:MobiDB-lite"; REGION 680..770; /note="Disordered"; /evidence="ECO:0000256|SAM:MobiDB-lite"; REGION 783..802; /note="Disordered"; /evidence="ECO:0000256|SAM:MobiDB-lite"	DOMAIN 265..368; /note="PH"; /evidence="ECO:0000255|PROSITE-ProRule:PRU00145"; DOMAIN 380..564; /note="Rho-GAP"; /evidence="ECO:0000255|PROSITE-ProRule:PRU00172"	0.233167	ENSG00000079482	569607680783	588666770802	19,59,90,19	FALSE	90
O60894	RAMP1	148			0	ENSG00000132329	NA	NA	NA	FALSE	NA
O60895	RAMP2	175			0	ENSG00000131477	NA	NA	NA	FALSE	NA
O60896	RAMP3	148			0	ENSG00000122679	NA	NA	NA	FALSE	NA
O60902	SHOX2 OG12X SHOT	331	REGION 27..140; /note="Disordered"; /evidence="ECO:0000256|SAM:MobiDB-lite"		0.34139	ENSG00000168779	27	140	113	FALSE	113
O60906	SMPD2	423	REGION 400..423; /note="Disordered"; /evidence="ECO:0000256|SAM:MobiDB-lite"		0.0543735	ENSG00000135587	400	423	23	FALSE	23
O60907	TBL1X TBL1	577	REGION 177..202; /note="Disordered"; /evidence="ECO:0000256|SAM:MobiDB-lite"	DOMAIN 55..87; /note="LisH"; /evidence="ECO:0000255|PROSITE-ProRule:PRU00126"; DOMAIN 92..137; /note="F-box-like"	0.0433276	ENSG00000101849	177	202	25	FALSE	25
O60909	B4GALT2	372	REGION 56..97; /note="Disordered"; /evidence="ECO:0000256|SAM:MobiDB-lite"		0.110215	ENSG00000117411	56	97	41	FALSE	41
O60911	CTSV CATL2 CTSL2 CTSU UNQ268/PRO305	334			0	ENSG00000136943	NA	NA	NA	FALSE	NA
O60921	HUS1	280			0	ENSG00000136273	NA	NA	NA	FALSE	NA
O60927	PPP1R11 HCGV TCTE5	126	REGION 1..25; /note="Disordered"; /evidence="ECO:0000256|SAM:MobiDB-lite"; REGION 52..62; /note="Atypical RING finger domain 1"; /evidence="ECO:0000269|PubMed:27805901"; REGION 70..126; /note="Disordered"; /evidence="ECO:0000256|SAM:MobiDB-lite"; REGION 85..94; /note="Atypical RING finger domain 2"; /evidence="ECO:0000269|PubMed:27805901"		0.634921	ENSG00000236560	1,70	25126	24,56	FALSE	56
O60928	KCNJ13	360			0	ENSG00000115474	NA	NA	NA	FALSE	NA
O60930	RNASEH1 RNH1	286	REGION 101..127; /note="Disordered"; /evidence="ECO:0000256|SAM:MobiDB-lite"	DOMAIN 136..282; /note="RNase H type-1"; /evidence="ECO:0000255|PROSITE-ProRule:PRU00408"	0.0909091	ENSG00000171865	101	127	26	FALSE	26
O60931	CTNS	367		DOMAIN 123..189; /note="PQ-loop 1"; /evidence="ECO:0000255"; DOMAIN 263..328; /note="PQ-loop 2"; /evidence="ECO:0000255"	0	ENSG00000040531	NA	NA	NA	FALSE	NA
O60934	NBN NBS NBS1 P95	754	REGION 111..328; /note="Mediates interaction with SP100"; /evidence="ECO:0000250|UniProtKB:Q9R207"; REGION 221..402; /note="Interaction with MTOR, MAPKAP1 and RICTOR"; /evidence="ECO:0000269|PubMed:23762398"; REGION 326..346; /note="Disordered"; /evidence="ECO:0000256|SAM:MobiDB-lite"; REGION 396..415; /note="Disordered"; /evidence="ECO:0000256|SAM:MobiDB-lite"; REGION 430..478; /note="Disordered…	DOMAIN 24..83; /note="FHA"; /evidence="ECO:0000255|PROSITE-ProRule:PRU00086"; DOMAIN 105..181; /note="BRCT"	0.115385	ENSG00000104320	326396430	346415478	20,19,48	TRUE	48
O60936	NOL3 ARC NOP	208	REGION 107..208; /note="Disordered"; /evidence="ECO:0000256|SAM:MobiDB-lite"	DOMAIN 4..95; /note="CARD"; /evidence="ECO:0000255|PROSITE-ProRule:PRU00046"	0.485577	ENSG00000140939	107	208	101	FALSE	101
O60938	KERA SLRR2B	352		DOMAIN 33..71; /note="LRRNT"	0	ENSG00000139330	NA	NA	NA	FALSE	NA
O60939	SCN2B UNQ326/PRO386	215	REGION 187..215; /note="Disordered"; /evidence="ECO:0000256|SAM:MobiDB-lite"	DOMAIN 32..154; /note="Ig-like C2-type"	0.130233	ENSG00000149575	187	215	28	FALSE	28
O60941	DTNB	627	REGION 399..448; /note="Syntrophin-binding region"; REGION 520..565; /note="Disordered"; /evidence="ECO:0000256|SAM:MobiDB-lite"; REGION 604..627; /note="Disordered"; /evidence="ECO:0000256|SAM:MobiDB-lite"		0.108453	ENSG00000138101	520604	565627	45,23	FALSE	45
O60942	RNGTT CAP1A	597	REGION 1..212; /note="TPase"; REGION 181..220; /note="Disordered"; /evidence="ECO:0000256|SAM:MobiDB-lite"; REGION 229..597; /note="GTase"; REGION 330..386; /note="Interaction with POLR2A"; /evidence="ECO:0000250"; REGION 570..597; /note="Disordered"; /evidence="ECO:0000256|SAM:MobiDB-lite"	DOMAIN 25..183; /note="Tyrosine-protein phosphatase"; /evidence="ECO:0000255|PROSITE-ProRule:PRU00160"	0.110553	ENSG00000111880	181570	220597	39,27	FALSE	39
O75015	FCGR3B CD16B FCG3 FCGR3 IGFR3	233		DOMAIN 40..96; /note="Ig-like C2-type 1"; DOMAIN 121..179; /note="Ig-like C2-type 2"	0	ENSG00000162747	NA	NA	NA	FALSE	NA
O75019	LILRA1 LIR6	489	REGION 425..453; /note="Disordered"; /evidence="ECO:0000256|SAM:MobiDB-lite"	DOMAIN 27..116; /note="Ig-like C2-type 1"; DOMAIN 119..224; /note="Ig-like C2-type 2"; DOMAIN 226..315; /note="Ig-like C2-type 3"; DOMAIN 326..415; /note="Ig-like C2-type 4"	0.0572597	ENSG00000274935	425	453	28	FALSE	28
O75022	LILRB3 ILT5 LIR3	631	REGION 59..78; /note="Disordered"; /evidence="ECO:0000256|SAM:MobiDB-lite"; REGION 470..631; /note="Disordered"; /evidence="ECO:0000256|SAM:MobiDB-lite"	DOMAIN 42..100; /note="Ig-like C2-type 1"; DOMAIN 111..229; /note="Ig-like C2-type 2"; DOMAIN 225..314; /note="Ig-like C2-type 3"; DOMAIN 338..419; /note="Ig-like C2-type 4"	0.285261	ENSG00000275019	59470	78631	19161	FALSE	161
O75023	LILRB5 LIR8	590	REGION 416..449; /note="Disordered"; /evidence="ECO:0000256|SAM:MobiDB-lite"; REGION 488..514; /note="Disordered"; /evidence="ECO:0000256|SAM:MobiDB-lite"; REGION 529..550; /note="Disordered"; /evidence="ECO:0000256|SAM:MobiDB-lite"; REGION 562..590; /note="Disordered"; /evidence="ECO:0000256|SAM:MobiDB-lite"	DOMAIN 27..116; /note="Ig-like C2-type 1"; DOMAIN 111..228; /note="Ig-like C2-type 2"; DOMAIN 224..313; /note="Ig-like C2-type 3"; DOMAIN 337..418; /note="Ig-like C2-type 4"	0.183051	ENSG00000277414	416488529562	449514550590	33,26,21,28	FALSE	33
O75027	ABCB7 ABC7	752		DOMAIN 140..436; /note="ABC transmembrane type-1"; /evidence="ECO:0000255|PROSITE-ProRule:PRU00441"; DOMAIN 472..706; /note="ABC transporter"; /evidence="ECO:0000255|PROSITE-ProRule:PRU00434"	0	ENSG00000131269	NA	NA	NA	FALSE	NA
O75030	MITF BHLHE32	526	REGION 1..54; /note="Disordered"; /evidence="ECO:0000256|SAM:MobiDB-lite"; REGION 224..295; /note="Transactivation"; REGION 374..395; /note="Leucine-zipper"; /evidence="ECO:0000305|PubMed:24631970"; REGION 401..431; /note="DNA-binding regulation"; REGION 496..526; /note="Disordered"; /evidence="ECO:0000256|SAM:MobiDB-lite"	DOMAIN 311..364; /note="bHLH"; /evidence="ECO:0000255|PROSITE-ProRule:PRU00981"	0.157795	ENSG00000187098	1496	54526	53,30	FALSE	53
O75031	HSF2BP MEILB2	334	REGION 14..51; /note="Interaction with BRME1"; /evidence="ECO:0000250|UniProtKB:Q9D4G2"; REGION 83..334; /note="Interaction with BRCA2"; /evidence="ECO:0000250|UniProtKB:Q9D4G2"		0	ENSG00000160207	NA	NA	NA	FALSE	NA
O75037	KIF21B KIAA0449	1637	REGION 400..1099; /note="Interaction with TRIM3"; /evidence="ECO:0000250|UniProtKB:Q9QXL1"; REGION 509..538; /note="Disordered"; /evidence="ECO:0000256|SAM:MobiDB-lite"; REGION 552..628; /note="Disordered"; /evidence="ECO:0000256|SAM:MobiDB-lite"; REGION 830..865; /note="Disordered"; /evidence="ECO:0000256|SAM:MobiDB-lite"; REGION 880..906; /note="Disordered"; /evidence="ECO:0000256|SAM:MobiDB-li…	DOMAIN 8..370; /note="Kinesin motor"; /evidence="ECO:0000255|PROSITE-ProRule:PRU00283"	0.136225	ENSG00000116852	5.09553e+15	5.38629e+15	29,76,35,26,57	FALSE	76
O75038	PLCH2 KIAA0450 PLCL4	1416	REGION 1..155; /note="Necessary for plasma membrane localization"; /evidence="ECO:0000250"; REGION 535..620; /note="Disordered"; /evidence="ECO:0000256|SAM:MobiDB-lite"; REGION 905..1109; /note="Disordered"; /evidence="ECO:0000256|SAM:MobiDB-lite"; REGION 1121..1222; /note="Disordered"; /evidence="ECO:0000256|SAM:MobiDB-lite"; REGION 1315..1405; /note="Disordered"; /evidence="ECO:0000256|SAM:Mobi…	DOMAIN 47..155; /note="PH"; /evidence="ECO:0000255|PROSITE-ProRule:PRU00145"; DOMAIN 169..204; /note="EF-hand 1"; /evidence="ECO:0000255|PROSITE-ProRule:PRU00448"; DOMAIN 205..241; /note="EF-hand 2"; /evidence="ECO:0000255|PROSITE-ProRule:PRU00448"; DOMAIN 326..471; /note="PI-PLC X-box"; /evidence="ECO:0000255|PROSITE-ProRule:PRU00270"; DOMAIN 626..740; /note="PI-PLC Y-box"; /evidence="ECO:000025…	0.338983	ENSG00000149527	53590511211315	620110912221405	85,204,101,90	FALSE	204
O75044	SRGAP2 ARHGAP34 FNBP2 KIAA0456 SRGAP2A	1071	REGION 181..211; /note="Disordered"; /evidence="ECO:0000256|SAM:MobiDB-lite"; REGION 698..726; /note="Disordered"; /evidence="ECO:0000256|SAM:MobiDB-lite"; REGION 837..936; /note="Disordered"; /evidence="ECO:0000256|SAM:MobiDB-lite"; REGION 983..1012; /note="Disordered"; /evidence="ECO:0000256|SAM:MobiDB-lite"; REGION 1029..1071; /note="Disordered"; /evidence="ECO:0000256|SAM:MobiDB-lite"	DOMAIN 22..325; /note="F-BAR"; /evidence="ECO:0000255|PROSITE-ProRule:PRU01077"; DOMAIN 489..679; /note="Rho-GAP"; /evidence="ECO:0000255|PROSITE-ProRule:PRU00172"; DOMAIN 728..787; /note="SH3"; /evidence="ECO:0000255|PROSITE-ProRule:PRU00192"	0.212885	ENSG00000266028	1.81699e+15	2.11727e+16	30,28,99,29,42	FALSE	99
O75051	PLXNA2 KIAA0463 OCT PLXN2 UNQ209/PRO235	1894		DOMAIN 35..508; /note="Sema"; /evidence="ECO:0000255|PROSITE-ProRule:PRU00352"; DOMAIN 858..951; /note="IPT/TIG 1"; DOMAIN 954..1037; /note="IPT/TIG 2"; DOMAIN 1041..1139; /note="IPT/TIG 3"; DOMAIN 1143..1228; /note="IPT/TIG 4"	0	ENSG00000076356	NA	NA	NA	FALSE	NA
O75052	NOS1AP CAPON KIAA0464	506	REGION 175..224; /note="Disordered"; /evidence="ECO:0000256|SAM:MobiDB-lite"; REGION 241..260; /note="Disordered"; /evidence="ECO:0000256|SAM:MobiDB-lite"; REGION 494..506; /note="Interaction with NOS1"; /evidence="ECO:0000250"	DOMAIN 26..196; /note="PID"; /evidence="ECO:0000255|PROSITE-ProRule:PRU00148"	0.134387	ENSG00000198929	175241	224260	49,19	FALSE	49
O75054	IGSF3 EWI3 KIAA0466	1194	REGION 997..1033; /note="Disordered"; /evidence="ECO:0000256|SAM:MobiDB-lite"	DOMAIN 20..138; /note="Ig-like C2-type 1"; DOMAIN 143..262; /note="Ig-like C2-type 2"; DOMAIN 276..386; /note="Ig-like C2-type 3"; DOMAIN 401..539; /note="Ig-like C2-type 4"; DOMAIN 545..661; /note="Ig-like C2-type 5"; DOMAIN 676..803; /note="Ig-like C2-type 6"; DOMAIN 813..945; /note="Ig-like C2-type 7"; DOMAIN 949..1097; /note="Ig-like C2-type 8"	0.0301508	ENSG00000143061	997	1033	36	FALSE	36
O75056	SDC3 KIAA0468	442	REGION 1..24; /note="Disordered"; /evidence="ECO:0000256|SAM:MobiDB-lite"; REGION 57..87; /note="Disordered"; /evidence="ECO:0000256|SAM:MobiDB-lite"; REGION 150..173; /note="Disordered"; /evidence="ECO:0000256|SAM:MobiDB-lite"; REGION 225..326; /note="Disordered"; /evidence="ECO:0000256|SAM:MobiDB-lite"; REGION 340..367; /note="Disordered"; /evidence="ECO:0000256|SAM:MobiDB-lite"; REGION 419..44…		0.513575	ENSG00000162512	1,57,150,225,340,419	24,87,173,326,367,442	23,30,23,101,27,23	FALSE	101
O75061	DNAJC6 KIAA0473	913	REGION 36..47; /note="3 X 4 AA approximate tandem repeats"; REGION 451..776; /note="Disordered"; /evidence="ECO:0000256|SAM:MobiDB-lite"	DOMAIN 55..222; /note="Phosphatase tensin-type"; /evidence="ECO:0000255|PROSITE-ProRule:PRU00590"; DOMAIN 228..366; /note="C2 tensin-type"; /evidence="ECO:0000255|PROSITE-ProRule:PRU00589"; DOMAIN 849..913; /note="J"; /evidence="ECO:0000255|PROSITE-ProRule:PRU00286"	0.355969	ENSG00000116675	451	776	325	FALSE	325
O75063	FAM20B KIAA0475	409			0	ENSG00000116199	NA	NA	NA	FALSE	NA
O75069	TMCC2 KIAA0481 hucep-11	709	REGION 1..143; /note="Disordered"; /evidence="ECO:0000256|SAM:MobiDB-lite"; REGION 158..202; /note="Disordered"; /evidence="ECO:0000256|SAM:MobiDB-lite"; REGION 444..500; /note="Disordered"; /evidence="ECO:0000256|SAM:MobiDB-lite"		0.341326	ENSG00000133069	1158444	143202500	142,44,56	FALSE	142
O75072	FKTN FCMD	461	REGION 6..27; /note="Required and sufficient for interaction with POMGNT1"; /evidence="ECO:0000269|PubMed:17034757"		0	ENSG00000106692	NA	NA	NA	FALSE	NA
O75074	LRP3	770	REGION 635..770; /note="Disordered"; /evidence="ECO:0000256|SAM:MobiDB-lite"	DOMAIN 43..159; /note="CUB 1"; /evidence="ECO:0000255|PROSITE-ProRule:PRU00059"; DOMAIN 165..201; /note="LDL-receptor class A 1"; /evidence="ECO:0000255|PROSITE-ProRule:PRU00124"; DOMAIN 211..250; /note="LDL-receptor class A 2"; /evidence="ECO:0000255|PROSITE-ProRule:PRU00124"; DOMAIN 254..365; /note="CUB 2"; /evidence="ECO:0000255|PROSITE-ProRule:PRU00059"; DOMAIN 415..453; /note="LDL-receptor c…	0.175325	ENSG00000130881	635	770	135	FALSE	135
O75077	ADAM23 MDC3	832	REGION 1..37; /note="Disordered"; /evidence="ECO:0000256|SAM:MobiDB-lite"; REGION 563..568; /note="May bind the integrin receptor"	DOMAIN 299..496; /note="Peptidase M12B"; /evidence="ECO:0000255|PROSITE-ProRule:PRU00276"; DOMAIN 502..588; /note="Disintegrin"; /evidence="ECO:0000255|PROSITE-ProRule:PRU00068"; DOMAIN 732..769; /note="EGF-like"; /evidence="ECO:0000255|PROSITE-ProRule:PRU00076"	0.0432692	ENSG00000114948	1	37	36	FALSE	36
O75078	ADAM11 MDC	769	REGION 40..78; /note="Disordered"; /evidence="ECO:0000256|SAM:MobiDB-lite"; REGION 332..769; /note="Required for localization to cerebellar cortex basket cell terminals. Also required for localization of KCNA1, KCNA2, DLG4 and ADAM22 to cerebellar cortex basket cell terminal perisomatic axons and pinceaux"; /evidence="ECO:0000250|UniProtKB:Q9R1V4"	DOMAIN 239..438; /note="Peptidase M12B"; /evidence="ECO:0000255|PROSITE-ProRule:PRU00276"; DOMAIN 444..531; /note="Disintegrin"; /evidence="ECO:0000255|PROSITE-ProRule:PRU00068"; DOMAIN 677..709; /note="EGF-like"; /evidence="ECO:0000255|PROSITE-ProRule:PRU00076"	0.0494148	ENSG00000073670	40	78	38	FALSE	38
O75081	CBFA2T3 MTG16 MTGR2 ZMYND4	653	REGION 1..435; /note="Mediates localization to the nucleus"; /evidence="ECO:0000250"; REGION 1..430; /note="Mediates interaction with PDE7A (in isoform 2)"; REGION 1..127; /note="Required for nucleolar targeting (in isoform 1)"; REGION 1..109; /note="Disordered"; /evidence="ECO:0000256|SAM:MobiDB-lite"; REGION 145..242; /note="Interaction with ZBTB33"; /evidence="ECO:0000269|PubMed:23251453"; REG…	DOMAIN 171..266; /note="TAFH"; /evidence="ECO:0000255|PROSITE-ProRule:PRU00440"	0.388974	ENSG00000129993	1284434603	109342472653	108,58,38,50	FALSE	108
O75083	WDR1	606			0	ENSG00000071127	NA	NA	NA	FALSE	NA
O75084	FZD7	574		DOMAIN 44..163; /note="FZ"; /evidence="ECO:0000255|PROSITE-ProRule:PRU00090"	0	ENSG00000155760	NA	NA	NA	FALSE	NA
O75093	SLIT1 KIAA0813 MEGF4 SLIL1	1534		DOMAIN 34..61; /note="LRRNT"; DOMAIN 215..265; /note="LRRCT 1"; DOMAIN 273..309; /note="LRRNT 2"; DOMAIN 439..489; /note="LRRCT 2"; DOMAIN 504..540; /note="LRRNT 3"; DOMAIN 671..721; /note="LRRCT 3"; DOMAIN 725..761; /note="LRRNT 4"; DOMAIN 866..916; /note="LRRCT 4"; DOMAIN 927..962; /note="EGF-like 1"; /evidence="ECO:0000255|PROSITE-ProRule:PRU00076"; DOMAIN 964..1003; /note="EGF-like 2"; /evide…	0	ENSG00000187122	NA	NA	NA	FALSE	NA
O75094	SLIT3 KIAA0814 MEGF5 SLIL2 UNQ691/PRO1336	1523		DOMAIN 34..61; /note="LRRNT"; DOMAIN 215..265; /note="LRRCT 1"; DOMAIN 271..307; /note="LRRNT 2"; DOMAIN 437..487; /note="LRRCT 2"; DOMAIN 496..532; /note="LRRNT 3"; DOMAIN 663..713; /note="LRRCT 3"; DOMAIN 716..752; /note="LRRNT 4"; DOMAIN 857..907; /note="LRRCT 4"; DOMAIN 918..953; /note="EGF-like 1"; /evidence="ECO:0000255|PROSITE-ProRule:PRU00076"; DOMAIN 955..994; /note="EGF-like 2"; /eviden…	0	ENSG00000184347	NA	NA	NA	FALSE	NA
O75096	LRP4 KIAA0816 LRP10 MEGF7	1905	REGION 1659..1686; /note="Disordered"; /evidence="ECO:0000256|SAM:MobiDB-lite"; REGION 1852..1905; /note="Disordered"; /evidence="ECO:0000256|SAM:MobiDB-lite"	DOMAIN 26..67; /note="LDL-receptor class A 1"; /evidence="ECO:0000255|PROSITE-ProRule:PRU00124"; DOMAIN 70..106; /note="LDL-receptor class A 2"; /evidence="ECO:0000255|PROSITE-ProRule:PRU00124"; DOMAIN 109..144; /note="LDL-receptor class A 3"; /evidence="ECO:0000255|PROSITE-ProRule:PRU00124"; DOMAIN 147..183; /note="LDL-receptor class A 4"; /evidence="ECO:0000255|PROSITE-ProRule:PRU00124"; DOMAIN…	0.0419948	ENSG00000134569	16591852	16861905	27,53	FALSE	53
O75106	AOC2	756			0	ENSG00000131480	NA	NA	NA	FALSE	NA
O75110	ATP9A ATPIIA KIAA0611	1047			0	ENSG00000054793	NA	NA	NA	FALSE	NA
O75112	LDB3 KIAA0613 ZASP	727	REGION 86..197; /note="Disordered"; /evidence="ECO:0000256|SAM:MobiDB-lite"; REGION 284..440; /note="Disordered"; /evidence="ECO:0000256|SAM:MobiDB-lite"; REGION 472..529; /note="Disordered"; /evidence="ECO:0000256|SAM:MobiDB-lite"	DOMAIN 1..84; /note="PDZ"; /evidence="ECO:0000255|PROSITE-ProRule:PRU00143"; DOMAIN 549..607; /note="LIM zinc-binding 1"; /evidence="ECO:0000255|PROSITE-ProRule:PRU00125"; DOMAIN 608..667; /note="LIM zinc-binding 2"; /evidence="ECO:0000255|PROSITE-ProRule:PRU00125"; DOMAIN 668..727; /note="LIM zinc-binding 3"; /evidence="ECO:0000255|PROSITE-ProRule:PRU00125"	0.445667	ENSG00000122367	86284472	197440529	111,156,57	FALSE	156
O75113	N4BP1 KIAA0615	896	REGION 403..430; /note="Disordered"; /evidence="ECO:0000256|SAM:MobiDB-lite"; REGION 488..507; /note="Disordered"; /evidence="ECO:0000256|SAM:MobiDB-lite"; REGION 801..821; /note="Disordered"; /evidence="ECO:0000256|SAM:MobiDB-lite"; REGION 849..896; /note="CoCUN"; /evidence="ECO:0000305|PubMed:31319543"	DOMAIN 59..143; /note="KH-like"; /evidence="ECO:0000255"; DOMAIN 617..769; /note="RNase NYN"; /evidence="ECO:0000255"	0.0736607	ENSG00000102921	403488801	430507821	27,19,20	FALSE	27
O75116	ROCK2 KIAA0619	1388	REGION 1..27; /note="Disordered"; /evidence="ECO:0000256|SAM:MobiDB-lite"; REGION 363..784; /note="Interaction with PPP1R12A"; REGION 373..420; /note="Interaction with NPM1"; /evidence="ECO:0000269|PubMed:17015463"; REGION 979..1047; /note="RHOA binding"; /evidence="ECO:0000250"; REGION 1345..1388; /note="Disordered"; /evidence="ECO:0000256|SAM:MobiDB-lite"	DOMAIN 92..354; /note="Protein kinase"; /evidence="ECO:0000255|PROSITE-ProRule:PRU00159"; DOMAIN 357..425; /note="AGC-kinase C-terminal"; /evidence="ECO:0000255|PROSITE-ProRule:PRU00618"; DOMAIN 497..573; /note="REM-1"; /evidence="ECO:0000255|PROSITE-ProRule:PRU01207"; DOMAIN 979..1047; /note="RhoBD"; /evidence="ECO:0000255|PROSITE-ProRule:PRU01206"; DOMAIN 1150..1349; /note="PH"; /evidence="ECO:…	0.0497118	ENSG00000134318	11345	271388	26,43	FALSE	43
O75121	MFAP3L KIAA0626 HSD-39 HSD39	409	REGION 292..311; /note="Disordered"; /evidence="ECO:0000256|SAM:MobiDB-lite"; REGION 320..385; /note="Disordered"; /evidence="ECO:0000256|SAM:MobiDB-lite"	DOMAIN 47..141; /note="Ig-like C2-type"	0.205379	ENSG00000198948	292320	311385	19,65	FALSE	65
O75122	CLASP2 KIAA0627	1294	REGION 1..61; /note="Disordered"; /evidence="ECO:0000256|SAM:MobiDB-lite"; REGION 60..311; /note="TOG 1"; /evidence="ECO:0000269|PubMed:26003921"; REGION 314..368; /note="Disordered"; /evidence="ECO:0000256|SAM:MobiDB-lite"; REGION 409..467; /note="Disordered"; /evidence="ECO:0000256|SAM:MobiDB-lite"; REGION 444..580; /note="Interaction with microtubules, MAPRE1 and MAPRE3"; /evidence="ECO:000026…		0.279753	ENSG00000163539	1.31441e+18	6.13685e+19	60,54,58,69,28,50,43	FALSE	69
O75127	PTCD1 KIAA0632	700	REGION 49..93; /note="Disordered"; /evidence="ECO:0000256|SAM:MobiDB-lite"; REGION 393..414; /note="Disordered"; /evidence="ECO:0000256|SAM:MobiDB-lite"; REGION 672..700; /note="Disordered"; /evidence="ECO:0000256|SAM:MobiDB-lite"		0.132857	ENSG00000106246	49393672	93414700	44,21,28	FALSE	44
O75128	COBL KIAA0633	1261	REGION 1..46; /note="Disordered"; /evidence="ECO:0000256|SAM:MobiDB-lite"; REGION 259..480; /note="Disordered"; /evidence="ECO:0000256|SAM:MobiDB-lite"; REGION 500..534; /note="Disordered"; /evidence="ECO:0000256|SAM:MobiDB-lite"; REGION 580..600; /note="Disordered"; /evidence="ECO:0000256|SAM:MobiDB-lite"; REGION 658..699; /note="Disordered"; /evidence="ECO:0000256|SAM:MobiDB-lite"; REGION 779..…	DOMAIN 1109..1129; /note="WH2 1"; /evidence="ECO:0000255|PROSITE-ProRule:PRU00406"; DOMAIN 1149..1169; /note="WH2 2"; /evidence="ECO:0000255|PROSITE-ProRule:PRU00406"; DOMAIN 1237..1257; /note="WH2 3"; /evidence="ECO:0000255|PROSITE-ProRule:PRU00406"	0.541634	ENSG00000106078	1.2595e+26	4.64805e+28	45,221,34,20,41,64,197,25,36	FALSE	221
O75129	ASTN2 KIAA0634	1339	REGION 296..316; /note="Disordered"; /evidence="ECO:0000256|SAM:MobiDB-lite"; REGION 363..408; /note="Disordered"; /evidence="ECO:0000256|SAM:MobiDB-lite"	DOMAIN 510..550; /note="EGF-like 1"; DOMAIN 651..695; /note="EGF-like 2"; DOMAIN 699..751; /note="EGF-like 3"; DOMAIN 1065..1188; /note="Fibronectin type-III"	0.0485437	ENSG00000148219	296363	316408	20,45	FALSE	45
O75131	CPNE3 CPN3 KIAA0636	537		DOMAIN 1..115; /note="C2 1"; /evidence="ECO:0000255|PROSITE-ProRule:PRU00041"; DOMAIN 124..247; /note="C2 2"; /evidence="ECO:0000255|PROSITE-ProRule:PRU00041"; DOMAIN 291..513; /note="VWFA"; /evidence="ECO:0000255|PROSITE-ProRule:PRU00219"	0	ENSG00000085719	NA	NA	NA	FALSE	NA
O75132	ZBED4 KIAA0637	1171	REGION 25..62; /note="Disordered"; /evidence="ECO:0000256|SAM:MobiDB-lite"; REGION 362..405; /note="Disordered"; /evidence="ECO:0000256|SAM:MobiDB-lite"; REGION 614..640; /note="Disordered"; /evidence="ECO:0000256|SAM:MobiDB-lite"; REGION 1086..1171; /note="Required for homodimerization and nuclear accumulation"; /evidence="ECO:0000269|PubMed:17209048"		0.0905209	ENSG00000100426	25362614	62405640	37,43,26	FALSE	43
O75140	DEPDC5 KIAA0645	1603	REGION 427..450; /note="Disordered"; /evidence="ECO:0000256|SAM:MobiDB-lite"; REGION 484..527; /note="Disordered"; /evidence="ECO:0000256|SAM:MobiDB-lite"; REGION 696..720; /note="Disordered"; /evidence="ECO:0000256|SAM:MobiDB-lite"; REGION 1135..1165; /note="Disordered"; /evidence="ECO:0000256|SAM:MobiDB-lite"	DOMAIN 1187..1262; /note="DEP"; /evidence="ECO:0000255|PROSITE-ProRule:PRU00066"	0.0748596	ENSG00000100150	4274846961135	4505277201165	23,43,24,30	FALSE	43
O75143	ATG13 KIAA0652	517	REGION 127..134; /note="Important for interaction with ATG101"; /evidence="ECO:0000269|PubMed:26299944"; REGION 305..324; /note="Disordered"; /evidence="ECO:0000256|SAM:MobiDB-lite"; REGION 332..361; /note="Disordered"; /evidence="ECO:0000256|SAM:MobiDB-lite"; REGION 405..439; /note="Disordered"; /evidence="ECO:0000256|SAM:MobiDB-lite"		0.158607	ENSG00000175224	305332405	324361439	19,29,34	FALSE	34
O75144	ICOSLG B7H2 B7RP1 ICOSL KIAA0653	302		DOMAIN 19..129; /note="Ig-like V-type"; DOMAIN 141..227; /note="Ig-like C2-type"	0	ENSG00000160223	NA	NA	NA	FALSE	NA
O75145	PPFIA3 KIAA0654	1194	REGION 1..23; /note="Disordered"; /evidence="ECO:0000256|SAM:MobiDB-lite"; REGION 202..233; /note="Disordered"; /evidence="ECO:0000256|SAM:MobiDB-lite"; REGION 525..583; /note="Disordered"; /evidence="ECO:0000256|SAM:MobiDB-lite"; REGION 624..819; /note="Disordered"; /evidence="ECO:0000256|SAM:MobiDB-lite"; REGION 1157..1194; /note="Disordered"; /evidence="ECO:0000256|SAM:MobiDB-lite"	DOMAIN 838..904; /note="SAM 1"; /evidence="ECO:0000255|PROSITE-ProRule:PRU00184"; DOMAIN 953..1017; /note="SAM 2"; /evidence="ECO:0000255|PROSITE-ProRule:PRU00184"; DOMAIN 1041..1110; /note="SAM 3"; /evidence="ECO:0000255|PROSITE-ProRule:PRU00184"	0.28727	ENSG00000177380	12025256241157	232335838191194	22,31,58,195,37	FALSE	195
O75146	HIP1R HIP12 KIAA0655	1068	REGION 424..443; /note="Disordered"; /evidence="ECO:0000256|SAM:MobiDB-lite"; REGION 529..549; /note="Disordered"; /evidence="ECO:0000256|SAM:MobiDB-lite"; REGION 582..608; /note="Disordered"; /evidence="ECO:0000256|SAM:MobiDB-lite"; REGION 867..924; /note="Important for actin binding"; REGION 1016..1060; /note="Disordered"; /evidence="ECO:0000256|SAM:MobiDB-lite"	DOMAIN 23..151; /note="ENTH"; /evidence="ECO:0000255|PROSITE-ProRule:PRU00243"; DOMAIN 771..1012; /note="I/LWEQ"; /evidence="ECO:0000255|PROSITE-ProRule:PRU00292"	0.10206	ENSG00000130787	4245295821016	4435496081060	19,20,26,44	FALSE	44
O75147	OBSL1 KIAA0657	1896	REGION 17..19; /note="Interaction with TTN"; REGION 85..94; /note="Interaction with TTN"; REGION 106..127; /note="Disordered"; /evidence="ECO:0000256|SAM:MobiDB-lite"	DOMAIN 12..100; /note="Ig-like 1"; DOMAIN 128..225; /note="Ig-like 2"; DOMAIN 243..330; /note="Ig-like 3"; DOMAIN 339..425; /note="Ig-like 4"; DOMAIN 517..615; /note="Fibronectin type-III"; /evidence="ECO:0000255|PROSITE-ProRule:PRU00316"; DOMAIN 714..800; /note="Ig-like 5"; DOMAIN 804..893; /note="Ig-like 6"; DOMAIN 902..982; /note="Ig-like 7"; DOMAIN 986..1075; /note="Ig-like 8"; DOMAIN 1078..1…	0.0110759	ENSG00000124006	106	127	21	FALSE	21
O75150	RNF40 BRE1B KIAA0661	1001	REGION 1..32; /note="Disordered"; /evidence="ECO:0000256|SAM:MobiDB-lite"; REGION 116..146; /note="Disordered"; /evidence="ECO:0000256|SAM:MobiDB-lite"; REGION 518..652; /note="Disordered"; /evidence="ECO:0000256|SAM:MobiDB-lite"		0.194805	ENSG00000103549	1116518	32146652	31,30,134	TRUE	134
O75151	PHF2 CENP-35 KIAA0662	1096	REGION 447..634; /note="Disordered"; /evidence="ECO:0000256|SAM:MobiDB-lite"; REGION 646..674; /note="Disordered"; /evidence="ECO:0000256|SAM:MobiDB-lite"; REGION 719..799; /note="Disordered"; /evidence="ECO:0000256|SAM:MobiDB-lite"; REGION 817..846; /note="Disordered"; /evidence="ECO:0000256|SAM:MobiDB-lite"; REGION 877..1078; /note="Disordered"; /evidence="ECO:0000256|SAM:MobiDB-lite"	DOMAIN 197..353; /note="JmjC"; /evidence="ECO:0000255|PROSITE-ProRule:PRU00538"	0.479015	ENSG00000197724	447646719817877	6.34675e+15	187,28,80,29,201	TRUE	201
O75152	ZC3H11A KIAA0663 ZC3HDC11A	810	REGION 139..194; /note="Disordered"; /evidence="ECO:0000256|SAM:MobiDB-lite"; REGION 223..258; /note="Disordered"; /evidence="ECO:0000256|SAM:MobiDB-lite"; REGION 285..351; /note="Disordered"; /evidence="ECO:0000256|SAM:MobiDB-lite"; REGION 367..432; /note="Disordered"; /evidence="ECO:0000256|SAM:MobiDB-lite"; REGION 482..549; /note="Disordered"; /evidence="ECO:0000256|SAM:MobiDB-lite"; REGION 71…		0.420988	ENSG00000058673	1.39223e+17	1.94258e+17	55,35,66,65,67,53	FALSE	67
O75154	RAB11FIP3 ARFO1 KIAA0665	756	REGION 1..204; /note="Disordered"; /evidence="ECO:0000256|SAM:MobiDB-lite"; REGION 2..435; /note="Important for binding to DYNC1LI1"; /evidence="ECO:0000269|PubMed:20026645"; REGION 484..588; /note="ARF-binding domain (ABD)"; REGION 645..664; /note="Disordered"; /evidence="ECO:0000256|SAM:MobiDB-lite"	DOMAIN 202..237; /note="EF-hand 1"; /evidence="ECO:0000255|PROSITE-ProRule:PRU00448"; DOMAIN 234..269; /note="EF-hand 2"; /evidence="ECO:0000255|PROSITE-ProRule:PRU00448"; DOMAIN 694..756; /note="FIP-RBD"; /evidence="ECO:0000255|PROSITE-ProRule:PRU00844"	0.293651	ENSG00000275338	1645	204664	203,19	FALSE	203
O75155	CAND2 KIAA0667 TIP120B	1236	REGION 315..346; /note="Disordered"; /evidence="ECO:0000256|SAM:MobiDB-lite"		0.0250809	ENSG00000144712	315	346	31	FALSE	31
O75159	SOCS5 CIS6 CISH5 CISH6 KIAA0671	536	REGION 1..50; /note="Required for interaction with IL4R"; /evidence="ECO:0000250"; REGION 115..175; /note="Disordered"; /evidence="ECO:0000256|SAM:MobiDB-lite"	DOMAIN 381..476; /note="SH2"; /evidence="ECO:0000255|PROSITE-ProRule:PRU00191"; DOMAIN 471..520; /note="SOCS box"; /evidence="ECO:0000255|PROSITE-ProRule:PRU00194"	0.11194	ENSG00000171150	115	175	60	FALSE	60
O75161	NPHP4 KIAA0673	1426	REGION 450..536; /note="Disordered"; /evidence="ECO:0000256|SAM:MobiDB-lite"; REGION 823..1426; /note="Sufficient for basal bodies localization"; /evidence="ECO:0000269|PubMed:26644512"; REGION 896..935; /note="Disordered"; /evidence="ECO:0000256|SAM:MobiDB-lite"		0.0876578	ENSG00000131697	450896	536935	86,39	FALSE	86
O75164	KDM4A JHDM3A JMJD2 JMJD2A KIAA0677	1064	REGION 358..384; /note="Disordered"; /evidence="ECO:0000256|SAM:MobiDB-lite"; REGION 501..537; /note="Disordered"; /evidence="ECO:0000256|SAM:MobiDB-lite"; REGION 597..638; /note="Interaction with NCOR1"; /evidence="ECO:0000269|PubMed:16024779"; REGION 616..641; /note="Disordered"; /evidence="ECO:0000256|SAM:MobiDB-lite"	DOMAIN 14..56; /note="JmjN"; /evidence="ECO:0000255|PROSITE-ProRule:PRU00537"; DOMAIN 142..308; /note="JmjC"; /evidence="ECO:0000255|PROSITE-ProRule:PRU00538"; DOMAIN 897..954; /note="Tudor 1"; DOMAIN 955..1011; /note="Tudor 2"	0.0817669	ENSG00000066135	358501616	384537641	26,36,25	TRUE	36
O75165	DNAJC13 KIAA0678 RME8	2243	REGION 1..453; /note="Involved in membrane association"; /evidence="ECO:0000269|PubMed:18256511"	DOMAIN 1301..1366; /note="J"; /evidence="ECO:0000255|PROSITE-ProRule:PRU00286"	0	ENSG00000138246	NA	NA	NA	FALSE	NA
O75167	PHACTR2 C6orf56 KIAA0680	634	REGION 1..32; /note="Disordered"; /evidence="ECO:0000256|SAM:MobiDB-lite"; REGION 83..344; /note="Disordered"; /evidence="ECO:0000256|SAM:MobiDB-lite"; REGION 412..471; /note="Disordered"; /evidence="ECO:0000256|SAM:MobiDB-lite"; REGION 485..508; /note="Disordered"; /evidence="ECO:0000256|SAM:MobiDB-lite"		0.589905	ENSG00000112419	1,83,412,485	32344471508	31,261,59,23	FALSE	261
O75170	PPP6R2 KIAA0685 PP6R2 SAPS2	966	REGION 408..436; /note="Disordered"; /evidence="ECO:0000256|SAM:MobiDB-lite"; REGION 657..707; /note="Disordered"; /evidence="ECO:0000256|SAM:MobiDB-lite"; REGION 819..856; /note="Disordered"; /evidence="ECO:0000256|SAM:MobiDB-lite"		0.119048	ENSG00000100239	408657819	436707856	28,50,37	FALSE	50
O75173	ADAMTS4 KIAA0688 UNQ769/PRO1563	837	REGION 686..837; /note="Spacer"	DOMAIN 218..428; /note="Peptidase M12B"; /evidence="ECO:0000255|PROSITE-ProRule:PRU00276"; DOMAIN 437..519; /note="Disintegrin"; DOMAIN 520..575; /note="TSP type-1"; /evidence="ECO:0000255|PROSITE-ProRule:PRU00210"	0	ENSG00000158859	NA	NA	NA	FALSE	NA
O75175	CNOT3 KIAA0691 LENG2 NOT3	753	REGION 240..534; /note="Disordered"; /evidence="ECO:0000256|SAM:MobiDB-lite"; REGION 661..753; /note="Repressor domain"		0.390438	ENSG00000277114	240	534	294	FALSE	294
O75177	SS18L1 CREST KIAA0693	396	REGION 1..148; /note="N-terminal auto-inhibitory domain; necessary for interaction with SMARCA4/BRG1"; /evidence="ECO:0000250"; REGION 72..162; /note="Disordered"; /evidence="ECO:0000256|SAM:MobiDB-lite"; REGION 149..232; /note="Methionine-rich intra-molecular domain"; /evidence="ECO:0000250"; REGION 192..280; /note="Disordered"; /evidence="ECO:0000256|SAM:MobiDB-lite"; REGION 246..317; /note="MF…		0.664141	ENSG00000184402	72192311	162280396	90,88,85	TRUE	90
O75179	ANKRD17 GTAR KIAA0697	2603	REGION 1..143; /note="Disordered"; /evidence="ECO:0000256|SAM:MobiDB-lite"; REGION 1479..1500; /note="Disordered"; /evidence="ECO:0000256|SAM:MobiDB-lite"; REGION 1517..1717; /note="Disordered"; /evidence="ECO:0000256|SAM:MobiDB-lite"; REGION 1906..1995; /note="Disordered"; /evidence="ECO:0000256|SAM:MobiDB-lite"; REGION 2011..2192; /note="Disordered"; /evidence="ECO:0000256|SAM:MobiDB-lite"; REG…	DOMAIN 1725..1789; /note="KH"; /evidence="ECO:0000255|PROSITE-ProRule:PRU00117"	0.281982	ENSG00000132466	1.14792e+24	1.4315e+26	142,21,200,89,181,59,42	FALSE	200
O75182	SIN3B KIAA0700	1162	REGION 1..308; /note="Interaction with CRY1"; /evidence="ECO:0000250|UniProtKB:Q62141"; REGION 1..29; /note="Disordered"; /evidence="ECO:0000256|SAM:MobiDB-lite"; REGION 59..105; /note="Interaction with REST"; /evidence="ECO:0000250|UniProtKB:Q62141"; REGION 246..284; /note="Disordered"; /evidence="ECO:0000256|SAM:MobiDB-lite"; REGION 284..540; /note="Interaction with NCOR1"; /evidence="ECO:00002…	DOMAIN 37..107; /note="PAH 1"; /evidence="ECO:0000255|PROSITE-ProRule:PRU00810"; DOMAIN 153..238; /note="PAH 2"; /evidence="ECO:0000255|PROSITE-ProRule:PRU00810"; DOMAIN 292..369; /note="PAH 3"; /evidence="ECO:0000255|PROSITE-ProRule:PRU00810"	0.107573	ENSG00000127511	1246706	29284765	28,38,59	TRUE	59
O75185	ATP2C2 KIAA0703 SPCA2	946	REGION 71..95; /note="Interaction with ORAI1"; /evidence="ECO:0000269|PubMed:20887894"		0	ENSG00000064270	NA	NA	NA	FALSE	NA
O75190	DNAJB6 HSJ2 MRJ MSJ1	326	REGION 2..146; /note="Interaction with HSP70"; /evidence="ECO:0000269|PubMed:10954706"; REGION 119..242; /note="Interaction with KRT18"; /evidence="ECO:0000269|PubMed:10954706"; REGION 249..326; /note="Disordered"; /evidence="ECO:0000256|SAM:MobiDB-lite"	DOMAIN 2..69; /note="J"; /evidence="ECO:0000255|PROSITE-ProRule:PRU00286"	0.236196	ENSG00000105993	249	326	77	FALSE	77
O75191	XYLB	536			0	ENSG00000093217	NA	NA	NA	FALSE	NA
O75192	PEX11A PEX11	247	REGION 220..239; /note="Required for homodimerization, interaction with PEX11G, and peroxisomal localization"; /evidence="ECO:0000269|PubMed:20826455"		0	ENSG00000166821	NA	NA	NA	FALSE	NA
O75197	LRP5 LR3 LRP7	1615	REGION 32..288; /note="Beta-propeller 1"; REGION 341..602; /note="Beta-propeller 2"; REGION 644..903; /note="Beta-propeller 3"; REGION 945..1212; /note="Beta-propeller 4"; REGION 1475..1501; /note="Disordered"; /evidence="ECO:0000256|SAM:MobiDB-lite"; REGION 1568..1615; /note="Disordered"; /evidence="ECO:0000256|SAM:MobiDB-lite"	DOMAIN 295..337; /note="EGF-like 1"; DOMAIN 601..641; /note="EGF-like 2"; DOMAIN 902..942; /note="EGF-like 3"; DOMAIN 1213..1254; /note="EGF-like 4"; DOMAIN 1258..1296; /note="LDL-receptor class A 1"; /evidence="ECO:0000255|PROSITE-ProRule:PRU00124"; DOMAIN 1297..1333; /note="LDL-receptor class A 2"; /evidence="ECO:0000255|PROSITE-ProRule:PRU00124"; DOMAIN 1335..1371; /note="LDL-receptor class A …	0.0452012	ENSG00000162337	14751568	15011615	26,47	FALSE	47
O75204	TMEM127	238	REGION 1..27; /note="Disordered"; /evidence="ECO:0000256|SAM:MobiDB-lite"		0.109244	ENSG00000135956	1	27	26	FALSE	26
O75208	COQ9 C16orf49 HSPC326 PSEC0129	318	REGION 44..98; /note="Disordered"; /evidence="ECO:0000256|SAM:MobiDB-lite"		0.169811	ENSG00000088682	44	98	54	FALSE	54
O75223	GGCT C7orf24 CRF21	188			0	ENSG00000006625	NA	NA	NA	FALSE	NA
O75251	NDUFS7	213	REGION 31..53; /note="Disordered"; /evidence="ECO:0000256|SAM:MobiDB-lite"		0.103286	ENSG00000115286	31	53	22	FALSE	22
O75293	GADD45B MYD118	160			0	ENSG00000099860	NA	NA	NA	TRUE	NA
O75298	RTN2 NSPL1	545	REGION 1..183; /note="Disordered"; /evidence="ECO:0000256|SAM:MobiDB-lite"; REGION 199..250; /note="Disordered"; /evidence="ECO:0000256|SAM:MobiDB-lite"	DOMAIN 345..545; /note="Reticulon"; /evidence="ECO:0000255|PROSITE-ProRule:PRU00170"	0.427523	ENSG00000125744	1199	183250	182,51	FALSE	182
O75306	NDUFS2	463			0	ENSG00000158864	NA	NA	NA	FALSE	NA
O75309	CDH16 UNQ695/PRO1340	829	REGION 666..786; /note="Ectodomain G"	DOMAIN 25..126; /note="Cadherin 1"; /evidence="ECO:0000255|PROSITE-ProRule:PRU00043"; DOMAIN 131..235; /note="Cadherin 2"; /evidence="ECO:0000255|PROSITE-ProRule:PRU00043"; DOMAIN 242..336; /note="Cadherin 3"; /evidence="ECO:0000255|PROSITE-ProRule:PRU00043"; DOMAIN 341..449; /note="Cadherin 4"; /evidence="ECO:0000255|PROSITE-ProRule:PRU00043"; DOMAIN 455..564; /note="Cadherin 5"; /evidence="ECO:…	0	ENSG00000166589	NA	NA	NA	FALSE	NA
O75311	GLRA3	464			0	ENSG00000145451	NA	NA	NA	FALSE	NA
O75312	ZPR1 ZNF259	459	REGION 1..32; /note="Disordered"; /evidence="ECO:0000256|SAM:MobiDB-lite"; REGION 439..459; /note="Disordered"; /evidence="ECO:0000256|SAM:MobiDB-lite"		0.111111	ENSG00000109917	1439	32459	31,20	FALSE	31
O75317	USP12 UBH1 USP12L1	370	REGION 145..169; /note="Disordered"; /evidence="ECO:0000256|SAM:MobiDB-lite"	DOMAIN 39..369; /note="USP"	0.0648649	ENSG00000152484	145	169	24	TRUE	24
O75319	DUSP11 PIR1	330	REGION 1..32; /note="Disordered"; /evidence="ECO:0000256|SAM:MobiDB-lite"	DOMAIN 61..208; /note="Tyrosine-protein phosphatase"; /evidence="ECO:0000255|PROSITE-ProRule:PRU00160"	0.0939394	ENSG00000144048	1	32	31	FALSE	31
O75323	NIPSNAP2 GBAS	286			0	ENSG00000146729	NA	NA	NA	FALSE	NA
O75324	SNN	88			0	ENSG00000184602	NA	NA	NA	FALSE	NA
O75326	SEMA7A CD108 SEMAL	666	REGION 1..21; /note="Disordered"; /evidence="ECO:0000256|SAM:MobiDB-lite"; REGION 267..269; /note="Interaction with integrins"	DOMAIN 53..490; /note="Sema"; /evidence="ECO:0000255|PROSITE-ProRule:PRU00352"; DOMAIN 544..629; /note="Ig-like C2-type"	0.03003	ENSG00000288455	1	21	20	FALSE	20
O75330	HMMR IHABP RHAMM	724	REGION 1..22; /note="Disordered"; /evidence="ECO:0000256|SAM:MobiDB-lite"; REGION 40..81; /note="Disordered"; /evidence="ECO:0000256|SAM:MobiDB-lite"; REGION 365..546; /note="Required for interaction with FAM83D"; /evidence="ECO:0000269|PubMed:22965910"; REGION 635..645; /note="Hyaluronic acid-binding"; /evidence="ECO:0000255"; REGION 657..666; /note="Hyaluronic acid-binding"; /evidence="ECO:0000…		0.0856354	ENSG00000072571	1,40	22,81	21,41	FALSE	41
O75334	PPFIA2	1257	REGION 1..29; /note="Disordered"; /evidence="ECO:0000256|SAM:MobiDB-lite"; REGION 231..265; /note="Disordered"; /evidence="ECO:0000256|SAM:MobiDB-lite"; REGION 438..463; /note="Disordered"; /evidence="ECO:0000256|SAM:MobiDB-lite"; REGION 709..738; /note="Disordered"; /evidence="ECO:0000256|SAM:MobiDB-lite"; REGION 790..834; /note="Disordered"; /evidence="ECO:0000256|SAM:MobiDB-lite"	DOMAIN 898..964; /note="SAM 1"; /evidence="ECO:0000255|PROSITE-ProRule:PRU00184"; DOMAIN 1020..1084; /note="SAM 2"; /evidence="ECO:0000255|PROSITE-ProRule:PRU00184"; DOMAIN 1108..1177; /note="SAM 3"; /evidence="ECO:0000255|PROSITE-ProRule:PRU00184"	0.127287	ENSG00000139220	1231438709790	29265463738834	28,34,25,29,44	FALSE	44
O75339	CILP UNQ602/PRO1188	1184	REGION 1136..1170; /note="Disordered"; /evidence="ECO:0000256|SAM:MobiDB-lite"	DOMAIN 149..201; /note="TSP type-1"; /evidence="ECO:0000255|PROSITE-ProRule:PRU00210"; DOMAIN 309..395; /note="Ig-like C2-type"	0.0287162	ENSG00000138615	1136	1170	34	FALSE	34
O75340	PDCD6 ALG2	191		DOMAIN 23..58; /note="EF-hand 1"; /evidence="ECO:0000255|PROSITE-ProRule:PRU00448"; DOMAIN 59..89; /note="EF-hand 2"; /evidence="ECO:0000305"; DOMAIN 90..125; /note="EF-hand 3"; /evidence="ECO:0000255|PROSITE-ProRule:PRU00448"; DOMAIN 126..161; /note="EF-hand 4"; /evidence="ECO:0000305"; DOMAIN 162..191; /note="EF-hand 5"; /evidence="ECO:0000255|PROSITE-ProRule:PRU00448"	0	ENSG00000249915	NA	NA	NA	FALSE	NA
O75342	ALOX12B	701		DOMAIN 2..119; /note="PLAT"; /evidence="ECO:0000255|PROSITE-ProRule:PRU00152"; DOMAIN 120..701; /note="Lipoxygenase"; /evidence="ECO:0000255|PROSITE-ProRule:PRU00726"	0	ENSG00000179477	NA	NA	NA	FALSE	NA
O75344	FKBP6 FKBP36	327		DOMAIN 54..143; /note="PPIase FKBP-type"; /evidence="ECO:0000255|PROSITE-ProRule:PRU00277"	0	ENSG00000077800	NA	NA	NA	FALSE	NA
O75347	TBCA	108			0	ENSG00000171530	NA	NA	NA	FALSE	NA
O75348	ATP6V1G1 ATP6G ATP6G1 ATP6J	118			0	ENSG00000136888	NA	NA	NA	FALSE	NA
O75351	VPS4B SKD1 VPS42 MIG1	444	REGION 77..117; /note="Disordered"; /evidence="ECO:0000256|SAM:MobiDB-lite"	DOMAIN 4..82; /note="MIT"	0.0900901	ENSG00000119541	77	117	40	FALSE	40
O75354	ENTPD6 CD39L2 IL6ST2	484			0	ENSG00000197586	NA	NA	NA	FALSE	NA
O75355	ENTPD3 CD39L3	529			0	ENSG00000168032	NA	NA	NA	FALSE	NA
O75356	ENTPD5 CD39L4 PCPH	428			0	ENSG00000187097	NA	NA	NA	FALSE	NA
O75360	PROP1	226	REGION 1..75; /note="Disordered"; /evidence="ECO:0000256|SAM:MobiDB-lite"; REGION 196..226; /note="Disordered"; /evidence="ECO:0000256|SAM:MobiDB-lite"		0.460177	ENSG00000175325	1196	75226	74,30	FALSE	74
O75362	ZNF217 ZABC1	1048	REGION 242..262; /note="Disordered"; /evidence="ECO:0000256|SAM:MobiDB-lite"; REGION 315..375; /note="Disordered"; /evidence="ECO:0000256|SAM:MobiDB-lite"; REGION 395..457; /note="Disordered"; /evidence="ECO:0000256|SAM:MobiDB-lite"; REGION 644..670; /note="Disordered"; /evidence="ECO:0000256|SAM:MobiDB-lite"; REGION 772..883; /note="Disordered"; /evidence="ECO:0000256|SAM:MobiDB-lite"		0.266221	ENSG00000171940	242315395644772	262375457670883	20,60,62,26,111	TRUE	111
O75364	PITX3 PTX3	302	REGION 1..71; /note="Disordered"; /evidence="ECO:0000256|SAM:MobiDB-lite"		0.231788	ENSG00000107859	1	71	70	FALSE	70
O75365	PTP4A3 PRL3	173		DOMAIN 8..161; /note="Tyrosine-protein phosphatase"; /evidence="ECO:0000255|PROSITE-ProRule:PRU00160"	0	ENSG00000275575	NA	NA	NA	FALSE	NA
O75366	AVIL	819	REGION 1..731; /note="Core"; /evidence="ECO:0000250"; REGION 628..819; /note="Required for interaction with F-actin"; /evidence="ECO:0000269|PubMed:29058690"; REGION 731..819; /note="Headpiece"; /evidence="ECO:0000250"	DOMAIN 753..819; /note="HP"; /evidence="ECO:0000255|PROSITE-ProRule:PRU00595"	0	ENSG00000135407	NA	NA	NA	FALSE	NA
O75367	MACROH2A1 H2AFY	369	REGION 128..180; /note="Disordered"; /evidence="ECO:0000256|SAM:MobiDB-lite"	DOMAIN 2..117; /note="Histone H2A"; DOMAIN 184..367; /note="Macro"; /evidence="ECO:0000255|PROSITE-ProRule:PRU00490"	0.140921	ENSG00000113648	128	180	52	FALSE	52
O75368	SH3BGRL	114	REGION 13..50; /note="Required for interaction with HER2"; /evidence="ECO:0000269|PubMed:32381043"; REGION 54..71; /note="Required for interaction with PFN1, HER2, and ATG12"; /evidence="ECO:0000269|PubMed:32381043, ECO:0000269|PubMed:34331014, ECO:0000269|PubMed:34870550"		0	ENSG00000131171	NA	NA	NA	FALSE	NA
O75369	FLNB FLN1L FLN3 TABP TAP	2602	REGION 1..239; /note="Actin-binding"; REGION 244..267; /note="Disordered"; /evidence="ECO:0000256|SAM:MobiDB-lite"; REGION 1128..1511; /note="Interaction with FBLP1"; /evidence="ECO:0000269|PubMed:12496242"; REGION 1705..1728; /note="Hinge 1"; /evidence="ECO:0000250"; REGION 1862..2148; /note="Interaction with the cytoplasmic tail of GP1BA"; REGION 2060..2225; /note="Interaction with FLNA 1"; REG…	DOMAIN 16..122; /note="Calponin-homology (CH) 1"; /evidence="ECO:0000255|PROSITE-ProRule:PRU00044"; DOMAIN 139..242; /note="Calponin-homology (CH) 2"; /evidence="ECO:0000255|PROSITE-ProRule:PRU00044"	0.00883935	ENSG00000136068	244	267	23	FALSE	23
O75376	NCOR1 KIAA1047	2440	REGION 1..373; /note="Interaction with ZBTB33 and HEXIM1"; /evidence="ECO:0000269|PubMed:14527417, ECO:0000269|PubMed:17452463"; REGION 1..177; /note="Disordered"; /evidence="ECO:0000256|SAM:MobiDB-lite"; REGION 206..231; /note="Disordered"; /evidence="ECO:0000256|SAM:MobiDB-lite"; REGION 254..312; /note="Interaction with SIN3A/B"; REGION 497..632; /note="Disordered"; /evidence="ECO:0000256|SAM:M…	DOMAIN 435..486; /note="SANT 1"; /evidence="ECO:0000255|PROSITE-ProRule:PRU00624"; DOMAIN 623..674; /note="SANT 2"; /evidence="ECO:0000255|PROSITE-ProRule:PRU00624"	0.455738	ENSG00000141027	1.2065e+49	1.77232e+51	176,25,135,238,24,20,19,66,69,38,26,35,88,153	TRUE	238
O75379	VAMP4	141	REGION 1..51; /note="Disordered"; /evidence="ECO:0000256|SAM:MobiDB-lite"	DOMAIN 52..112; /note="v-SNARE coiled-coil homology"; /evidence="ECO:0000255|PROSITE-ProRule:PRU00290"	0.35461	ENSG00000117533	1	51	50	FALSE	50
O75381	PEX14	377	REGION 1..24; /note="Disordered"; /evidence="ECO:0000256|SAM:MobiDB-lite"; REGION 230..377; /note="Disordered"; /evidence="ECO:0000256|SAM:MobiDB-lite"		0.450928	ENSG00000142655	1230	24377	23147	FALSE	147
O75382	TRIM3 BERP RNF22 RNF97	744	REGION 2..290; /note="Interaction with KIF21B"; /evidence="ECO:0000250|UniProtKB:Q9R1R2"; REGION 419..464; /note="Disordered"; /evidence="ECO:0000256|SAM:MobiDB-lite"		0.0604839	ENSG00000110171	419	464	45	FALSE	45
O75385	ULK1 KIAA0722	1050	REGION 283..358; /note="Disordered"; /evidence="ECO:0000256|SAM:MobiDB-lite"; REGION 287..416; /note="Interaction with GABARAP and GABARAPL2"; /evidence="ECO:0000269|PubMed:11146101"; REGION 393..608; /note="Disordered"; /evidence="ECO:0000256|SAM:MobiDB-lite"; REGION 728..791; /note="Disordered"; /evidence="ECO:0000256|SAM:MobiDB-lite"; REGION 828..1050; /note="C-terminal domain; mediates intera…	DOMAIN 16..278; /note="Protein kinase"; /evidence="ECO:0000255|PROSITE-ProRule:PRU00159"	0.33619	ENSG00000177169	283393728	358608791	75,215,63	FALSE	215
O75386	TULP3 TUBL3	442	REGION 23..68; /note="Required for association with the IFT complex A (IFT-A)"; REGION 101..177; /note="Disordered"; /evidence="ECO:0000256|SAM:MobiDB-lite"		0.171946	ENSG00000078246	101	177	76	FALSE	76
O75387	SLC43A1 LAT3 PB39 POV1	559			0	ENSG00000149150	NA	NA	NA	FALSE	NA
O75390	CS	466			0	ENSG00000062485	NA	NA	NA	FALSE	NA
O75396	SEC22B SEC22L1	215		DOMAIN 6..119; /note="Longin"; /evidence="ECO:0000255|PROSITE-ProRule:PRU00231"; DOMAIN 134..194; /note="v-SNARE coiled-coil homology"; /evidence="ECO:0000255|PROSITE-ProRule:PRU00290"	0	ENSG00000265808	NA	NA	NA	FALSE	NA
O75398	DEAF1 SPN ZMYND5	565	REGION 34..62; /note="Disordered"; /evidence="ECO:0000256|SAM:MobiDB-lite"; REGION 162..190; /note="Disordered"; /evidence="ECO:0000256|SAM:MobiDB-lite"; REGION 403..478; /note="Interaction with LMO4"; /evidence="ECO:0000250"	DOMAIN 193..273; /note="SAND"; /evidence="ECO:0000255|PROSITE-ProRule:PRU00185"	0.099115	ENSG00000177030	34162	62190	28,28	FALSE	28
O75400	PRPF40A FBP11 FLAF1 FNBP3 HIP10 HYPA HSPC225	957	REGION 1..36; /note="Disordered"; /evidence="ECO:0000256|SAM:MobiDB-lite"; REGION 243..263; /note="Disordered"; /evidence="ECO:0000256|SAM:MobiDB-lite"; REGION 337..386; /note="Disordered"; /evidence="ECO:0000256|SAM:MobiDB-lite"; REGION 803..957; /note="Disordered"; /evidence="ECO:0000256|SAM:MobiDB-lite"	DOMAIN 140..173; /note="WW 1"; /evidence="ECO:0000255|PROSITE-ProRule:PRU00224"; DOMAIN 181..214; /note="WW 2"; /evidence="ECO:0000255|PROSITE-ProRule:PRU00224"; DOMAIN 393..447; /note="FF 1"; DOMAIN 460..514; /note="FF 2"; DOMAIN 527..587; /note="FF 3"; DOMAIN 607..667; /note="FF 4"; DOMAIN 672..727; /note="FF 5"; DOMAIN 742..799; /note="FF 6"	0.269592	ENSG00000196504	1243337803	36263386957	35,20,49,154	FALSE	154
O75409	H2AP CXorf27 HYPM	117	REGION 1..30; /note="Disordered"; /evidence="ECO:0000256|SAM:MobiDB-lite"; REGION 71..117; /note="Disordered"; /evidence="ECO:0000256|SAM:MobiDB-lite"		0.641026	ENSG00000187516	1,71	30117	29,46	FALSE	46
O75410	TACC1 KIAA1103	805	REGION 2..55; /note="Interaction with LSM7 and SNRPG"; /evidence="ECO:0000269|PubMed:12165861"; REGION 23..140; /note="Disordered"; /evidence="ECO:0000256|SAM:MobiDB-lite"; REGION 152..259; /note="Interaction with TDRD7"; /evidence="ECO:0000269|PubMed:14603251"; REGION 206..427; /note="Interaction with YEATS4"; /evidence="ECO:0000269|PubMed:11903063"; REGION 215..457; /note="Disordered"; /evidenc…	DOMAIN 215..297; /note="SPAZ 1"; DOMAIN 359..507; /note="SPAZ 2"	0.486957	ENSG00000147526	23215493	140457526	117,242,33	FALSE	242
O75414	NME6	186			0	ENSG00000172113	NA	NA	NA	FALSE	NA
O75417	POLQ POLH	2590	REGION 1..33; /note="Disordered"; /evidence="ECO:0000256|SAM:MobiDB-lite"; REGION 102..554; /note="Helicase activity"; /evidence="ECO:0000305"; REGION 847..894; /note="Interaction with RAD51"; /evidence="ECO:0000269|PubMed:25642963"; REGION 1034..1060; /note="Disordered"; /evidence="ECO:0000256|SAM:MobiDB-lite"; REGION 1594..1622; /note="Disordered"; /evidence="ECO:0000256|SAM:MobiDB-lite"; REGIO…	DOMAIN 102..286; /note="Helicase ATP-binding"; /evidence="ECO:0000255|PROSITE-ProRule:PRU00541"; DOMAIN 321..554; /note="Helicase C-terminal"; /evidence="ECO:0000255|PROSITE-ProRule:PRU00542"	0.0409266	ENSG00000051341	1103415941777	33106016221797	32,26,28,20	FALSE	32
O75419	CDC45 CDC45L CDC45L2 UNQ374/PRO710	566	REGION 136..163; /note="Disordered"; /evidence="ECO:0000256|SAM:MobiDB-lite"		0.0477032	ENSG00000093009	136	163	27	FALSE	27
O75420	GIGYF1 CDS2 PERQ1 PP3360	1035	REGION 105..422; /note="Disordered"; /evidence="ECO:0000256|SAM:MobiDB-lite"; REGION 621..640; /note="Disordered"; /evidence="ECO:0000256|SAM:MobiDB-lite"; REGION 696..724; /note="Disordered"; /evidence="ECO:0000256|SAM:MobiDB-lite"; REGION 825..879; /note="Disordered"; /evidence="ECO:0000256|SAM:MobiDB-lite"	DOMAIN 474..522; /note="GYF"; /evidence="ECO:0000255|PROSITE-ProRule:PRU00101"	0.403865	ENSG00000146830	105621696825	422640724879	317,19,28,54	FALSE	317
O75425	MOSPD3	235	REGION 1..25; /note="Disordered"; /evidence="ECO:0000256|SAM:MobiDB-lite"; REGION 143..171; /note="Disordered"; /evidence="ECO:0000256|SAM:MobiDB-lite"	DOMAIN 33..145; /note="MSP"; /evidence="ECO:0000255|PROSITE-ProRule:PRU00132"	0.221277	ENSG00000106330	1143	25171	24,28	FALSE	28
O75427	LRCH4 LRN LRRN1 LRRN4	683	REGION 1..34; /note="Disordered"; /evidence="ECO:0000256|SAM:MobiDB-lite"; REGION 268..292; /note="Disordered"; /evidence="ECO:0000256|SAM:MobiDB-lite"; REGION 326..436; /note="Disordered"; /evidence="ECO:0000256|SAM:MobiDB-lite"; REGION 449..539; /note="Disordered"; /evidence="ECO:0000256|SAM:MobiDB-lite"	DOMAIN 534..647; /note="Calponin-homology (CH)"; /evidence="ECO:0000255|PROSITE-ProRule:PRU00044"	0.376281	ENSG00000077454	1268326449	34292436539	33,24,110,90	FALSE	110
O75431	MTX2	263			0	ENSG00000128654	NA	NA	NA	FALSE	NA
O75436	VPS26A VPS26	327	REGION 306..327; /note="Disordered"; /evidence="ECO:0000256|SAM:MobiDB-lite"		0.0642202	ENSG00000122958	306	327	21	FALSE	21
O75438	NDUFB1	58			0	ENSG00000183648	NA	NA	NA	FALSE	NA
O75439	PMPCB MPPB	489			0	ENSG00000105819	NA	NA	NA	FALSE	NA
O75443	TECTA	2155		DOMAIN 98..252; /note="NIDO"; /evidence="ECO:0000255|PROSITE-ProRule:PRU00570"; DOMAIN 260..314; /note="VWFC"; DOMAIN 320..500; /note="VWFD 1"; /evidence="ECO:0000255|PROSITE-ProRule:PRU00580"; DOMAIN 597..650; /note="TIL 1"; DOMAIN 711..886; /note="VWFD 2"; /evidence="ECO:0000255|PROSITE-ProRule:PRU00580"; DOMAIN 984..1036; /note="TIL 2"; DOMAIN 1098..1278; /note="VWFD 3"; /evidence="ECO:0000255…	0	ENSG00000109927	NA	NA	NA	FALSE	NA
O75444	MAF	373	REGION 57..84; /note="Disordered"; /evidence="ECO:0000256|SAM:MobiDB-lite"; REGION 126..373; /note="Represses ARE-mediated transcription"; REGION 175..222; /note="Disordered"; /evidence="ECO:0000256|SAM:MobiDB-lite"; REGION 288..313; /note="Basic motif"; /evidence="ECO:0000255|PROSITE-ProRule:PRU00978"; REGION 316..337; /note="Leucine-zipper"; /evidence="ECO:0000255|PROSITE-ProRule:PRU00978"; REG…	DOMAIN 288..351; /note="bZIP"; /evidence="ECO:0000255|PROSITE-ProRule:PRU00978"	0.24933	ENSG00000178573	57175354	84222373	27,47,19	FALSE	47
O75445	USH2A	5202	REGION 4518..4541; /note="Disordered"; /evidence="ECO:0000256|SAM:MobiDB-lite"	DOMAIN 271..517; /note="Laminin N-terminal"; /evidence="ECO:0000255|PROSITE-ProRule:PRU00466"; DOMAIN 518..574; /note="Laminin EGF-like 1"; /evidence="ECO:0000255|PROSITE-ProRule:PRU00460"; DOMAIN 575..640; /note="Laminin EGF-like 2"; /evidence="ECO:0000255|PROSITE-ProRule:PRU00460"; DOMAIN 641..693; /note="Laminin EGF-like 3"; /evidence="ECO:0000255|PROSITE-ProRule:PRU00460"; DOMAIN 694..746; /n…	0.00442138	ENSG00000042781	4518	4541	23	FALSE	23
O75446	SAP30	220	REGION 1..129; /note="Interaction with NCOR1"; /evidence="ECO:0000250"; REGION 123..143; /note="Disordered"; /evidence="ECO:0000256|SAM:MobiDB-lite"; REGION 130..220; /note="Interaction with SIN3A"; /evidence="ECO:0000250"		0.0909091	ENSG00000164105	123	143	20	TRUE	20
O75448	MED24 ARC100 CRSP4 DRIP100 KIAA0130 THRAP4 TRAP100	989			0	ENSG00000008838	NA	NA	NA	FALSE	NA
O75449	KATNA1	491	REGION 1..185; /note="Interaction with microtubules"; REGION 1..75; /note="Interaction with dynein and NDEL1"; /evidence="ECO:0000250"; REGION 1..29; /note="Interaction with KATNB1"; /evidence="ECO:0000269|PubMed:10751153"; REGION 87..185; /note="Disordered"; /evidence="ECO:0000256|SAM:MobiDB-lite"		0.199593	ENSG00000186625	87	185	98	FALSE	98
O75452	RDH16 RODH4 SDR9C8	317			0	ENSG00000139547	NA	NA	NA	FALSE	NA
O75460	ERN1 IRE1	977	REGION 410..434; /note="Disordered"; /evidence="ECO:0000256|SAM:MobiDB-lite"; REGION 491..559; /note="Disordered"; /evidence="ECO:0000256|SAM:MobiDB-lite"; REGION 906..907; /note="Interacts with hydroxy-aryl-aldehyde inhibitors"; /evidence="ECO:0000250|UniProtKB:Q9EQY0"	DOMAIN 571..832; /note="Protein kinase"; /evidence="ECO:0000255|PROSITE-ProRule:PRU00159"; DOMAIN 835..963; /note="KEN"; /evidence="ECO:0000255|PROSITE-ProRule:PRU00725"	0.0941658	ENSG00000178607	410491	434559	24,68	FALSE	68
O75461	E2F6	281	REGION 130..222; /note="Dimerization"; /evidence="ECO:0000255"; REGION 143..164; /note="Leucine-zipper"; REGION 173..281; /note="Transcription repression"; REGION 241..281; /note="Disordered"; /evidence="ECO:0000256|SAM:MobiDB-lite"		0.142349	ENSG00000169016	241	281	40	TRUE	40
O75462	CRLF1 UNQ288/PRO327	422	REGION 332..363; /note="Disordered"; /evidence="ECO:0000256|SAM:MobiDB-lite"; REGION 399..422; /note="Disordered"; /evidence="ECO:0000256|SAM:MobiDB-lite"	DOMAIN 38..131; /note="Ig-like C2-type"; DOMAIN 137..232; /note="Fibronectin type-III 1"; /evidence="ECO:0000255|PROSITE-ProRule:PRU00316"; DOMAIN 237..341; /note="Fibronectin type-III 2"; /evidence="ECO:0000255|PROSITE-ProRule:PRU00316"	0.127962	ENSG00000006016	332399	363422	31,23	FALSE	31
O75469	NR1I2 PXR	434	REGION 108..145; /note="Hinge"	DOMAIN 146..433; /note="NR LBD"; /evidence="ECO:0000255|PROSITE-ProRule:PRU01189"	0	ENSG00000144852	NA	NA	NA	FALSE	NA
O75473	LGR5 GPR49 GPR67	907		DOMAIN 25..66; /note="LRRNT"	0	ENSG00000139292	NA	NA	NA	FALSE	NA
O75475	PSIP1 DFS70 LEDGF PSIP2	530	REGION 88..349; /note="Disordered"; /evidence="ECO:0000256|SAM:MobiDB-lite"; REGION 340..417; /note="Integrase-binding domain (IBD)"; /evidence="ECO:0000269|PubMed:15895093"; REGION 446..530; /note="Disordered"; /evidence="ECO:0000256|SAM:MobiDB-lite"	DOMAIN 1..64; /note="PWWP"; /evidence="ECO:0000255|PROSITE-ProRule:PRU00162"	0.650943	ENSG00000164985	88446	349530	261,84	TRUE	261
O75477	ERLIN1 C10orf69 KE04 KEO4 SPFH1	348	REGION 325..348; /note="Disordered"; /evidence="ECO:0000256|SAM:MobiDB-lite"		0.066092	ENSG00000107566	325	348	23	FALSE	23
O75478	TADA2A TADA2L KL04P	443	REGION 348..372; /note="Disordered"; /evidence="ECO:0000256|SAM:MobiDB-lite"	DOMAIN 70..122; /note="SANT"; /evidence="ECO:0000255|PROSITE-ProRule:PRU00624"; DOMAIN 356..443; /note="SWIRM"; /evidence="ECO:0000255|PROSITE-ProRule:PRU00247"	0.0541761	ENSG00000277104	348	372	24	FALSE	24
O75486	SUPT3H SPT3	317	REGION 1..20; /note="Disordered"; /evidence="ECO:0000256|SAM:MobiDB-lite"		0.0599369	ENSG00000196284	1	20	19	TRUE	19
O75487	GPC4 UNQ474/PRO937	556			0	ENSG00000076716	NA	NA	NA	FALSE	NA
O75489	NDUFS3	264			0	ENSG00000213619	NA	NA	NA	FALSE	NA
O75494	SRSF10 FUSIP1 FUSIP2 SFRS13A TASR	262	REGION 116..262; /note="Disordered"; /evidence="ECO:0000256|SAM:MobiDB-lite"	DOMAIN 10..88; /note="RRM"; /evidence="ECO:0000255|PROSITE-ProRule:PRU00176"	0.557252	ENSG00000188529	116	262	146	FALSE	146
O75496	GMNN	209	REGION 1..79; /note="Disordered"; /evidence="ECO:0000256|SAM:MobiDB-lite"; REGION 82..161; /note="Necessary and sufficient for interaction with IDAS and CDT1"; /evidence="ECO:0000269|PubMed:21543332"; REGION 164..209; /note="Disordered"; /evidence="ECO:0000256|SAM:MobiDB-lite"; REGION 170..190; /note="Homeodomain binding"		0.588517	ENSG00000112312	1164	79209	78,45	FALSE	78
O75503	CLN5 BMPS	358	REGION 304..343; /note="Membrane-anchoring"; /evidence="ECO:0000269|PubMed:24038957"		0	ENSG00000102805	NA	NA	NA	FALSE	NA
O75506	HSBP1 HSF1BP	76			0	ENSG00000230989	NA	NA	NA	FALSE	NA
O75508	CLDN11 OSP OTM	207			0	ENSG00000013297	NA	NA	NA	FALSE	NA
O75509	TNFRSF21 DR6 UNQ437/PRO868	655	REGION 243..286; /note="Disordered"; /evidence="ECO:0000256|SAM:MobiDB-lite"; REGION 318..337; /note="Disordered"; /evidence="ECO:0000256|SAM:MobiDB-lite"	DOMAIN 415..498; /note="Death"; /evidence="ECO:0000255|PROSITE-ProRule:PRU00064"	0.0946565	ENSG00000146072	243318	286337	43,19	FALSE	43
O75521	ECI2 DRS1 HCA88 PECI	394	REGION 151..322; /note="ECH-like"	DOMAIN 39..124; /note="ACB"; /evidence="ECO:0000255|PROSITE-ProRule:PRU00573"	0	ENSG00000198721	NA	NA	NA	FALSE	NA
O75525	KHDRBS3 SALP SLM2	346	REGION 1..160; /note="Involved in homodimerization"; /evidence="ECO:0000269|PubMed:26758068"; REGION 212..251; /note="Interaction with SIAH1"; /evidence="ECO:0000269|PubMed:15163637"; REGION 213..267; /note="Disordered"; /evidence="ECO:0000256|SAM:MobiDB-lite"; REGION 318..346; /note="Disordered"; /evidence="ECO:0000256|SAM:MobiDB-lite"	DOMAIN 61..127; /note="KH"	0.236994	ENSG00000131773	213318	267346	54,28	FALSE	54
O75528	TADA3 ADA3 TADA3L	432	REGION 87..126; /note="Disordered"; /evidence="ECO:0000256|SAM:MobiDB-lite"; REGION 272..319; /note="Disordered"; /evidence="ECO:0000256|SAM:MobiDB-lite"		0.199074	ENSG00000171148	87272	126319	39,47	TRUE	47
O75529	TAF5L PAF65B	589	REGION 211..230; /note="Disordered"; /evidence="ECO:0000256|SAM:MobiDB-lite"		0.0322581	ENSG00000135801	211	230	19	TRUE	19
O75530	EED	441	REGION 1..72; /note="Disordered"; /evidence="ECO:0000256|SAM:MobiDB-lite"; REGION 81..441; /note="Interaction with EZH2"; /evidence="ECO:0000250"; REGION 149..303; /note="Required for interaction with the matrix protein MA of HIV-1"; REGION 301..441; /note="Required for interaction with the matrix protein MA of HIV-1"		0.160998	ENSG00000074266	1	72	71	TRUE	71
O75531	BANF1 BAF BCRG1	89		DOMAIN 20..35; /note="HhH"; /evidence="ECO:0000269|PubMed:10924106"	0	ENSG00000175334	NA	NA	NA	FALSE	NA
O75533	SF3B1 SAP155	1304	REGION 100..119; /note="Disordered"; /evidence="ECO:0000256|SAM:MobiDB-lite"; REGION 124..148; /note="Disordered"; /evidence="ECO:0000256|SAM:MobiDB-lite"; REGION 173..360; /note="Disordered"; /evidence="ECO:0000256|SAM:MobiDB-lite"; REGION 190..342; /note="U2AF homology region; mediates interaction with RBM39"; /evidence="ECO:0000269|PubMed:24795046"; REGION 223..491; /note="Interaction with PPP…		0.17638	ENSG00000115524	100124173	119148360	19,24,187	TRUE	187
O75534	CSDE1 D1S155E KIAA0885 NRU UNR	798		DOMAIN 26..87; /note="CSD 1"; DOMAIN 136..179; /note="CSD 2; truncated"; DOMAIN 186..245; /note="CSD 3"; DOMAIN 297..337; /note="CSD 4; truncated"; DOMAIN 349..410; /note="CSD 5"; DOMAIN 447..507; /note="CSD 6"; DOMAIN 519..579; /note="CSD 7"; DOMAIN 610..670; /note="CSD 8"; DOMAIN 674..735; /note="CSD 9"; DOMAIN 748..789; /note="SUZ-C"; /evidence="ECO:0000255|PROSITE-ProRule:PRU01287"	0	ENSG00000009307	NA	NA	NA	FALSE	NA
O75553	DAB1	588	REGION 1..26; /note="Disordered"; /evidence="ECO:0000256|SAM:MobiDB-lite"; REGION 417..443; /note="Disordered"; /evidence="ECO:0000256|SAM:MobiDB-lite"; REGION 451..470; /note="Disordered"; /evidence="ECO:0000256|SAM:MobiDB-lite"; REGION 502..588; /note="Disordered"; /evidence="ECO:0000256|SAM:MobiDB-lite"	DOMAIN 36..189; /note="PID"; /evidence="ECO:0000255|PROSITE-ProRule:PRU00148"	0.265306	ENSG00000173406	1417451502	26443470588	25,26,19,86	FALSE	86
O75554	WBP4 FBP21 FNBP21	376	REGION 94..128; /note="Disordered"; /evidence="ECO:0000256|SAM:MobiDB-lite"; REGION 189..335; /note="Disordered"; /evidence="ECO:0000256|SAM:MobiDB-lite"; REGION 356..376; /note="Disordered"; /evidence="ECO:0000256|SAM:MobiDB-lite"; REGION 357..375; /note="Interaction with SNRNP200"; /evidence="ECO:0000269|PubMed:35241646"	DOMAIN 122..155; /note="WW 1"; /evidence="ECO:0000255|PROSITE-ProRule:PRU00224"; DOMAIN 163..196; /note="WW 2"; /evidence="ECO:0000255|PROSITE-ProRule:PRU00224"	0.531915	ENSG00000120688	94189356	128335376	34,146,20	FALSE	146
O75556	SCGB2A1 LIPHC MGB2 UGB3	95			0	ENSG00000124939	NA	NA	NA	FALSE	NA
O75558	STX11	287		DOMAIN 204..266; /note="t-SNARE coiled-coil homology"; /evidence="ECO:0000255|PROSITE-ProRule:PRU00202"	0	ENSG00000135604	NA	NA	NA	FALSE	NA
O75563	SKAP2 PRAP RA70 SAPS SCAP2 SKAP55R	359	REGION 14..64; /note="Homodimerization"; /evidence="ECO:0000250"; REGION 66..88; /note="Disordered"; /evidence="ECO:0000256|SAM:MobiDB-lite"; REGION 264..293; /note="Disordered"; /evidence="ECO:0000256|SAM:MobiDB-lite"	DOMAIN 116..219; /note="PH"; /evidence="ECO:0000255|PROSITE-ProRule:PRU00145"; DOMAIN 297..358; /note="SH3"; /evidence="ECO:0000255|PROSITE-ProRule:PRU00192"	0.142061	ENSG00000005020	66264	88293	22,29	FALSE	29
O75564	JRK JH8	556	REGION 439..482; /note="Disordered"; /evidence="ECO:0000256|SAM:MobiDB-lite"	DOMAIN 11..62; /note="HTH psq-type"; /evidence="ECO:0000255|PROSITE-ProRule:PRU00320"; DOMAIN 77..149; /note="HTH CENPB-type"; /evidence="ECO:0000255|PROSITE-ProRule:PRU00583"; DOMAIN 213..382; /note="DDE-1"; /evidence="ECO:0000255"	0.0773381	ENSG00000234616	439	482	43	FALSE	43
O75569	PRKRA PACT RAX HSD-14 HSD14	313	REGION 1..103; /note="Sufficient for self-association and interaction with TARBP2"; REGION 1..21; /note="Disordered"; /evidence="ECO:0000256|SAM:MobiDB-lite"; REGION 102..195; /note="Sufficient for self-association and interaction with TARBP2"; REGION 195..313; /note="Sufficient for self-association and interaction with TARBP2"	DOMAIN 34..101; /note="DRBM 1"; /evidence="ECO:0000255|PROSITE-ProRule:PRU00266"; DOMAIN 126..194; /note="DRBM 2"; /evidence="ECO:0000255|PROSITE-ProRule:PRU00266"; DOMAIN 240..308; /note="DRBM 3"; /evidence="ECO:0000255|PROSITE-ProRule:PRU00266"	0.0638978	ENSG00000180228	1	21	20	FALSE	20
O75570	MTRF1	445	REGION 297..361; /note="GGQ domain"; /evidence="ECO:0000250|UniProtKB:Q80VP5"		0	ENSG00000120662	NA	NA	NA	FALSE	NA
O75575	CRCP	148	REGION 124..148; /note="Disordered"; /evidence="ECO:0000256|SAM:MobiDB-lite"		0.162162	ENSG00000241258	124	148	24	FALSE	24
O75578	ITGA10 UNQ468/PRO827	1167		DOMAIN 167..350; /note="VWFA"; /evidence="ECO:0000255|PROSITE-ProRule:PRU00219"	0	ENSG00000143127	NA	NA	NA	FALSE	NA
O75581	LRP6	1613	REGION 20..275; /note="Beta-propeller 1"; REGION 328..589; /note="Beta-propeller 2"; REGION 631..890; /note="Beta-propeller 3"; REGION 933..1202; /note="Beta-propeller 4"; REGION 1556..1613; /note="Disordered"; /evidence="ECO:0000256|SAM:MobiDB-lite"	DOMAIN 282..324; /note="EGF-like 1"; DOMAIN 588..628; /note="EGF-like 2"; DOMAIN 889..930; /note="EGF-like 3"; DOMAIN 1203..1244; /note="EGF-like 4"; DOMAIN 1248..1286; /note="LDL-receptor class A 1"; /evidence="ECO:0000255|PROSITE-ProRule:PRU00124"; DOMAIN 1287..1323; /note="LDL-receptor class A 2"; /evidence="ECO:0000255|PROSITE-ProRule:PRU00124"; DOMAIN 1325..1361; /note="LDL-receptor class A …	0.0353379	ENSG00000070018	1556	1613	57	FALSE	57
O75582	RPS6KA5 MSK1	802	REGION 1..23; /note="Disordered"; /evidence="ECO:0000256|SAM:MobiDB-lite"; REGION 741..802; /note="Disordered"; /evidence="ECO:0000256|SAM:MobiDB-lite"	DOMAIN 49..318; /note="Protein kinase 1"; /evidence="ECO:0000255|PROSITE-ProRule:PRU00159"; DOMAIN 319..387; /note="AGC-kinase C-terminal"; /evidence="ECO:0000255|PROSITE-ProRule:PRU00618"; DOMAIN 426..687; /note="Protein kinase 2"; /evidence="ECO:0000255|PROSITE-ProRule:PRU00159"	0.103491	ENSG00000100784	1741	23802	22,61	TRUE	61
O75586	MED6 ARC33	246	REGION 193..246; /note="Disordered"; /evidence="ECO:0000256|SAM:MobiDB-lite"		0.215447	ENSG00000133997	193	246	53	FALSE	53
O75592	MYCBP2 KIAA0916 PAM	4678	REGION 87..127; /note="Disordered"; /evidence="ECO:0000256|SAM:MobiDB-lite"; REGION 172..192; /note="Disordered"; /evidence="ECO:0000256|SAM:MobiDB-lite"; REGION 609..628; /note="Disordered"; /evidence="ECO:0000256|SAM:MobiDB-lite"; REGION 898..928; /note="Disordered"; /evidence="ECO:0000256|SAM:MobiDB-lite"; REGION 1235..1386; /note="PHR domain 1"; /evidence="ECO:0000250"; REGION 1726..1884; /no…	DOMAIN 3719..3897; /note="DOC"; /evidence="ECO:0000255|PROSITE-ProRule:PRU00614"	0.105814	ENSG00000005810	8.71726e+42	1.27193e+43	40,20,19,30,19,19,222,20,41,20,26,19	FALSE	222
O75593	FOXH1 FAST1 FAST2	365	REGION 1..29; /note="Disordered"; /evidence="ECO:0000256|SAM:MobiDB-lite"; REGION 151..215; /note="Disordered"; /evidence="ECO:0000256|SAM:MobiDB-lite"; REGION 273..354; /note="SMAD-interaction domain (SID)"		0.252055	ENSG00000160973	1151	29215	28,64	FALSE	64
O75594	PGLYRP1 PGLYRP PGRP TNFSF3L SBBI68 UNQ639/PRO1269	196		DOMAIN 53..180; /note="N-acetylmuramoyl-L-alanine amidase"; /evidence="ECO:0000255"	0	ENSG00000008438	NA	NA	NA	FALSE	NA
O75600	GCAT KBL	419			0	ENSG00000100116	NA	NA	NA	FALSE	NA
O75602	SPAG6 PF16	509			0	ENSG00000077327	NA	NA	NA	FALSE	NA
O75603	GCM2 GCMB	506	REGION 155..213; /note="Disordered"; /evidence="ECO:0000256|SAM:MobiDB-lite"; REGION 379..395; /note="C-terminal conserved inhibitory domain (CCID)"; /evidence="ECO:0000269|PubMed:27745835"		0.114625	ENSG00000124827	155	213	58	FALSE	58
O75604	USP2 UBP41	605	REGION 1..200; /note="Necessary for interaction with MDM4"; /evidence="ECO:0000269|PubMed:19838211"; REGION 71..107; /note="Disordered"; /evidence="ECO:0000256|SAM:MobiDB-lite"; REGION 237..264; /note="Disordered"; /evidence="ECO:0000256|SAM:MobiDB-lite"; REGION 403..503; /note="Necessary for interaction with MDM4"; /evidence="ECO:0000269|PubMed:19838211"	DOMAIN 267..599; /note="USP"	0.104132	ENSG00000036672	71237	107264	36,27	FALSE	36
O75607	NPM3	178	REGION 141..178; /note="Disordered"; /evidence="ECO:0000256|SAM:MobiDB-lite"		0.207865	ENSG00000107833	141	178	37	FALSE	37
O75608	LYPLA1 APT1 LPL1	230			0	ENSG00000120992	NA	NA	NA	FALSE	NA
O75610	LEFTY1 LEFTB LEFTYB UNQ278/PRO317	366			0	ENSG00000243709	NA	NA	NA	FALSE	NA
O75616	ERAL1 HERA	437	REGION 120..127; /note="G1"; /evidence="ECO:0000255|PROSITE-ProRule:PRU01050"; REGION 146..150; /note="G2"; /evidence="ECO:0000255|PROSITE-ProRule:PRU01050"; REGION 167..170; /note="G3"; /evidence="ECO:0000255|PROSITE-ProRule:PRU01050"; REGION 236..239; /note="G4"; /evidence="ECO:0000255|PROSITE-ProRule:PRU01050"; REGION 271..290; /note="Disordered"; /evidence="ECO:0000256|SAM:MobiDB-lite"; REGIO…	DOMAIN 112..330; /note="Era-type G"; /evidence="ECO:0000255|PROSITE-ProRule:PRU01050"; DOMAIN 360..437; /note="KH type-2"	0.0434783	ENSG00000132591	271	290	19	FALSE	19
O75618	DEDD DEDPRO1 DEFT KE05	318	REGION 128..147; /note="Disordered"; /evidence="ECO:0000256|SAM:MobiDB-lite"; REGION 160..191; /note="Disordered"; /evidence="ECO:0000256|SAM:MobiDB-lite"	DOMAIN 25..103; /note="DED"; /evidence="ECO:0000255|PROSITE-ProRule:PRU00065"	0.157233	ENSG00000158796	128160	147191	19,31	FALSE	31
O75626	PRDM1 BLIMP1	825	REGION 324..369; /note="Disordered"; /evidence="ECO:0000256|SAM:MobiDB-lite"; REGION 527..574; /note="Interaction with PIAS1"	DOMAIN 84..201; /note="SET"; /evidence="ECO:0000255|PROSITE-ProRule:PRU00190"	0.0545455	ENSG00000057657	324	369	45	TRUE	45
O75628	REM1 GES REM	298	REGION 1..73; /note="Disordered"; /evidence="ECO:0000256|SAM:MobiDB-lite"; REGION 268..287; /note="Calmodulin-binding"; /evidence="ECO:0000250"		0.241611	ENSG00000088320	1	73	72	FALSE	72
O75629	CREG1 CREG UNQ727/PRO1409	220			0	ENSG00000143162	NA	NA	NA	FALSE	NA
O75631	UPK3A UPK3	287	REGION 242..287; /note="Disordered"; /evidence="ECO:0000256|SAM:MobiDB-lite"		0.156794	ENSG00000100373	242	287	45	FALSE	45
O75636	FCN3 FCNH HAKA1	299	REGION 44..81; /note="Disordered"; /evidence="ECO:0000256|SAM:MobiDB-lite"	DOMAIN 48..80; /note="Collagen-like"; DOMAIN 84..299; /note="Fibrinogen C-terminal"; /evidence="ECO:0000255|PROSITE-ProRule:PRU00739"	0.123746	ENSG00000142748	44	81	37	FALSE	37
O75638	CTAG2 ESO2 LAGE1	210	REGION 1..80; /note="Disordered"; /evidence="ECO:0000256|SAM:MobiDB-lite"; REGION 154..197; /note="Disordered"; /evidence="ECO:0000256|SAM:MobiDB-lite"		0.580952	ENSG00000126890	1154	80197	79,43	FALSE	79
O75643	SNRNP200 ASCC3L1 BRR2 HELIC2 KIAA0788	2136	REGION 50..80; /note="Disordered"; /evidence="ECO:0000256|SAM:MobiDB-lite"; REGION 395..2129; /note="Interaction with C9orf78 and WBP4"; /evidence="ECO:0000269|PubMed:35241646"; REGION 1282..2136; /note="Interaction with TSSC4"; /evidence="ECO:0000269|PubMed:35188580"	DOMAIN 490..673; /note="Helicase ATP-binding 1"; /evidence="ECO:0000255|PROSITE-ProRule:PRU00541"; DOMAIN 684..921; /note="Helicase C-terminal 1"; /evidence="ECO:0000255|PROSITE-ProRule:PRU00542"; DOMAIN 981..1286; /note="SEC63 1"; DOMAIN 1337..1512; /note="Helicase ATP-binding 2"; /evidence="ECO:0000255|PROSITE-ProRule:PRU00541"; DOMAIN 1545..1753; /note="Helicase C-terminal 2"; /evidence="ECO:0…	0.0140449	ENSG00000144028	50	80	30	FALSE	30
O75648	TRMU MTU1 TRMT1	421	REGION 96..98; /note="Interaction with target base in tRNA"; /evidence="ECO:0000250"; REGION 171..173; /note="Interaction with tRNA"; /evidence="ECO:0000250"; REGION 334..335; /note="Interaction with tRNA"; /evidence="ECO:0000250"; REGION 395..421; /note="Disordered"; /evidence="ECO:0000256|SAM:MobiDB-lite"		0.0617577	ENSG00000100416	395	421	26	FALSE	26
O75663	TIPRL	272	REGION 173..272; /note="Interaction with PPP2CA"		0	ENSG00000143155	NA	NA	NA	FALSE	NA
O75665	OFD1 CXorf5	1012	REGION 609..665; /note="Mediates homooligomerization"; REGION 615..1012; /note="Mediates the interaction with SDCCAG8"; /evidence="ECO:0000269|PubMed:20835237"; REGION 719..744; /note="Disordered"; /evidence="ECO:0000256|SAM:MobiDB-lite"; REGION 757..794; /note="Disordered"; /evidence="ECO:0000256|SAM:MobiDB-lite"; REGION 824..904; /note="Disordered"; /evidence="ECO:0000256|SAM:MobiDB-lite"; REGI…	DOMAIN 70..102; /note="LisH"; /evidence="ECO:0000255|PROSITE-ProRule:PRU00126"	0.188735	ENSG00000046651	719757824963	7447949041012	25,37,80,49	FALSE	80
O75674	TOM1L1 SRCASM	476	REGION 155..179; /note="Disordered"; /evidence="ECO:0000256|SAM:MobiDB-lite"; REGION 298..327; /note="Disordered"; /evidence="ECO:0000256|SAM:MobiDB-lite"; REGION 392..395; /note="Interaction with GRB2"; /evidence="ECO:0000250"; REGION 442..445; /note="Interaction with PIK3R1"; /evidence="ECO:0000250"	DOMAIN 22..154; /note="VHS"; /evidence="ECO:0000255|PROSITE-ProRule:PRU00218"; DOMAIN 200..288; /note="GAT"; /evidence="ECO:0000255|PROSITE-ProRule:PRU00373"	0.111345	ENSG00000141198	155298	179327	24,29	FALSE	29
O75676	RPS6KA4 MSK2	772	REGION 673..696; /note="Disordered"; /evidence="ECO:0000256|SAM:MobiDB-lite"; REGION 725..772; /note="Required for nuclear targeting and association with MAPK14"; REGION 728..772; /note="Disordered"; /evidence="ECO:0000256|SAM:MobiDB-lite"	DOMAIN 33..301; /note="Protein kinase 1"; /evidence="ECO:0000255|PROSITE-ProRule:PRU00159"; DOMAIN 302..371; /note="AGC-kinase C-terminal"; /evidence="ECO:0000255|PROSITE-ProRule:PRU00618"; DOMAIN 411..674; /note="Protein kinase 2"; /evidence="ECO:0000255|PROSITE-ProRule:PRU00159"	0.0867876	ENSG00000162302	673728	696772	23,44	TRUE	44
O75677	RFPL1 RFPL1L RNF78	317		DOMAIN 107..301; /note="B30.2/SPRY"; /evidence="ECO:0000255|PROSITE-ProRule:PRU00548"	0	ENSG00000128250	NA	NA	NA	FALSE	NA
O75678	RFPL2 RNF79	378		DOMAIN 168..362; /note="B30.2/SPRY"; /evidence="ECO:0000255|PROSITE-ProRule:PRU00548"	0	ENSG00000128253	NA	NA	NA	FALSE	NA
O75679	RFPL3	317		DOMAIN 107..301; /note="B30.2/SPRY"; /evidence="ECO:0000255|PROSITE-ProRule:PRU00548"	0	ENSG00000128276	NA	NA	NA	FALSE	NA
O75688	PPM1B PP2CB	479	REGION 1..20; /note="Disordered"; /evidence="ECO:0000256|SAM:MobiDB-lite"; REGION 423..479; /note="Disordered"; /evidence="ECO:0000256|SAM:MobiDB-lite"	DOMAIN 23..295; /note="PPM-type phosphatase"; /evidence="ECO:0000255|PROSITE-ProRule:PRU01082"	0.156576	ENSG00000138032	1423	20479	19,56	FALSE	56
O75689	ADAP1 CENTA1	374		DOMAIN 7..126; /note="Arf-GAP"; /evidence="ECO:0000255|PROSITE-ProRule:PRU00288"; DOMAIN 129..230; /note="PH 1"; /evidence="ECO:0000255|PROSITE-ProRule:PRU00145"; DOMAIN 252..356; /note="PH 2"; /evidence="ECO:0000255|PROSITE-ProRule:PRU00145"	0	ENSG00000105963	NA	NA	NA	FALSE	NA
O75691	UTP20 DRIM	2785	REGION 880..907; /note="Disordered"; /evidence="ECO:0000256|SAM:MobiDB-lite"; REGION 1720..1760; /note="Disordered"; /evidence="ECO:0000256|SAM:MobiDB-lite"		0.0240575	ENSG00000120800	8801720	9071760	27,40	FALSE	40
O75694	NUP155 KIAA0791	1391	REGION 985..1012; /note="Disordered"; /evidence="ECO:0000256|SAM:MobiDB-lite"		0.0194105	ENSG00000113569	985	1012	27	FALSE	27
O75695	RP2	350	REGION 1..31; /note="Disordered"; /evidence="ECO:0000256|SAM:MobiDB-lite"	DOMAIN 24..179; /note="C-CAP/cofactor C-like"; /evidence="ECO:0000255|PROSITE-ProRule:PRU00659"	0.0857143	ENSG00000102218	1	31	30	FALSE	30
O75712	GJB3 CX31	270	REGION 250..270; /note="Disordered"; /evidence="ECO:0000256|SAM:MobiDB-lite"		0.0740741	ENSG00000188910	250	270	20	FALSE	20
O75716	STK16 MPSK1 PKL12 TSF1	305	REGION 166..202; /note="Activation loop"	DOMAIN 20..293; /note="Protein kinase"; /evidence="ECO:0000255|PROSITE-ProRule:PRU00159"	0	ENSG00000115661	NA	NA	NA	FALSE	NA
O75717	WDHD1 AND1	1129	REGION 848..897; /note="Disordered"; /evidence="ECO:0000256|SAM:MobiDB-lite"; REGION 916..1017; /note="Disordered"; /evidence="ECO:0000256|SAM:MobiDB-lite"; REGION 1068..1113; /note="Disordered"; /evidence="ECO:0000256|SAM:MobiDB-lite"		0.172719	ENSG00000198554	8489161068	89710171113	49,101,45	FALSE	101
O75718	CRTAP CASP	401			0	ENSG00000170275	NA	NA	NA	FALSE	NA
O75746	SLC25A12 AGC1 ARALAR1	678	REGION 2..294; /note="Regulatory N-terminal domain"; /evidence="ECO:0000303|PubMed:25410934"; REGION 295..310; /note="Linker loop domain"; /evidence="ECO:0000303|PubMed:25410934"; REGION 320..612; /note="Carrier domain"; /evidence="ECO:0000303|PubMed:25410934"; REGION 613..675; /note="C-terminal domain"; /evidence="ECO:0000303|PubMed:25410934"	DOMAIN 65..76; /note="EF-hand 1"; /evidence="ECO:0000305"; DOMAIN 86..121; /note="EF-hand 2"; /evidence="ECO:0000255|PROSITE-ProRule:PRU00448"; DOMAIN 125..155; /note="EF-hand 3"; /evidence="ECO:0000305"; DOMAIN 157..192; /note="EF-hand 4"; /evidence="ECO:0000255|PROSITE-ProRule:PRU00448"	0	ENSG00000115840	NA	NA	NA	FALSE	NA
O75747	PIK3C2G	1486	REGION 935..941; /note="G-loop"; /evidence="ECO:0000255|PROSITE-ProRule:PRU00269"; REGION 1071..1079; /note="Catalytic loop"; /evidence="ECO:0000255|PROSITE-ProRule:PRU00269"; REGION 1090..1116; /note="Activation loop"; /evidence="ECO:0000255|PROSITE-ProRule:PRU00269"	DOMAIN 285..371; /note="PI3K-RBD"; /evidence="ECO:0000255|PROSITE-ProRule:PRU00879"; DOMAIN 521..669; /note="C2 PI3K-type"; /evidence="ECO:0000255|PROSITE-ProRule:PRU00880"; DOMAIN 684..860; /note="PIK helical"; /evidence="ECO:0000255|PROSITE-ProRule:PRU00878"; DOMAIN 929..1207; /note="PI3K/PI4K catalytic"; /evidence="ECO:0000255|PROSITE-ProRule:PRU00269"; DOMAIN 1240..1352; /note="PX"; /evidence…	0	ENSG00000139144	NA	NA	NA	FALSE	NA
O75751	SLC22A3 EMTH OCT3	556			0	ENSG00000146477	NA	NA	NA	FALSE	NA
O75752	B3GALNT1 B3GALT3 UNQ531/PRO1074	331			0	ENSG00000169255	NA	NA	NA	FALSE	NA
O75762	TRPA1 ANKTM1	1119			0	ENSG00000104321	NA	NA	NA	FALSE	NA
O75771	RAD51D RAD51L3	328	REGION 1..83; /note="preferentially binds ssDNA"		0	ENSG00000185379	NA	NA	NA	FALSE	NA
O75781	PALM KIAA0270	387	REGION 31..160; /note="Disordered"; /evidence="ECO:0000256|SAM:MobiDB-lite"; REGION 247..296; /note="Disordered"; /evidence="ECO:0000256|SAM:MobiDB-lite"; REGION 335..378; /note="Disordered"; /evidence="ECO:0000256|SAM:MobiDB-lite"		0.571059	ENSG00000099864	31247335	160296378	129,49,43	FALSE	129
O75783	RHBDL1 RHBDL	438	REGION 1..62; /note="Disordered"; /evidence="ECO:0000256|SAM:MobiDB-lite"		0.139269	ENSG00000103269	1	62	61	FALSE	61
O75787	ATP6AP2 ATP6IP2 CAPER ELDF10 HT028 MSTP009 PSEC0072	350			0	ENSG00000182220	NA	NA	NA	FALSE	NA
O75791	GRAP2 GADS GRB2L GRID	330	REGION 143..244; /note="Disordered"; /evidence="ECO:0000256|SAM:MobiDB-lite"	DOMAIN 1..56; /note="SH3 1"; /evidence="ECO:0000255|PROSITE-ProRule:PRU00192"; DOMAIN 58..149; /note="SH2"; /evidence="ECO:0000255|PROSITE-ProRule:PRU00191"; DOMAIN 271..330; /note="SH3 2"; /evidence="ECO:0000255|PROSITE-ProRule:PRU00192"	0.306061	ENSG00000100351	143	244	101	FALSE	101
O75792	RNASEH2A RNASEHI RNHIA	299		DOMAIN 28..250; /note="RNase H type-2"; /evidence="ECO:0000255|PROSITE-ProRule:PRU01319"	0	ENSG00000104889	NA	NA	NA	FALSE	NA
O75794	CDC123 C10orf7 D123	336			0	ENSG00000151465	NA	NA	NA	FALSE	NA
O75795	UGT2B17	530			0	ENSG00000197888	NA	NA	NA	FALSE	NA
O75800	ZMYND10 BLU LUCA12.4	440	REGION 366..440; /note="Interaction with DNAAF11"		0	ENSG00000004838	NA	NA	NA	FALSE	NA
O75807	PPP1R15A GADD34	674	REGION 1..60; /note="Required for localization in the endoplasmic reticulum"; REGION 65..504; /note="Disordered"; /evidence="ECO:0000256|SAM:MobiDB-lite"; REGION 337..510; /note="4 X 34 AA approximate repeats"; REGION 337..510; /note="Interaction with SMAD7"; /evidence="ECO:0000269|PubMed:14718519"; REGION 483..555; /note="Interaction with KMT2A/MLL1"; REGION 534..554; /note="Disordered"; /eviden…		0.753709	ENSG00000087074	65534625	504554674	439,20,49	FALSE	439
O75808	CAPN15 SOLH	1086	REGION 111..148; /note="Disordered"; /evidence="ECO:0000256|SAM:MobiDB-lite"; REGION 199..280; /note="Disordered"; /evidence="ECO:0000256|SAM:MobiDB-lite"; REGION 299..321; /note="Disordered"; /evidence="ECO:0000256|SAM:MobiDB-lite"; REGION 1064..1086; /note="Disordered"; /evidence="ECO:0000256|SAM:MobiDB-lite"	DOMAIN 487..793; /note="Calpain catalytic"; /evidence="ECO:0000255|PROSITE-ProRule:PRU00239"	0.149171	ENSG00000103326	1111992991064	1482803211086	37,81,22,22	FALSE	81
O75815	BCAR3 NSP2 SH2D3B UNQ271/PRO308	825	REGION 40..106; /note="Disordered"; /evidence="ECO:0000256|SAM:MobiDB-lite"; REGION 744..748; /note="Mediates the interaction with BCAR1/p130CAS"; /evidence="ECO:0000305|PubMed:22081014"	DOMAIN 154..253; /note="SH2"; /evidence="ECO:0000255|PROSITE-ProRule:PRU00191"; DOMAIN 548..818; /note="Ras-GEF"; /evidence="ECO:0000255|PROSITE-ProRule:PRU00168"	0.08	ENSG00000137936	40	106	66	FALSE	66
O75817	POP7 RPP20	140			0	ENSG00000172336	NA	NA	NA	FALSE	NA
O75818	RPP40 RNASEP1	363			0	ENSG00000124787	NA	NA	NA	FALSE	NA
O75821	EIF3G EIF3S4	320	REGION 1..59; /note="Disordered"; /evidence="ECO:0000256|SAM:MobiDB-lite"; REGION 209..234; /note="Disordered"; /evidence="ECO:0000256|SAM:MobiDB-lite"	DOMAIN 239..317; /note="RRM"; /evidence="ECO:0000255|HAMAP-Rule:MF_03006"	0.259375	ENSG00000130811	1209	59234	58,25	FALSE	58
O75822	EIF3J EIF3S1 PRO0391	258	REGION 1..108; /note="Disordered"; /evidence="ECO:0000256|SAM:MobiDB-lite"; REGION 2..69; /note="Sufficient for interaction with EIF3B"; REGION 217..238; /note="Disordered"; /evidence="ECO:0000256|SAM:MobiDB-lite"; REGION 243..258; /note="Promotes stable association with the 40S ribosome"		0.496124	ENSG00000104131	1217	108238	107,21	FALSE	107
O75828	CBR3 SDR21C2	277			0	ENSG00000159231	NA	NA	NA	FALSE	NA
O75829	CNMD CHMI LECT1 MYETS1	334	REGION 218..268; /note="Disordered"; /evidence="ECO:0000256|SAM:MobiDB-lite"	DOMAIN 104..201; /note="BRICHOS"; /evidence="ECO:0000255|PROSITE-ProRule:PRU00255"	0.149701	ENSG00000136110	218	268	50	FALSE	50
[truncated: 17,882 more rows]

## Sheet: column_definitions
Entry	EMBL-EBI Complex Portal ID
Gene.Names	gene name
Length	protein length in amino acids
Region	region information from EMBL-EBI Complex Portal
Domain..FT.	domain information from EMBL-EBI Complex Portal
[truncated: 7 more rows]
