# Supplementary material for: Epigene functional diversity: isoform usage, disordered domain content, and variable binding partners
Source: Epigenetics Chromatin. 2025 Feb 1;18:8. doi: 10.1186/s13072-025-00571-z (PMC11786378; doi:10.1186/s13072-025-00571-z)
Supplement: Supplementary file 6 — Additional file 6. [file 13072_2025_571_MOESM6_ESM.xlsx]

## Sheet: Table_S5_DataForFigure5
ensembl_gene_id	gene_name	omim_id	disease_name	complexity	chrom_subset_name	num_genes	num_genes_w_syndrome	num_gene_syndromes	complexity_gene	dom_rec	tau	system_name
ENSG00000121067	SPOP	OMIM:618829	Nabais Sa-de Vries syndrome, type 2	7	chrom	720	211	275	8	dom	0.305426	genitourinary system
ENSG00000121067	SPOP	OMIM:618829	Nabais Sa-de Vries syndrome, type 2	7	chrom	720	211	275	8	dom	0.305426	nervous system
ENSG00000121067	SPOP	OMIM:618829	Nabais Sa-de Vries syndrome, type 2	7	chrom	720	211	275	8	dom	0.305426	endocrine system
ENSG00000121067	SPOP	OMIM:618829	Nabais Sa-de Vries syndrome, type 2	7	chrom	720	211	275	8	dom	0.305426	integument
ENSG00000121067	SPOP	OMIM:618829	Nabais Sa-de Vries syndrome, type 2	7	chrom	720	211	275	8	dom	0.305426	cardiovascular system
ENSG00000121067	SPOP	OMIM:618829	Nabais Sa-de Vries syndrome, type 2	7	chrom	720	211	275	8	dom	0.305426	digestive system
ENSG00000121067	SPOP	OMIM:618829	Nabais Sa-de Vries syndrome, type 2	7	chrom	720	211	275	8	dom	0.305426	musculoskeletal system
ENSG00000156650	KAT6B	OMIM:606170	Genitopatellar syndrome	8	chrom	720	211	275	8	dom	0.445207	genitourinary system
ENSG00000156650	KAT6B	OMIM:606170	Genitopatellar syndrome	8	chrom	720	211	275	8	dom	0.445207	nervous system
ENSG00000156650	KAT6B	OMIM:606170	Genitopatellar syndrome	8	chrom	720	211	275	8	dom	0.445207	endocrine system
ENSG00000156650	KAT6B	OMIM:606170	Genitopatellar syndrome	8	chrom	720	211	275	8	dom	0.445207	integument
ENSG00000156650	KAT6B	OMIM:606170	Genitopatellar syndrome	8	chrom	720	211	275	8	dom	0.445207	cardiovascular system
ENSG00000156650	KAT6B	OMIM:606170	Genitopatellar syndrome	8	chrom	720	211	275	8	dom	0.445207	respiratory system
ENSG00000156650	KAT6B	OMIM:606170	Genitopatellar syndrome	8	chrom	720	211	275	8	dom	0.445207	digestive system
ENSG00000156650	KAT6B	OMIM:606170	Genitopatellar syndrome	8	chrom	720	211	275	8	dom	0.445207	musculoskeletal system
ENSG00000159692	CTBP1	OMIM:617915	Hypotonia, ataxia, developmental delay, and tooth enamel defect syndrome	3	chrom	720	211	275	3	dom	0.316694	nervous system
ENSG00000159692	CTBP1	OMIM:617915	Hypotonia, ataxia, developmental delay, and tooth enamel defect syndrome	3	chrom	720	211	275	3	dom	0.316694	digestive system
ENSG00000159692	CTBP1	OMIM:617915	Hypotonia, ataxia, developmental delay, and tooth enamel defect syndrome	3	chrom	720	211	275	3	dom	0.316694	musculoskeletal system
ENSG00000141431	ASXL3	OMIM:615485	Bainbridge-Ropers syndrome	8	chrom	720	211	275	8	dom	0.856406	genitourinary system
ENSG00000141431	ASXL3	OMIM:615485	Bainbridge-Ropers syndrome	8	chrom	720	211	275	8	dom	0.856406	nervous system
ENSG00000141431	ASXL3	OMIM:615485	Bainbridge-Ropers syndrome	8	chrom	720	211	275	8	dom	0.856406	endocrine system
ENSG00000141431	ASXL3	OMIM:615485	Bainbridge-Ropers syndrome	8	chrom	720	211	275	8	dom	0.856406	integument
ENSG00000141431	ASXL3	OMIM:615485	Bainbridge-Ropers syndrome	8	chrom	720	211	275	8	dom	0.856406	respiratory system
ENSG00000141431	ASXL3	OMIM:615485	Bainbridge-Ropers syndrome	8	chrom	720	211	275	8	dom	0.856406	immune system
ENSG00000141431	ASXL3	OMIM:615485	Bainbridge-Ropers syndrome	8	chrom	720	211	275	8	dom	0.856406	digestive system
ENSG00000141431	ASXL3	OMIM:615485	Bainbridge-Ropers syndrome	8	chrom	720	211	275	8	dom	0.856406	musculoskeletal system
ENSG00000165671	NSD1	OMIM:117550	Sotos syndrome	8	chrom	720	211	275	8	dom	0.381161	genitourinary system
ENSG00000165671	NSD1	OMIM:117550	Sotos syndrome	8	chrom	720	211	275	8	dom	0.381161	nervous system
ENSG00000165671	NSD1	OMIM:117550	Sotos syndrome	8	chrom	720	211	275	8	dom	0.381161	integument
ENSG00000165671	NSD1	OMIM:117550	Sotos syndrome	8	chrom	720	211	275	8	dom	0.381161	cardiovascular system
ENSG00000165671	NSD1	OMIM:117550	Sotos syndrome	8	chrom	720	211	275	8	dom	0.381161	metabolism/homeostasis
ENSG00000165671	NSD1	OMIM:117550	Sotos syndrome	8	chrom	720	211	275	8	dom	0.381161	immune system
ENSG00000165671	NSD1	OMIM:117550	Sotos syndrome	8	chrom	720	211	275	8	dom	0.381161	digestive system
ENSG00000165671	NSD1	OMIM:117550	Sotos syndrome	8	chrom	720	211	275	8	dom	0.381161	musculoskeletal system
ENSG00000181555	SETD2	OMIM:620157	Intellectual developmental disorder, autosomal dominant 70	6	chrom	720	211	275	9	dom	0.294545	nervous system
ENSG00000181555	SETD2	OMIM:620157	Intellectual developmental disorder, autosomal dominant 70	6	chrom	720	211	275	9	dom	0.294545	integument
ENSG00000181555	SETD2	OMIM:620157	Intellectual developmental disorder, autosomal dominant 70	6	chrom	720	211	275	9	dom	0.294545	cardiovascular system
ENSG00000181555	SETD2	OMIM:620157	Intellectual developmental disorder, autosomal dominant 70	6	chrom	720	211	275	9	dom	0.294545	metabolism/homeostasis
ENSG00000181555	SETD2	OMIM:620157	Intellectual developmental disorder, autosomal dominant 70	6	chrom	720	211	275	9	dom	0.294545	digestive system
ENSG00000181555	SETD2	OMIM:620157	Intellectual developmental disorder, autosomal dominant 70	6	chrom	720	211	275	9	dom	0.294545	musculoskeletal system
ENSG00000277258	PCGF2	OMIM:618371	Turnpenny-Fry syndrome	7	chrom	720	211	275	7	dom	0.683683	nervous system
ENSG00000277258	PCGF2	OMIM:618371	Turnpenny-Fry syndrome	7	chrom	720	211	275	7	dom	0.683683	integument
ENSG00000277258	PCGF2	OMIM:618371	Turnpenny-Fry syndrome	7	chrom	720	211	275	7	dom	0.683683	cardiovascular system
ENSG00000277258	PCGF2	OMIM:618371	Turnpenny-Fry syndrome	7	chrom	720	211	275	7	dom	0.683683	respiratory system
ENSG00000277258	PCGF2	OMIM:618371	Turnpenny-Fry syndrome	7	chrom	720	211	275	7	dom	0.683683	immune system
ENSG00000277258	PCGF2	OMIM:618371	Turnpenny-Fry syndrome	7	chrom	720	211	275	7	dom	0.683683	digestive system
ENSG00000277258	PCGF2	OMIM:618371	Turnpenny-Fry syndrome	7	chrom	720	211	275	7	dom	0.683683	musculoskeletal system
ENSG00000163930	BAP1	OMIM:619762	Kury-Isidor syndrome	7	chrom	720	211	275	8	dom	0.4256	genitourinary system
ENSG00000163930	BAP1	OMIM:619762	Kury-Isidor syndrome	7	chrom	720	211	275	8	dom	0.4256	nervous system
ENSG00000163930	BAP1	OMIM:619762	Kury-Isidor syndrome	7	chrom	720	211	275	8	dom	0.4256	integument
ENSG00000163930	BAP1	OMIM:619762	Kury-Isidor syndrome	7	chrom	720	211	275	8	dom	0.4256	cardiovascular system
ENSG00000163930	BAP1	OMIM:619762	Kury-Isidor syndrome	7	chrom	720	211	275	8	dom	0.4256	immune system
ENSG00000163930	BAP1	OMIM:619762	Kury-Isidor syndrome	7	chrom	720	211	275	8	dom	0.4256	digestive system
ENSG00000163930	BAP1	OMIM:619762	Kury-Isidor syndrome	7	chrom	720	211	275	8	dom	0.4256	musculoskeletal system
ENSG00000139687	RB1	OMIM:180200	Retinoblastoma, trilateral	5	chrom	720	211	275	5	dom	0.256819	nervous system
ENSG00000139687	RB1	OMIM:180200	Retinoblastoma, trilateral	5	chrom	720	211	275	5	dom	0.256819	cardiovascular system
ENSG00000139687	RB1	OMIM:180200	Retinoblastoma, trilateral	5	chrom	720	211	275	5	dom	0.256819	blood and blood-forming tissues
ENSG00000139687	RB1	OMIM:180200	Retinoblastoma, trilateral	5	chrom	720	211	275	5	dom	0.256819	immune system
ENSG00000139687	RB1	OMIM:180200	Retinoblastoma, trilateral	5	chrom	720	211	275	5	dom	0.256819	musculoskeletal system
ENSG00000134371	CDC73	OMIM:145000	Hyperparathyroidism, familial primary	2	chrom	720	211	275	5	dom	0.262554	endocrine system
ENSG00000134371	CDC73	OMIM:145000	Hyperparathyroidism, familial primary	2	chrom	720	211	275	5	dom	0.262554	metabolism/homeostasis
ENSG00000130816	DNMT1	OMIM:604121	Cerebellar ataxia, deafness, and narcolepsy, autosomal dominant	4	chrom	720	211	275	5	dom	0.450333	nervous system
ENSG00000130816	DNMT1	OMIM:604121	Cerebellar ataxia, deafness, and narcolepsy, autosomal dominant	4	chrom	720	211	275	5	dom	0.450333	endocrine system
ENSG00000130816	DNMT1	OMIM:604121	Cerebellar ataxia, deafness, and narcolepsy, autosomal dominant	4	chrom	720	211	275	5	dom	0.450333	metabolism/homeostasis
ENSG00000130816	DNMT1	OMIM:604121	Cerebellar ataxia, deafness, and narcolepsy, autosomal dominant	4	chrom	720	211	275	5	dom	0.450333	musculoskeletal system
ENSG00000168137	SETD5	OMIM:615761	Intellectual developmental disorder, autosomal dominant 23	5	chrom	720	211	275	5	dom	0.301841	genitourinary system
ENSG00000168137	SETD5	OMIM:615761	Intellectual developmental disorder, autosomal dominant 23	5	chrom	720	211	275	5	dom	0.301841	nervous system
ENSG00000168137	SETD5	OMIM:615761	Intellectual developmental disorder, autosomal dominant 23	5	chrom	720	211	275	5	dom	0.301841	integument
ENSG00000168137	SETD5	OMIM:615761	Intellectual developmental disorder, autosomal dominant 23	5	chrom	720	211	275	5	dom	0.301841	digestive system
ENSG00000168137	SETD5	OMIM:615761	Intellectual developmental disorder, autosomal dominant 23	5	chrom	720	211	275	5	dom	0.301841	musculoskeletal system
ENSG00000073584	SMARCE1	OMIM:616938	Coffin-Siris syndrome 5	6	chrom	720	211	275	6	dom	0.248432	nervous system
ENSG00000073584	SMARCE1	OMIM:616938	Coffin-Siris syndrome 5	6	chrom	720	211	275	6	dom	0.248432	integument
ENSG00000073584	SMARCE1	OMIM:616938	Coffin-Siris syndrome 5	6	chrom	720	211	275	6	dom	0.248432	cardiovascular system
ENSG00000073584	SMARCE1	OMIM:616938	Coffin-Siris syndrome 5	6	chrom	720	211	275	6	dom	0.248432	immune system
ENSG00000073584	SMARCE1	OMIM:616938	Coffin-Siris syndrome 5	6	chrom	720	211	275	6	dom	0.248432	digestive system
ENSG00000073584	SMARCE1	OMIM:616938	Coffin-Siris syndrome 5	6	chrom	720	211	275	6	dom	0.248432	musculoskeletal system
ENSG00000119772	DNMT3A	OMIM:615879	Tatton-Brown-Rahman syndrome	6	chrom	720	211	275	6	dom	0.420346	genitourinary system
ENSG00000119772	DNMT3A	OMIM:615879	Tatton-Brown-Rahman syndrome	6	chrom	720	211	275	6	dom	0.420346	nervous system
ENSG00000119772	DNMT3A	OMIM:615879	Tatton-Brown-Rahman syndrome	6	chrom	720	211	275	6	dom	0.420346	integument
ENSG00000119772	DNMT3A	OMIM:615879	Tatton-Brown-Rahman syndrome	6	chrom	720	211	275	6	dom	0.420346	cardiovascular system
ENSG00000119772	DNMT3A	OMIM:615879	Tatton-Brown-Rahman syndrome	6	chrom	720	211	275	6	dom	0.420346	digestive system
ENSG00000119772	DNMT3A	OMIM:615879	Tatton-Brown-Rahman syndrome	6	chrom	720	211	275	6	dom	0.420346	musculoskeletal system
ENSG00000106462	EZH2	OMIM:277590	Weaver syndrome	6	chrom	720	211	275	6	dom	0.574652	genitourinary system
ENSG00000106462	EZH2	OMIM:277590	Weaver syndrome	6	chrom	720	211	275	6	dom	0.574652	nervous system
ENSG00000106462	EZH2	OMIM:277590	Weaver syndrome	6	chrom	720	211	275	6	dom	0.574652	integument
ENSG00000106462	EZH2	OMIM:277590	Weaver syndrome	6	chrom	720	211	275	6	dom	0.574652	cardiovascular system
ENSG00000106462	EZH2	OMIM:277590	Weaver syndrome	6	chrom	720	211	275	6	dom	0.574652	digestive system
ENSG00000106462	EZH2	OMIM:277590	Weaver syndrome	6	chrom	720	211	275	6	dom	0.574652	musculoskeletal system
ENSG00000075624	ACTB	OMIM:243310	Baraitser-Winter syndrome 1	5	chrom	720	211	275	6	dom	0.326571	genitourinary system
ENSG00000075624	ACTB	OMIM:243310	Baraitser-Winter syndrome 1	5	chrom	720	211	275	6	dom	0.326571	nervous system
ENSG00000075624	ACTB	OMIM:243310	Baraitser-Winter syndrome 1	5	chrom	720	211	275	6	dom	0.326571	integument
ENSG00000075624	ACTB	OMIM:243310	Baraitser-Winter syndrome 1	5	chrom	720	211	275	6	dom	0.326571	cardiovascular system
ENSG00000075624	ACTB	OMIM:243310	Baraitser-Winter syndrome 1	5	chrom	720	211	275	6	dom	0.326571	musculoskeletal system
ENSG00000121067	SPOP	OMIM:618828	Nabais Sa-de Vries syndrome, type 1	6	chrom	720	211	275	8	dom	0.305426	genitourinary system
ENSG00000121067	SPOP	OMIM:618828	Nabais Sa-de Vries syndrome, type 1	6	chrom	720	211	275	8	dom	0.305426	nervous system
ENSG00000121067	SPOP	OMIM:618828	Nabais Sa-de Vries syndrome, type 1	6	chrom	720	211	275	8	dom	0.305426	integument
ENSG00000121067	SPOP	OMIM:618828	Nabais Sa-de Vries syndrome, type 1	6	chrom	720	211	275	8	dom	0.305426	respiratory system
ENSG00000121067	SPOP	OMIM:618828	Nabais Sa-de Vries syndrome, type 1	6	chrom	720	211	275	8	dom	0.305426	digestive system
ENSG00000121067	SPOP	OMIM:618828	Nabais Sa-de Vries syndrome, type 1	6	chrom	720	211	275	8	dom	0.305426	musculoskeletal system
ENSG00000135365	PHF21A	OMIM:618725	Intellectual developmental disorder with behavioral abnormalities and craniofacial dysmorphism with or without seizures	2	chrom	720	211	275	2	dom	0.444921	nervous system
ENSG00000135365	PHF21A	OMIM:618725	Intellectual developmental disorder with behavioral abnormalities and craniofacial dysmorphism with or without seizures	2	chrom	720	211	275	2	dom	0.444921	musculoskeletal system
ENSG00000187555	USP7	OMIM:616863	Hao-Fountain syndrome	4	chrom	720	211	275	4	dom	0.279058	genitourinary system
ENSG00000187555	USP7	OMIM:616863	Hao-Fountain syndrome	4	chrom	720	211	275	4	dom	0.279058	nervous system
ENSG00000187555	USP7	OMIM:616863	Hao-Fountain syndrome	4	chrom	720	211	275	4	dom	0.279058	endocrine system
ENSG00000187555	USP7	OMIM:616863	Hao-Fountain syndrome	4	chrom	720	211	275	4	dom	0.279058	musculoskeletal system
ENSG00000103510	KAT8	OMIM:618974	Li-Ghorgani-Weisz-Hubshman syndrome	4	chrom	720	211	275	4	dom	0.284125	nervous system
ENSG00000103510	KAT8	OMIM:618974	Li-Ghorgani-Weisz-Hubshman syndrome	4	chrom	720	211	275	4	dom	0.284125	cardiovascular system
ENSG00000103510	KAT8	OMIM:618974	Li-Ghorgani-Weisz-Hubshman syndrome	4	chrom	720	211	275	4	dom	0.284125	digestive system
ENSG00000103510	KAT8	OMIM:618974	Li-Ghorgani-Weisz-Hubshman syndrome	4	chrom	720	211	275	4	dom	0.284125	musculoskeletal system
ENSG00000065526	SPEN	OMIM:619312	Radio-Tartaglia syndrome	6	chrom	720	211	275	6	dom	0.315345	nervous system
ENSG00000065526	SPEN	OMIM:619312	Radio-Tartaglia syndrome	6	chrom	720	211	275	6	dom	0.315345	endocrine system
ENSG00000065526	SPEN	OMIM:619312	Radio-Tartaglia syndrome	6	chrom	720	211	275	6	dom	0.315345	integument
ENSG00000065526	SPEN	OMIM:619312	Radio-Tartaglia syndrome	6	chrom	720	211	275	6	dom	0.315345	cardiovascular system
ENSG00000065526	SPEN	OMIM:619312	Radio-Tartaglia syndrome	6	chrom	720	211	275	6	dom	0.315345	digestive system
ENSG00000065526	SPEN	OMIM:619312	Radio-Tartaglia syndrome	6	chrom	720	211	275	6	dom	0.315345	musculoskeletal system
ENSG00000182568	SATB1	OMIM:619229	Kohlschutter-Tonz syndrome-like	8	chrom	720	211	275	8	dom	0.497698	genitourinary system
ENSG00000182568	SATB1	OMIM:619229	Kohlschutter-Tonz syndrome-like	8	chrom	720	211	275	8	dom	0.497698	nervous system
ENSG00000182568	SATB1	OMIM:619229	Kohlschutter-Tonz syndrome-like	8	chrom	720	211	275	8	dom	0.497698	integument
ENSG00000182568	SATB1	OMIM:619229	Kohlschutter-Tonz syndrome-like	8	chrom	720	211	275	8	dom	0.497698	cardiovascular system
ENSG00000182568	SATB1	OMIM:619229	Kohlschutter-Tonz syndrome-like	8	chrom	720	211	275	8	dom	0.497698	respiratory system
ENSG00000182568	SATB1	OMIM:619229	Kohlschutter-Tonz syndrome-like	8	chrom	720	211	275	8	dom	0.497698	immune system
ENSG00000182568	SATB1	OMIM:619229	Kohlschutter-Tonz syndrome-like	8	chrom	720	211	275	8	dom	0.497698	digestive system
ENSG00000182568	SATB1	OMIM:619229	Kohlschutter-Tonz syndrome-like	8	chrom	720	211	275	8	dom	0.497698	musculoskeletal system
ENSG00000105618	PRPF31	OMIM:600138	Retinitis pigmentosa 11	1	chrom	720	211	275	1	dom	0.376516	metabolism/homeostasis
ENSG00000051180	RAD51	OMIM:614508	Mirror movements 2	1	chrom	720	211	275	7	dom	0.750802	nervous system
ENSG00000164190	NIPBL	OMIM:122470	Cornelia de Lange syndrome 1	10	chrom	720	211	275	10	dom	0.264869	genitourinary system
ENSG00000164190	NIPBL	OMIM:122470	Cornelia de Lange syndrome 1	10	chrom	720	211	275	10	dom	0.264869	nervous system
ENSG00000164190	NIPBL	OMIM:122470	Cornelia de Lange syndrome 1	10	chrom	720	211	275	10	dom	0.264869	integument
ENSG00000164190	NIPBL	OMIM:122470	Cornelia de Lange syndrome 1	10	chrom	720	211	275	10	dom	0.264869	cardiovascular system
ENSG00000164190	NIPBL	OMIM:122470	Cornelia de Lange syndrome 1	10	chrom	720	211	275	10	dom	0.264869	blood and blood-forming tissues
ENSG00000164190	NIPBL	OMIM:122470	Cornelia de Lange syndrome 1	10	chrom	720	211	275	10	dom	0.264869	metabolism/homeostasis
ENSG00000164190	NIPBL	OMIM:122470	Cornelia de Lange syndrome 1	10	chrom	720	211	275	10	dom	0.264869	respiratory system
ENSG00000164190	NIPBL	OMIM:122470	Cornelia de Lange syndrome 1	10	chrom	720	211	275	10	dom	0.264869	immune system
ENSG00000164190	NIPBL	OMIM:122470	Cornelia de Lange syndrome 1	10	chrom	720	211	275	10	dom	0.264869	digestive system
ENSG00000164190	NIPBL	OMIM:122470	Cornelia de Lange syndrome 1	10	chrom	720	211	275	10	dom	0.264869	musculoskeletal system
ENSG00000106617	PRKAG2	OMIM:600858	Cardiomyopathy, hypertrophic 6	1	chrom	720	211	275	8	dom	0.446767	cardiovascular system
ENSG00000110066	KMT5B	OMIM:617788	Intellectual developmental disorder, autosomal dominant 51	7	chrom	720	211	275	7	dom	0.309265	genitourinary system
ENSG00000110066	KMT5B	OMIM:617788	Intellectual developmental disorder, autosomal dominant 51	7	chrom	720	211	275	7	dom	0.309265	nervous system
ENSG00000110066	KMT5B	OMIM:617788	Intellectual developmental disorder, autosomal dominant 51	7	chrom	720	211	275	7	dom	0.309265	integument
ENSG00000110066	KMT5B	OMIM:617788	Intellectual developmental disorder, autosomal dominant 51	7	chrom	720	211	275	7	dom	0.309265	cardiovascular system
ENSG00000110066	KMT5B	OMIM:617788	Intellectual developmental disorder, autosomal dominant 51	7	chrom	720	211	275	7	dom	0.309265	immune system
ENSG00000110066	KMT5B	OMIM:617788	Intellectual developmental disorder, autosomal dominant 51	7	chrom	720	211	275	7	dom	0.309265	digestive system
ENSG00000110066	KMT5B	OMIM:617788	Intellectual developmental disorder, autosomal dominant 51	7	chrom	720	211	275	7	dom	0.309265	musculoskeletal system
ENSG00000185811	IKZF1	OMIM:616873	Immunodeficiency, common variable, 13	3	chrom	720	211	275	3	dom	0.721284	blood and blood-forming tissues
ENSG00000185811	IKZF1	OMIM:616873	Immunodeficiency, common variable, 13	3	chrom	720	211	275	3	dom	0.721284	metabolism/homeostasis
ENSG00000185811	IKZF1	OMIM:616873	Immunodeficiency, common variable, 13	3	chrom	720	211	275	3	dom	0.721284	immune system
ENSG00000161405	IKZF3	OMIM:619437	?Immunodeficiency 84	6	chrom	720	211	275	6	dom	0.848303	integument
ENSG00000161405	IKZF3	OMIM:619437	?Immunodeficiency 84	6	chrom	720	211	275	6	dom	0.848303	cardiovascular system
ENSG00000161405	IKZF3	OMIM:619437	?Immunodeficiency 84	6	chrom	720	211	275	6	dom	0.848303	blood and blood-forming tissues
ENSG00000161405	IKZF3	OMIM:619437	?Immunodeficiency 84	6	chrom	720	211	275	6	dom	0.848303	metabolism/homeostasis
ENSG00000161405	IKZF3	OMIM:619437	?Immunodeficiency 84	6	chrom	720	211	275	6	dom	0.848303	immune system
ENSG00000161405	IKZF3	OMIM:619437	?Immunodeficiency 84	6	chrom	720	211	275	6	dom	0.848303	digestive system
ENSG00000143442	POGZ	OMIM:616364	White-Sutton syndrome	8	chrom	720	211	275	8	dom	0.256653	genitourinary system
ENSG00000143442	POGZ	OMIM:616364	White-Sutton syndrome	8	chrom	720	211	275	8	dom	0.256653	nervous system
ENSG00000143442	POGZ	OMIM:616364	White-Sutton syndrome	8	chrom	720	211	275	8	dom	0.256653	integument
ENSG00000143442	POGZ	OMIM:616364	White-Sutton syndrome	8	chrom	720	211	275	8	dom	0.256653	cardiovascular system
ENSG00000143442	POGZ	OMIM:616364	White-Sutton syndrome	8	chrom	720	211	275	8	dom	0.256653	metabolism/homeostasis
ENSG00000143442	POGZ	OMIM:616364	White-Sutton syndrome	8	chrom	720	211	275	8	dom	0.256653	immune system
ENSG00000143442	POGZ	OMIM:616364	White-Sutton syndrome	8	chrom	720	211	275	8	dom	0.256653	digestive system
ENSG00000143442	POGZ	OMIM:616364	White-Sutton syndrome	8	chrom	720	211	275	8	dom	0.256653	musculoskeletal system
ENSG00000133884	DPF2	OMIM:618027	Coffin-Siris syndrome 7	6	chrom	720	211	275	6	dom	0.233882	nervous system
ENSG00000133884	DPF2	OMIM:618027	Coffin-Siris syndrome 7	6	chrom	720	211	275	6	dom	0.233882	integument
ENSG00000133884	DPF2	OMIM:618027	Coffin-Siris syndrome 7	6	chrom	720	211	275	6	dom	0.233882	cardiovascular system
ENSG00000133884	DPF2	OMIM:618027	Coffin-Siris syndrome 7	6	chrom	720	211	275	6	dom	0.233882	immune system
ENSG00000133884	DPF2	OMIM:618027	Coffin-Siris syndrome 7	6	chrom	720	211	275	6	dom	0.233882	digestive system
ENSG00000133884	DPF2	OMIM:618027	Coffin-Siris syndrome 7	6	chrom	720	211	275	6	dom	0.233882	musculoskeletal system
ENSG00000116254	CHD5	OMIM:619873	Parenti-Mignot neurodevelopmental syndrome	3	chrom	720	211	275	3	dom	0.92044	nervous system
ENSG00000116254	CHD5	OMIM:619873	Parenti-Mignot neurodevelopmental syndrome	3	chrom	720	211	275	3	dom	0.92044	integument
ENSG00000116254	CHD5	OMIM:619873	Parenti-Mignot neurodevelopmental syndrome	3	chrom	720	211	275	3	dom	0.92044	musculoskeletal system
ENSG00000104313	EYA1	OMIM:602588	Branchiootic syndrome 1	2	chrom	720	211	275	6	dom	0.838814	integument
ENSG00000104313	EYA1	OMIM:602588	Branchiootic syndrome 1	2	chrom	720	211	275	6	dom	0.838814	musculoskeletal system
ENSG00000189079	ARID2	OMIM:617808	Coffin-Siris syndrome 6	4	chrom	720	211	275	4	dom	0.32512	nervous system
ENSG00000189079	ARID2	OMIM:617808	Coffin-Siris syndrome 6	4	chrom	720	211	275	4	dom	0.32512	cardiovascular system
ENSG00000189079	ARID2	OMIM:617808	Coffin-Siris syndrome 6	4	chrom	720	211	275	4	dom	0.32512	digestive system
ENSG00000189079	ARID2	OMIM:617808	Coffin-Siris syndrome 6	4	chrom	720	211	275	4	dom	0.32512	musculoskeletal system
ENSG00000272333	KMT2B	OMIM:619934	Intellectual developmental disorder, autosomal dominant 68	8	chrom	720	211	275	8	dom	0.390037	genitourinary system
ENSG00000272333	KMT2B	OMIM:619934	Intellectual developmental disorder, autosomal dominant 68	8	chrom	720	211	275	8	dom	0.390037	nervous system
ENSG00000272333	KMT2B	OMIM:619934	Intellectual developmental disorder, autosomal dominant 68	8	chrom	720	211	275	8	dom	0.390037	integument
ENSG00000272333	KMT2B	OMIM:619934	Intellectual developmental disorder, autosomal dominant 68	8	chrom	720	211	275	8	dom	0.390037	cardiovascular system
ENSG00000272333	KMT2B	OMIM:619934	Intellectual developmental disorder, autosomal dominant 68	8	chrom	720	211	275	8	dom	0.390037	metabolism/homeostasis
ENSG00000272333	KMT2B	OMIM:619934	Intellectual developmental disorder, autosomal dominant 68	8	chrom	720	211	275	8	dom	0.390037	immune system
ENSG00000272333	KMT2B	OMIM:619934	Intellectual developmental disorder, autosomal dominant 68	8	chrom	720	211	275	8	dom	0.390037	digestive system
ENSG00000272333	KMT2B	OMIM:619934	Intellectual developmental disorder, autosomal dominant 68	8	chrom	720	211	275	8	dom	0.390037	musculoskeletal system
ENSG00000084093	REST	OMIM:617626	Fibromatosis, gingival, 5	1	chrom	720	211	275	2	dom	0.418372	musculoskeletal system
ENSG00000165702	GFI1B	OMIM:187900	Bleeding disorder, platelet-type, 17	4	chrom	720	211	275	4	dom,rec	0.957177	integument
ENSG00000165702	GFI1B	OMIM:187900	Bleeding disorder, platelet-type, 17	4	chrom	720	211	275	4	dom,rec	0.957177	cardiovascular system
ENSG00000165702	GFI1B	OMIM:187900	Bleeding disorder, platelet-type, 17	4	chrom	720	211	275	4	dom,rec	0.957177	blood and blood-forming tissues
ENSG00000165702	GFI1B	OMIM:187900	Bleeding disorder, platelet-type, 17	4	chrom	720	211	275	4	dom,rec	0.957177	digestive system
ENSG00000196367	TRRAP	OMIM:618778	?Deafness, autosomal dominant 75	1	chrom	720	211	275	9	dom	0.599812
ENSG00000119335	SET	OMIM:618106	Intellectual developmental disorder, autosomal dominant 58	4	chrom	720	211	275	4	dom	0.294975	nervous system
ENSG00000119335	SET	OMIM:618106	Intellectual developmental disorder, autosomal dominant 58	4	chrom	720	211	275	4	dom	0.294975	integument
ENSG00000119335	SET	OMIM:618106	Intellectual developmental disorder, autosomal dominant 58	4	chrom	720	211	275	4	dom	0.294975	digestive system
ENSG00000119335	SET	OMIM:618106	Intellectual developmental disorder, autosomal dominant 58	4	chrom	720	211	275	4	dom	0.294975	musculoskeletal system
ENSG00000066117	SMARCD1	OMIM:618779	Coffin-Siris syndrome 11	4	chrom	720	211	275	4	dom	0.307155	nervous system
ENSG00000066117	SMARCD1	OMIM:618779	Coffin-Siris syndrome 11	4	chrom	720	211	275	4	dom	0.307155	integument
ENSG00000066117	SMARCD1	OMIM:618779	Coffin-Siris syndrome 11	4	chrom	720	211	275	4	dom	0.307155	digestive system
ENSG00000066117	SMARCD1	OMIM:618779	Coffin-Siris syndrome 11	4	chrom	720	211	275	4	dom	0.307155	musculoskeletal system
ENSG00000015171	ZMYND11	OMIM:616083	Intellectual developmental disorder, autosomal dominant 30	3	chrom	720	211	275	3	dom	0.501216	nervous system
ENSG00000015171	ZMYND11	OMIM:616083	Intellectual developmental disorder, autosomal dominant 30	3	chrom	720	211	275	3	dom	0.501216	integument
ENSG00000015171	ZMYND11	OMIM:616083	Intellectual developmental disorder, autosomal dominant 30	3	chrom	720	211	275	3	dom	0.501216	musculoskeletal system
ENSG00000171316	CHD7	OMIM:612370	Hypogonadotropic hypogonadism 5 with or without anosmia	3	chrom	720	211	275	11	dom	0.476798	genitourinary system
ENSG00000171316	CHD7	OMIM:612370	Hypogonadotropic hypogonadism 5 with or without anosmia	3	chrom	720	211	275	11	dom	0.476798	nervous system
ENSG00000171316	CHD7	OMIM:612370	Hypogonadotropic hypogonadism 5 with or without anosmia	3	chrom	720	211	275	11	dom	0.476798	endocrine system
ENSG00000106617	PRKAG2	OMIM:261740	Glycogen storage disease of heart, lethal congenital	8	chrom	720	211	275	8	dom	0.446767	genitourinary system
ENSG00000106617	PRKAG2	OMIM:261740	Glycogen storage disease of heart, lethal congenital	8	chrom	720	211	275	8	dom	0.446767	nervous system
ENSG00000106617	PRKAG2	OMIM:261740	Glycogen storage disease of heart, lethal congenital	8	chrom	720	211	275	8	dom	0.446767	integument
ENSG00000106617	PRKAG2	OMIM:261740	Glycogen storage disease of heart, lethal congenital	8	chrom	720	211	275	8	dom	0.446767	cardiovascular system
ENSG00000106617	PRKAG2	OMIM:261740	Glycogen storage disease of heart, lethal congenital	8	chrom	720	211	275	8	dom	0.446767	metabolism/homeostasis
ENSG00000106617	PRKAG2	OMIM:261740	Glycogen storage disease of heart, lethal congenital	8	chrom	720	211	275	8	dom	0.446767	respiratory system
ENSG00000106617	PRKAG2	OMIM:261740	Glycogen storage disease of heart, lethal congenital	8	chrom	720	211	275	8	dom	0.446767	digestive system
ENSG00000106617	PRKAG2	OMIM:261740	Glycogen storage disease of heart, lethal congenital	8	chrom	720	211	275	8	dom	0.446767	musculoskeletal system
ENSG00000171316	CHD7	OMIM:214800	CHARGE syndrome	11	chrom	720	211	275	11	dom	0.476798	genitourinary system
ENSG00000171316	CHD7	OMIM:214800	CHARGE syndrome	11	chrom	720	211	275	11	dom	0.476798	nervous system
ENSG00000171316	CHD7	OMIM:214800	CHARGE syndrome	11	chrom	720	211	275	11	dom	0.476798	endocrine system
ENSG00000171316	CHD7	OMIM:214800	CHARGE syndrome	11	chrom	720	211	275	11	dom	0.476798	integument
ENSG00000171316	CHD7	OMIM:214800	CHARGE syndrome	11	chrom	720	211	275	11	dom	0.476798	cardiovascular system
ENSG00000171316	CHD7	OMIM:214800	CHARGE syndrome	11	chrom	720	211	275	11	dom	0.476798	blood and blood-forming tissues
ENSG00000171316	CHD7	OMIM:214800	CHARGE syndrome	11	chrom	720	211	275	11	dom	0.476798	metabolism/homeostasis
ENSG00000171316	CHD7	OMIM:214800	CHARGE syndrome	11	chrom	720	211	275	11	dom	0.476798	respiratory system
ENSG00000171316	CHD7	OMIM:214800	CHARGE syndrome	11	chrom	720	211	275	11	dom	0.476798	immune system
ENSG00000171316	CHD7	OMIM:214800	CHARGE syndrome	11	chrom	720	211	275	11	dom	0.476798	digestive system
ENSG00000171316	CHD7	OMIM:214800	CHARGE syndrome	11	chrom	720	211	275	11	dom	0.476798	musculoskeletal system
ENSG00000116062	MSH6	OMIM:614350	Lynch syndrome 5	2	chrom	720	211	275	5	dom,rec	0.607379	genitourinary system
ENSG00000116062	MSH6	OMIM:614350	Lynch syndrome 5	2	chrom	720	211	275	5	dom,rec	0.607379	digestive system
ENSG00000100393	EP300	OMIM:618333	Menke-Hennekam syndrome 2	5	chrom	720	211	275	6	dom	0.306061	nervous system
ENSG00000100393	EP300	OMIM:618333	Menke-Hennekam syndrome 2	5	chrom	720	211	275	6	dom	0.306061	respiratory system
ENSG00000100393	EP300	OMIM:618333	Menke-Hennekam syndrome 2	5	chrom	720	211	275	6	dom	0.306061	immune system
ENSG00000100393	EP300	OMIM:618333	Menke-Hennekam syndrome 2	5	chrom	720	211	275	6	dom	0.306061	digestive system
ENSG00000100393	EP300	OMIM:618333	Menke-Hennekam syndrome 2	5	chrom	720	211	275	6	dom	0.306061	musculoskeletal system
ENSG00000187605	TET3	OMIM:618798	Beck-Fahrner syndrome	4	chrom	720	211	275	4	dom,rec	0.511169	nervous system
ENSG00000187605	TET3	OMIM:618798	Beck-Fahrner syndrome	4	chrom	720	211	275	4	dom,rec	0.511169	cardiovascular system
ENSG00000187605	TET3	OMIM:618798	Beck-Fahrner syndrome	4	chrom	720	211	275	4	dom,rec	0.511169	digestive system
ENSG00000187605	TET3	OMIM:618798	Beck-Fahrner syndrome	4	chrom	720	211	275	4	dom,rec	0.511169	musculoskeletal system
ENSG00000177565	TBL1XR1	OMIM:602342	Pierpont syndrome	5	chrom	720	211	275	5	dom	0.292684	genitourinary system
ENSG00000177565	TBL1XR1	OMIM:602342	Pierpont syndrome	5	chrom	720	211	275	5	dom	0.292684	nervous system
ENSG00000177565	TBL1XR1	OMIM:602342	Pierpont syndrome	5	chrom	720	211	275	5	dom	0.292684	integument
ENSG00000177565	TBL1XR1	OMIM:602342	Pierpont syndrome	5	chrom	720	211	275	5	dom	0.292684	digestive system
ENSG00000177565	TBL1XR1	OMIM:602342	Pierpont syndrome	5	chrom	720	211	275	5	dom	0.292684	musculoskeletal system
ENSG00000102974	CTCF	OMIM:615502	Intellectual developmental disorder, autosomal dominant 21	7	chrom	720	211	275	7	dom	0.286586	genitourinary system
ENSG00000102974	CTCF	OMIM:615502	Intellectual developmental disorder, autosomal dominant 21	7	chrom	720	211	275	7	dom	0.286586	nervous system
ENSG00000102974	CTCF	OMIM:615502	Intellectual developmental disorder, autosomal dominant 21	7	chrom	720	211	275	7	dom	0.286586	integument
ENSG00000102974	CTCF	OMIM:615502	Intellectual developmental disorder, autosomal dominant 21	7	chrom	720	211	275	7	dom	0.286586	cardiovascular system
ENSG00000102974	CTCF	OMIM:615502	Intellectual developmental disorder, autosomal dominant 21	7	chrom	720	211	275	7	dom	0.286586	immune system
ENSG00000102974	CTCF	OMIM:615502	Intellectual developmental disorder, autosomal dominant 21	7	chrom	720	211	275	7	dom	0.286586	digestive system
ENSG00000102974	CTCF	OMIM:615502	Intellectual developmental disorder, autosomal dominant 21	7	chrom	720	211	275	7	dom	0.286586	musculoskeletal system
ENSG00000106617	PRKAG2	OMIM:194200	Wolff-Parkinson-White syndrome	1	chrom	720	211	275	8	dom	0.446767	cardiovascular system
ENSG00000099381	SETD1A	OMIM:618832	Epilepsy, early-onset, with or without developmental delay	3	chrom	720	211	275	6	dom	0.464938	genitourinary system
ENSG00000099381	SETD1A	OMIM:618832	Epilepsy, early-onset, with or without developmental delay	3	chrom	720	211	275	6	dom	0.464938	nervous system
ENSG00000099381	SETD1A	OMIM:618832	Epilepsy, early-onset, with or without developmental delay	3	chrom	720	211	275	6	dom	0.464938	cardiovascular system
ENSG00000162676	GFI1	OMIM:613107	Neutropenia, severe congenital 2, autosomal dominant	2	chrom	720	211	275	2	dom	0.858672	blood and blood-forming tissues
ENSG00000162676	GFI1	OMIM:613107	Neutropenia, severe congenital 2, autosomal dominant	2	chrom	720	211	275	2	dom	0.858672	immune system
ENSG00000083168	KAT6A	OMIM:616268	Arboleda-Tham syndrome	9	chrom	720	211	275	9	dom	0.419295	genitourinary system
ENSG00000083168	KAT6A	OMIM:616268	Arboleda-Tham syndrome	9	chrom	720	211	275	9	dom	0.419295	nervous system
ENSG00000083168	KAT6A	OMIM:616268	Arboleda-Tham syndrome	9	chrom	720	211	275	9	dom	0.419295	integument
ENSG00000083168	KAT6A	OMIM:616268	Arboleda-Tham syndrome	9	chrom	720	211	275	9	dom	0.419295	cardiovascular system
ENSG00000083168	KAT6A	OMIM:616268	Arboleda-Tham syndrome	9	chrom	720	211	275	9	dom	0.419295	metabolism/homeostasis
ENSG00000083168	KAT6A	OMIM:616268	Arboleda-Tham syndrome	9	chrom	720	211	275	9	dom	0.419295	respiratory system
ENSG00000083168	KAT6A	OMIM:616268	Arboleda-Tham syndrome	9	chrom	720	211	275	9	dom	0.419295	immune system
ENSG00000083168	KAT6A	OMIM:616268	Arboleda-Tham syndrome	9	chrom	720	211	275	9	dom	0.419295	digestive system
ENSG00000083168	KAT6A	OMIM:616268	Arboleda-Tham syndrome	9	chrom	720	211	275	9	dom	0.419295	musculoskeletal system
ENSG00000142611	PRDM16	OMIM:615373	Left ventricular noncompaction 8	1	chrom	720	211	275	1	dom	0.725213	cardiovascular system
ENSG00000055609	KMT2C	OMIM:617768	Kleefstra syndrome 2	3	chrom	720	211	275	3	dom	0.412312	nervous system
ENSG00000055609	KMT2C	OMIM:617768	Kleefstra syndrome 2	3	chrom	720	211	275	3	dom	0.412312	integument
ENSG00000055609	KMT2C	OMIM:617768	Kleefstra syndrome 2	3	chrom	720	211	275	3	dom	0.412312	musculoskeletal system
ENSG00000112319	EYA4	OMIM:605362	?Cardiomyopathy, dilated, 1J	1	chrom	720	211	275	2	dom	0.802598	cardiovascular system
ENSG00000100888	CHD8	OMIM:615032	Intellectual developmental disorder with autism and macrocephaly	3	chrom	720	211	275	3	dom	0.221028	nervous system
ENSG00000100888	CHD8	OMIM:615032	Intellectual developmental disorder with autism and macrocephaly	3	chrom	720	211	275	3	dom	0.221028	digestive system
ENSG00000100888	CHD8	OMIM:615032	Intellectual developmental disorder with autism and macrocephaly	3	chrom	720	211	275	3	dom	0.221028	musculoskeletal system
ENSG00000084093	REST	OMIM:612431	Deafness, autosomal dominant 27	1	chrom	720	211	275	2	dom	0.418372
ENSG00000127616	SMARCA4	OMIM:614609	Coffin-Siris syndrome 4	7	chrom	720	211	275	7	dom	0.250488	nervous system
ENSG00000127616	SMARCA4	OMIM:614609	Coffin-Siris syndrome 4	7	chrom	720	211	275	7	dom	0.250488	integument
ENSG00000127616	SMARCA4	OMIM:614609	Coffin-Siris syndrome 4	7	chrom	720	211	275	7	dom	0.250488	cardiovascular system
ENSG00000127616	SMARCA4	OMIM:614609	Coffin-Siris syndrome 4	7	chrom	720	211	275	7	dom	0.250488	respiratory system
ENSG00000127616	SMARCA4	OMIM:614609	Coffin-Siris syndrome 4	7	chrom	720	211	275	7	dom	0.250488	immune system
ENSG00000127616	SMARCA4	OMIM:614609	Coffin-Siris syndrome 4	7	chrom	720	211	275	7	dom	0.250488	digestive system
ENSG00000127616	SMARCA4	OMIM:614609	Coffin-Siris syndrome 4	7	chrom	720	211	275	7	dom	0.250488	musculoskeletal system
ENSG00000008083	JARID2	OMIM:620098	Developmental delay with variable intellectual disability and dysmorphic facies	3	chrom	720	211	275	3	dom	0.415683	nervous system
ENSG00000008083	JARID2	OMIM:620098	Developmental delay with variable intellectual disability and dysmorphic facies	3	chrom	720	211	275	3	dom	0.415683	integument
ENSG00000008083	JARID2	OMIM:620098	Developmental delay with variable intellectual disability and dysmorphic facies	3	chrom	720	211	275	3	dom	0.415683	musculoskeletal system
ENSG00000167986	DDB1	OMIM:619426	White-Kernohan syndrome	7	chrom	720	211	275	7	dom	0.291355	genitourinary system
ENSG00000167986	DDB1	OMIM:619426	White-Kernohan syndrome	7	chrom	720	211	275	7	dom	0.291355	nervous system
ENSG00000167986	DDB1	OMIM:619426	White-Kernohan syndrome	7	chrom	720	211	275	7	dom	0.291355	endocrine system
ENSG00000167986	DDB1	OMIM:619426	White-Kernohan syndrome	7	chrom	720	211	275	7	dom	0.291355	integument
ENSG00000167986	DDB1	OMIM:619426	White-Kernohan syndrome	7	chrom	720	211	275	7	dom	0.291355	immune system
ENSG00000167986	DDB1	OMIM:619426	White-Kernohan syndrome	7	chrom	720	211	275	7	dom	0.291355	digestive system
ENSG00000167986	DDB1	OMIM:619426	White-Kernohan syndrome	7	chrom	720	211	275	7	dom	0.291355	musculoskeletal system
ENSG00000175054	ATR	OMIM:614564	?Cutaneous telangiectasia and cancer syndrome, familial	4	chrom	720	211	275	7	dom,rec	0.404342	integument
ENSG00000175054	ATR	OMIM:614564	?Cutaneous telangiectasia and cancer syndrome, familial	4	chrom	720	211	275	7	dom,rec	0.404342	cardiovascular system
ENSG00000175054	ATR	OMIM:614564	?Cutaneous telangiectasia and cancer syndrome, familial	4	chrom	720	211	275	7	dom,rec	0.404342	immune system
ENSG00000175054	ATR	OMIM:614564	?Cutaneous telangiectasia and cancer syndrome, familial	4	chrom	720	211	275	7	dom,rec	0.404342	musculoskeletal system
ENSG00000163104	SMARCAD1	OMIM:129200	Basan syndrome	2	chrom	720	211	275	2	dom	0.39391	integument
ENSG00000163104	SMARCAD1	OMIM:129200	Basan syndrome	2	chrom	720	211	275	2	dom	0.39391	musculoskeletal system
ENSG00000111676	ATN1	OMIM:618494	Congenital hypotonia, epilepsy, developmental delay, and digital anomalies	8	chrom	720	211	275	8	dom	0.414649	genitourinary system
ENSG00000111676	ATN1	OMIM:618494	Congenital hypotonia, epilepsy, developmental delay, and digital anomalies	8	chrom	720	211	275	8	dom	0.414649	nervous system
ENSG00000111676	ATN1	OMIM:618494	Congenital hypotonia, epilepsy, developmental delay, and digital anomalies	8	chrom	720	211	275	8	dom	0.414649	integument
ENSG00000111676	ATN1	OMIM:618494	Congenital hypotonia, epilepsy, developmental delay, and digital anomalies	8	chrom	720	211	275	8	dom	0.414649	cardiovascular system
ENSG00000111676	ATN1	OMIM:618494	Congenital hypotonia, epilepsy, developmental delay, and digital anomalies	8	chrom	720	211	275	8	dom	0.414649	metabolism/homeostasis
ENSG00000111676	ATN1	OMIM:618494	Congenital hypotonia, epilepsy, developmental delay, and digital anomalies	8	chrom	720	211	275	8	dom	0.414649	immune system
ENSG00000111676	ATN1	OMIM:618494	Congenital hypotonia, epilepsy, developmental delay, and digital anomalies	8	chrom	720	211	275	8	dom	0.414649	digestive system
ENSG00000111676	ATN1	OMIM:618494	Congenital hypotonia, epilepsy, developmental delay, and digital anomalies	8	chrom	720	211	275	8	dom	0.414649	musculoskeletal system
ENSG00000113575	PPP2CA	OMIM:618354	Neurodevelopmental disorder and language delay with or without structural brain abnormalities	5	chrom	720	211	275	5	dom	0.258529	nervous system
ENSG00000113575	PPP2CA	OMIM:618354	Neurodevelopmental disorder and language delay with or without structural brain abnormalities	5	chrom	720	211	275	5	dom	0.258529	integument
ENSG00000113575	PPP2CA	OMIM:618354	Neurodevelopmental disorder and language delay with or without structural brain abnormalities	5	chrom	720	211	275	5	dom	0.258529	cardiovascular system
ENSG00000113575	PPP2CA	OMIM:618354	Neurodevelopmental disorder and language delay with or without structural brain abnormalities	5	chrom	720	211	275	5	dom	0.258529	digestive system
ENSG00000113575	PPP2CA	OMIM:618354	Neurodevelopmental disorder and language delay with or without structural brain abnormalities	5	chrom	720	211	275	5	dom	0.258529	musculoskeletal system
ENSG00000178568	ERBB4	OMIM:615515	Amyotrophic lateral sclerosis 19	3	chrom	720	211	275	3	dom	0.813839	nervous system
ENSG00000178568	ERBB4	OMIM:615515	Amyotrophic lateral sclerosis 19	3	chrom	720	211	275	3	dom	0.813839	respiratory system
ENSG00000178568	ERBB4	OMIM:615515	Amyotrophic lateral sclerosis 19	3	chrom	720	211	275	3	dom	0.813839	musculoskeletal system
ENSG00000225830	ERCC6	OMIM:616946	Premature ovarian failure 11	3	chrom	720	211	275	10	dom,rec	0.499588	genitourinary system
ENSG00000225830	ERCC6	OMIM:616946	Premature ovarian failure 11	3	chrom	720	211	275	10	dom,rec	0.499588	nervous system
ENSG00000225830	ERCC6	OMIM:616946	Premature ovarian failure 11	3	chrom	720	211	275	10	dom,rec	0.499588	endocrine system
ENSG00000170004	CHD3	OMIM:618205	Snijders Blok-Campeau syndrome	4	chrom	720	211	275	4	dom	0.33565	nervous system
ENSG00000170004	CHD3	OMIM:618205	Snijders Blok-Campeau syndrome	4	chrom	720	211	275	4	dom	0.33565	cardiovascular system
ENSG00000170004	CHD3	OMIM:618205	Snijders Blok-Campeau syndrome	4	chrom	720	211	275	4	dom	0.33565	digestive system
ENSG00000170004	CHD3	OMIM:618205	Snijders Blok-Campeau syndrome	4	chrom	720	211	275	4	dom	0.33565	musculoskeletal system
ENSG00000204406	MBD5	OMIM:156200	Intellectual developmental disorder, autosomal dominant 1	6	chrom	720	211	275	6	dom	0.405638	genitourinary system
ENSG00000204406	MBD5	OMIM:156200	Intellectual developmental disorder, autosomal dominant 1	6	chrom	720	211	275	6	dom	0.405638	nervous system
ENSG00000204406	MBD5	OMIM:156200	Intellectual developmental disorder, autosomal dominant 1	6	chrom	720	211	275	6	dom	0.405638	integument
ENSG00000204406	MBD5	OMIM:156200	Intellectual developmental disorder, autosomal dominant 1	6	chrom	720	211	275	6	dom	0.405638	immune system
ENSG00000204406	MBD5	OMIM:156200	Intellectual developmental disorder, autosomal dominant 1	6	chrom	720	211	275	6	dom	0.405638	digestive system
ENSG00000204406	MBD5	OMIM:156200	Intellectual developmental disorder, autosomal dominant 1	6	chrom	720	211	275	6	dom	0.405638	musculoskeletal system
ENSG00000019549	SNAI2	OMIM:172800	Piebaldism	3	chrom	720	211	275	3	dom	0.580602	nervous system
ENSG00000019549	SNAI2	OMIM:172800	Piebaldism	3	chrom	720	211	275	3	dom	0.580602	integument
ENSG00000019549	SNAI2	OMIM:172800	Piebaldism	3	chrom	720	211	275	3	dom	0.580602	digestive system
ENSG00000074266	EED	OMIM:617561	Cohen-Gibson syndrome	6	chrom	720	211	275	6	dom	0.389993	genitourinary system
ENSG00000074266	EED	OMIM:617561	Cohen-Gibson syndrome	6	chrom	720	211	275	6	dom	0.389993	nervous system
ENSG00000074266	EED	OMIM:617561	Cohen-Gibson syndrome	6	chrom	720	211	275	6	dom	0.389993	integument
ENSG00000074266	EED	OMIM:617561	Cohen-Gibson syndrome	6	chrom	720	211	275	6	dom	0.389993	cardiovascular system
ENSG00000074266	EED	OMIM:617561	Cohen-Gibson syndrome	6	chrom	720	211	275	6	dom	0.389993	digestive system
ENSG00000074266	EED	OMIM:617561	Cohen-Gibson syndrome	6	chrom	720	211	275	6	dom	0.389993	musculoskeletal system
ENSG00000141510	TP53	OMIM:151623	Li-Fraumeni syndrome	7	chrom	720	211	275	10	dom	0.430194	genitourinary system
ENSG00000141510	TP53	OMIM:151623	Li-Fraumeni syndrome	7	chrom	720	211	275	10	dom	0.430194	endocrine system
ENSG00000141510	TP53	OMIM:151623	Li-Fraumeni syndrome	7	chrom	720	211	275	10	dom	0.430194	blood and blood-forming tissues
ENSG00000141510	TP53	OMIM:151623	Li-Fraumeni syndrome	7	chrom	720	211	275	10	dom	0.430194	respiratory system
ENSG00000141510	TP53	OMIM:151623	Li-Fraumeni syndrome	7	chrom	720	211	275	10	dom	0.430194	immune system
ENSG00000141510	TP53	OMIM:151623	Li-Fraumeni syndrome	7	chrom	720	211	275	10	dom	0.430194	digestive system
ENSG00000141510	TP53	OMIM:151623	Li-Fraumeni syndrome	7	chrom	720	211	275	10	dom	0.430194	musculoskeletal system
ENSG00000111642	CHD4	OMIM:617159	Sifrim-Hitz-Weiss syndrome	6	chrom	720	211	275	6	dom	0.22481	genitourinary system
ENSG00000111642	CHD4	OMIM:617159	Sifrim-Hitz-Weiss syndrome	6	chrom	720	211	275	6	dom	0.22481	nervous system
ENSG00000111642	CHD4	OMIM:617159	Sifrim-Hitz-Weiss syndrome	6	chrom	720	211	275	6	dom	0.22481	endocrine system
ENSG00000111642	CHD4	OMIM:617159	Sifrim-Hitz-Weiss syndrome	6	chrom	720	211	275	6	dom	0.22481	cardiovascular system
ENSG00000111642	CHD4	OMIM:617159	Sifrim-Hitz-Weiss syndrome	6	chrom	720	211	275	6	dom	0.22481	digestive system
ENSG00000111642	CHD4	OMIM:617159	Sifrim-Hitz-Weiss syndrome	6	chrom	720	211	275	6	dom	0.22481	musculoskeletal system
ENSG00000160224	AIRE	OMIM:240300	Autoimmune polyendocrinopathy syndrome , type I, with or without reversible metaphyseal dysplasia	8	chrom	720	211	275	8	dom,rec	0.972351	genitourinary system
ENSG00000160224	AIRE	OMIM:240300	Autoimmune polyendocrinopathy syndrome , type I, with or without reversible metaphyseal dysplasia	8	chrom	720	211	275	8	dom,rec	0.972351	endocrine system
ENSG00000160224	AIRE	OMIM:240300	Autoimmune polyendocrinopathy syndrome , type I, with or without reversible metaphyseal dysplasia	8	chrom	720	211	275	8	dom,rec	0.972351	integument
ENSG00000160224	AIRE	OMIM:240300	Autoimmune polyendocrinopathy syndrome , type I, with or without reversible metaphyseal dysplasia	8	chrom	720	211	275	8	dom,rec	0.972351	cardiovascular system
ENSG00000160224	AIRE	OMIM:240300	Autoimmune polyendocrinopathy syndrome , type I, with or without reversible metaphyseal dysplasia	8	chrom	720	211	275	8	dom,rec	0.972351	metabolism/homeostasis
ENSG00000160224	AIRE	OMIM:240300	Autoimmune polyendocrinopathy syndrome , type I, with or without reversible metaphyseal dysplasia	8	chrom	720	211	275	8	dom,rec	0.972351	immune system
ENSG00000160224	AIRE	OMIM:240300	Autoimmune polyendocrinopathy syndrome , type I, with or without reversible metaphyseal dysplasia	8	chrom	720	211	275	8	dom,rec	0.972351	digestive system
ENSG00000160224	AIRE	OMIM:240300	Autoimmune polyendocrinopathy syndrome , type I, with or without reversible metaphyseal dysplasia	8	chrom	720	211	275	8	dom,rec	0.972351	musculoskeletal system
ENSG00000049618	ARID1B	OMIM:135900	Coffin-Siris syndrome 1	8	chrom	720	211	275	8	dom	0.373975	genitourinary system
ENSG00000049618	ARID1B	OMIM:135900	Coffin-Siris syndrome 1	8	chrom	720	211	275	8	dom	0.373975	nervous system
ENSG00000049618	ARID1B	OMIM:135900	Coffin-Siris syndrome 1	8	chrom	720	211	275	8	dom	0.373975	integument
ENSG00000049618	ARID1B	OMIM:135900	Coffin-Siris syndrome 1	8	chrom	720	211	275	8	dom	0.373975	cardiovascular system
ENSG00000049618	ARID1B	OMIM:135900	Coffin-Siris syndrome 1	8	chrom	720	211	275	8	dom	0.373975	respiratory system
ENSG00000049618	ARID1B	OMIM:135900	Coffin-Siris syndrome 1	8	chrom	720	211	275	8	dom	0.373975	immune system
ENSG00000049618	ARID1B	OMIM:135900	Coffin-Siris syndrome 1	8	chrom	720	211	275	8	dom	0.373975	digestive system
ENSG00000049618	ARID1B	OMIM:135900	Coffin-Siris syndrome 1	8	chrom	720	211	275	8	dom	0.373975	musculoskeletal system
ENSG00000104313	EYA1	OMIM:113650	Branchiootorenal syndrome 1, with or without cataracts	6	chrom	720	211	275	6	dom	0.838814	genitourinary system
ENSG00000104313	EYA1	OMIM:113650	Branchiootorenal syndrome 1, with or without cataracts	6	chrom	720	211	275	6	dom	0.838814	nervous system
ENSG00000104313	EYA1	OMIM:113650	Branchiootorenal syndrome 1, with or without cataracts	6	chrom	720	211	275	6	dom	0.838814	endocrine system
ENSG00000104313	EYA1	OMIM:113650	Branchiootorenal syndrome 1, with or without cataracts	6	chrom	720	211	275	6	dom	0.838814	integument
ENSG00000104313	EYA1	OMIM:113650	Branchiootorenal syndrome 1, with or without cataracts	6	chrom	720	211	275	6	dom	0.838814	digestive system
ENSG00000104313	EYA1	OMIM:113650	Branchiootorenal syndrome 1, with or without cataracts	6	chrom	720	211	275	6	dom	0.838814	musculoskeletal system
ENSG00000112319	EYA4	OMIM:601316	Deafness, autosomal dominant 10	1	chrom	720	211	275	2	dom	0.802598
ENSG00000051180	RAD51	OMIM:617244	Fanconi anemia, complementation group R	7	chrom	720	211	275	7	dom	0.750802	genitourinary system
ENSG00000051180	RAD51	OMIM:617244	Fanconi anemia, complementation group R	7	chrom	720	211	275	7	dom	0.750802	nervous system
ENSG00000051180	RAD51	OMIM:617244	Fanconi anemia, complementation group R	7	chrom	720	211	275	7	dom	0.750802	integument
ENSG00000051180	RAD51	OMIM:617244	Fanconi anemia, complementation group R	7	chrom	720	211	275	7	dom	0.750802	blood and blood-forming tissues
ENSG00000051180	RAD51	OMIM:617244	Fanconi anemia, complementation group R	7	chrom	720	211	275	7	dom	0.750802	metabolism/homeostasis
ENSG00000051180	RAD51	OMIM:617244	Fanconi anemia, complementation group R	7	chrom	720	211	275	7	dom	0.750802	digestive system
ENSG00000051180	RAD51	OMIM:617244	Fanconi anemia, complementation group R	7	chrom	720	211	275	7	dom	0.750802	musculoskeletal system
ENSG00000163635	ATXN7	OMIM:164500	Spinocerebellar ataxia 7	3	chrom	720	211	275	3	dom	0.48825	nervous system
ENSG00000163635	ATXN7	OMIM:164500	Spinocerebellar ataxia 7	3	chrom	720	211	275	3	dom	0.48825	digestive system
ENSG00000163635	ATXN7	OMIM:164500	Spinocerebellar ataxia 7	3	chrom	720	211	275	3	dom	0.48825	musculoskeletal system
ENSG00000134371	CDC73	OMIM:145001	Parathyroid adenoma with cystic changes	5	chrom	720	211	275	5	dom	0.262554	genitourinary system
ENSG00000134371	CDC73	OMIM:145001	Parathyroid adenoma with cystic changes	5	chrom	720	211	275	5	dom	0.262554	endocrine system
ENSG00000134371	CDC73	OMIM:145001	Parathyroid adenoma with cystic changes	5	chrom	720	211	275	5	dom	0.262554	metabolism/homeostasis
ENSG00000134371	CDC73	OMIM:145001	Parathyroid adenoma with cystic changes	5	chrom	720	211	275	5	dom	0.262554	immune system
ENSG00000134371	CDC73	OMIM:145001	Parathyroid adenoma with cystic changes	5	chrom	720	211	275	5	dom	0.262554	digestive system
ENSG00000121481	RNF2	OMIM:619460	Luo-Schoch-Yamamoto syndrome	6	chrom	720	211	275	6	dom	0.41172	nervous system
ENSG00000121481	RNF2	OMIM:619460	Luo-Schoch-Yamamoto syndrome	6	chrom	720	211	275	6	dom	0.41172	integument
ENSG00000121481	RNF2	OMIM:619460	Luo-Schoch-Yamamoto syndrome	6	chrom	720	211	275	6	dom	0.41172	cardiovascular system
ENSG00000121481	RNF2	OMIM:619460	Luo-Schoch-Yamamoto syndrome	6	chrom	720	211	275	6	dom	0.41172	immune system
ENSG00000121481	RNF2	OMIM:619460	Luo-Schoch-Yamamoto syndrome	6	chrom	720	211	275	6	dom	0.41172	digestive system
ENSG00000121481	RNF2	OMIM:619460	Luo-Schoch-Yamamoto syndrome	6	chrom	720	211	275	6	dom	0.41172	musculoskeletal system
ENSG00000114738	MAPKAPK3	OMIM:617111	?Macular dystrophy, patterned, 3	1	chrom	720	211	275	1	dom	0.469739
ENSG00000078403	MLLT10	OMIM:601626	Acute myeloid leukemia, somatic	2	chrom	720	211	275	2	dom	0.403324	blood and blood-forming tissues
ENSG00000078403	MLLT10	OMIM:601626	Acute myeloid leukemia, somatic	2	chrom	720	211	275	2	dom	0.403324	immune system
ENSG00000127663	KDM4B	OMIM:619320	Intellectual developmental disorder, autosomal dominant 65	3	chrom	720	211	275	3	dom	0.367577	nervous system
ENSG00000127663	KDM4B	OMIM:619320	Intellectual developmental disorder, autosomal dominant 65	3	chrom	720	211	275	3	dom	0.367577	integument
ENSG00000127663	KDM4B	OMIM:619320	Intellectual developmental disorder, autosomal dominant 65	3	chrom	720	211	275	3	dom	0.367577	musculoskeletal system
ENSG00000108557	RAI1	OMIM:182290	Smith-Magenis syndrome	9	chrom	720	211	275	9	dom	0.423049	genitourinary system
ENSG00000108557	RAI1	OMIM:182290	Smith-Magenis syndrome	9	chrom	720	211	275	9	dom	0.423049	nervous system
ENSG00000108557	RAI1	OMIM:182290	Smith-Magenis syndrome	9	chrom	720	211	275	9	dom	0.423049	endocrine system
ENSG00000108557	RAI1	OMIM:182290	Smith-Magenis syndrome	9	chrom	720	211	275	9	dom	0.423049	integument
ENSG00000108557	RAI1	OMIM:182290	Smith-Magenis syndrome	9	chrom	720	211	275	9	dom	0.423049	cardiovascular system
ENSG00000108557	RAI1	OMIM:182290	Smith-Magenis syndrome	9	chrom	720	211	275	9	dom	0.423049	metabolism/homeostasis
ENSG00000108557	RAI1	OMIM:182290	Smith-Magenis syndrome	9	chrom	720	211	275	9	dom	0.423049	respiratory system
ENSG00000108557	RAI1	OMIM:182290	Smith-Magenis syndrome	9	chrom	720	211	275	9	dom	0.423049	digestive system
ENSG00000108557	RAI1	OMIM:182290	Smith-Magenis syndrome	9	chrom	720	211	275	9	dom	0.423049	musculoskeletal system
ENSG00000036257	CUL3	OMIM:614496	Pseudohypoaldosteronism, type IIE	3	chrom	720	211	275	6	dom	0.403225	endocrine system
ENSG00000036257	CUL3	OMIM:614496	Pseudohypoaldosteronism, type IIE	3	chrom	720	211	275	6	dom	0.403225	cardiovascular system
ENSG00000036257	CUL3	OMIM:614496	Pseudohypoaldosteronism, type IIE	3	chrom	720	211	275	6	dom	0.403225	metabolism/homeostasis
ENSG00000163872	YEATS2	OMIM:615127	?Epilepsy, myoclonic, familial adult, 4	1	chrom	720	211	275	1	dom	0.42009	nervous system
ENSG00000005339	CREBBP	OMIM:180849	Rubinstein-Taybi syndrome 1	10	chrom	720	211	275	10	dom	0.328296	genitourinary system
ENSG00000005339	CREBBP	OMIM:180849	Rubinstein-Taybi syndrome 1	10	chrom	720	211	275	10	dom	0.328296	nervous system
ENSG00000005339	CREBBP	OMIM:180849	Rubinstein-Taybi syndrome 1	10	chrom	720	211	275	10	dom	0.328296	endocrine system
ENSG00000005339	CREBBP	OMIM:180849	Rubinstein-Taybi syndrome 1	10	chrom	720	211	275	10	dom	0.328296	integument
ENSG00000005339	CREBBP	OMIM:180849	Rubinstein-Taybi syndrome 1	10	chrom	720	211	275	10	dom	0.328296	cardiovascular system
ENSG00000005339	CREBBP	OMIM:180849	Rubinstein-Taybi syndrome 1	10	chrom	720	211	275	10	dom	0.328296	blood and blood-forming tissues
ENSG00000005339	CREBBP	OMIM:180849	Rubinstein-Taybi syndrome 1	10	chrom	720	211	275	10	dom	0.328296	respiratory system
ENSG00000005339	CREBBP	OMIM:180849	Rubinstein-Taybi syndrome 1	10	chrom	720	211	275	10	dom	0.328296	immune system
ENSG00000005339	CREBBP	OMIM:180849	Rubinstein-Taybi syndrome 1	10	chrom	720	211	275	10	dom	0.328296	digestive system
ENSG00000005339	CREBBP	OMIM:180849	Rubinstein-Taybi syndrome 1	10	chrom	720	211	275	10	dom	0.328296	musculoskeletal system
ENSG00000129071	MBD4	OMIM:619975	Tumor predisposition syndrome 2	5	chrom	720	211	275	5	dom	0.354649	genitourinary system
ENSG00000129071	MBD4	OMIM:619975	Tumor predisposition syndrome 2	5	chrom	720	211	275	5	dom	0.354649	nervous system
ENSG00000129071	MBD4	OMIM:619975	Tumor predisposition syndrome 2	5	chrom	720	211	275	5	dom	0.354649	blood and blood-forming tissues
ENSG00000129071	MBD4	OMIM:619975	Tumor predisposition syndrome 2	5	chrom	720	211	275	5	dom	0.354649	immune system
ENSG00000129071	MBD4	OMIM:619975	Tumor predisposition syndrome 2	5	chrom	720	211	275	5	dom	0.354649	digestive system
ENSG00000143815	LBR	OMIM:169400	Pelger-Huet anomaly	7	chrom	720	211	275	10	dom,rec	0.389076	nervous system
ENSG00000143815	LBR	OMIM:169400	Pelger-Huet anomaly	7	chrom	720	211	275	10	dom,rec	0.389076	cardiovascular system
ENSG00000143815	LBR	OMIM:169400	Pelger-Huet anomaly	7	chrom	720	211	275	10	dom,rec	0.389076	blood and blood-forming tissues
ENSG00000143815	LBR	OMIM:169400	Pelger-Huet anomaly	7	chrom	720	211	275	10	dom,rec	0.389076	metabolism/homeostasis
ENSG00000143815	LBR	OMIM:169400	Pelger-Huet anomaly	7	chrom	720	211	275	10	dom,rec	0.389076	immune system
ENSG00000143815	LBR	OMIM:169400	Pelger-Huet anomaly	7	chrom	720	211	275	10	dom,rec	0.389076	digestive system
ENSG00000143815	LBR	OMIM:169400	Pelger-Huet anomaly	7	chrom	720	211	275	10	dom,rec	0.389076	musculoskeletal system
ENSG00000130816	DNMT1	OMIM:614116	Neuropathy, hereditary sensory, type IE	3	chrom	720	211	275	5	dom	0.450333	nervous system
ENSG00000130816	DNMT1	OMIM:614116	Neuropathy, hereditary sensory, type IE	3	chrom	720	211	275	5	dom	0.450333	immune system
ENSG00000130816	DNMT1	OMIM:614116	Neuropathy, hereditary sensory, type IE	3	chrom	720	211	275	5	dom	0.450333	musculoskeletal system
ENSG00000139613	SMARCC2	OMIM:618362	Coffin-Siris syndrome 8	5	chrom	720	211	275	5	dom	0.317231	genitourinary system
ENSG00000139613	SMARCC2	OMIM:618362	Coffin-Siris syndrome 8	5	chrom	720	211	275	5	dom	0.317231	nervous system
ENSG00000139613	SMARCC2	OMIM:618362	Coffin-Siris syndrome 8	5	chrom	720	211	275	5	dom	0.317231	integument
ENSG00000139613	SMARCC2	OMIM:618362	Coffin-Siris syndrome 8	5	chrom	720	211	275	5	dom	0.317231	digestive system
ENSG00000139613	SMARCC2	OMIM:618362	Coffin-Siris syndrome 8	5	chrom	720	211	275	5	dom	0.317231	musculoskeletal system
ENSG00000135341	MAP3K7	OMIM:157800	Cardiospondylocarpofacial syndrome	6	chrom	720	211	275	9	dom	0.306353	genitourinary system
ENSG00000135341	MAP3K7	OMIM:157800	Cardiospondylocarpofacial syndrome	6	chrom	720	211	275	9	dom	0.306353	integument
ENSG00000135341	MAP3K7	OMIM:157800	Cardiospondylocarpofacial syndrome	6	chrom	720	211	275	9	dom	0.306353	cardiovascular system
ENSG00000135341	MAP3K7	OMIM:157800	Cardiospondylocarpofacial syndrome	6	chrom	720	211	275	9	dom	0.306353	immune system
ENSG00000135341	MAP3K7	OMIM:157800	Cardiospondylocarpofacial syndrome	6	chrom	720	211	275	9	dom	0.306353	digestive system
ENSG00000135341	MAP3K7	OMIM:157800	Cardiospondylocarpofacial syndrome	6	chrom	720	211	275	9	dom	0.306353	musculoskeletal system
ENSG00000096968	JAK2	OMIM:614521	Thrombocythemia 3	3	chrom	720	211	275	3	dom,rec	0.480006	nervous system
ENSG00000096968	JAK2	OMIM:614521	Thrombocythemia 3	3	chrom	720	211	275	3	dom,rec	0.480006	cardiovascular system
ENSG00000096968	JAK2	OMIM:614521	Thrombocythemia 3	3	chrom	720	211	275	3	dom,rec	0.480006	blood and blood-forming tissues
ENSG00000143373	ZNF687	OMIM:616833	Paget disease of bone 6	4	chrom	720	211	275	4	dom	0.61885	genitourinary system
ENSG00000143373	ZNF687	OMIM:616833	Paget disease of bone 6	4	chrom	720	211	275	4	dom	0.61885	cardiovascular system
ENSG00000143373	ZNF687	OMIM:616833	Paget disease of bone 6	4	chrom	720	211	275	4	dom	0.61885	metabolism/homeostasis
ENSG00000143373	ZNF687	OMIM:616833	Paget disease of bone 6	4	chrom	720	211	275	4	dom	0.61885	musculoskeletal system
ENSG00000119772	DNMT3A	OMIM:618724	Heyn-Sproul-Jackson syndrome	3	chrom	720	211	275	6	dom	0.420346	nervous system
ENSG00000119772	DNMT3A	OMIM:618724	Heyn-Sproul-Jackson syndrome	3	chrom	720	211	275	6	dom	0.420346	integument
ENSG00000119772	DNMT3A	OMIM:618724	Heyn-Sproul-Jackson syndrome	3	chrom	720	211	275	6	dom	0.420346	musculoskeletal system
ENSG00000182568	SATB1	OMIM:619228	Developmental delay with dysmorphic facies and dental anomalies	2	chrom	720	211	275	8	dom	0.497698	nervous system
ENSG00000182568	SATB1	OMIM:619228	Developmental delay with dysmorphic facies and dental anomalies	2	chrom	720	211	275	8	dom	0.497698	musculoskeletal system
ENSG00000109685	NSD2	OMIM:619695	Rauch-Steindl syndrome	5	chrom	720	211	275	5	dom	0.312956	genitourinary system
ENSG00000109685	NSD2	OMIM:619695	Rauch-Steindl syndrome	5	chrom	720	211	275	5	dom	0.312956	nervous system
ENSG00000109685	NSD2	OMIM:619695	Rauch-Steindl syndrome	5	chrom	720	211	275	5	dom	0.312956	integument
ENSG00000109685	NSD2	OMIM:619695	Rauch-Steindl syndrome	5	chrom	720	211	275	5	dom	0.312956	digestive system
ENSG00000109685	NSD2	OMIM:619695	Rauch-Steindl syndrome	5	chrom	720	211	275	5	dom	0.312956	musculoskeletal system
ENSG00000173575	CHD2	OMIM:615369	Developmental and epileptic encephalopathy 94	1	chrom	720	211	275	1	dom	0.404704	nervous system
ENSG00000118058	KMT2A	OMIM:605130	Wiedemann-Steiner syndrome	7	chrom	720	211	275	7	dom	0.318898	genitourinary system
ENSG00000118058	KMT2A	OMIM:605130	Wiedemann-Steiner syndrome	7	chrom	720	211	275	7	dom	0.318898	nervous system
ENSG00000118058	KMT2A	OMIM:605130	Wiedemann-Steiner syndrome	7	chrom	720	211	275	7	dom	0.318898	integument
ENSG00000118058	KMT2A	OMIM:605130	Wiedemann-Steiner syndrome	7	chrom	720	211	275	7	dom	0.318898	cardiovascular system
ENSG00000118058	KMT2A	OMIM:605130	Wiedemann-Steiner syndrome	7	chrom	720	211	275	7	dom	0.318898	immune system
ENSG00000118058	KMT2A	OMIM:605130	Wiedemann-Steiner syndrome	7	chrom	720	211	275	7	dom	0.318898	digestive system
ENSG00000118058	KMT2A	OMIM:605130	Wiedemann-Steiner syndrome	7	chrom	720	211	275	7	dom	0.318898	musculoskeletal system
ENSG00000169375	SIN3A	OMIM:613406	Witteveen-Kolk syndrome	10	chrom	720	211	275	10	dom	0.29498	genitourinary system
ENSG00000169375	SIN3A	OMIM:613406	Witteveen-Kolk syndrome	10	chrom	720	211	275	10	dom	0.29498	nervous system
ENSG00000169375	SIN3A	OMIM:613406	Witteveen-Kolk syndrome	10	chrom	720	211	275	10	dom	0.29498	endocrine system
ENSG00000169375	SIN3A	OMIM:613406	Witteveen-Kolk syndrome	10	chrom	720	211	275	10	dom	0.29498	integument
ENSG00000169375	SIN3A	OMIM:613406	Witteveen-Kolk syndrome	10	chrom	720	211	275	10	dom	0.29498	cardiovascular system
ENSG00000169375	SIN3A	OMIM:613406	Witteveen-Kolk syndrome	10	chrom	720	211	275	10	dom	0.29498	blood and blood-forming tissues
ENSG00000169375	SIN3A	OMIM:613406	Witteveen-Kolk syndrome	10	chrom	720	211	275	10	dom	0.29498	metabolism/homeostasis
ENSG00000169375	SIN3A	OMIM:613406	Witteveen-Kolk syndrome	10	chrom	720	211	275	10	dom	0.29498	immune system
ENSG00000169375	SIN3A	OMIM:613406	Witteveen-Kolk syndrome	10	chrom	720	211	275	10	dom	0.29498	digestive system
ENSG00000169375	SIN3A	OMIM:613406	Witteveen-Kolk syndrome	10	chrom	720	211	275	10	dom	0.29498	musculoskeletal system
ENSG00000080603	SRCAP	OMIM:136140	Floating-Harbor syndrome	7	chrom	720	211	275	7	dom,rec	0.43533	genitourinary system
ENSG00000080603	SRCAP	OMIM:136140	Floating-Harbor syndrome	7	chrom	720	211	275	7	dom,rec	0.43533	nervous system
ENSG00000080603	SRCAP	OMIM:136140	Floating-Harbor syndrome	7	chrom	720	211	275	7	dom,rec	0.43533	integument
ENSG00000080603	SRCAP	OMIM:136140	Floating-Harbor syndrome	7	chrom	720	211	275	7	dom,rec	0.43533	cardiovascular system
ENSG00000080603	SRCAP	OMIM:136140	Floating-Harbor syndrome	7	chrom	720	211	275	7	dom,rec	0.43533	immune system
ENSG00000080603	SRCAP	OMIM:136140	Floating-Harbor syndrome	7	chrom	720	211	275	7	dom,rec	0.43533	digestive system
ENSG00000080603	SRCAP	OMIM:136140	Floating-Harbor syndrome	7	chrom	720	211	275	7	dom,rec	0.43533	musculoskeletal system
ENSG00000099956	SMARCB1	OMIM:614608	Coffin-Siris syndrome 3	6	chrom	720	211	275	6	dom	0.511137	nervous system
ENSG00000099956	SMARCB1	OMIM:614608	Coffin-Siris syndrome 3	6	chrom	720	211	275	6	dom	0.511137	integument
ENSG00000099956	SMARCB1	OMIM:614608	Coffin-Siris syndrome 3	6	chrom	720	211	275	6	dom	0.511137	cardiovascular system
ENSG00000099956	SMARCB1	OMIM:614608	Coffin-Siris syndrome 3	6	chrom	720	211	275	6	dom	0.511137	immune system
ENSG00000099956	SMARCB1	OMIM:614608	Coffin-Siris syndrome 3	6	chrom	720	211	275	6	dom	0.511137	digestive system
ENSG00000099956	SMARCB1	OMIM:614608	Coffin-Siris syndrome 3	6	chrom	720	211	275	6	dom	0.511137	musculoskeletal system
ENSG00000119042	SATB2	OMIM:612313	Glass syndrome	5	chrom	720	211	275	5	dom	0.769319	nervous system
ENSG00000119042	SATB2	OMIM:612313	Glass syndrome	5	chrom	720	211	275	5	dom	0.769319	integument
ENSG00000119042	SATB2	OMIM:612313	Glass syndrome	5	chrom	720	211	275	5	dom	0.769319	respiratory system
ENSG00000119042	SATB2	OMIM:612313	Glass syndrome	5	chrom	720	211	275	5	dom	0.769319	digestive system
ENSG00000119042	SATB2	OMIM:612313	Glass syndrome	5	chrom	720	211	275	5	dom	0.769319	musculoskeletal system
ENSG00000146872	TLK2	OMIM:618050	Intellectual developmental disorder, autosomal dominant 57	7	chrom	720	211	275	7	dom	0.431362	nervous system
ENSG00000146872	TLK2	OMIM:618050	Intellectual developmental disorder, autosomal dominant 57	7	chrom	720	211	275	7	dom	0.431362	integument
ENSG00000146872	TLK2	OMIM:618050	Intellectual developmental disorder, autosomal dominant 57	7	chrom	720	211	275	7	dom	0.431362	cardiovascular system
ENSG00000146872	TLK2	OMIM:618050	Intellectual developmental disorder, autosomal dominant 57	7	chrom	720	211	275	7	dom	0.431362	respiratory system
ENSG00000146872	TLK2	OMIM:618050	Intellectual developmental disorder, autosomal dominant 57	7	chrom	720	211	275	7	dom	0.431362	immune system
ENSG00000146872	TLK2	OMIM:618050	Intellectual developmental disorder, autosomal dominant 57	7	chrom	720	211	275	7	dom	0.431362	digestive system
ENSG00000146872	TLK2	OMIM:618050	Intellectual developmental disorder, autosomal dominant 57	7	chrom	720	211	275	7	dom	0.431362	musculoskeletal system
ENSG00000004487	KDM1A	OMIM:616728	Cleft palate, psychomotor retardation, and distinctive facial features	5	chrom	720	211	275	5	dom	0.495459	genitourinary system
ENSG00000004487	KDM1A	OMIM:616728	Cleft palate, psychomotor retardation, and distinctive facial features	5	chrom	720	211	275	5	dom	0.495459	nervous system
ENSG00000004487	KDM1A	OMIM:616728	Cleft palate, psychomotor retardation, and distinctive facial features	5	chrom	720	211	275	5	dom	0.495459	integument
ENSG00000004487	KDM1A	OMIM:616728	Cleft palate, psychomotor retardation, and distinctive facial features	5	chrom	720	211	275	5	dom	0.495459	digestive system
ENSG00000004487	KDM1A	OMIM:616728	Cleft palate, psychomotor retardation, and distinctive facial features	5	chrom	720	211	275	5	dom	0.495459	musculoskeletal system
ENSG00000116539	ASH1L	OMIM:617796	Intellectual developmental disorder, autosomal dominant 52	6	chrom	720	211	275	6	dom	0.257237	genitourinary system
ENSG00000116539	ASH1L	OMIM:617796	Intellectual developmental disorder, autosomal dominant 52	6	chrom	720	211	275	6	dom	0.257237	nervous system
ENSG00000116539	ASH1L	OMIM:617796	Intellectual developmental disorder, autosomal dominant 52	6	chrom	720	211	275	6	dom	0.257237	endocrine system
ENSG00000116539	ASH1L	OMIM:617796	Intellectual developmental disorder, autosomal dominant 52	6	chrom	720	211	275	6	dom	0.257237	integument
ENSG00000116539	ASH1L	OMIM:617796	Intellectual developmental disorder, autosomal dominant 52	6	chrom	720	211	275	6	dom	0.257237	digestive system
ENSG00000116539	ASH1L	OMIM:617796	Intellectual developmental disorder, autosomal dominant 52	6	chrom	720	211	275	6	dom	0.257237	musculoskeletal system
ENSG00000101126	ADNP	OMIM:615873	Helsmoortel-van der Aa syndrome	9	chrom	720	211	275	9	dom	0.414449	genitourinary system
ENSG00000101126	ADNP	OMIM:615873	Helsmoortel-van der Aa syndrome	9	chrom	720	211	275	9	dom	0.414449	nervous system
ENSG00000101126	ADNP	OMIM:615873	Helsmoortel-van der Aa syndrome	9	chrom	720	211	275	9	dom	0.414449	endocrine system
ENSG00000101126	ADNP	OMIM:615873	Helsmoortel-van der Aa syndrome	9	chrom	720	211	275	9	dom	0.414449	integument
ENSG00000101126	ADNP	OMIM:615873	Helsmoortel-van der Aa syndrome	9	chrom	720	211	275	9	dom	0.414449	cardiovascular system
ENSG00000101126	ADNP	OMIM:615873	Helsmoortel-van der Aa syndrome	9	chrom	720	211	275	9	dom	0.414449	respiratory system
ENSG00000101126	ADNP	OMIM:615873	Helsmoortel-van der Aa syndrome	9	chrom	720	211	275	9	dom	0.414449	immune system
ENSG00000101126	ADNP	OMIM:615873	Helsmoortel-van der Aa syndrome	9	chrom	720	211	275	9	dom	0.414449	digestive system
ENSG00000101126	ADNP	OMIM:615873	Helsmoortel-van der Aa syndrome	9	chrom	720	211	275	9	dom	0.414449	musculoskeletal system
ENSG00000120071	KANSL1	OMIM:610443	Koolen-De Vries syndrome	8	chrom	720	211	275	8	dom	0.297599	genitourinary system
ENSG00000120071	KANSL1	OMIM:610443	Koolen-De Vries syndrome	8	chrom	720	211	275	8	dom	0.297599	nervous system
ENSG00000120071	KANSL1	OMIM:610443	Koolen-De Vries syndrome	8	chrom	720	211	275	8	dom	0.297599	integument
ENSG00000120071	KANSL1	OMIM:610443	Koolen-De Vries syndrome	8	chrom	720	211	275	8	dom	0.297599	cardiovascular system
ENSG00000120071	KANSL1	OMIM:610443	Koolen-De Vries syndrome	8	chrom	720	211	275	8	dom	0.297599	respiratory system
ENSG00000120071	KANSL1	OMIM:610443	Koolen-De Vries syndrome	8	chrom	720	211	275	8	dom	0.297599	immune system
ENSG00000120071	KANSL1	OMIM:610443	Koolen-De Vries syndrome	8	chrom	720	211	275	8	dom	0.297599	digestive system
ENSG00000120071	KANSL1	OMIM:610443	Koolen-De Vries syndrome	8	chrom	720	211	275	8	dom	0.297599	musculoskeletal system
ENSG00000178691	SUZ12	OMIM:618786	Imagawa-Matsumoto syndrome	5	chrom	720	211	275	5	dom	0.285324	genitourinary system
ENSG00000178691	SUZ12	OMIM:618786	Imagawa-Matsumoto syndrome	5	chrom	720	211	275	5	dom	0.285324	nervous system
ENSG00000178691	SUZ12	OMIM:618786	Imagawa-Matsumoto syndrome	5	chrom	720	211	275	5	dom	0.285324	integument
ENSG00000178691	SUZ12	OMIM:618786	Imagawa-Matsumoto syndrome	5	chrom	720	211	275	5	dom	0.285324	digestive system
ENSG00000178691	SUZ12	OMIM:618786	Imagawa-Matsumoto syndrome	5	chrom	720	211	275	5	dom	0.285324	musculoskeletal system
ENSG00000143614	GATAD2B	OMIM:615074	GAND syndrome	3	chrom	720	211	275	3	dom	0.364094	nervous system
ENSG00000143614	GATAD2B	OMIM:615074	GAND syndrome	3	chrom	720	211	275	3	dom	0.364094	integument
ENSG00000143614	GATAD2B	OMIM:615074	GAND syndrome	3	chrom	720	211	275	3	dom	0.364094	musculoskeletal system
ENSG00000100393	EP300	OMIM:613684	Rubinstein-Taybi syndrome 2	4	chrom	720	211	275	6	dom	0.306061	nervous system
ENSG00000100393	EP300	OMIM:613684	Rubinstein-Taybi syndrome 2	4	chrom	720	211	275	6	dom	0.306061	integument
ENSG00000100393	EP300	OMIM:613684	Rubinstein-Taybi syndrome 2	4	chrom	720	211	275	6	dom	0.306061	digestive system
ENSG00000100393	EP300	OMIM:613684	Rubinstein-Taybi syndrome 2	4	chrom	720	211	275	6	dom	0.306061	musculoskeletal system
ENSG00000075624	ACTB	OMIM:607371	?Dystonia, juvenile-onset	3	chrom	720	211	275	6	dom	0.326571	nervous system
ENSG00000075624	ACTB	OMIM:607371	?Dystonia, juvenile-onset	3	chrom	720	211	275	6	dom	0.326571	digestive system
ENSG00000075624	ACTB	OMIM:607371	?Dystonia, juvenile-onset	3	chrom	720	211	275	6	dom	0.326571	musculoskeletal system
ENSG00000135341	MAP3K7	OMIM:617137	Frontometaphyseal dysplasia 2	9	chrom	720	211	275	9	dom	0.306353	genitourinary system
ENSG00000135341	MAP3K7	OMIM:617137	Frontometaphyseal dysplasia 2	9	chrom	720	211	275	9	dom	0.306353	nervous system
ENSG00000135341	MAP3K7	OMIM:617137	Frontometaphyseal dysplasia 2	9	chrom	720	211	275	9	dom	0.306353	endocrine system
ENSG00000135341	MAP3K7	OMIM:617137	Frontometaphyseal dysplasia 2	9	chrom	720	211	275	9	dom	0.306353	integument
ENSG00000135341	MAP3K7	OMIM:617137	Frontometaphyseal dysplasia 2	9	chrom	720	211	275	9	dom	0.306353	cardiovascular system
ENSG00000135341	MAP3K7	OMIM:617137	Frontometaphyseal dysplasia 2	9	chrom	720	211	275	9	dom	0.306353	respiratory system
ENSG00000135341	MAP3K7	OMIM:617137	Frontometaphyseal dysplasia 2	9	chrom	720	211	275	9	dom	0.306353	immune system
ENSG00000135341	MAP3K7	OMIM:617137	Frontometaphyseal dysplasia 2	9	chrom	720	211	275	9	dom	0.306353	digestive system
ENSG00000135341	MAP3K7	OMIM:617137	Frontometaphyseal dysplasia 2	9	chrom	720	211	275	9	dom	0.306353	musculoskeletal system
ENSG00000068024	HDAC4	OMIM:619797	Neurodevelopmental disorder with central hypotonia and dysmorphic facies	7	chrom	720	211	275	7	dom	0.530755	genitourinary system
ENSG00000068024	HDAC4	OMIM:619797	Neurodevelopmental disorder with central hypotonia and dysmorphic facies	7	chrom	720	211	275	7	dom	0.530755	nervous system
ENSG00000068024	HDAC4	OMIM:619797	Neurodevelopmental disorder with central hypotonia and dysmorphic facies	7	chrom	720	211	275	7	dom	0.530755	integument
ENSG00000068024	HDAC4	OMIM:619797	Neurodevelopmental disorder with central hypotonia and dysmorphic facies	7	chrom	720	211	275	7	dom	0.530755	cardiovascular system
ENSG00000068024	HDAC4	OMIM:619797	Neurodevelopmental disorder with central hypotonia and dysmorphic facies	7	chrom	720	211	275	7	dom	0.530755	respiratory system
ENSG00000068024	HDAC4	OMIM:619797	Neurodevelopmental disorder with central hypotonia and dysmorphic facies	7	chrom	720	211	275	7	dom	0.530755	digestive system
ENSG00000068024	HDAC4	OMIM:619797	Neurodevelopmental disorder with central hypotonia and dysmorphic facies	7	chrom	720	211	275	7	dom	0.530755	musculoskeletal system
ENSG00000077080	ACTL6B	OMIM:618470	Intellectual developmental disorder with severe speech and ambulation defects	3	chrom	720	211	275	4	dom,rec	0.937358	nervous system
ENSG00000077080	ACTL6B	OMIM:618470	Intellectual developmental disorder with severe speech and ambulation defects	3	chrom	720	211	275	4	dom,rec	0.937358	integument
ENSG00000077080	ACTL6B	OMIM:618470	Intellectual developmental disorder with severe speech and ambulation defects	3	chrom	720	211	275	4	dom,rec	0.937358	musculoskeletal system
ENSG00000196367	TRRAP	OMIM:618454	Developmental delay with or without dysmorphic facies and autism	8	chrom	720	211	275	9	dom	0.599812	genitourinary system
ENSG00000196367	TRRAP	OMIM:618454	Developmental delay with or without dysmorphic facies and autism	8	chrom	720	211	275	9	dom	0.599812	nervous system
ENSG00000196367	TRRAP	OMIM:618454	Developmental delay with or without dysmorphic facies and autism	8	chrom	720	211	275	9	dom	0.599812	integument
ENSG00000196367	TRRAP	OMIM:618454	Developmental delay with or without dysmorphic facies and autism	8	chrom	720	211	275	9	dom	0.599812	cardiovascular system
ENSG00000196367	TRRAP	OMIM:618454	Developmental delay with or without dysmorphic facies and autism	8	chrom	720	211	275	9	dom	0.599812	respiratory system
ENSG00000196367	TRRAP	OMIM:618454	Developmental delay with or without dysmorphic facies and autism	8	chrom	720	211	275	9	dom	0.599812	immune system
ENSG00000196367	TRRAP	OMIM:618454	Developmental delay with or without dysmorphic facies and autism	8	chrom	720	211	275	9	dom	0.599812	digestive system
ENSG00000196367	TRRAP	OMIM:618454	Developmental delay with or without dysmorphic facies and autism	8	chrom	720	211	275	9	dom	0.599812	musculoskeletal system
ENSG00000109911	ELP4	OMIM:617141	?Aniridia 2	1	chrom	720	211	275	1	dom	0.698562
ENSG00000005483	KMT2E	OMIM:618512	O'Donnell-Luria-Rodan syndrome	5	chrom	720	211	275	5	dom	0.407776	genitourinary system
ENSG00000005483	KMT2E	OMIM:618512	O'Donnell-Luria-Rodan syndrome	5	chrom	720	211	275	5	dom	0.407776	nervous system
ENSG00000005483	KMT2E	OMIM:618512	O'Donnell-Luria-Rodan syndrome	5	chrom	720	211	275	5	dom	0.407776	integument
ENSG00000005483	KMT2E	OMIM:618512	O'Donnell-Luria-Rodan syndrome	5	chrom	720	211	275	5	dom	0.407776	digestive system
ENSG00000005483	KMT2E	OMIM:618512	O'Donnell-Luria-Rodan syndrome	5	chrom	720	211	275	5	dom	0.407776	musculoskeletal system
ENSG00000167548	KMT2D	OMIM:147920	Kabuki syndrome 1	10	chrom	720	211	275	11	dom	0.35383	genitourinary system
ENSG00000167548	KMT2D	OMIM:147920	Kabuki syndrome 1	10	chrom	720	211	275	11	dom	0.35383	nervous system
ENSG00000167548	KMT2D	OMIM:147920	Kabuki syndrome 1	10	chrom	720	211	275	11	dom	0.35383	endocrine system
ENSG00000167548	KMT2D	OMIM:147920	Kabuki syndrome 1	10	chrom	720	211	275	11	dom	0.35383	integument
ENSG00000167548	KMT2D	OMIM:147920	Kabuki syndrome 1	10	chrom	720	211	275	11	dom	0.35383	cardiovascular system
ENSG00000167548	KMT2D	OMIM:147920	Kabuki syndrome 1	10	chrom	720	211	275	11	dom	0.35383	blood and blood-forming tissues
ENSG00000167548	KMT2D	OMIM:147920	Kabuki syndrome 1	10	chrom	720	211	275	11	dom	0.35383	respiratory system
ENSG00000167548	KMT2D	OMIM:147920	Kabuki syndrome 1	10	chrom	720	211	275	11	dom	0.35383	immune system
ENSG00000167548	KMT2D	OMIM:147920	Kabuki syndrome 1	10	chrom	720	211	275	11	dom	0.35383	digestive system
ENSG00000167548	KMT2D	OMIM:147920	Kabuki syndrome 1	10	chrom	720	211	275	11	dom	0.35383	musculoskeletal system
ENSG00000143815	LBR	OMIM:613471	?Reynolds syndrome	7	chrom	720	211	275	10	dom,rec	0.389076	integument
ENSG00000143815	LBR	OMIM:613471	?Reynolds syndrome	7	chrom	720	211	275	10	dom,rec	0.389076	cardiovascular system
ENSG00000143815	LBR	OMIM:613471	?Reynolds syndrome	7	chrom	720	211	275	10	dom,rec	0.389076	blood and blood-forming tissues
ENSG00000143815	LBR	OMIM:613471	?Reynolds syndrome	7	chrom	720	211	275	10	dom,rec	0.389076	metabolism/homeostasis
ENSG00000143815	LBR	OMIM:613471	?Reynolds syndrome	7	chrom	720	211	275	10	dom,rec	0.389076	immune system
ENSG00000143815	LBR	OMIM:613471	?Reynolds syndrome	7	chrom	720	211	275	10	dom,rec	0.389076	digestive system
ENSG00000143815	LBR	OMIM:613471	?Reynolds syndrome	7	chrom	720	211	275	10	dom,rec	0.389076	musculoskeletal system
ENSG00000156650	KAT6B	OMIM:603736	SBBYSS syndrome	6	chrom	720	211	275	8	dom	0.445207	genitourinary system
ENSG00000156650	KAT6B	OMIM:603736	SBBYSS syndrome	6	chrom	720	211	275	8	dom	0.445207	nervous system
ENSG00000156650	KAT6B	OMIM:603736	SBBYSS syndrome	6	chrom	720	211	275	8	dom	0.445207	endocrine system
ENSG00000156650	KAT6B	OMIM:603736	SBBYSS syndrome	6	chrom	720	211	275	8	dom	0.445207	cardiovascular system
ENSG00000156650	KAT6B	OMIM:603736	SBBYSS syndrome	6	chrom	720	211	275	8	dom	0.445207	digestive system
ENSG00000156650	KAT6B	OMIM:603736	SBBYSS syndrome	6	chrom	720	211	275	8	dom	0.445207	musculoskeletal system
ENSG00000080503	SMARCA2	OMIM:601358	Nicolaides-Baraitser syndrome	8	chrom	720	211	275	8	dom	0.287895	genitourinary system
ENSG00000080503	SMARCA2	OMIM:601358	Nicolaides-Baraitser syndrome	8	chrom	720	211	275	8	dom	0.287895	nervous system
ENSG00000080503	SMARCA2	OMIM:601358	Nicolaides-Baraitser syndrome	8	chrom	720	211	275	8	dom	0.287895	integument
ENSG00000080503	SMARCA2	OMIM:601358	Nicolaides-Baraitser syndrome	8	chrom	720	211	275	8	dom	0.287895	cardiovascular system
ENSG00000080503	SMARCA2	OMIM:601358	Nicolaides-Baraitser syndrome	8	chrom	720	211	275	8	dom	0.287895	respiratory system
ENSG00000080503	SMARCA2	OMIM:601358	Nicolaides-Baraitser syndrome	8	chrom	720	211	275	8	dom	0.287895	immune system
ENSG00000080503	SMARCA2	OMIM:601358	Nicolaides-Baraitser syndrome	8	chrom	720	211	275	8	dom	0.287895	digestive system
ENSG00000080503	SMARCA2	OMIM:601358	Nicolaides-Baraitser syndrome	8	chrom	720	211	275	8	dom	0.287895	musculoskeletal system
ENSG00000171634	BPTF	OMIM:617755	Neurodevelopmental disorder with dysmorphic facies and distal limb anomalies	3	chrom	720	211	275	3	dom	0.265991	nervous system
ENSG00000171634	BPTF	OMIM:617755	Neurodevelopmental disorder with dysmorphic facies and distal limb anomalies	3	chrom	720	211	275	3	dom	0.265991	integument
ENSG00000171634	BPTF	OMIM:617755	Neurodevelopmental disorder with dysmorphic facies and distal limb anomalies	3	chrom	720	211	275	3	dom	0.265991	musculoskeletal system
ENSG00000036257	CUL3	OMIM:619239	Neurodevelopmental disorder with or without autism or seizures	4	chrom	720	211	275	6	dom	0.403225	nervous system
ENSG00000036257	CUL3	OMIM:619239	Neurodevelopmental disorder with or without autism or seizures	4	chrom	720	211	275	6	dom	0.403225	cardiovascular system
ENSG00000036257	CUL3	OMIM:619239	Neurodevelopmental disorder with or without autism or seizures	4	chrom	720	211	275	6	dom	0.403225	digestive system
ENSG00000036257	CUL3	OMIM:619239	Neurodevelopmental disorder with or without autism or seizures	4	chrom	720	211	275	6	dom	0.403225	musculoskeletal system
ENSG00000139718	SETD1B	OMIM:619000	Intellectual developmental disorder with seizures and language delay	3	chrom	720	211	275	3	dom	0.546119	nervous system
ENSG00000139718	SETD1B	OMIM:619000	Intellectual developmental disorder with seizures and language delay	3	chrom	720	211	275	3	dom	0.546119	integument
ENSG00000139718	SETD1B	OMIM:619000	Intellectual developmental disorder with seizures and language delay	3	chrom	720	211	275	3	dom	0.546119	musculoskeletal system
ENSG00000153922	CHD1	OMIM:617682	Pilarowski-Bjornsson syndrome	4	chrom	720	211	275	4	dom	0.440008	nervous system
ENSG00000153922	CHD1	OMIM:617682	Pilarowski-Bjornsson syndrome	4	chrom	720	211	275	4	dom	0.440008	integument
ENSG00000153922	CHD1	OMIM:617682	Pilarowski-Bjornsson syndrome	4	chrom	720	211	275	4	dom	0.440008	immune system
ENSG00000153922	CHD1	OMIM:617682	Pilarowski-Bjornsson syndrome	4	chrom	720	211	275	4	dom	0.440008	musculoskeletal system
ENSG00000121741	ZMYM2	OMIM:619522	Neurodevelopmental-craniofacial syndrome with variable renal and cardiac abnormalities	6	chrom	720	211	275	6	dom	0.304885	genitourinary system
ENSG00000121741	ZMYM2	OMIM:619522	Neurodevelopmental-craniofacial syndrome with variable renal and cardiac abnormalities	6	chrom	720	211	275	6	dom	0.304885	nervous system
ENSG00000121741	ZMYM2	OMIM:619522	Neurodevelopmental-craniofacial syndrome with variable renal and cardiac abnormalities	6	chrom	720	211	275	6	dom	0.304885	integument
ENSG00000121741	ZMYM2	OMIM:619522	Neurodevelopmental-craniofacial syndrome with variable renal and cardiac abnormalities	6	chrom	720	211	275	6	dom	0.304885	cardiovascular system
ENSG00000121741	ZMYM2	OMIM:619522	Neurodevelopmental-craniofacial syndrome with variable renal and cardiac abnormalities	6	chrom	720	211	275	6	dom	0.304885	digestive system
ENSG00000121741	ZMYM2	OMIM:619522	Neurodevelopmental-craniofacial syndrome with variable renal and cardiac abnormalities	6	chrom	720	211	275	6	dom	0.304885	musculoskeletal system
ENSG00000134371	CDC73	OMIM:608266	Parathyroid carcinoma	2	chrom	720	211	275	5	dom	0.262554	endocrine system
ENSG00000134371	CDC73	OMIM:608266	Parathyroid carcinoma	2	chrom	720	211	275	5	dom	0.262554	metabolism/homeostasis
ENSG00000061455	PRDM6	OMIM:617039	Patent ductus arteriosus 3	1	chrom	720	211	275	1	dom	0.830111	cardiovascular system
ENSG00000080503	SMARCA2	OMIM:619293	Blepharophimosis-impaired intellectual development syndrome	8	chrom	720	211	275	8	dom	0.287895	genitourinary system
ENSG00000080503	SMARCA2	OMIM:619293	Blepharophimosis-impaired intellectual development syndrome	8	chrom	720	211	275	8	dom	0.287895	nervous system
ENSG00000080503	SMARCA2	OMIM:619293	Blepharophimosis-impaired intellectual development syndrome	8	chrom	720	211	275	8	dom	0.287895	integument
ENSG00000080503	SMARCA2	OMIM:619293	Blepharophimosis-impaired intellectual development syndrome	8	chrom	720	211	275	8	dom	0.287895	cardiovascular system
ENSG00000080503	SMARCA2	OMIM:619293	Blepharophimosis-impaired intellectual development syndrome	8	chrom	720	211	275	8	dom	0.287895	respiratory system
ENSG00000080503	SMARCA2	OMIM:619293	Blepharophimosis-impaired intellectual development syndrome	8	chrom	720	211	275	8	dom	0.287895	immune system
ENSG00000080503	SMARCA2	OMIM:619293	Blepharophimosis-impaired intellectual development syndrome	8	chrom	720	211	275	8	dom	0.287895	digestive system
ENSG00000080503	SMARCA2	OMIM:619293	Blepharophimosis-impaired intellectual development syndrome	8	chrom	720	211	275	8	dom	0.287895	musculoskeletal system
ENSG00000171456	ASXL1	OMIM:605039	Bohring-Opitz syndrome	8	chrom	720	211	275	8	dom	0.297051	genitourinary system
ENSG00000171456	ASXL1	OMIM:605039	Bohring-Opitz syndrome	8	chrom	720	211	275	8	dom	0.297051	nervous system
ENSG00000171456	ASXL1	OMIM:605039	Bohring-Opitz syndrome	8	chrom	720	211	275	8	dom	0.297051	integument
ENSG00000171456	ASXL1	OMIM:605039	Bohring-Opitz syndrome	8	chrom	720	211	275	8	dom	0.297051	cardiovascular system
ENSG00000171456	ASXL1	OMIM:605039	Bohring-Opitz syndrome	8	chrom	720	211	275	8	dom	0.297051	respiratory system
ENSG00000171456	ASXL1	OMIM:605039	Bohring-Opitz syndrome	8	chrom	720	211	275	8	dom	0.297051	immune system
ENSG00000171456	ASXL1	OMIM:605039	Bohring-Opitz syndrome	8	chrom	720	211	275	8	dom	0.297051	digestive system
ENSG00000171456	ASXL1	OMIM:605039	Bohring-Opitz syndrome	8	chrom	720	211	275	8	dom	0.297051	musculoskeletal system
ENSG00000095787	WAC	OMIM:616708	Desanto-Shinawi syndrome	4	chrom	720	211	275	4	dom	0.321413	nervous system
ENSG00000095787	WAC	OMIM:616708	Desanto-Shinawi syndrome	4	chrom	720	211	275	4	dom	0.321413	integument
ENSG00000095787	WAC	OMIM:616708	Desanto-Shinawi syndrome	4	chrom	720	211	275	4	dom	0.321413	digestive system
ENSG00000095787	WAC	OMIM:616708	Desanto-Shinawi syndrome	4	chrom	720	211	275	4	dom	0.321413	musculoskeletal system
ENSG00000143970	ASXL2	OMIM:617190	Shashi-Pena syndrome	7	chrom	720	211	275	7	dom	0.404638	genitourinary system
ENSG00000143970	ASXL2	OMIM:617190	Shashi-Pena syndrome	7	chrom	720	211	275	7	dom	0.404638	nervous system
ENSG00000143970	ASXL2	OMIM:617190	Shashi-Pena syndrome	7	chrom	720	211	275	7	dom	0.404638	integument
ENSG00000143970	ASXL2	OMIM:617190	Shashi-Pena syndrome	7	chrom	720	211	275	7	dom	0.404638	cardiovascular system
ENSG00000143970	ASXL2	OMIM:617190	Shashi-Pena syndrome	7	chrom	720	211	275	7	dom	0.404638	metabolism/homeostasis
ENSG00000143970	ASXL2	OMIM:617190	Shashi-Pena syndrome	7	chrom	720	211	275	7	dom	0.404638	digestive system
ENSG00000143970	ASXL2	OMIM:617190	Shashi-Pena syndrome	7	chrom	720	211	275	7	dom	0.404638	musculoskeletal system
ENSG00000133895	MEN1	OMIM:131100	Multiple endocrine neoplasia 1	7	chrom	720	211	275	7	dom	0.305795	nervous system
ENSG00000133895	MEN1	OMIM:131100	Multiple endocrine neoplasia 1	7	chrom	720	211	275	7	dom	0.305795	endocrine system
ENSG00000133895	MEN1	OMIM:131100	Multiple endocrine neoplasia 1	7	chrom	720	211	275	7	dom	0.305795	integument
ENSG00000133895	MEN1	OMIM:131100	Multiple endocrine neoplasia 1	7	chrom	720	211	275	7	dom	0.305795	metabolism/homeostasis
ENSG00000133895	MEN1	OMIM:131100	Multiple endocrine neoplasia 1	7	chrom	720	211	275	7	dom	0.305795	immune system
ENSG00000133895	MEN1	OMIM:131100	Multiple endocrine neoplasia 1	7	chrom	720	211	275	7	dom	0.305795	digestive system
ENSG00000133895	MEN1	OMIM:131100	Multiple endocrine neoplasia 1	7	chrom	720	211	275	7	dom	0.305795	musculoskeletal system
ENSG00000163930	BAP1	OMIM:614327	Tumor predisposition syndrome 1	4	chrom	720	211	275	8	dom	0.4256	genitourinary system
ENSG00000163930	BAP1	OMIM:614327	Tumor predisposition syndrome 1	4	chrom	720	211	275	8	dom	0.4256	nervous system
ENSG00000163930	BAP1	OMIM:614327	Tumor predisposition syndrome 1	4	chrom	720	211	275	8	dom	0.4256	integument
ENSG00000163930	BAP1	OMIM:614327	Tumor predisposition syndrome 1	4	chrom	720	211	275	8	dom	0.4256	respiratory system
ENSG00000117713	ARID1A	OMIM:614607	Coffin-Siris syndrome 2	7	chrom	720	211	275	7	dom	0.282692	genitourinary system
ENSG00000117713	ARID1A	OMIM:614607	Coffin-Siris syndrome 2	7	chrom	720	211	275	7	dom	0.282692	nervous system
ENSG00000117713	ARID1A	OMIM:614607	Coffin-Siris syndrome 2	7	chrom	720	211	275	7	dom	0.282692	integument
ENSG00000117713	ARID1A	OMIM:614607	Coffin-Siris syndrome 2	7	chrom	720	211	275	7	dom	0.282692	cardiovascular system
ENSG00000117713	ARID1A	OMIM:614607	Coffin-Siris syndrome 2	7	chrom	720	211	275	7	dom	0.282692	immune system
ENSG00000117713	ARID1A	OMIM:614607	Coffin-Siris syndrome 2	7	chrom	720	211	275	7	dom	0.282692	digestive system
ENSG00000117713	ARID1A	OMIM:614607	Coffin-Siris syndrome 2	7	chrom	720	211	275	7	dom	0.282692	musculoskeletal system
ENSG00000163104	SMARCAD1	OMIM:136000	Adermatoglyphia	2	chrom	720	211	275	2	dom	0.39391	integument
ENSG00000163104	SMARCAD1	OMIM:136000	Adermatoglyphia	2	chrom	720	211	275	2	dom	0.39391	musculoskeletal system
ENSG00000172977	KAT5	OMIM:619103	Neurodevelopmental disorder with dysmorphic facies, sleep disturbance, and brain abnormalities	6	chrom	720	211	275	6	dom	0.639126	genitourinary system
ENSG00000172977	KAT5	OMIM:619103	Neurodevelopmental disorder with dysmorphic facies, sleep disturbance, and brain abnormalities	6	chrom	720	211	275	6	dom	0.639126	nervous system
ENSG00000172977	KAT5	OMIM:619103	Neurodevelopmental disorder with dysmorphic facies, sleep disturbance, and brain abnormalities	6	chrom	720	211	275	6	dom	0.639126	integument
ENSG00000172977	KAT5	OMIM:619103	Neurodevelopmental disorder with dysmorphic facies, sleep disturbance, and brain abnormalities	6	chrom	720	211	275	6	dom	0.639126	cardiovascular system
ENSG00000172977	KAT5	OMIM:619103	Neurodevelopmental disorder with dysmorphic facies, sleep disturbance, and brain abnormalities	6	chrom	720	211	275	6	dom	0.639126	immune system
ENSG00000172977	KAT5	OMIM:619103	Neurodevelopmental disorder with dysmorphic facies, sleep disturbance, and brain abnormalities	6	chrom	720	211	275	6	dom	0.639126	musculoskeletal system
ENSG00000099381	SETD1A	OMIM:619056	Neurodevelopmental disorder with speech impairment and dysmorphic facies	4	chrom	720	211	275	6	dom	0.464938	nervous system
ENSG00000099381	SETD1A	OMIM:619056	Neurodevelopmental disorder with speech impairment and dysmorphic facies	4	chrom	720	211	275	6	dom	0.464938	immune system
ENSG00000099381	SETD1A	OMIM:619056	Neurodevelopmental disorder with speech impairment and dysmorphic facies	4	chrom	720	211	275	6	dom	0.464938	digestive system
ENSG00000099381	SETD1A	OMIM:619056	Neurodevelopmental disorder with speech impairment and dysmorphic facies	4	chrom	720	211	275	6	dom	0.464938	musculoskeletal system
ENSG00000128573	FOXP2	OMIM:602081	Speech-language disorder-1	1	chrom	720	211	275	1	dom	0.699195	nervous system
ENSG00000100811	YY1	OMIM:617557	Gabriele-de Vries syndrome	7	chrom	720	211	275	7	dom	0.532635	genitourinary system
ENSG00000100811	YY1	OMIM:617557	Gabriele-de Vries syndrome	7	chrom	720	211	275	7	dom	0.532635	nervous system
ENSG00000100811	YY1	OMIM:617557	Gabriele-de Vries syndrome	7	chrom	720	211	275	7	dom	0.532635	integument
ENSG00000100811	YY1	OMIM:617557	Gabriele-de Vries syndrome	7	chrom	720	211	275	7	dom	0.532635	cardiovascular system
ENSG00000100811	YY1	OMIM:617557	Gabriele-de Vries syndrome	7	chrom	720	211	275	7	dom	0.532635	immune system
ENSG00000100811	YY1	OMIM:617557	Gabriele-de Vries syndrome	7	chrom	720	211	275	7	dom	0.532635	digestive system
ENSG00000100811	YY1	OMIM:617557	Gabriele-de Vries syndrome	7	chrom	720	211	275	7	dom	0.532635	musculoskeletal system
ENSG00000162676	GFI1	OMIM:607847	?Neutropenia, nonimmune chronic idiopathic, of adults	2	chrom	720	211	275	2	dom	0.858672	blood and blood-forming tissues
ENSG00000162676	GFI1	OMIM:607847	?Neutropenia, nonimmune chronic idiopathic, of adults	2	chrom	720	211	275	2	dom	0.858672	immune system
ENSG00000139618	BRCA2	OMIM:194070	Wilms tumor, type 1	1	chrom	720	211	275	8	dom,rec	0.750689	genitourinary system
ENSG00000163104	SMARCAD1	OMIM:181600	Huriez syndrome	2	chrom	720	211	275	2	dom	0.39391	integument
ENSG00000163104	SMARCAD1	OMIM:181600	Huriez syndrome	2	chrom	720	211	275	2	dom	0.39391	musculoskeletal system
ENSG00000204644	ZFP57	OMIM:601410	Diabetes mellitus, transient neonatal 1	2	chrom	720	211	275	2	dom	0.930737	endocrine system
ENSG00000204644	ZFP57	OMIM:601410	Diabetes mellitus, transient neonatal 1	2	chrom	720	211	275	2	dom	0.930737	metabolism/homeostasis
ENSG00000272333	KMT2B	OMIM:617284	Dystonia 28, childhood-onset	2	chrom	720	211	275	8	dom	0.390037	nervous system
ENSG00000272333	KMT2B	OMIM:617284	Dystonia 28, childhood-onset	2	chrom	720	211	275	8	dom	0.390037	musculoskeletal system
ENSG00000180370	PAK2	OMIM:618458	?Knobloch syndrome 2	6	chrom	720	211	275	6	dom	0.336192	nervous system
ENSG00000180370	PAK2	OMIM:618458	?Knobloch syndrome 2	6	chrom	720	211	275	6	dom	0.336192	cardiovascular system
ENSG00000180370	PAK2	OMIM:618458	?Knobloch syndrome 2	6	chrom	720	211	275	6	dom	0.336192	respiratory system
ENSG00000180370	PAK2	OMIM:618458	?Knobloch syndrome 2	6	chrom	720	211	275	6	dom	0.336192	immune system
ENSG00000180370	PAK2	OMIM:618458	?Knobloch syndrome 2	6	chrom	720	211	275	6	dom	0.336192	digestive system
ENSG00000180370	PAK2	OMIM:618458	?Knobloch syndrome 2	6	chrom	720	211	275	6	dom	0.336192	musculoskeletal system
ENSG00000104313	EYA1	OMIM:166780	?Otofaciocervical syndrome	3	chrom	720	211	275	6	dom	0.838814	nervous system
ENSG00000104313	EYA1	OMIM:166780	?Otofaciocervical syndrome	3	chrom	720	211	275	6	dom	0.838814	integument
ENSG00000104313	EYA1	OMIM:166780	?Otofaciocervical syndrome	3	chrom	720	211	275	6	dom	0.838814	musculoskeletal system
ENSG00000092201	SUPT16H	OMIM:619480	Neurodevelopmental disorder with dysmorphic facies and thin corpus callosum	5	chrom	720	211	275	5	dom	0.26342	nervous system
ENSG00000092201	SUPT16H	OMIM:619480	Neurodevelopmental disorder with dysmorphic facies and thin corpus callosum	5	chrom	720	211	275	5	dom	0.26342	integument
ENSG00000092201	SUPT16H	OMIM:619480	Neurodevelopmental disorder with dysmorphic facies and thin corpus callosum	5	chrom	720	211	275	5	dom	0.26342	cardiovascular system
ENSG00000092201	SUPT16H	OMIM:619480	Neurodevelopmental disorder with dysmorphic facies and thin corpus callosum	5	chrom	720	211	275	5	dom	0.26342	digestive system
ENSG00000092201	SUPT16H	OMIM:619480	Neurodevelopmental disorder with dysmorphic facies and thin corpus callosum	5	chrom	720	211	275	5	dom	0.26342	musculoskeletal system
ENSG00000177565	TBL1XR1	OMIM:616944	Intellectual developmental disorder, autosomal dominant 41	3	chrom	720	211	275	5	dom	0.292684	nervous system
ENSG00000177565	TBL1XR1	OMIM:616944	Intellectual developmental disorder, autosomal dominant 41	3	chrom	720	211	275	5	dom	0.292684	integument
ENSG00000177565	TBL1XR1	OMIM:616944	Intellectual developmental disorder, autosomal dominant 41	3	chrom	720	211	275	5	dom	0.292684	musculoskeletal system
ENSG00000167548	KMT2D	OMIM:620186	Branchial arch abnormalities, choanal atresia, athelia, hearing loss, and hypothyroidism syndrome	10	chrom	720	211	275	11	dom	0.35383	genitourinary system
ENSG00000167548	KMT2D	OMIM:620186	Branchial arch abnormalities, choanal atresia, athelia, hearing loss, and hypothyroidism syndrome	10	chrom	720	211	275	11	dom	0.35383	nervous system
ENSG00000167548	KMT2D	OMIM:620186	Branchial arch abnormalities, choanal atresia, athelia, hearing loss, and hypothyroidism syndrome	10	chrom	720	211	275	11	dom	0.35383	endocrine system
ENSG00000167548	KMT2D	OMIM:620186	Branchial arch abnormalities, choanal atresia, athelia, hearing loss, and hypothyroidism syndrome	10	chrom	720	211	275	11	dom	0.35383	integument
ENSG00000167548	KMT2D	OMIM:620186	Branchial arch abnormalities, choanal atresia, athelia, hearing loss, and hypothyroidism syndrome	10	chrom	720	211	275	11	dom	0.35383	cardiovascular system
ENSG00000167548	KMT2D	OMIM:620186	Branchial arch abnormalities, choanal atresia, athelia, hearing loss, and hypothyroidism syndrome	10	chrom	720	211	275	11	dom	0.35383	metabolism/homeostasis
ENSG00000167548	KMT2D	OMIM:620186	Branchial arch abnormalities, choanal atresia, athelia, hearing loss, and hypothyroidism syndrome	10	chrom	720	211	275	11	dom	0.35383	respiratory system
ENSG00000167548	KMT2D	OMIM:620186	Branchial arch abnormalities, choanal atresia, athelia, hearing loss, and hypothyroidism syndrome	10	chrom	720	211	275	11	dom	0.35383	immune system
ENSG00000167548	KMT2D	OMIM:620186	Branchial arch abnormalities, choanal atresia, athelia, hearing loss, and hypothyroidism syndrome	10	chrom	720	211	275	11	dom	0.35383	digestive system
ENSG00000167548	KMT2D	OMIM:620186	Branchial arch abnormalities, choanal atresia, athelia, hearing loss, and hypothyroidism syndrome	10	chrom	720	211	275	11	dom	0.35383	musculoskeletal system
ENSG00000120733	KDM3B	OMIM:618846	Diets-Jongmans syndrome	5	chrom	720	211	275	5	dom	0.219222	genitourinary system
ENSG00000120733	KDM3B	OMIM:618846	Diets-Jongmans syndrome	5	chrom	720	211	275	5	dom	0.219222	nervous system
ENSG00000120733	KDM3B	OMIM:618846	Diets-Jongmans syndrome	5	chrom	720	211	275	5	dom	0.219222	cardiovascular system
ENSG00000120733	KDM3B	OMIM:618846	Diets-Jongmans syndrome	5	chrom	720	211	275	5	dom	0.219222	digestive system
ENSG00000120733	KDM3B	OMIM:618846	Diets-Jongmans syndrome	5	chrom	720	211	275	5	dom	0.219222	musculoskeletal system
ENSG00000132510	KDM6B	OMIM:618505	Neurodevelopmental disorder with coarse facies and mild distal skeletal abnormalities	5	chrom	720	211	275	5	dom	0.556332	genitourinary system
ENSG00000132510	KDM6B	OMIM:618505	Neurodevelopmental disorder with coarse facies and mild distal skeletal abnormalities	5	chrom	720	211	275	5	dom	0.556332	nervous system
ENSG00000132510	KDM6B	OMIM:618505	Neurodevelopmental disorder with coarse facies and mild distal skeletal abnormalities	5	chrom	720	211	275	5	dom	0.556332	integument
ENSG00000132510	KDM6B	OMIM:618505	Neurodevelopmental disorder with coarse facies and mild distal skeletal abnormalities	5	chrom	720	211	275	5	dom	0.556332	cardiovascular system
ENSG00000132510	KDM6B	OMIM:618505	Neurodevelopmental disorder with coarse facies and mild distal skeletal abnormalities	5	chrom	720	211	275	5	dom	0.556332	musculoskeletal system
ENSG00000181090	EHMT1	OMIM:610253	Kleefstra syndrome 1	8	chrom	720	211	275	8	dom	0.285893	genitourinary system
ENSG00000181090	EHMT1	OMIM:610253	Kleefstra syndrome 1	8	chrom	720	211	275	8	dom	0.285893	nervous system
ENSG00000181090	EHMT1	OMIM:610253	Kleefstra syndrome 1	8	chrom	720	211	275	8	dom	0.285893	integument
ENSG00000181090	EHMT1	OMIM:610253	Kleefstra syndrome 1	8	chrom	720	211	275	8	dom	0.285893	cardiovascular system
ENSG00000181090	EHMT1	OMIM:610253	Kleefstra syndrome 1	8	chrom	720	211	275	8	dom	0.285893	respiratory system
ENSG00000181090	EHMT1	OMIM:610253	Kleefstra syndrome 1	8	chrom	720	211	275	8	dom	0.285893	immune system
ENSG00000181090	EHMT1	OMIM:610253	Kleefstra syndrome 1	8	chrom	720	211	275	8	dom	0.285893	digestive system
ENSG00000181090	EHMT1	OMIM:610253	Kleefstra syndrome 1	8	chrom	720	211	275	8	dom	0.285893	musculoskeletal system
ENSG00000181555	SETD2	OMIM:616831	Luscan-Lumish syndrome	5	chrom	720	211	275	9	dom	0.294545	genitourinary system
ENSG00000181555	SETD2	OMIM:616831	Luscan-Lumish syndrome	5	chrom	720	211	275	9	dom	0.294545	nervous system
ENSG00000181555	SETD2	OMIM:616831	Luscan-Lumish syndrome	5	chrom	720	211	275	9	dom	0.294545	integument
ENSG00000181555	SETD2	OMIM:616831	Luscan-Lumish syndrome	5	chrom	720	211	275	9	dom	0.294545	immune system
ENSG00000181555	SETD2	OMIM:616831	Luscan-Lumish syndrome	5	chrom	720	211	275	9	dom	0.294545	musculoskeletal system
ENSG00000141510	TP53	OMIM:618165	Bone marrow failure syndrome 5	9	chrom	720	211	275	10	dom	0.430194	genitourinary system
ENSG00000141510	TP53	OMIM:618165	Bone marrow failure syndrome 5	9	chrom	720	211	275	10	dom	0.430194	nervous system
ENSG00000141510	TP53	OMIM:618165	Bone marrow failure syndrome 5	9	chrom	720	211	275	10	dom	0.430194	endocrine system
ENSG00000141510	TP53	OMIM:618165	Bone marrow failure syndrome 5	9	chrom	720	211	275	10	dom	0.430194	integument
ENSG00000141510	TP53	OMIM:618165	Bone marrow failure syndrome 5	9	chrom	720	211	275	10	dom	0.430194	blood and blood-forming tissues
ENSG00000141510	TP53	OMIM:618165	Bone marrow failure syndrome 5	9	chrom	720	211	275	10	dom	0.430194	metabolism/homeostasis
ENSG00000141510	TP53	OMIM:618165	Bone marrow failure syndrome 5	9	chrom	720	211	275	10	dom	0.430194	respiratory system
ENSG00000141510	TP53	OMIM:618165	Bone marrow failure syndrome 5	9	chrom	720	211	275	10	dom	0.430194	immune system
ENSG00000141510	TP53	OMIM:618165	Bone marrow failure syndrome 5	9	chrom	720	211	275	10	dom	0.430194	musculoskeletal system
ENSG00000146247	PHIP	OMIM:617991	Chung-Jansen syndrome	6	chrom	720	211	275	6	dom	0.40784	genitourinary system
ENSG00000146247	PHIP	OMIM:617991	Chung-Jansen syndrome	6	chrom	720	211	275	6	dom	0.40784	nervous system
ENSG00000146247	PHIP	OMIM:617991	Chung-Jansen syndrome	6	chrom	720	211	275	6	dom	0.40784	integument
ENSG00000146247	PHIP	OMIM:617991	Chung-Jansen syndrome	6	chrom	720	211	275	6	dom	0.40784	respiratory system
ENSG00000146247	PHIP	OMIM:617991	Chung-Jansen syndrome	6	chrom	720	211	275	6	dom	0.40784	digestive system
ENSG00000146247	PHIP	OMIM:617991	Chung-Jansen syndrome	6	chrom	720	211	275	6	dom	0.40784	musculoskeletal system
ENSG00000101266	CSNK2A1	OMIM:617062	Okur-Chung neurodevelopmental syndrome	8	chrom	720	211	275	8	dom	0.291452	nervous system
ENSG00000101266	CSNK2A1	OMIM:617062	Okur-Chung neurodevelopmental syndrome	8	chrom	720	211	275	8	dom	0.291452	integument
ENSG00000101266	CSNK2A1	OMIM:617062	Okur-Chung neurodevelopmental syndrome	8	chrom	720	211	275	8	dom	0.291452	cardiovascular system
ENSG00000101266	CSNK2A1	OMIM:617062	Okur-Chung neurodevelopmental syndrome	8	chrom	720	211	275	8	dom	0.291452	blood and blood-forming tissues
ENSG00000101266	CSNK2A1	OMIM:617062	Okur-Chung neurodevelopmental syndrome	8	chrom	720	211	275	8	dom	0.291452	metabolism/homeostasis
ENSG00000101266	CSNK2A1	OMIM:617062	Okur-Chung neurodevelopmental syndrome	8	chrom	720	211	275	8	dom	0.291452	immune system
ENSG00000101266	CSNK2A1	OMIM:617062	Okur-Chung neurodevelopmental syndrome	8	chrom	720	211	275	8	dom	0.291452	digestive system
ENSG00000101266	CSNK2A1	OMIM:617062	Okur-Chung neurodevelopmental syndrome	8	chrom	720	211	275	8	dom	0.291452	musculoskeletal system
ENSG00000156983	BRPF1	OMIM:617333	Intellectual developmental disorder with dysmorphic facies and ptosis	3	chrom	720	211	275	3	dom	0.376558	nervous system
ENSG00000156983	BRPF1	OMIM:617333	Intellectual developmental disorder with dysmorphic facies and ptosis	3	chrom	720	211	275	3	dom	0.376558	digestive system
ENSG00000156983	BRPF1	OMIM:617333	Intellectual developmental disorder with dysmorphic facies and ptosis	3	chrom	720	211	275	3	dom	0.376558	musculoskeletal system
ENSG00000181555	SETD2	OMIM:620155	Rabin-Pappas syndrome	7	chrom	720	211	275	9	dom	0.294545	nervous system
ENSG00000181555	SETD2	OMIM:620155	Rabin-Pappas syndrome	7	chrom	720	211	275	9	dom	0.294545	integument
ENSG00000181555	SETD2	OMIM:620155	Rabin-Pappas syndrome	7	chrom	720	211	275	9	dom	0.294545	cardiovascular system
ENSG00000181555	SETD2	OMIM:620155	Rabin-Pappas syndrome	7	chrom	720	211	275	9	dom	0.294545	metabolism/homeostasis
ENSG00000181555	SETD2	OMIM:620155	Rabin-Pappas syndrome	7	chrom	720	211	275	9	dom	0.294545	respiratory system
ENSG00000181555	SETD2	OMIM:620155	Rabin-Pappas syndrome	7	chrom	720	211	275	9	dom	0.294545	digestive system
ENSG00000181555	SETD2	OMIM:620155	Rabin-Pappas syndrome	7	chrom	720	211	275	9	dom	0.294545	musculoskeletal system
ENSG00000005339	CREBBP	OMIM:618332	Menke-Hennekam syndrome 1	7	chrom	720	211	275	10	dom	0.328296	genitourinary system
ENSG00000005339	CREBBP	OMIM:618332	Menke-Hennekam syndrome 1	7	chrom	720	211	275	10	dom	0.328296	nervous system
ENSG00000005339	CREBBP	OMIM:618332	Menke-Hennekam syndrome 1	7	chrom	720	211	275	10	dom	0.328296	integument
ENSG00000005339	CREBBP	OMIM:618332	Menke-Hennekam syndrome 1	7	chrom	720	211	275	10	dom	0.328296	respiratory system
ENSG00000005339	CREBBP	OMIM:618332	Menke-Hennekam syndrome 1	7	chrom	720	211	275	10	dom	0.328296	immune system
ENSG00000005339	CREBBP	OMIM:618332	Menke-Hennekam syndrome 1	7	chrom	720	211	275	10	dom	0.328296	digestive system
ENSG00000005339	CREBBP	OMIM:618332	Menke-Hennekam syndrome 1	7	chrom	720	211	275	10	dom	0.328296	musculoskeletal system
ENSG00000111676	ATN1	OMIM:125370	Dentatorubral-pallidoluysian atrophy	1	chrom	720	211	275	8	dom	0.414649	nervous system
ENSG00000114861	FOXP1	OMIM:613670	Intellectual developmental disorder with language impairment with or without autistic features	5	chrom	720	211	275	5	dom	0.391204	genitourinary system
ENSG00000114861	FOXP1	OMIM:613670	Intellectual developmental disorder with language impairment with or without autistic features	5	chrom	720	211	275	5	dom	0.391204	nervous system
ENSG00000114861	FOXP1	OMIM:613670	Intellectual developmental disorder with language impairment with or without autistic features	5	chrom	720	211	275	5	dom	0.391204	integument
ENSG00000114861	FOXP1	OMIM:613670	Intellectual developmental disorder with language impairment with or without autistic features	5	chrom	720	211	275	5	dom	0.391204	digestive system
ENSG00000114861	FOXP1	OMIM:613670	Intellectual developmental disorder with language impairment with or without autistic features	5	chrom	720	211	275	5	dom	0.391204	musculoskeletal system
ENSG00000111732	AICDA	OMIM:605258	Immunodeficiency with hyper-IgM, type 2	6	chrom	720	211	275	6	rec	0.980007	cardiovascular system
ENSG00000111732	AICDA	OMIM:605258	Immunodeficiency with hyper-IgM, type 2	6	chrom	720	211	275	6	rec	0.980007	blood and blood-forming tissues
ENSG00000111732	AICDA	OMIM:605258	Immunodeficiency with hyper-IgM, type 2	6	chrom	720	211	275	6	rec	0.980007	metabolism/homeostasis
ENSG00000111732	AICDA	OMIM:605258	Immunodeficiency with hyper-IgM, type 2	6	chrom	720	211	275	6	rec	0.980007	respiratory system
ENSG00000111732	AICDA	OMIM:605258	Immunodeficiency with hyper-IgM, type 2	6	chrom	720	211	275	6	rec	0.980007	immune system
ENSG00000111732	AICDA	OMIM:605258	Immunodeficiency with hyper-IgM, type 2	6	chrom	720	211	275	6	rec	0.980007	digestive system
ENSG00000080603	SRCAP	OMIM:619595	Developmental delay, hypotonia, musculoskeletal defects, and behavioral abnormalities	4	chrom	720	211	275	7	dom,rec	0.43533	genitourinary system
ENSG00000080603	SRCAP	OMIM:619595	Developmental delay, hypotonia, musculoskeletal defects, and behavioral abnormalities	4	chrom	720	211	275	7	dom,rec	0.43533	nervous system
ENSG00000080603	SRCAP	OMIM:619595	Developmental delay, hypotonia, musculoskeletal defects, and behavioral abnormalities	4	chrom	720	211	275	7	dom,rec	0.43533	digestive system
ENSG00000080603	SRCAP	OMIM:619595	Developmental delay, hypotonia, musculoskeletal defects, and behavioral abnormalities	4	chrom	720	211	275	7	dom,rec	0.43533	musculoskeletal system
ENSG00000132600	PRMT7	OMIM:617157	Short stature, brachydactyly, intellectual developmental disability, and seizures	8	chrom	720	211	275	8	rec	0.432913	genitourinary system
ENSG00000132600	PRMT7	OMIM:617157	Short stature, brachydactyly, intellectual developmental disability, and seizures	8	chrom	720	211	275	8	rec	0.432913	nervous system
ENSG00000132600	PRMT7	OMIM:617157	Short stature, brachydactyly, intellectual developmental disability, and seizures	8	chrom	720	211	275	8	rec	0.432913	endocrine system
ENSG00000132600	PRMT7	OMIM:617157	Short stature, brachydactyly, intellectual developmental disability, and seizures	8	chrom	720	211	275	8	rec	0.432913	integument
ENSG00000132600	PRMT7	OMIM:617157	Short stature, brachydactyly, intellectual developmental disability, and seizures	8	chrom	720	211	275	8	rec	0.432913	respiratory system
ENSG00000132600	PRMT7	OMIM:617157	Short stature, brachydactyly, intellectual developmental disability, and seizures	8	chrom	720	211	275	8	rec	0.432913	immune system
ENSG00000132600	PRMT7	OMIM:617157	Short stature, brachydactyly, intellectual developmental disability, and seizures	8	chrom	720	211	275	8	rec	0.432913	digestive system
ENSG00000132600	PRMT7	OMIM:617157	Short stature, brachydactyly, intellectual developmental disability, and seizures	8	chrom	720	211	275	8	rec	0.432913	musculoskeletal system
ENSG00000064313	TAF2	OMIM:615599	Intellectual developmental disorder, autosomal recessive 40	3	chrom	720	211	275	3	rec	0.320011	nervous system
ENSG00000064313	TAF2	OMIM:615599	Intellectual developmental disorder, autosomal recessive 40	3	chrom	720	211	275	3	rec	0.320011	cardiovascular system
ENSG00000064313	TAF2	OMIM:615599	Intellectual developmental disorder, autosomal recessive 40	3	chrom	720	211	275	3	rec	0.320011	musculoskeletal system
ENSG00000196116	TDRD7	OMIM:613887	Cataract 36	1	chrom	720	211	275	1	rec	0.522732
ENSG00000100749	VRK1	OMIM:607596	Pontocerebellar hypoplasia type 1A	4	chrom	720	211	275	4	rec	0.444809	nervous system
ENSG00000100749	VRK1	OMIM:607596	Pontocerebellar hypoplasia type 1A	4	chrom	720	211	275	4	rec	0.444809	respiratory system
ENSG00000100749	VRK1	OMIM:607596	Pontocerebellar hypoplasia type 1A	4	chrom	720	211	275	4	rec	0.444809	digestive system
ENSG00000100749	VRK1	OMIM:607596	Pontocerebellar hypoplasia type 1A	4	chrom	720	211	275	4	rec	0.444809	musculoskeletal system
ENSG00000077152	UBE2T	OMIM:616435	Fanconi anemia, complementation group T	5	chrom	720	211	275	5	rec	0.550531	nervous system
ENSG00000077152	UBE2T	OMIM:616435	Fanconi anemia, complementation group T	5	chrom	720	211	275	5	rec	0.550531	blood and blood-forming tissues
ENSG00000077152	UBE2T	OMIM:616435	Fanconi anemia, complementation group T	5	chrom	720	211	275	5	rec	0.550531	metabolism/homeostasis
ENSG00000077152	UBE2T	OMIM:616435	Fanconi anemia, complementation group T	5	chrom	720	211	275	5	rec	0.550531	immune system
ENSG00000077152	UBE2T	OMIM:616435	Fanconi anemia, complementation group T	5	chrom	720	211	275	5	rec	0.550531	musculoskeletal system
ENSG00000175054	ATR	OMIM:210600	Seckel syndrome 1	5	chrom	720	211	275	7	dom,rec	0.404342	genitourinary system
ENSG00000175054	ATR	OMIM:210600	Seckel syndrome 1	5	chrom	720	211	275	7	dom,rec	0.404342	nervous system
ENSG00000175054	ATR	OMIM:210600	Seckel syndrome 1	5	chrom	720	211	275	7	dom,rec	0.404342	integument
ENSG00000175054	ATR	OMIM:210600	Seckel syndrome 1	5	chrom	720	211	275	7	dom,rec	0.404342	blood and blood-forming tissues
ENSG00000175054	ATR	OMIM:210600	Seckel syndrome 1	5	chrom	720	211	275	7	dom,rec	0.404342	musculoskeletal system
ENSG00000077080	ACTL6B	OMIM:618468	Developmental and epileptic encephalopathy 76	3	chrom	720	211	275	4	dom,rec	0.937358	nervous system
ENSG00000077080	ACTL6B	OMIM:618468	Developmental and epileptic encephalopathy 76	3	chrom	720	211	275	4	dom,rec	0.937358	digestive system
ENSG00000077080	ACTL6B	OMIM:618468	Developmental and epileptic encephalopathy 76	3	chrom	720	211	275	4	dom,rec	0.937358	musculoskeletal system
ENSG00000104320	NBN	OMIM:251260	Nijmegen breakage syndrome	10	chrom	720	211	275	10	rec	0.404156	genitourinary system
ENSG00000104320	NBN	OMIM:251260	Nijmegen breakage syndrome	10	chrom	720	211	275	10	rec	0.404156	nervous system
ENSG00000104320	NBN	OMIM:251260	Nijmegen breakage syndrome	10	chrom	720	211	275	10	rec	0.404156	integument
ENSG00000104320	NBN	OMIM:251260	Nijmegen breakage syndrome	10	chrom	720	211	275	10	rec	0.404156	cardiovascular system
ENSG00000104320	NBN	OMIM:251260	Nijmegen breakage syndrome	10	chrom	720	211	275	10	rec	0.404156	blood and blood-forming tissues
ENSG00000104320	NBN	OMIM:251260	Nijmegen breakage syndrome	10	chrom	720	211	275	10	rec	0.404156	metabolism/homeostasis
ENSG00000104320	NBN	OMIM:251260	Nijmegen breakage syndrome	10	chrom	720	211	275	10	rec	0.404156	respiratory system
ENSG00000104320	NBN	OMIM:251260	Nijmegen breakage syndrome	10	chrom	720	211	275	10	rec	0.404156	immune system
ENSG00000104320	NBN	OMIM:251260	Nijmegen breakage syndrome	10	chrom	720	211	275	10	rec	0.404156	digestive system
ENSG00000104320	NBN	OMIM:251260	Nijmegen breakage syndrome	10	chrom	720	211	275	10	rec	0.404156	musculoskeletal system
ENSG00000139618	BRCA2	OMIM:605724	Fanconi anemia, complementation group D1	7	chrom	720	211	275	8	dom,rec	0.750689	nervous system
ENSG00000139618	BRCA2	OMIM:605724	Fanconi anemia, complementation group D1	7	chrom	720	211	275	8	dom,rec	0.750689	integument
ENSG00000139618	BRCA2	OMIM:605724	Fanconi anemia, complementation group D1	7	chrom	720	211	275	8	dom,rec	0.750689	blood and blood-forming tissues
ENSG00000139618	BRCA2	OMIM:605724	Fanconi anemia, complementation group D1	7	chrom	720	211	275	8	dom,rec	0.750689	metabolism/homeostasis
ENSG00000139618	BRCA2	OMIM:605724	Fanconi anemia, complementation group D1	7	chrom	720	211	275	8	dom,rec	0.750689	immune system
ENSG00000139618	BRCA2	OMIM:605724	Fanconi anemia, complementation group D1	7	chrom	720	211	275	8	dom,rec	0.750689	digestive system
ENSG00000139618	BRCA2	OMIM:605724	Fanconi anemia, complementation group D1	7	chrom	720	211	275	8	dom,rec	0.750689	musculoskeletal system
ENSG00000111752	PHC1	OMIM:615414	?Microcephaly 11, primary, autosomal recessive	2	chrom	720	211	275	2	rec	0.696903	nervous system
ENSG00000111752	PHC1	OMIM:615414	?Microcephaly 11, primary, autosomal recessive	2	chrom	720	211	275	2	rec	0.696903	musculoskeletal system
ENSG00000162601	MYSM1	OMIM:618116	Bone marrow failure syndrome 4	7	chrom	720	211	275	7	rec	0.541938	nervous system
ENSG00000162601	MYSM1	OMIM:618116	Bone marrow failure syndrome 4	7	chrom	720	211	275	7	rec	0.541938	integument
ENSG00000162601	MYSM1	OMIM:618116	Bone marrow failure syndrome 4	7	chrom	720	211	275	7	rec	0.541938	blood and blood-forming tissues
ENSG00000162601	MYSM1	OMIM:618116	Bone marrow failure syndrome 4	7	chrom	720	211	275	7	rec	0.541938	metabolism/homeostasis
ENSG00000162601	MYSM1	OMIM:618116	Bone marrow failure syndrome 4	7	chrom	720	211	275	7	rec	0.541938	respiratory system
ENSG00000162601	MYSM1	OMIM:618116	Bone marrow failure syndrome 4	7	chrom	720	211	275	7	rec	0.541938	immune system
ENSG00000162601	MYSM1	OMIM:618116	Bone marrow failure syndrome 4	7	chrom	720	211	275	7	rec	0.541938	musculoskeletal system
ENSG00000175097	RAG2	OMIM:233650	Combined cellular and humoral immune defects with granulomas	4	chrom	720	211	275	10	rec	0.95955	blood and blood-forming tissues
ENSG00000166349	RAG1	OMIM:233650	Combined cellular and humoral immune defects with granulomas	4	chrom	720	211	275	10	rec	0.938318	blood and blood-forming tissues
ENSG00000175097	RAG2	OMIM:233650	Combined cellular and humoral immune defects with granulomas	4	chrom	720	211	275	10	rec	0.95955	metabolism/homeostasis
ENSG00000166349	RAG1	OMIM:233650	Combined cellular and humoral immune defects with granulomas	4	chrom	720	211	275	10	rec	0.938318	metabolism/homeostasis
ENSG00000175097	RAG2	OMIM:233650	Combined cellular and humoral immune defects with granulomas	4	chrom	720	211	275	10	rec	0.95955	respiratory system
ENSG00000166349	RAG1	OMIM:233650	Combined cellular and humoral immune defects with granulomas	4	chrom	720	211	275	10	rec	0.938318	respiratory system
ENSG00000175097	RAG2	OMIM:233650	Combined cellular and humoral immune defects with granulomas	4	chrom	720	211	275	10	rec	0.95955	immune system
ENSG00000166349	RAG1	OMIM:233650	Combined cellular and humoral immune defects with granulomas	4	chrom	720	211	275	10	rec	0.938318	immune system
ENSG00000130711	PRDM12	OMIM:616488	Neuropathy, hereditary sensory and autonomic, type VIII	5	chrom	720	211	275	5	rec	0.988779	nervous system
ENSG00000130711	PRDM12	OMIM:616488	Neuropathy, hereditary sensory and autonomic, type VIII	5	chrom	720	211	275	5	rec	0.988779	integument
ENSG00000130711	PRDM12	OMIM:616488	Neuropathy, hereditary sensory and autonomic, type VIII	5	chrom	720	211	275	5	rec	0.988779	immune system
ENSG00000130711	PRDM12	OMIM:616488	Neuropathy, hereditary sensory and autonomic, type VIII	5	chrom	720	211	275	5	rec	0.988779	digestive system
ENSG00000130711	PRDM12	OMIM:616488	Neuropathy, hereditary sensory and autonomic, type VIII	5	chrom	720	211	275	5	rec	0.988779	musculoskeletal system
ENSG00000137948	BRDT	OMIM:617644	?Spermatogenic failure 21	1	chrom	720	211	275	1	rec	0.980897	genitourinary system
ENSG00000119969	HELLS	OMIM:616911	Immunodeficiency-centromeric instability-facial anomalies syndrome 4	4	chrom	720	211	275	4	rec	0.592875	nervous system
ENSG00000119969	HELLS	OMIM:616911	Immunodeficiency-centromeric instability-facial anomalies syndrome 4	4	chrom	720	211	275	4	rec	0.592875	blood and blood-forming tissues
ENSG00000119969	HELLS	OMIM:616911	Immunodeficiency-centromeric instability-facial anomalies syndrome 4	4	chrom	720	211	275	4	rec	0.592875	metabolism/homeostasis
ENSG00000119969	HELLS	OMIM:616911	Immunodeficiency-centromeric instability-facial anomalies syndrome 4	4	chrom	720	211	275	4	rec	0.592875	immune system
ENSG00000101109	STK4	OMIM:614868	T-cell immunodeficiency, recurrent infections, autoimmunity, and cardiac malformations	7	chrom	720	211	275	7	rec	0.494618	integument
ENSG00000101109	STK4	OMIM:614868	T-cell immunodeficiency, recurrent infections, autoimmunity, and cardiac malformations	7	chrom	720	211	275	7	rec	0.494618	cardiovascular system
ENSG00000101109	STK4	OMIM:614868	T-cell immunodeficiency, recurrent infections, autoimmunity, and cardiac malformations	7	chrom	720	211	275	7	rec	0.494618	blood and blood-forming tissues
ENSG00000101109	STK4	OMIM:614868	T-cell immunodeficiency, recurrent infections, autoimmunity, and cardiac malformations	7	chrom	720	211	275	7	rec	0.494618	metabolism/homeostasis
ENSG00000101109	STK4	OMIM:614868	T-cell immunodeficiency, recurrent infections, autoimmunity, and cardiac malformations	7	chrom	720	211	275	7	rec	0.494618	respiratory system
ENSG00000101109	STK4	OMIM:614868	T-cell immunodeficiency, recurrent infections, autoimmunity, and cardiac malformations	7	chrom	720	211	275	7	rec	0.494618	immune system
ENSG00000101109	STK4	OMIM:614868	T-cell immunodeficiency, recurrent infections, autoimmunity, and cardiac malformations	7	chrom	720	211	275	7	rec	0.494618	musculoskeletal system
ENSG00000111424	VDR	OMIM:277440	Rickets, vitamin D-resistant, type IIA	6	chrom	720	211	275	6	rec	0.671351	nervous system
ENSG00000111424	VDR	OMIM:277440	Rickets, vitamin D-resistant, type IIA	6	chrom	720	211	275	6	rec	0.671351	endocrine system
ENSG00000111424	VDR	OMIM:277440	Rickets, vitamin D-resistant, type IIA	6	chrom	720	211	275	6	rec	0.671351	integument
ENSG00000111424	VDR	OMIM:277440	Rickets, vitamin D-resistant, type IIA	6	chrom	720	211	275	6	rec	0.671351	metabolism/homeostasis
ENSG00000111424	VDR	OMIM:277440	Rickets, vitamin D-resistant, type IIA	6	chrom	720	211	275	6	rec	0.671351	digestive system
ENSG00000111424	VDR	OMIM:277440	Rickets, vitamin D-resistant, type IIA	6	chrom	720	211	275	6	rec	0.671351	musculoskeletal system
ENSG00000166349	RAG1	OMIM:603554	Omenn syndrome	8	chrom	720	211	275	10	rec	0.938318	endocrine system
ENSG00000175097	RAG2	OMIM:603554	Omenn syndrome	8	chrom	720	211	275	10	rec	0.95955	endocrine system
ENSG00000166349	RAG1	OMIM:603554	Omenn syndrome	8	chrom	720	211	275	10	rec	0.938318	integument
ENSG00000175097	RAG2	OMIM:603554	Omenn syndrome	8	chrom	720	211	275	10	rec	0.95955	integument
ENSG00000166349	RAG1	OMIM:603554	Omenn syndrome	8	chrom	720	211	275	10	rec	0.938318	cardiovascular system
ENSG00000175097	RAG2	OMIM:603554	Omenn syndrome	8	chrom	720	211	275	10	rec	0.95955	cardiovascular system
ENSG00000166349	RAG1	OMIM:603554	Omenn syndrome	8	chrom	720	211	275	10	rec	0.938318	blood and blood-forming tissues
ENSG00000175097	RAG2	OMIM:603554	Omenn syndrome	8	chrom	720	211	275	10	rec	0.95955	blood and blood-forming tissues
ENSG00000166349	RAG1	OMIM:603554	Omenn syndrome	8	chrom	720	211	275	10	rec	0.938318	metabolism/homeostasis
ENSG00000175097	RAG2	OMIM:603554	Omenn syndrome	8	chrom	720	211	275	10	rec	0.95955	metabolism/homeostasis
ENSG00000166349	RAG1	OMIM:603554	Omenn syndrome	8	chrom	720	211	275	10	rec	0.938318	respiratory system
ENSG00000175097	RAG2	OMIM:603554	Omenn syndrome	8	chrom	720	211	275	10	rec	0.95955	respiratory system
ENSG00000166349	RAG1	OMIM:603554	Omenn syndrome	8	chrom	720	211	275	10	rec	0.938318	immune system
ENSG00000175097	RAG2	OMIM:603554	Omenn syndrome	8	chrom	720	211	275	10	rec	0.95955	immune system
ENSG00000166349	RAG1	OMIM:603554	Omenn syndrome	8	chrom	720	211	275	10	rec	0.938318	digestive system
ENSG00000175097	RAG2	OMIM:603554	Omenn syndrome	8	chrom	720	211	275	10	rec	0.95955	digestive system
ENSG00000143815	LBR	OMIM:618019	Rhizomelic skeletal dysplasia with or without Pelger-Huet anomaly	6	chrom	720	211	275	10	dom,rec	0.389076	nervous system
ENSG00000143815	LBR	OMIM:618019	Rhizomelic skeletal dysplasia with or without Pelger-Huet anomaly	6	chrom	720	211	275	10	dom,rec	0.389076	integument
ENSG00000143815	LBR	OMIM:618019	Rhizomelic skeletal dysplasia with or without Pelger-Huet anomaly	6	chrom	720	211	275	10	dom,rec	0.389076	blood and blood-forming tissues
ENSG00000143815	LBR	OMIM:618019	Rhizomelic skeletal dysplasia with or without Pelger-Huet anomaly	6	chrom	720	211	275	10	dom,rec	0.389076	immune system
ENSG00000143815	LBR	OMIM:618019	Rhizomelic skeletal dysplasia with or without Pelger-Huet anomaly	6	chrom	720	211	275	10	dom,rec	0.389076	digestive system
ENSG00000143815	LBR	OMIM:618019	Rhizomelic skeletal dysplasia with or without Pelger-Huet anomaly	6	chrom	720	211	275	10	dom,rec	0.389076	musculoskeletal system
ENSG00000166349	RAG1	OMIM:601457	Severe combined immunodeficiency, B cell-negative	8	chrom	720	211	275	10	rec	0.938318	nervous system
ENSG00000175097	RAG2	OMIM:601457	Severe combined immunodeficiency, B cell-negative	8	chrom	720	211	275	10	rec	0.95955	nervous system
ENSG00000166349	RAG1	OMIM:601457	Severe combined immunodeficiency, B cell-negative	8	chrom	720	211	275	10	rec	0.938318	cardiovascular system
ENSG00000175097	RAG2	OMIM:601457	Severe combined immunodeficiency, B cell-negative	8	chrom	720	211	275	10	rec	0.95955	cardiovascular system
ENSG00000166349	RAG1	OMIM:601457	Severe combined immunodeficiency, B cell-negative	8	chrom	720	211	275	10	rec	0.938318	blood and blood-forming tissues
ENSG00000175097	RAG2	OMIM:601457	Severe combined immunodeficiency, B cell-negative	8	chrom	720	211	275	10	rec	0.95955	blood and blood-forming tissues
ENSG00000166349	RAG1	OMIM:601457	Severe combined immunodeficiency, B cell-negative	8	chrom	720	211	275	10	rec	0.938318	metabolism/homeostasis
ENSG00000175097	RAG2	OMIM:601457	Severe combined immunodeficiency, B cell-negative	8	chrom	720	211	275	10	rec	0.95955	metabolism/homeostasis
ENSG00000166349	RAG1	OMIM:601457	Severe combined immunodeficiency, B cell-negative	8	chrom	720	211	275	10	rec	0.938318	respiratory system
ENSG00000175097	RAG2	OMIM:601457	Severe combined immunodeficiency, B cell-negative	8	chrom	720	211	275	10	rec	0.95955	respiratory system
ENSG00000166349	RAG1	OMIM:601457	Severe combined immunodeficiency, B cell-negative	8	chrom	720	211	275	10	rec	0.938318	immune system
ENSG00000175097	RAG2	OMIM:601457	Severe combined immunodeficiency, B cell-negative	8	chrom	720	211	275	10	rec	0.95955	immune system
ENSG00000166349	RAG1	OMIM:601457	Severe combined immunodeficiency, B cell-negative	8	chrom	720	211	275	10	rec	0.938318	digestive system
ENSG00000175097	RAG2	OMIM:601457	Severe combined immunodeficiency, B cell-negative	8	chrom	720	211	275	10	rec	0.95955	digestive system
ENSG00000166349	RAG1	OMIM:601457	Severe combined immunodeficiency, B cell-negative	8	chrom	720	211	275	10	rec	0.938318	musculoskeletal system
ENSG00000175097	RAG2	OMIM:601457	Severe combined immunodeficiency, B cell-negative	8	chrom	720	211	275	10	rec	0.95955	musculoskeletal system
ENSG00000070061	ELP1	OMIM:223900	Dysautonomia, familial	9	chrom	720	211	275	9	dom,rec	0.432821	genitourinary system
ENSG00000070061	ELP1	OMIM:223900	Dysautonomia, familial	9	chrom	720	211	275	9	dom,rec	0.432821	nervous system
ENSG00000070061	ELP1	OMIM:223900	Dysautonomia, familial	9	chrom	720	211	275	9	dom,rec	0.432821	integument
ENSG00000070061	ELP1	OMIM:223900	Dysautonomia, familial	9	chrom	720	211	275	9	dom,rec	0.432821	cardiovascular system
ENSG00000070061	ELP1	OMIM:223900	Dysautonomia, familial	9	chrom	720	211	275	9	dom,rec	0.432821	metabolism/homeostasis
ENSG00000070061	ELP1	OMIM:223900	Dysautonomia, familial	9	chrom	720	211	275	9	dom,rec	0.432821	respiratory system
ENSG00000070061	ELP1	OMIM:223900	Dysautonomia, familial	9	chrom	720	211	275	9	dom,rec	0.432821	immune system
ENSG00000070061	ELP1	OMIM:223900	Dysautonomia, familial	9	chrom	720	211	275	9	dom,rec	0.432821	digestive system
ENSG00000070061	ELP1	OMIM:223900	Dysautonomia, familial	9	chrom	720	211	275	9	dom,rec	0.432821	musculoskeletal system
ENSG00000107371	EXOSC3	OMIM:614678	Pontocerebellar hypoplasia, type 1B	4	chrom	720	211	275	4	rec	0.447431	nervous system
ENSG00000107371	EXOSC3	OMIM:614678	Pontocerebellar hypoplasia, type 1B	4	chrom	720	211	275	4	rec	0.447431	respiratory system
ENSG00000107371	EXOSC3	OMIM:614678	Pontocerebellar hypoplasia, type 1B	4	chrom	720	211	275	4	rec	0.447431	digestive system
ENSG00000107371	EXOSC3	OMIM:614678	Pontocerebellar hypoplasia, type 1B	4	chrom	720	211	275	4	rec	0.447431	musculoskeletal system
ENSG00000105146	AURKC	OMIM:243060	Spermatogenic failure 5	1	chrom	720	211	275	1	rec	0.8711	genitourinary system
ENSG00000119638	NEK9	OMIM:614262	?Arthrogryposis, Perthes disease, and upward gaze palsy	6	chrom	720	211	275	9	rec	0.292115	integument
ENSG00000119638	NEK9	OMIM:614262	?Arthrogryposis, Perthes disease, and upward gaze palsy	6	chrom	720	211	275	9	rec	0.292115	cardiovascular system
ENSG00000119638	NEK9	OMIM:614262	?Arthrogryposis, Perthes disease, and upward gaze palsy	6	chrom	720	211	275	9	rec	0.292115	respiratory system
ENSG00000119638	NEK9	OMIM:614262	?Arthrogryposis, Perthes disease, and upward gaze palsy	6	chrom	720	211	275	9	rec	0.292115	immune system
ENSG00000119638	NEK9	OMIM:614262	?Arthrogryposis, Perthes disease, and upward gaze palsy	6	chrom	720	211	275	9	rec	0.292115	digestive system
ENSG00000119638	NEK9	OMIM:614262	?Arthrogryposis, Perthes disease, and upward gaze palsy	6	chrom	720	211	275	9	rec	0.292115	musculoskeletal system
ENSG00000134574	DDB2	OMIM:278740	Xeroderma pigmentosum, group E, DDB-negative subtype	5	chrom	720	211	275	5	rec	0.543829	nervous system
ENSG00000134574	DDB2	OMIM:278740	Xeroderma pigmentosum, group E, DDB-negative subtype	5	chrom	720	211	275	5	rec	0.543829	integument
ENSG00000134574	DDB2	OMIM:278740	Xeroderma pigmentosum, group E, DDB-negative subtype	5	chrom	720	211	275	5	rec	0.543829	cardiovascular system
ENSG00000134574	DDB2	OMIM:278740	Xeroderma pigmentosum, group E, DDB-negative subtype	5	chrom	720	211	275	5	rec	0.543829	metabolism/homeostasis
ENSG00000134574	DDB2	OMIM:278740	Xeroderma pigmentosum, group E, DDB-negative subtype	5	chrom	720	211	275	5	rec	0.543829	immune system
ENSG00000225830	ERCC6	OMIM:600630	UV-sensitive syndrome 1	3	chrom	720	211	275	10	dom,rec	0.499588	integument
ENSG00000225830	ERCC6	OMIM:600630	UV-sensitive syndrome 1	3	chrom	720	211	275	10	dom,rec	0.499588	cardiovascular system
ENSG00000225830	ERCC6	OMIM:600630	UV-sensitive syndrome 1	3	chrom	720	211	275	10	dom,rec	0.499588	metabolism/homeostasis
ENSG00000123737	EXOSC9	OMIM:618065	Pontocerebellar hypoplasia, type 1D	5	chrom	720	211	275	5	rec	0.521823	nervous system
ENSG00000123737	EXOSC9	OMIM:618065	Pontocerebellar hypoplasia, type 1D	5	chrom	720	211	275	5	rec	0.521823	respiratory system
ENSG00000123737	EXOSC9	OMIM:618065	Pontocerebellar hypoplasia, type 1D	5	chrom	720	211	275	5	rec	0.521823	immune system
ENSG00000123737	EXOSC9	OMIM:618065	Pontocerebellar hypoplasia, type 1D	5	chrom	720	211	275	5	rec	0.521823	digestive system
ENSG00000123737	EXOSC9	OMIM:618065	Pontocerebellar hypoplasia, type 1D	5	chrom	720	211	275	5	rec	0.521823	musculoskeletal system
ENSG00000148204	CRB2	OMIM:616220	Focal segmental glomerulosclerosis 9	1	chrom	720	211	275	4	rec	0.896016	genitourinary system
ENSG00000108604	SMARCD2	OMIM:617475	Specific granule deficiency 2	7	chrom	720	211	275	7	rec	0.291052	nervous system
ENSG00000108604	SMARCD2	OMIM:617475	Specific granule deficiency 2	7	chrom	720	211	275	7	rec	0.291052	integument
ENSG00000108604	SMARCD2	OMIM:617475	Specific granule deficiency 2	7	chrom	720	211	275	7	rec	0.291052	blood and blood-forming tissues
ENSG00000108604	SMARCD2	OMIM:617475	Specific granule deficiency 2	7	chrom	720	211	275	7	rec	0.291052	respiratory system
ENSG00000108604	SMARCD2	OMIM:617475	Specific granule deficiency 2	7	chrom	720	211	275	7	rec	0.291052	immune system
ENSG00000108604	SMARCD2	OMIM:617475	Specific granule deficiency 2	7	chrom	720	211	275	7	rec	0.291052	digestive system
ENSG00000108604	SMARCD2	OMIM:617475	Specific granule deficiency 2	7	chrom	720	211	275	7	rec	0.291052	musculoskeletal system
ENSG00000159267	HLCS	OMIM:253270	Holocarboxylase synthetase deficiency	9	chrom	720	211	275	9	rec	0.384204	genitourinary system
ENSG00000159267	HLCS	OMIM:253270	Holocarboxylase synthetase deficiency	9	chrom	720	211	275	9	rec	0.384204	nervous system
ENSG00000159267	HLCS	OMIM:253270	Holocarboxylase synthetase deficiency	9	chrom	720	211	275	9	rec	0.384204	integument
ENSG00000159267	HLCS	OMIM:253270	Holocarboxylase synthetase deficiency	9	chrom	720	211	275	9	rec	0.384204	blood and blood-forming tissues
ENSG00000159267	HLCS	OMIM:253270	Holocarboxylase synthetase deficiency	9	chrom	720	211	275	9	rec	0.384204	metabolism/homeostasis
ENSG00000159267	HLCS	OMIM:253270	Holocarboxylase synthetase deficiency	9	chrom	720	211	275	9	rec	0.384204	respiratory system
ENSG00000159267	HLCS	OMIM:253270	Holocarboxylase synthetase deficiency	9	chrom	720	211	275	9	rec	0.384204	immune system
ENSG00000159267	HLCS	OMIM:253270	Holocarboxylase synthetase deficiency	9	chrom	720	211	275	9	rec	0.384204	digestive system
ENSG00000159267	HLCS	OMIM:253270	Holocarboxylase synthetase deficiency	9	chrom	720	211	275	9	rec	0.384204	musculoskeletal system
ENSG00000225830	ERCC6	OMIM:278800	?De Sanctis-Cacchione syndrome	7	chrom	720	211	275	10	dom,rec	0.499588	genitourinary system
ENSG00000225830	ERCC6	OMIM:278800	?De Sanctis-Cacchione syndrome	7	chrom	720	211	275	10	dom,rec	0.499588	nervous system
ENSG00000225830	ERCC6	OMIM:278800	?De Sanctis-Cacchione syndrome	7	chrom	720	211	275	10	dom,rec	0.499588	integument
ENSG00000225830	ERCC6	OMIM:278800	?De Sanctis-Cacchione syndrome	7	chrom	720	211	275	10	dom,rec	0.499588	cardiovascular system
ENSG00000225830	ERCC6	OMIM:278800	?De Sanctis-Cacchione syndrome	7	chrom	720	211	275	10	dom,rec	0.499588	metabolism/homeostasis
ENSG00000225830	ERCC6	OMIM:278800	?De Sanctis-Cacchione syndrome	7	chrom	720	211	275	10	dom,rec	0.499588	immune system
ENSG00000225830	ERCC6	OMIM:278800	?De Sanctis-Cacchione syndrome	7	chrom	720	211	275	10	dom,rec	0.499588	musculoskeletal system
ENSG00000119638	NEK9	OMIM:617022	Lethal congenital contracture syndrome 10	8	chrom	720	211	275	9	rec	0.292115	nervous system
ENSG00000119638	NEK9	OMIM:617022	Lethal congenital contracture syndrome 10	8	chrom	720	211	275	9	rec	0.292115	endocrine system
ENSG00000119638	NEK9	OMIM:617022	Lethal congenital contracture syndrome 10	8	chrom	720	211	275	9	rec	0.292115	cardiovascular system
ENSG00000119638	NEK9	OMIM:617022	Lethal congenital contracture syndrome 10	8	chrom	720	211	275	9	rec	0.292115	metabolism/homeostasis
ENSG00000119638	NEK9	OMIM:617022	Lethal congenital contracture syndrome 10	8	chrom	720	211	275	9	rec	0.292115	respiratory system
ENSG00000119638	NEK9	OMIM:617022	Lethal congenital contracture syndrome 10	8	chrom	720	211	275	9	rec	0.292115	immune system
ENSG00000119638	NEK9	OMIM:617022	Lethal congenital contracture syndrome 10	8	chrom	720	211	275	9	rec	0.292115	digestive system
ENSG00000119638	NEK9	OMIM:617022	Lethal congenital contracture syndrome 10	8	chrom	720	211	275	9	rec	0.292115	musculoskeletal system
ENSG00000225830	ERCC6	OMIM:214150	Cerebrooculofacioskeletal syndrome 1	7	chrom	720	211	275	10	dom,rec	0.499588	genitourinary system
ENSG00000225830	ERCC6	OMIM:214150	Cerebrooculofacioskeletal syndrome 1	7	chrom	720	211	275	10	dom,rec	0.499588	nervous system
ENSG00000225830	ERCC6	OMIM:214150	Cerebrooculofacioskeletal syndrome 1	7	chrom	720	211	275	10	dom,rec	0.499588	integument
ENSG00000225830	ERCC6	OMIM:214150	Cerebrooculofacioskeletal syndrome 1	7	chrom	720	211	275	10	dom,rec	0.499588	metabolism/homeostasis
ENSG00000225830	ERCC6	OMIM:214150	Cerebrooculofacioskeletal syndrome 1	7	chrom	720	211	275	10	dom,rec	0.499588	respiratory system
ENSG00000225830	ERCC6	OMIM:214150	Cerebrooculofacioskeletal syndrome 1	7	chrom	720	211	275	10	dom,rec	0.499588	immune system
ENSG00000225830	ERCC6	OMIM:214150	Cerebrooculofacioskeletal syndrome 1	7	chrom	720	211	275	10	dom,rec	0.499588	musculoskeletal system
ENSG00000213341	CHUK	OMIM:613630	?Cocoon syndrome	7	chrom	720	211	275	7	rec	0.434149	genitourinary system
ENSG00000213341	CHUK	OMIM:613630	?Cocoon syndrome	7	chrom	720	211	275	7	rec	0.434149	integument
ENSG00000213341	CHUK	OMIM:613630	?Cocoon syndrome	7	chrom	720	211	275	7	rec	0.434149	cardiovascular system
ENSG00000213341	CHUK	OMIM:613630	?Cocoon syndrome	7	chrom	720	211	275	7	rec	0.434149	metabolism/homeostasis
ENSG00000213341	CHUK	OMIM:613630	?Cocoon syndrome	7	chrom	720	211	275	7	rec	0.434149	respiratory system
ENSG00000213341	CHUK	OMIM:613630	?Cocoon syndrome	7	chrom	720	211	275	7	rec	0.434149	digestive system
ENSG00000213341	CHUK	OMIM:613630	?Cocoon syndrome	7	chrom	720	211	275	7	rec	0.434149	musculoskeletal system
ENSG00000152784	PRDM8	OMIM:616640	?Epilepsy, progressive myoclonic, 10	3	chrom	720	211	275	3	rec	0.717467	genitourinary system
ENSG00000152784	PRDM8	OMIM:616640	?Epilepsy, progressive myoclonic, 10	3	chrom	720	211	275	3	rec	0.717467	nervous system
ENSG00000152784	PRDM8	OMIM:616640	?Epilepsy, progressive myoclonic, 10	3	chrom	720	211	275	3	rec	0.717467	musculoskeletal system
ENSG00000173894	CBX2	OMIM:613080	?46XY sex reversal 5	3	chrom	720	211	275	3	rec	0.706226	genitourinary system
ENSG00000173894	CBX2	OMIM:613080	?46XY sex reversal 5	3	chrom	720	211	275	3	rec	0.706226	nervous system
ENSG00000173894	CBX2	OMIM:613080	?46XY sex reversal 5	3	chrom	720	211	275	3	rec	0.706226	endocrine system
ENSG00000130713	EXOSC2	OMIM:617763	Short stature, hearing loss, retinitis pigmentosa, and distinctive facies	5	chrom	720	211	275	5	rec	0.265509	nervous system
ENSG00000130713	EXOSC2	OMIM:617763	Short stature, hearing loss, retinitis pigmentosa, and distinctive facies	5	chrom	720	211	275	5	rec	0.265509	endocrine system
ENSG00000130713	EXOSC2	OMIM:617763	Short stature, hearing loss, retinitis pigmentosa, and distinctive facies	5	chrom	720	211	275	5	rec	0.265509	integument
ENSG00000130713	EXOSC2	OMIM:617763	Short stature, hearing loss, retinitis pigmentosa, and distinctive facies	5	chrom	720	211	275	5	rec	0.265509	cardiovascular system
ENSG00000130713	EXOSC2	OMIM:617763	Short stature, hearing loss, retinitis pigmentosa, and distinctive facies	5	chrom	720	211	275	5	rec	0.265509	musculoskeletal system
ENSG00000168453	HR	OMIM:203655	Alopecia universalis	1	chrom	720	211	275	1	rec	0.741804	integument
ENSG00000112238	PRDM13	OMIM:619761	Cerebellar dysfunction, impaired intellectual development, and hypogonadotropic hypogonadism	4	chrom	720	211	275	8	rec	0.98995	genitourinary system
ENSG00000112238	PRDM13	OMIM:619761	Cerebellar dysfunction, impaired intellectual development, and hypogonadotropic hypogonadism	4	chrom	720	211	275	8	rec	0.98995	nervous system
ENSG00000112238	PRDM13	OMIM:619761	Cerebellar dysfunction, impaired intellectual development, and hypogonadotropic hypogonadism	4	chrom	720	211	275	8	rec	0.98995	endocrine system
ENSG00000112238	PRDM13	OMIM:619761	Cerebellar dysfunction, impaired intellectual development, and hypogonadotropic hypogonadism	4	chrom	720	211	275	8	rec	0.98995	musculoskeletal system
ENSG00000164951	PDP1	OMIM:608782	Pyruvate dehydrogenase phosphatase deficiency	4	chrom	720	211	275	4	rec	0.430892	nervous system
ENSG00000164951	PDP1	OMIM:608782	Pyruvate dehydrogenase phosphatase deficiency	4	chrom	720	211	275	4	rec	0.430892	metabolism/homeostasis
ENSG00000164951	PDP1	OMIM:608782	Pyruvate dehydrogenase phosphatase deficiency	4	chrom	720	211	275	4	rec	0.430892	digestive system
ENSG00000164951	PDP1	OMIM:608782	Pyruvate dehydrogenase phosphatase deficiency	4	chrom	720	211	275	4	rec	0.430892	musculoskeletal system
ENSG00000163932	PRKCD	OMIM:615559	Autoimmune lymphoproliferative syndrome, type III	9	chrom	720	211	275	9	rec	0.606575	genitourinary system
ENSG00000163932	PRKCD	OMIM:615559	Autoimmune lymphoproliferative syndrome, type III	9	chrom	720	211	275	9	rec	0.606575	integument
ENSG00000163932	PRKCD	OMIM:615559	Autoimmune lymphoproliferative syndrome, type III	9	chrom	720	211	275	9	rec	0.606575	cardiovascular system
ENSG00000163932	PRKCD	OMIM:615559	Autoimmune lymphoproliferative syndrome, type III	9	chrom	720	211	275	9	rec	0.606575	blood and blood-forming tissues
ENSG00000163932	PRKCD	OMIM:615559	Autoimmune lymphoproliferative syndrome, type III	9	chrom	720	211	275	9	rec	0.606575	metabolism/homeostasis
ENSG00000163932	PRKCD	OMIM:615559	Autoimmune lymphoproliferative syndrome, type III	9	chrom	720	211	275	9	rec	0.606575	respiratory system
ENSG00000163932	PRKCD	OMIM:615559	Autoimmune lymphoproliferative syndrome, type III	9	chrom	720	211	275	9	rec	0.606575	immune system
ENSG00000163932	PRKCD	OMIM:615559	Autoimmune lymphoproliferative syndrome, type III	9	chrom	720	211	275	9	rec	0.606575	digestive system
ENSG00000163932	PRKCD	OMIM:615559	Autoimmune lymphoproliferative syndrome, type III	9	chrom	720	211	275	9	rec	0.606575	musculoskeletal system
ENSG00000012048	BRCA1	OMIM:617883	Fanconi anemia, complementation group S	6	chrom	720	211	275	6	dom,rec	0.517691	genitourinary system
ENSG00000012048	BRCA1	OMIM:617883	Fanconi anemia, complementation group S	6	chrom	720	211	275	6	dom,rec	0.517691	nervous system
ENSG00000012048	BRCA1	OMIM:617883	Fanconi anemia, complementation group S	6	chrom	720	211	275	6	dom,rec	0.517691	integument
ENSG00000012048	BRCA1	OMIM:617883	Fanconi anemia, complementation group S	6	chrom	720	211	275	6	dom,rec	0.517691	blood and blood-forming tissues
ENSG00000012048	BRCA1	OMIM:617883	Fanconi anemia, complementation group S	6	chrom	720	211	275	6	dom,rec	0.517691	metabolism/homeostasis
ENSG00000012048	BRCA1	OMIM:617883	Fanconi anemia, complementation group S	6	chrom	720	211	275	6	dom,rec	0.517691	musculoskeletal system
ENSG00000213341	CHUK	OMIM:619339	?Popliteal pterygium syndrome, Bartsocas-Papas type 2	2	chrom	720	211	275	7	rec	0.434149	integument
ENSG00000213341	CHUK	OMIM:619339	?Popliteal pterygium syndrome, Bartsocas-Papas type 2	2	chrom	720	211	275	7	rec	0.434149	musculoskeletal system
ENSG00000012963	UBR7	OMIM:619189	Li-Campeau syndrome	7	chrom	720	211	275	7	rec	0.403462	genitourinary system
ENSG00000012963	UBR7	OMIM:619189	Li-Campeau syndrome	7	chrom	720	211	275	7	rec	0.403462	nervous system
ENSG00000012963	UBR7	OMIM:619189	Li-Campeau syndrome	7	chrom	720	211	275	7	rec	0.403462	endocrine system
ENSG00000012963	UBR7	OMIM:619189	Li-Campeau syndrome	7	chrom	720	211	275	7	rec	0.403462	integument
ENSG00000012963	UBR7	OMIM:619189	Li-Campeau syndrome	7	chrom	720	211	275	7	rec	0.403462	cardiovascular system
ENSG00000012963	UBR7	OMIM:619189	Li-Campeau syndrome	7	chrom	720	211	275	7	rec	0.403462	digestive system
ENSG00000012963	UBR7	OMIM:619189	Li-Campeau syndrome	7	chrom	720	211	275	7	rec	0.403462	musculoskeletal system
ENSG00000117139	KDM5B	OMIM:618109	Intellectual developmental disorder, autosomal recessive 65	5	chrom	720	211	275	5	rec	0.392258	genitourinary system
ENSG00000117139	KDM5B	OMIM:618109	Intellectual developmental disorder, autosomal recessive 65	5	chrom	720	211	275	5	rec	0.392258	nervous system
ENSG00000117139	KDM5B	OMIM:618109	Intellectual developmental disorder, autosomal recessive 65	5	chrom	720	211	275	5	rec	0.392258	cardiovascular system
ENSG00000117139	KDM5B	OMIM:618109	Intellectual developmental disorder, autosomal recessive 65	5	chrom	720	211	275	5	rec	0.392258	digestive system
ENSG00000117139	KDM5B	OMIM:618109	Intellectual developmental disorder, autosomal recessive 65	5	chrom	720	211	275	5	rec	0.392258	musculoskeletal system
ENSG00000138375	SMARCAL1	OMIM:242900	Schimke immunoosseous dysplasia	11	chrom	720	211	275	11	rec	0.411318	genitourinary system
ENSG00000138375	SMARCAL1	OMIM:242900	Schimke immunoosseous dysplasia	11	chrom	720	211	275	11	rec	0.411318	nervous system
ENSG00000138375	SMARCAL1	OMIM:242900	Schimke immunoosseous dysplasia	11	chrom	720	211	275	11	rec	0.411318	endocrine system
ENSG00000138375	SMARCAL1	OMIM:242900	Schimke immunoosseous dysplasia	11	chrom	720	211	275	11	rec	0.411318	integument
ENSG00000138375	SMARCAL1	OMIM:242900	Schimke immunoosseous dysplasia	11	chrom	720	211	275	11	rec	0.411318	cardiovascular system
ENSG00000138375	SMARCAL1	OMIM:242900	Schimke immunoosseous dysplasia	11	chrom	720	211	275	11	rec	0.411318	blood and blood-forming tissues
ENSG00000138375	SMARCAL1	OMIM:242900	Schimke immunoosseous dysplasia	11	chrom	720	211	275	11	rec	0.411318	metabolism/homeostasis
ENSG00000138375	SMARCAL1	OMIM:242900	Schimke immunoosseous dysplasia	11	chrom	720	211	275	11	rec	0.411318	respiratory system
ENSG00000138375	SMARCAL1	OMIM:242900	Schimke immunoosseous dysplasia	11	chrom	720	211	275	11	rec	0.411318	immune system
ENSG00000138375	SMARCAL1	OMIM:242900	Schimke immunoosseous dysplasia	11	chrom	720	211	275	11	rec	0.411318	digestive system
ENSG00000138375	SMARCAL1	OMIM:242900	Schimke immunoosseous dysplasia	11	chrom	720	211	275	11	rec	0.411318	musculoskeletal system
ENSG00000134759	ELP2	OMIM:617270	Intellectual developmental disorder, autosomal recessive 58	2	chrom	720	211	275	2	rec	0.296611	nervous system
ENSG00000134759	ELP2	OMIM:617270	Intellectual developmental disorder, autosomal recessive 58	2	chrom	720	211	275	2	rec	0.296611	musculoskeletal system
ENSG00000088305	DNMT3B	OMIM:242860	Immunodeficiency-centromeric instability-facial anomalies syndrome 1	7	chrom	720	211	275	7	rec	0.800788	nervous system
ENSG00000088305	DNMT3B	OMIM:242860	Immunodeficiency-centromeric instability-facial anomalies syndrome 1	7	chrom	720	211	275	7	rec	0.800788	blood and blood-forming tissues
ENSG00000088305	DNMT3B	OMIM:242860	Immunodeficiency-centromeric instability-facial anomalies syndrome 1	7	chrom	720	211	275	7	rec	0.800788	metabolism/homeostasis
ENSG00000088305	DNMT3B	OMIM:242860	Immunodeficiency-centromeric instability-facial anomalies syndrome 1	7	chrom	720	211	275	7	rec	0.800788	respiratory system
ENSG00000088305	DNMT3B	OMIM:242860	Immunodeficiency-centromeric instability-facial anomalies syndrome 1	7	chrom	720	211	275	7	rec	0.800788	immune system
ENSG00000088305	DNMT3B	OMIM:242860	Immunodeficiency-centromeric instability-facial anomalies syndrome 1	7	chrom	720	211	275	7	rec	0.800788	digestive system
ENSG00000088305	DNMT3B	OMIM:242860	Immunodeficiency-centromeric instability-facial anomalies syndrome 1	7	chrom	720	211	275	7	rec	0.800788	musculoskeletal system
ENSG00000171311	EXOSC1	OMIM:619304	?Pontocerebellar hypoplasia, type 1F	2	chrom	720	211	275	2	rec	0.352099	nervous system
ENSG00000171311	EXOSC1	OMIM:619304	?Pontocerebellar hypoplasia, type 1F	2	chrom	720	211	275	2	rec	0.352099	musculoskeletal system
ENSG00000122966	CIT	OMIM:617090	Microcephaly 17, primary, autosomal recessive	4	chrom	720	211	275	4	rec	0.601875	genitourinary system
ENSG00000122966	CIT	OMIM:617090	Microcephaly 17, primary, autosomal recessive	4	chrom	720	211	275	4	rec	0.601875	nervous system
ENSG00000122966	CIT	OMIM:617090	Microcephaly 17, primary, autosomal recessive	4	chrom	720	211	275	4	rec	0.601875	integument
ENSG00000122966	CIT	OMIM:617090	Microcephaly 17, primary, autosomal recessive	4	chrom	720	211	275	4	rec	0.601875	musculoskeletal system
ENSG00000160949	TONSL	OMIM:271510	Spondyloepimetaphyseal dysplasia, sponastrime type	7	chrom	720	211	275	7	rec	0.699286	nervous system
ENSG00000160949	TONSL	OMIM:271510	Spondyloepimetaphyseal dysplasia, sponastrime type	7	chrom	720	211	275	7	rec	0.699286	endocrine system
ENSG00000160949	TONSL	OMIM:271510	Spondyloepimetaphyseal dysplasia, sponastrime type	7	chrom	720	211	275	7	rec	0.699286	blood and blood-forming tissues
ENSG00000160949	TONSL	OMIM:271510	Spondyloepimetaphyseal dysplasia, sponastrime type	7	chrom	720	211	275	7	rec	0.699286	metabolism/homeostasis
ENSG00000160949	TONSL	OMIM:271510	Spondyloepimetaphyseal dysplasia, sponastrime type	7	chrom	720	211	275	7	rec	0.699286	respiratory system
ENSG00000160949	TONSL	OMIM:271510	Spondyloepimetaphyseal dysplasia, sponastrime type	7	chrom	720	211	275	7	rec	0.699286	immune system
ENSG00000160949	TONSL	OMIM:271510	Spondyloepimetaphyseal dysplasia, sponastrime type	7	chrom	720	211	275	7	rec	0.699286	musculoskeletal system
ENSG00000225830	ERCC6	OMIM:133540	Cockayne syndrome, type B	8	chrom	720	211	275	10	dom,rec	0.499588	genitourinary system
ENSG00000225830	ERCC6	OMIM:133540	Cockayne syndrome, type B	8	chrom	720	211	275	10	dom,rec	0.499588	nervous system
ENSG00000225830	ERCC6	OMIM:133540	Cockayne syndrome, type B	8	chrom	720	211	275	10	dom,rec	0.499588	integument
ENSG00000225830	ERCC6	OMIM:133540	Cockayne syndrome, type B	8	chrom	720	211	275	10	dom,rec	0.499588	cardiovascular system
ENSG00000225830	ERCC6	OMIM:133540	Cockayne syndrome, type B	8	chrom	720	211	275	10	dom,rec	0.499588	metabolism/homeostasis
ENSG00000225830	ERCC6	OMIM:133540	Cockayne syndrome, type B	8	chrom	720	211	275	10	dom,rec	0.499588	immune system
ENSG00000225830	ERCC6	OMIM:133540	Cockayne syndrome, type B	8	chrom	720	211	275	10	dom,rec	0.499588	digestive system
ENSG00000225830	ERCC6	OMIM:133540	Cockayne syndrome, type B	8	chrom	720	211	275	10	dom,rec	0.499588	musculoskeletal system
ENSG00000164885	CDK5	OMIM:616342	?Lissencephaly 7 with cerebellar hypoplasia	4	chrom	720	211	275	4	rec	0.524309	nervous system
ENSG00000164885	CDK5	OMIM:616342	?Lissencephaly 7 with cerebellar hypoplasia	4	chrom	720	211	275	4	rec	0.524309	integument
ENSG00000164885	CDK5	OMIM:616342	?Lissencephaly 7 with cerebellar hypoplasia	4	chrom	720	211	275	4	rec	0.524309	metabolism/homeostasis
ENSG00000164885	CDK5	OMIM:616342	?Lissencephaly 7 with cerebellar hypoplasia	4	chrom	720	211	275	4	rec	0.524309	musculoskeletal system
ENSG00000157259	GATAD1	OMIM:614672	?Cardiomyopathy, dilated, 2B	1	chrom	720	211	275	1	rec	0.305898	cardiovascular system
ENSG00000169679	BUB1	OMIM:620183	Microcephaly 30, primary, autosomal recessive	7	chrom	720	211	275	7	dom,rec	0.680672	nervous system
ENSG00000169679	BUB1	OMIM:620183	Microcephaly 30, primary, autosomal recessive	7	chrom	720	211	275	7	dom,rec	0.680672	integument
ENSG00000169679	BUB1	OMIM:620183	Microcephaly 30, primary, autosomal recessive	7	chrom	720	211	275	7	dom,rec	0.680672	cardiovascular system
ENSG00000169679	BUB1	OMIM:620183	Microcephaly 30, primary, autosomal recessive	7	chrom	720	211	275	7	dom,rec	0.680672	metabolism/homeostasis
ENSG00000169679	BUB1	OMIM:620183	Microcephaly 30, primary, autosomal recessive	7	chrom	720	211	275	7	dom,rec	0.680672	respiratory system
ENSG00000169679	BUB1	OMIM:620183	Microcephaly 30, primary, autosomal recessive	7	chrom	720	211	275	7	dom,rec	0.680672	digestive system
ENSG00000169679	BUB1	OMIM:620183	Microcephaly 30, primary, autosomal recessive	7	chrom	720	211	275	7	dom,rec	0.680672	musculoskeletal system
ENSG00000148204	CRB2	OMIM:219730	Ventriculomegaly with cystic kidney disease	4	chrom	720	211	275	4	rec	0.896016	genitourinary system
ENSG00000148204	CRB2	OMIM:219730	Ventriculomegaly with cystic kidney disease	4	chrom	720	211	275	4	rec	0.896016	nervous system
ENSG00000148204	CRB2	OMIM:219730	Ventriculomegaly with cystic kidney disease	4	chrom	720	211	275	4	rec	0.896016	cardiovascular system
ENSG00000148204	CRB2	OMIM:219730	Ventriculomegaly with cystic kidney disease	4	chrom	720	211	275	4	rec	0.896016	musculoskeletal system
ENSG00000137413	TAF8	OMIM:619972	Neurodevelopmental disorder with severe motor impairment, absent language, cerebral hypomyelination, and brain atrophy	2	chrom	720	211	275	2	rec	0.567904	nervous system
ENSG00000137413	TAF8	OMIM:619972	Neurodevelopmental disorder with severe motor impairment, absent language, cerebral hypomyelination, and brain atrophy	2	chrom	720	211	275	2	rec	0.567904	musculoskeletal system
ENSG00000106290	TAF6	OMIM:617126	Alazami-Yuan syndrome	4	chrom	720	211	275	4	rec	0.388938	genitourinary system
ENSG00000106290	TAF6	OMIM:617126	Alazami-Yuan syndrome	4	chrom	720	211	275	4	rec	0.388938	nervous system
ENSG00000106290	TAF6	OMIM:617126	Alazami-Yuan syndrome	4	chrom	720	211	275	4	rec	0.388938	integument
ENSG00000106290	TAF6	OMIM:617126	Alazami-Yuan syndrome	4	chrom	720	211	275	4	rec	0.388938	musculoskeletal system
ENSG00000149311	ATM	OMIM:208900	Ataxia-telangiectasia	11	chrom	720	211	275	11	dom,rec	0.387899	genitourinary system
ENSG00000149311	ATM	OMIM:208900	Ataxia-telangiectasia	11	chrom	720	211	275	11	dom,rec	0.387899	nervous system
ENSG00000149311	ATM	OMIM:208900	Ataxia-telangiectasia	11	chrom	720	211	275	11	dom,rec	0.387899	endocrine system
ENSG00000149311	ATM	OMIM:208900	Ataxia-telangiectasia	11	chrom	720	211	275	11	dom,rec	0.387899	integument
ENSG00000149311	ATM	OMIM:208900	Ataxia-telangiectasia	11	chrom	720	211	275	11	dom,rec	0.387899	cardiovascular system
ENSG00000149311	ATM	OMIM:208900	Ataxia-telangiectasia	11	chrom	720	211	275	11	dom,rec	0.387899	blood and blood-forming tissues
ENSG00000149311	ATM	OMIM:208900	Ataxia-telangiectasia	11	chrom	720	211	275	11	dom,rec	0.387899	metabolism/homeostasis
ENSG00000149311	ATM	OMIM:208900	Ataxia-telangiectasia	11	chrom	720	211	275	11	dom,rec	0.387899	respiratory system
ENSG00000149311	ATM	OMIM:208900	Ataxia-telangiectasia	11	chrom	720	211	275	11	dom,rec	0.387899	immune system
ENSG00000149311	ATM	OMIM:208900	Ataxia-telangiectasia	11	chrom	720	211	275	11	dom,rec	0.387899	digestive system
ENSG00000149311	ATM	OMIM:208900	Ataxia-telangiectasia	11	chrom	720	211	275	11	dom,rec	0.387899	musculoskeletal system
ENSG00000142619	PADI3	OMIM:191480	Uncombable hair syndrome	1	chrom	720	211	275	1	rec	0.956885	integument
ENSG00000077348	EXOSC5	OMIM:619576	Cerebellar ataxia, brain abnormalities, and cardiac conduction defects	4	chrom	720	211	275	4	rec	0.435167	nervous system
ENSG00000077348	EXOSC5	OMIM:619576	Cerebellar ataxia, brain abnormalities, and cardiac conduction defects	4	chrom	720	211	275	4	rec	0.435167	cardiovascular system
ENSG00000077348	EXOSC5	OMIM:619576	Cerebellar ataxia, brain abnormalities, and cardiac conduction defects	4	chrom	720	211	275	4	rec	0.435167	digestive system
ENSG00000077348	EXOSC5	OMIM:619576	Cerebellar ataxia, brain abnormalities, and cardiac conduction defects	4	chrom	720	211	275	4	rec	0.435167	musculoskeletal system
ENSG00000132646	PCNA	OMIM:615919	?Ataxia-telangiectasia-like disorder 2	5	chrom	720	211	275	5	rec	0.372105	nervous system
ENSG00000132646	PCNA	OMIM:615919	?Ataxia-telangiectasia-like disorder 2	5	chrom	720	211	275	5	rec	0.372105	integument
ENSG00000132646	PCNA	OMIM:615919	?Ataxia-telangiectasia-like disorder 2	5	chrom	720	211	275	5	rec	0.372105	cardiovascular system
ENSG00000132646	PCNA	OMIM:615919	?Ataxia-telangiectasia-like disorder 2	5	chrom	720	211	275	5	rec	0.372105	digestive system
ENSG00000132646	PCNA	OMIM:615919	?Ataxia-telangiectasia-like disorder 2	5	chrom	720	211	275	5	rec	0.372105	musculoskeletal system
ENSG00000120699	EXOSC8	OMIM:616081	Pontocerebellar hypoplasia, type 1C	4	chrom	720	211	275	4	rec	0.576165	nervous system
ENSG00000120699	EXOSC8	OMIM:616081	Pontocerebellar hypoplasia, type 1C	4	chrom	720	211	275	4	rec	0.576165	respiratory system
ENSG00000120699	EXOSC8	OMIM:616081	Pontocerebellar hypoplasia, type 1C	4	chrom	720	211	275	4	rec	0.576165	digestive system
ENSG00000120699	EXOSC8	OMIM:616081	Pontocerebellar hypoplasia, type 1C	4	chrom	720	211	275	4	rec	0.576165	musculoskeletal system
ENSG00000168769	TET2	OMIM:619126	Immunodeficiency 75	7	chrom	720	211	275	7	rec	0.430195	nervous system
ENSG00000168769	TET2	OMIM:619126	Immunodeficiency 75	7	chrom	720	211	275	7	rec	0.430195	cardiovascular system
ENSG00000168769	TET2	OMIM:619126	Immunodeficiency 75	7	chrom	720	211	275	7	rec	0.430195	blood and blood-forming tissues
ENSG00000168769	TET2	OMIM:619126	Immunodeficiency 75	7	chrom	720	211	275	7	rec	0.430195	metabolism/homeostasis
ENSG00000168769	TET2	OMIM:619126	Immunodeficiency 75	7	chrom	720	211	275	7	rec	0.430195	respiratory system
ENSG00000168769	TET2	OMIM:619126	Immunodeficiency 75	7	chrom	720	211	275	7	rec	0.430195	immune system
ENSG00000168769	TET2	OMIM:619126	Immunodeficiency 75	7	chrom	720	211	275	7	rec	0.430195	digestive system
ENSG00000168453	HR	OMIM:209500	Atrichia with papular lesions	1	chrom	720	211	275	1	rec	0.741804	integument
ENSG00000253729	PRKDC	OMIM:615966	Immunodeficiency 26, with or without neurologic abnormalities	6	chrom	720	211	275	6	rec	0.291565	genitourinary system
ENSG00000253729	PRKDC	OMIM:615966	Immunodeficiency 26, with or without neurologic abnormalities	6	chrom	720	211	275	6	rec	0.291565	nervous system
ENSG00000253729	PRKDC	OMIM:615966	Immunodeficiency 26, with or without neurologic abnormalities	6	chrom	720	211	275	6	rec	0.291565	blood and blood-forming tissues
ENSG00000253729	PRKDC	OMIM:615966	Immunodeficiency 26, with or without neurologic abnormalities	6	chrom	720	211	275	6	rec	0.291565	respiratory system
ENSG00000253729	PRKDC	OMIM:615966	Immunodeficiency 26, with or without neurologic abnormalities	6	chrom	720	211	275	6	rec	0.291565	immune system
ENSG00000253729	PRKDC	OMIM:615966	Immunodeficiency 26, with or without neurologic abnormalities	6	chrom	720	211	275	6	rec	0.291565	musculoskeletal system
ENSG00000112238	PRDM13	OMIM:619909	Pontocerebellar hypoplasia, type 17	6	chrom	720	211	275	8	rec	0.98995	nervous system
ENSG00000112238	PRDM13	OMIM:619909	Pontocerebellar hypoplasia, type 17	6	chrom	720	211	275	8	rec	0.98995	integument
ENSG00000112238	PRDM13	OMIM:619909	Pontocerebellar hypoplasia, type 17	6	chrom	720	211	275	8	rec	0.98995	cardiovascular system
ENSG00000112238	PRDM13	OMIM:619909	Pontocerebellar hypoplasia, type 17	6	chrom	720	211	275	8	rec	0.98995	respiratory system
ENSG00000112238	PRDM13	OMIM:619909	Pontocerebellar hypoplasia, type 17	6	chrom	720	211	275	8	rec	0.98995	digestive system
ENSG00000112238	PRDM13	OMIM:619909	Pontocerebellar hypoplasia, type 17	6	chrom	720	211	275	8	rec	0.98995	musculoskeletal system
ENSG00000138738	PRDM5	OMIM:614170	Brittle cornea syndrome 2	6	chrom	720	211	275	6	rec	0.544165	nervous system
ENSG00000138738	PRDM5	OMIM:614170	Brittle cornea syndrome 2	6	chrom	720	211	275	6	rec	0.544165	integument
ENSG00000138738	PRDM5	OMIM:614170	Brittle cornea syndrome 2	6	chrom	720	211	275	6	rec	0.544165	cardiovascular system
ENSG00000138738	PRDM5	OMIM:614170	Brittle cornea syndrome 2	6	chrom	720	211	275	6	rec	0.544165	blood and blood-forming tissues
ENSG00000138738	PRDM5	OMIM:614170	Brittle cornea syndrome 2	6	chrom	720	211	275	6	rec	0.544165	digestive system
ENSG00000138738	PRDM5	OMIM:614170	Brittle cornea syndrome 2	6	chrom	720	211	275	6	rec	0.544165	musculoskeletal system
ENSG00000116062	MSH6	OMIM:619097	Mismatch repair cancer syndrome 3	4	chrom	720	211	275	5	dom,rec	0.607379	nervous system
ENSG00000116062	MSH6	OMIM:619097	Mismatch repair cancer syndrome 3	4	chrom	720	211	275	5	dom,rec	0.607379	integument
ENSG00000116062	MSH6	OMIM:619097	Mismatch repair cancer syndrome 3	4	chrom	720	211	275	5	dom,rec	0.607379	blood and blood-forming tissues
ENSG00000116062	MSH6	OMIM:619097	Mismatch repair cancer syndrome 3	4	chrom	720	211	275	5	dom,rec	0.607379	digestive system
ENSG00000094804	CDC6	OMIM:613805	?Meier-Gorlin syndrome 5	4	chrom	720	211	275	4	rec	0.642058	genitourinary system
ENSG00000094804	CDC6	OMIM:613805	?Meier-Gorlin syndrome 5	4	chrom	720	211	275	4	rec	0.642058	nervous system
ENSG00000094804	CDC6	OMIM:613805	?Meier-Gorlin syndrome 5	4	chrom	720	211	275	4	rec	0.642058	digestive system
ENSG00000094804	CDC6	OMIM:613805	?Meier-Gorlin syndrome 5	4	chrom	720	211	275	4	rec	0.642058	musculoskeletal system
ENSG00000163961	RNF168	OMIM:611943	RIDDLE syndrome	7	chrom	720	211	275	7	rec	0.477305	nervous system
ENSG00000163961	RNF168	OMIM:611943	RIDDLE syndrome	7	chrom	720	211	275	7	rec	0.477305	integument
ENSG00000163961	RNF168	OMIM:611943	RIDDLE syndrome	7	chrom	720	211	275	7	rec	0.477305	blood and blood-forming tissues
ENSG00000163961	RNF168	OMIM:611943	RIDDLE syndrome	7	chrom	720	211	275	7	rec	0.477305	metabolism/homeostasis
ENSG00000163961	RNF168	OMIM:611943	RIDDLE syndrome	7	chrom	720	211	275	7	rec	0.477305	respiratory system
ENSG00000163961	RNF168	OMIM:611943	RIDDLE syndrome	7	chrom	720	211	275	7	rec	0.477305	immune system
ENSG00000163961	RNF168	OMIM:611943	RIDDLE syndrome	7	chrom	720	211	275	7	rec	0.477305	musculoskeletal system
ENSG00000177189	RPS6KA3	OMIM:303600	Coffin-Lowry syndrome	6	chrom	720	211	275	6	dom	0.292698	genitourinary system
ENSG00000177189	RPS6KA3	OMIM:303600	Coffin-Lowry syndrome	6	chrom	720	211	275	6	dom	0.292698	nervous system
ENSG00000177189	RPS6KA3	OMIM:303600	Coffin-Lowry syndrome	6	chrom	720	211	275	6	dom	0.292698	integument
ENSG00000177189	RPS6KA3	OMIM:303600	Coffin-Lowry syndrome	6	chrom	720	211	275	6	dom	0.292698	cardiovascular system
ENSG00000177189	RPS6KA3	OMIM:303600	Coffin-Lowry syndrome	6	chrom	720	211	275	6	dom	0.292698	digestive system
ENSG00000177189	RPS6KA3	OMIM:303600	Coffin-Lowry syndrome	6	chrom	720	211	275	6	dom	0.292698	musculoskeletal system
ENSG00000169057	MECP2	OMIM:300055	Intellectual developmental disorder, X-linked syndromic 13	5	chrom	720	211	275	8	dom,rec	0.345128	genitourinary system
ENSG00000169057	MECP2	OMIM:300055	Intellectual developmental disorder, X-linked syndromic 13	5	chrom	720	211	275	8	dom,rec	0.345128	nervous system
ENSG00000169057	MECP2	OMIM:300055	Intellectual developmental disorder, X-linked syndromic 13	5	chrom	720	211	275	8	dom,rec	0.345128	endocrine system
ENSG00000169057	MECP2	OMIM:300055	Intellectual developmental disorder, X-linked syndromic 13	5	chrom	720	211	275	8	dom,rec	0.345128	respiratory system
ENSG00000169057	MECP2	OMIM:300055	Intellectual developmental disorder, X-linked syndromic 13	5	chrom	720	211	275	8	dom,rec	0.345128	musculoskeletal system
ENSG00000169057	MECP2	OMIM:300260	Intellectual developmental disorder, X-linked syndromic, Lubs type	6	chrom	720	211	275	8	dom,rec	0.345128	genitourinary system
ENSG00000169057	MECP2	OMIM:300260	Intellectual developmental disorder, X-linked syndromic, Lubs type	6	chrom	720	211	275	8	dom,rec	0.345128	nervous system
ENSG00000169057	MECP2	OMIM:300260	Intellectual developmental disorder, X-linked syndromic, Lubs type	6	chrom	720	211	275	8	dom,rec	0.345128	respiratory system
ENSG00000169057	MECP2	OMIM:300260	Intellectual developmental disorder, X-linked syndromic, Lubs type	6	chrom	720	211	275	8	dom,rec	0.345128	immune system
ENSG00000169057	MECP2	OMIM:300260	Intellectual developmental disorder, X-linked syndromic, Lubs type	6	chrom	720	211	275	8	dom,rec	0.345128	digestive system
ENSG00000169057	MECP2	OMIM:300260	Intellectual developmental disorder, X-linked syndromic, Lubs type	6	chrom	720	211	275	8	dom,rec	0.345128	musculoskeletal system
ENSG00000131263	RLIM	OMIM:300978	Tonne-Kalscheuer syndrome	7	chrom	720	211	275	7	rec	0.338744	genitourinary system
ENSG00000131263	RLIM	OMIM:300978	Tonne-Kalscheuer syndrome	7	chrom	720	211	275	7	rec	0.338744	nervous system
ENSG00000131263	RLIM	OMIM:300978	Tonne-Kalscheuer syndrome	7	chrom	720	211	275	7	rec	0.338744	integument
ENSG00000131263	RLIM	OMIM:300978	Tonne-Kalscheuer syndrome	7	chrom	720	211	275	7	rec	0.338744	cardiovascular system
ENSG00000131263	RLIM	OMIM:300978	Tonne-Kalscheuer syndrome	7	chrom	720	211	275	7	rec	0.338744	respiratory system
ENSG00000131263	RLIM	OMIM:300978	Tonne-Kalscheuer syndrome	7	chrom	720	211	275	7	rec	0.338744	digestive system
ENSG00000131263	RLIM	OMIM:300978	Tonne-Kalscheuer syndrome	7	chrom	720	211	275	7	rec	0.338744	musculoskeletal system
ENSG00000147099	HDAC8	OMIM:300882	Cornelia de Lange syndrome 5	7	chrom	720	211	275	7	dom	0.45241	genitourinary system
ENSG00000147099	HDAC8	OMIM:300882	Cornelia de Lange syndrome 5	7	chrom	720	211	275	7	dom	0.45241	nervous system
ENSG00000147099	HDAC8	OMIM:300882	Cornelia de Lange syndrome 5	7	chrom	720	211	275	7	dom	0.45241	endocrine system
ENSG00000147099	HDAC8	OMIM:300882	Cornelia de Lange syndrome 5	7	chrom	720	211	275	7	dom	0.45241	integument
ENSG00000147099	HDAC8	OMIM:300882	Cornelia de Lange syndrome 5	7	chrom	720	211	275	7	dom	0.45241	cardiovascular system
ENSG00000147099	HDAC8	OMIM:300882	Cornelia de Lange syndrome 5	7	chrom	720	211	275	7	dom	0.45241	digestive system
ENSG00000147099	HDAC8	OMIM:300882	Cornelia de Lange syndrome 5	7	chrom	720	211	275	7	dom	0.45241	musculoskeletal system
ENSG00000158290	CUL4B	OMIM:300354	Intellectual developmental disorder, X-linked syndromic, Cabezas type	5	chrom	720	211	275	5	rec	0.292239	genitourinary system
ENSG00000158290	CUL4B	OMIM:300354	Intellectual developmental disorder, X-linked syndromic, Cabezas type	5	chrom	720	211	275	5	rec	0.292239	nervous system
ENSG00000158290	CUL4B	OMIM:300354	Intellectual developmental disorder, X-linked syndromic, Cabezas type	5	chrom	720	211	275	5	rec	0.292239	endocrine system
ENSG00000158290	CUL4B	OMIM:300354	Intellectual developmental disorder, X-linked syndromic, Cabezas type	5	chrom	720	211	275	5	rec	0.292239	integument
ENSG00000158290	CUL4B	OMIM:300354	Intellectual developmental disorder, X-linked syndromic, Cabezas type	5	chrom	720	211	275	5	rec	0.292239	musculoskeletal system
ENSG00000001497	LAS1L	OMIM:309585	Wilson-Turner syndrome	4	chrom	720	211	275	4	rec	0.352907	genitourinary system
ENSG00000001497	LAS1L	OMIM:309585	Wilson-Turner syndrome	4	chrom	720	211	275	4	rec	0.352907	nervous system
ENSG00000001497	LAS1L	OMIM:309585	Wilson-Turner syndrome	4	chrom	720	211	275	4	rec	0.352907	integument
ENSG00000001497	LAS1L	OMIM:309585	Wilson-Turner syndrome	4	chrom	720	211	275	4	rec	0.352907	musculoskeletal system
ENSG00000086758	HUWE1	OMIM:309590	Intellectual developmental disorder, X-linked syndromic, Turner type	4	chrom	720	211	275	4		0.26854	genitourinary system
ENSG00000086758	HUWE1	OMIM:309590	Intellectual developmental disorder, X-linked syndromic, Turner type	4	chrom	720	211	275	4		0.26854	nervous system
ENSG00000086758	HUWE1	OMIM:309590	Intellectual developmental disorder, X-linked syndromic, Turner type	4	chrom	720	211	275	4		0.26854	integument
ENSG00000086758	HUWE1	OMIM:309590	Intellectual developmental disorder, X-linked syndromic, Turner type	4	chrom	720	211	275	4		0.26854	musculoskeletal system
ENSG00000085224	ATRX	OMIM:309580	Intellectual disability-hypotonic facies syndrome, X-linked	5	chrom	720	211	275	8	dom,rec	0.338669	genitourinary system
ENSG00000085224	ATRX	OMIM:309580	Intellectual disability-hypotonic facies syndrome, X-linked	5	chrom	720	211	275	8	dom,rec	0.338669	nervous system
ENSG00000085224	ATRX	OMIM:309580	Intellectual disability-hypotonic facies syndrome, X-linked	5	chrom	720	211	275	8	dom,rec	0.338669	endocrine system
ENSG00000085224	ATRX	OMIM:309580	Intellectual disability-hypotonic facies syndrome, X-linked	5	chrom	720	211	275	8	dom,rec	0.338669	digestive system
ENSG00000085224	ATRX	OMIM:309580	Intellectual disability-hypotonic facies syndrome, X-linked	5	chrom	720	211	275	8	dom,rec	0.338669	musculoskeletal system
ENSG00000147162	OGT	OMIM:300997	Intellectual developmental disorder, X-linked 106	5	chrom	720	211	275	5	rec	0.321456	genitourinary system
ENSG00000147162	OGT	OMIM:300997	Intellectual developmental disorder, X-linked 106	5	chrom	720	211	275	5	rec	0.321456	nervous system
ENSG00000147162	OGT	OMIM:300997	Intellectual developmental disorder, X-linked 106	5	chrom	720	211	275	5	rec	0.321456	integument
ENSG00000147162	OGT	OMIM:300997	Intellectual developmental disorder, X-linked 106	5	chrom	720	211	275	5	rec	0.321456	cardiovascular system
ENSG00000147162	OGT	OMIM:300997	Intellectual developmental disorder, X-linked 106	5	chrom	720	211	275	5	rec	0.321456	musculoskeletal system
ENSG00000085224	ATRX	OMIM:301040	Alpha-thalassemia/mental retardation syndrome	7	chrom	720	211	275	8	dom,rec	0.338669	genitourinary system
ENSG00000085224	ATRX	OMIM:301040	Alpha-thalassemia/mental retardation syndrome	7	chrom	720	211	275	8	dom,rec	0.338669	nervous system
ENSG00000085224	ATRX	OMIM:301040	Alpha-thalassemia/mental retardation syndrome	7	chrom	720	211	275	8	dom,rec	0.338669	cardiovascular system
ENSG00000085224	ATRX	OMIM:301040	Alpha-thalassemia/mental retardation syndrome	7	chrom	720	211	275	8	dom,rec	0.338669	blood and blood-forming tissues
ENSG00000085224	ATRX	OMIM:301040	Alpha-thalassemia/mental retardation syndrome	7	chrom	720	211	275	8	dom,rec	0.338669	respiratory system
ENSG00000085224	ATRX	OMIM:301040	Alpha-thalassemia/mental retardation syndrome	7	chrom	720	211	275	8	dom,rec	0.338669	digestive system
ENSG00000085224	ATRX	OMIM:301040	Alpha-thalassemia/mental retardation syndrome	7	chrom	720	211	275	8	dom,rec	0.338669	musculoskeletal system
ENSG00000165288	BRWD3	OMIM:300659	Intellectual developmental disorder, X-linked 93	3	chrom	720	211	275	3	rec	0.399136	genitourinary system
ENSG00000165288	BRWD3	OMIM:300659	Intellectual developmental disorder, X-linked 93	3	chrom	720	211	275	3	rec	0.399136	nervous system
ENSG00000165288	BRWD3	OMIM:300659	Intellectual developmental disorder, X-linked 93	3	chrom	720	211	275	3	rec	0.399136	musculoskeletal system
ENSG00000183337	BCOR	OMIM:300166	Microphthalmia, syndromic 2	7	chrom	720	211	275	7	dom	0.367464	genitourinary system
ENSG00000183337	BCOR	OMIM:300166	Microphthalmia, syndromic 2	7	chrom	720	211	275	7	dom	0.367464	nervous system
ENSG00000183337	BCOR	OMIM:300166	Microphthalmia, syndromic 2	7	chrom	720	211	275	7	dom	0.367464	endocrine system
ENSG00000183337	BCOR	OMIM:300166	Microphthalmia, syndromic 2	7	chrom	720	211	275	7	dom	0.367464	integument
ENSG00000183337	BCOR	OMIM:300166	Microphthalmia, syndromic 2	7	chrom	720	211	275	7	dom	0.367464	cardiovascular system
ENSG00000183337	BCOR	OMIM:300166	Microphthalmia, syndromic 2	7	chrom	720	211	275	7	dom	0.367464	digestive system
ENSG00000183337	BCOR	OMIM:300166	Microphthalmia, syndromic 2	7	chrom	720	211	275	7	dom	0.367464	musculoskeletal system
ENSG00000126012	KDM5C	OMIM:300534	Intellectual developmental disorder, X-linked syndromic, Claes-Jensen type	7	chrom	720	211	275	7	rec	0.383545	genitourinary system
ENSG00000126012	KDM5C	OMIM:300534	Intellectual developmental disorder, X-linked syndromic, Claes-Jensen type	7	chrom	720	211	275	7	rec	0.383545	nervous system
ENSG00000126012	KDM5C	OMIM:300534	Intellectual developmental disorder, X-linked syndromic, Claes-Jensen type	7	chrom	720	211	275	7	rec	0.383545	integument
ENSG00000126012	KDM5C	OMIM:300534	Intellectual developmental disorder, X-linked syndromic, Claes-Jensen type	7	chrom	720	211	275	7	rec	0.383545	respiratory system
ENSG00000126012	KDM5C	OMIM:300534	Intellectual developmental disorder, X-linked syndromic, Claes-Jensen type	7	chrom	720	211	275	7	rec	0.383545	immune system
ENSG00000126012	KDM5C	OMIM:300534	Intellectual developmental disorder, X-linked syndromic, Claes-Jensen type	7	chrom	720	211	275	7	rec	0.383545	digestive system
ENSG00000126012	KDM5C	OMIM:300534	Intellectual developmental disorder, X-linked syndromic, Claes-Jensen type	7	chrom	720	211	275	7	rec	0.383545	musculoskeletal system
ENSG00000077721	UBE2A	OMIM:300860	Intellectual developmental disorder, X-linked syndromic, Nascimento type	4	chrom	720	211	275	4	rec	0.614223	genitourinary system
ENSG00000077721	UBE2A	OMIM:300860	Intellectual developmental disorder, X-linked syndromic, Nascimento type	4	chrom	720	211	275	4	rec	0.614223	nervous system
ENSG00000077721	UBE2A	OMIM:300860	Intellectual developmental disorder, X-linked syndromic, Nascimento type	4	chrom	720	211	275	4	rec	0.614223	integument
ENSG00000077721	UBE2A	OMIM:300860	Intellectual developmental disorder, X-linked syndromic, Nascimento type	4	chrom	720	211	275	4	rec	0.614223	musculoskeletal system
ENSG00000147050	KDM6A	OMIM:300867	Kabuki syndrome 2	8	chrom	720	211	275	8	dom	0.363753	genitourinary system
ENSG00000147050	KDM6A	OMIM:300867	Kabuki syndrome 2	8	chrom	720	211	275	8	dom	0.363753	nervous system
ENSG00000147050	KDM6A	OMIM:300867	Kabuki syndrome 2	8	chrom	720	211	275	8	dom	0.363753	integument
ENSG00000147050	KDM6A	OMIM:300867	Kabuki syndrome 2	8	chrom	720	211	275	8	dom	0.363753	cardiovascular system
ENSG00000147050	KDM6A	OMIM:300867	Kabuki syndrome 2	8	chrom	720	211	275	8	dom	0.363753	metabolism/homeostasis
ENSG00000147050	KDM6A	OMIM:300867	Kabuki syndrome 2	8	chrom	720	211	275	8	dom	0.363753	immune system
ENSG00000147050	KDM6A	OMIM:300867	Kabuki syndrome 2	8	chrom	720	211	275	8	dom	0.363753	digestive system
ENSG00000147050	KDM6A	OMIM:300867	Kabuki syndrome 2	8	chrom	720	211	275	8	dom	0.363753	musculoskeletal system
ENSG00000049768	FOXP3	OMIM:304790	Immunodysregulation, polyendocrinopathy, and enteropathy, X-linked	10	chrom	720	211	275	10	rec	0.957242	genitourinary system
ENSG00000049768	FOXP3	OMIM:304790	Immunodysregulation, polyendocrinopathy, and enteropathy, X-linked	10	chrom	720	211	275	10	rec	0.957242	nervous system
ENSG00000049768	FOXP3	OMIM:304790	Immunodysregulation, polyendocrinopathy, and enteropathy, X-linked	10	chrom	720	211	275	10	rec	0.957242	endocrine system
ENSG00000049768	FOXP3	OMIM:304790	Immunodysregulation, polyendocrinopathy, and enteropathy, X-linked	10	chrom	720	211	275	10	rec	0.957242	integument
ENSG00000049768	FOXP3	OMIM:304790	Immunodysregulation, polyendocrinopathy, and enteropathy, X-linked	10	chrom	720	211	275	10	rec	0.957242	cardiovascular system
ENSG00000049768	FOXP3	OMIM:304790	Immunodysregulation, polyendocrinopathy, and enteropathy, X-linked	10	chrom	720	211	275	10	rec	0.957242	blood and blood-forming tissues
ENSG00000049768	FOXP3	OMIM:304790	Immunodysregulation, polyendocrinopathy, and enteropathy, X-linked	10	chrom	720	211	275	10	rec	0.957242	metabolism/homeostasis
ENSG00000049768	FOXP3	OMIM:304790	Immunodysregulation, polyendocrinopathy, and enteropathy, X-linked	10	chrom	720	211	275	10	rec	0.957242	immune system
ENSG00000049768	FOXP3	OMIM:304790	Immunodysregulation, polyendocrinopathy, and enteropathy, X-linked	10	chrom	720	211	275	10	rec	0.957242	digestive system
ENSG00000049768	FOXP3	OMIM:304790	Immunodysregulation, polyendocrinopathy, and enteropathy, X-linked	10	chrom	720	211	275	10	rec	0.957242	musculoskeletal system
ENSG00000169057	MECP2	OMIM:312750	Rett syndrome, atypical	5	chrom	720	211	275	8	dom,rec	0.345128	nervous system
ENSG00000169057	MECP2	OMIM:312750	Rett syndrome, atypical	5	chrom	720	211	275	8	dom,rec	0.345128	cardiovascular system
ENSG00000169057	MECP2	OMIM:312750	Rett syndrome, atypical	5	chrom	720	211	275	8	dom,rec	0.345128	respiratory system
ENSG00000169057	MECP2	OMIM:312750	Rett syndrome, atypical	5	chrom	720	211	275	8	dom,rec	0.345128	digestive system
ENSG00000169057	MECP2	OMIM:312750	Rett syndrome, atypical	5	chrom	720	211	275	8	dom,rec	0.345128	musculoskeletal system
ENSG00000172943	PHF8	OMIM:300263	Intellectual developmental disorder, X-linked syndromic, Siderius type	3	chrom	720	211	275	3	rec	0.430659	nervous system
ENSG00000172943	PHF8	OMIM:300263	Intellectual developmental disorder, X-linked syndromic, Siderius type	3	chrom	720	211	275	3	rec	0.430659	integument
ENSG00000172943	PHF8	OMIM:300263	Intellectual developmental disorder, X-linked syndromic, Siderius type	3	chrom	720	211	275	3	rec	0.430659	musculoskeletal system
ENSG00000177189	RPS6KA3	OMIM:300844	Intellectual developmental disorder, X-linked 19	2	chrom	720	211	275	6	dom	0.292698	nervous system
ENSG00000177189	RPS6KA3	OMIM:300844	Intellectual developmental disorder, X-linked 19	2	chrom	720	211	275	6	dom	0.292698	musculoskeletal system
ENSG00000147133	TAF1	OMIM:300966	Intellectual developmental disorder, X-linked syndromic 33	5	chrom	720	211	275	5	rec	0.321103	nervous system
ENSG00000147133	TAF1	OMIM:300966	Intellectual developmental disorder, X-linked syndromic 33	5	chrom	720	211	275	5	rec	0.321103	integument
ENSG00000147133	TAF1	OMIM:300966	Intellectual developmental disorder, X-linked syndromic 33	5	chrom	720	211	275	5	rec	0.321103	immune system
ENSG00000147133	TAF1	OMIM:300966	Intellectual developmental disorder, X-linked syndromic 33	5	chrom	720	211	275	5	rec	0.321103	digestive system
ENSG00000147133	TAF1	OMIM:300966	Intellectual developmental disorder, X-linked syndromic 33	5	chrom	720	211	275	5	rec	0.321103	musculoskeletal system
ENSG00000094631	HDAC6	OMIM:300863	?Chondrodysplasia with platyspondyly, distinctive brachydactyly, hydrocephaly, and microphthalmia	2	chrom	720	211	275	2	dom	0.321898	nervous system
ENSG00000094631	HDAC6	OMIM:300863	?Chondrodysplasia with platyspondyly, distinctive brachydactyly, hydrocephaly, and microphthalmia	2	chrom	720	211	275	2	dom	0.321898	musculoskeletal system
ENSG00000172534	HCFC1	OMIM:309541	Methylmalonic aciduria and homocysteinemia, cblX type	4	chrom	720	211	275	4	rec	0.295672	genitourinary system
ENSG00000172534	HCFC1	OMIM:309541	Methylmalonic aciduria and homocysteinemia, cblX type	4	chrom	720	211	275	4	rec	0.295672	nervous system
ENSG00000172534	HCFC1	OMIM:309541	Methylmalonic aciduria and homocysteinemia, cblX type	4	chrom	720	211	275	4	rec	0.295672	metabolism/homeostasis
ENSG00000172534	HCFC1	OMIM:309541	Methylmalonic aciduria and homocysteinemia, cblX type	4	chrom	720	211	275	4	rec	0.295672	musculoskeletal system
ENSG00000169057	MECP2	OMIM:300673	Encephalopathy, neonatal severe	4	chrom	720	211	275	8	dom,rec	0.345128	nervous system
ENSG00000169057	MECP2	OMIM:300673	Encephalopathy, neonatal severe	4	chrom	720	211	275	8	dom,rec	0.345128	respiratory system
ENSG00000169057	MECP2	OMIM:300673	Encephalopathy, neonatal severe	4	chrom	720	211	275	8	dom,rec	0.345128	digestive system
ENSG00000169057	MECP2	OMIM:300673	Encephalopathy, neonatal severe	4	chrom	720	211	275	8	dom,rec	0.345128	musculoskeletal system
ENSG00000143815	LBR	OMIM:215140	Greenberg skeletal dysplasia	8	chrom	720	211	275	10	dom,rec	0.389076	endocrine system
ENSG00000143815	LBR	OMIM:215140	Greenberg skeletal dysplasia	8	chrom	720	211	275	10	dom,rec	0.389076	cardiovascular system
ENSG00000143815	LBR	OMIM:215140	Greenberg skeletal dysplasia	8	chrom	720	211	275	10	dom,rec	0.389076	blood and blood-forming tissues
ENSG00000143815	LBR	OMIM:215140	Greenberg skeletal dysplasia	8	chrom	720	211	275	10	dom,rec	0.389076	metabolism/homeostasis
ENSG00000143815	LBR	OMIM:215140	Greenberg skeletal dysplasia	8	chrom	720	211	275	10	dom,rec	0.389076	respiratory system
ENSG00000143815	LBR	OMIM:215140	Greenberg skeletal dysplasia	8	chrom	720	211	275	10	dom,rec	0.389076	immune system
ENSG00000143815	LBR	OMIM:215140	Greenberg skeletal dysplasia	8	chrom	720	211	275	10	dom,rec	0.389076	digestive system
ENSG00000143815	LBR	OMIM:215140	Greenberg skeletal dysplasia	8	chrom	720	211	275	10	dom,rec	0.389076	musculoskeletal system
ENSG00000005302	MSL3	OMIM:301032	Basilicata-Akhtar syndrome	7	chrom	720	211	275	7	dom	0.442949	nervous system
ENSG00000005302	MSL3	OMIM:301032	Basilicata-Akhtar syndrome	7	chrom	720	211	275	7	dom	0.442949	endocrine system
ENSG00000005302	MSL3	OMIM:301032	Basilicata-Akhtar syndrome	7	chrom	720	211	275	7	dom	0.442949	integument
ENSG00000005302	MSL3	OMIM:301032	Basilicata-Akhtar syndrome	7	chrom	720	211	275	7	dom	0.442949	cardiovascular system
ENSG00000005302	MSL3	OMIM:301032	Basilicata-Akhtar syndrome	7	chrom	720	211	275	7	dom	0.442949	metabolism/homeostasis
ENSG00000005302	MSL3	OMIM:301032	Basilicata-Akhtar syndrome	7	chrom	720	211	275	7	dom	0.442949	digestive system
ENSG00000005302	MSL3	OMIM:301032	Basilicata-Akhtar syndrome	7	chrom	720	211	275	7	dom	0.442949	musculoskeletal system
ENSG00000085185	BCORL1	OMIM:301029	Shukla-Vernon syndrome	3	chrom	720	211	275	3	rec	0.606295	nervous system
ENSG00000085185	BCORL1	OMIM:301029	Shukla-Vernon syndrome	3	chrom	720	211	275	3	rec	0.606295	integument
ENSG00000085185	BCORL1	OMIM:301029	Shukla-Vernon syndrome	3	chrom	720	211	275	3	rec	0.606295	musculoskeletal system
ENSG00000147180	ZNF711	OMIM:300803	Intellectual developmental disorder, X-linked 97	2	chrom	720	211	275	2		0.671094	nervous system
ENSG00000147180	ZNF711	OMIM:300803	Intellectual developmental disorder, X-linked 97	2	chrom	720	211	275	2		0.671094	integument
ENSG00000147133	TAF1	OMIM:314250	Dystonia-Parkinsonism, X-linked	1	chrom	720	211	275	5	rec	0.321103	nervous system
ENSG00000104320	NBN	OMIM:613065	Leukemia, acute lymphoblastic, somatic	2	chrom	720	211	275	10	rec	0.404156	blood and blood-forming tissues
ENSG00000104320	NBN	OMIM:613065	Leukemia, acute lymphoblastic, somatic	2	chrom	720	211	275	10	rec	0.404156	immune system
ENSG00000131759	RARA	OMIM:612376	Leukemia, acute promyelocytic, somatic	2	chrom	720	211	275	2		0.48308	blood and blood-forming tissues
ENSG00000131759	RARA	OMIM:612376	Leukemia, acute promyelocytic, somatic	2	chrom	720	211	275	2		0.48308	immune system
ENSG00000150907	FOXO1	OMIM:268220	Rhabdomyosarcoma 2, alveolar	1	chrom	720	211	275	1		0.465688	musculoskeletal system
ENSG00000104320	NBN	OMIM:609135	{Aplastic anemia, susceptibility to}	1	chrom	720	211	275	10	rec	0.404156	blood and blood-forming tissues
ENSG00000088305	DNMT3B	OMIM:619478	Facioscapulohumeral muscular dystrophy 4, digenic	1	chrom	720	211	275	7	rec	0.800788	musculoskeletal system
ENSG00000163939	PBRM1	OMIM:144700	Renal cell carcinoma, clear cell, somatic	1	chrom	720	211	275	1		0.43086	genitourinary system
ENSG00000162337	LRP5	OMIM:144750	Hyperostosis, endosteal	1	all	19184	4352	5980	7	dom,rec	0.435743	musculoskeletal system
ENSG00000068078	FGFR3	OMIM:602849	Muenke syndrome	4	all	19184	4352	5980	8	dom,rec	0.673113	nervous system
ENSG00000068078	FGFR3	OMIM:602849	Muenke syndrome	4	all	19184	4352	5980	8	dom,rec	0.673113	integument
ENSG00000068078	FGFR3	OMIM:602849	Muenke syndrome	4	all	19184	4352	5980	8	dom,rec	0.673113	immune system
ENSG00000068078	FGFR3	OMIM:602849	Muenke syndrome	4	all	19184	4352	5980	8	dom,rec	0.673113	musculoskeletal system
ENSG00000184432	COPB2	OMIM:617800	?Microcephaly 19, primary, autosomal recessive	2	all	19184	4352	5980	2	dom,rec	0.341568	nervous system
ENSG00000184432	COPB2	OMIM:617800	?Microcephaly 19, primary, autosomal recessive	2	all	19184	4352	5980	2	dom,rec	0.341568	musculoskeletal system
ENSG00000183691	NOG	OMIM:186570	Tarsal-carpal coalition syndrome	1	all	19184	4352	5980	3	dom	0.811414	musculoskeletal system
ENSG00000113971	NPHP3	OMIM:267010	Meckel syndrome 7	6	all	19184	4352	5980	9	rec	0.344072	genitourinary system
ENSG00000113971	NPHP3	OMIM:267010	Meckel syndrome 7	6	all	19184	4352	5980	9	rec	0.344072	nervous system
ENSG00000113971	NPHP3	OMIM:267010	Meckel syndrome 7	6	all	19184	4352	5980	9	rec	0.344072	cardiovascular system
ENSG00000113971	NPHP3	OMIM:267010	Meckel syndrome 7	6	all	19184	4352	5980	9	rec	0.344072	immune system
ENSG00000113971	NPHP3	OMIM:267010	Meckel syndrome 7	6	all	19184	4352	5980	9	rec	0.344072	digestive system
ENSG00000113971	NPHP3	OMIM:267010	Meckel syndrome 7	6	all	19184	4352	5980	9	rec	0.344072	musculoskeletal system
ENSG00000121067	SPOP	OMIM:618829	Nabais Sa-de Vries syndrome, type 2	7	all	19184	4352	5980	8	dom	0.305426	genitourinary system
ENSG00000121067	SPOP	OMIM:618829	Nabais Sa-de Vries syndrome, type 2	7	all	19184	4352	5980	8	dom	0.305426	nervous system
ENSG00000121067	SPOP	OMIM:618829	Nabais Sa-de Vries syndrome, type 2	7	all	19184	4352	5980	8	dom	0.305426	endocrine system
ENSG00000121067	SPOP	OMIM:618829	Nabais Sa-de Vries syndrome, type 2	7	all	19184	4352	5980	8	dom	0.305426	integument
ENSG00000121067	SPOP	OMIM:618829	Nabais Sa-de Vries syndrome, type 2	7	all	19184	4352	5980	8	dom	0.305426	cardiovascular system
ENSG00000121067	SPOP	OMIM:618829	Nabais Sa-de Vries syndrome, type 2	7	all	19184	4352	5980	8	dom	0.305426	digestive system
ENSG00000121067	SPOP	OMIM:618829	Nabais Sa-de Vries syndrome, type 2	7	all	19184	4352	5980	8	dom	0.305426	musculoskeletal system
ENSG00000105486	LIG1	OMIM:619774	Immunodeficiency 96	8	all	19184	4352	5980	8	rec	0.374723	genitourinary system
ENSG00000105486	LIG1	OMIM:619774	Immunodeficiency 96	8	all	19184	4352	5980	8	rec	0.374723	nervous system
ENSG00000105486	LIG1	OMIM:619774	Immunodeficiency 96	8	all	19184	4352	5980	8	rec	0.374723	integument
ENSG00000105486	LIG1	OMIM:619774	Immunodeficiency 96	8	all	19184	4352	5980	8	rec	0.374723	cardiovascular system
ENSG00000105486	LIG1	OMIM:619774	Immunodeficiency 96	8	all	19184	4352	5980	8	rec	0.374723	blood and blood-forming tissues
ENSG00000105486	LIG1	OMIM:619774	Immunodeficiency 96	8	all	19184	4352	5980	8	rec	0.374723	metabolism/homeostasis
ENSG00000105486	LIG1	OMIM:619774	Immunodeficiency 96	8	all	19184	4352	5980	8	rec	0.374723	respiratory system
ENSG00000105486	LIG1	OMIM:619774	Immunodeficiency 96	8	all	19184	4352	5980	8	rec	0.374723	immune system
ENSG00000156650	KAT6B	OMIM:606170	Genitopatellar syndrome	8	all	19184	4352	5980	8	dom	0.445207	genitourinary system
ENSG00000156650	KAT6B	OMIM:606170	Genitopatellar syndrome	8	all	19184	4352	5980	8	dom	0.445207	nervous system
ENSG00000156650	KAT6B	OMIM:606170	Genitopatellar syndrome	8	all	19184	4352	5980	8	dom	0.445207	endocrine system
ENSG00000156650	KAT6B	OMIM:606170	Genitopatellar syndrome	8	all	19184	4352	5980	8	dom	0.445207	integument
ENSG00000156650	KAT6B	OMIM:606170	Genitopatellar syndrome	8	all	19184	4352	5980	8	dom	0.445207	cardiovascular system
ENSG00000156650	KAT6B	OMIM:606170	Genitopatellar syndrome	8	all	19184	4352	5980	8	dom	0.445207	respiratory system
ENSG00000156650	KAT6B	OMIM:606170	Genitopatellar syndrome	8	all	19184	4352	5980	8	dom	0.445207	digestive system
ENSG00000156650	KAT6B	OMIM:606170	Genitopatellar syndrome	8	all	19184	4352	5980	8	dom	0.445207	musculoskeletal system
ENSG00000012174	MBTPS2	OMIM:308205	IFAP syndrome with or without BRESHECK syndrome	8	all	19184	4352	5980	8	rec	0.39376	genitourinary system
ENSG00000012174	MBTPS2	OMIM:308205	IFAP syndrome with or without BRESHECK syndrome	8	all	19184	4352	5980	8	rec	0.39376	nervous system
ENSG00000012174	MBTPS2	OMIM:308205	IFAP syndrome with or without BRESHECK syndrome	8	all	19184	4352	5980	8	rec	0.39376	integument
ENSG00000012174	MBTPS2	OMIM:308205	IFAP syndrome with or without BRESHECK syndrome	8	all	19184	4352	5980	8	rec	0.39376	cardiovascular system
ENSG00000012174	MBTPS2	OMIM:308205	IFAP syndrome with or without BRESHECK syndrome	8	all	19184	4352	5980	8	rec	0.39376	respiratory system
ENSG00000012174	MBTPS2	OMIM:308205	IFAP syndrome with or without BRESHECK syndrome	8	all	19184	4352	5980	8	rec	0.39376	immune system
ENSG00000012174	MBTPS2	OMIM:308205	IFAP syndrome with or without BRESHECK syndrome	8	all	19184	4352	5980	8	rec	0.39376	digestive system
ENSG00000012174	MBTPS2	OMIM:308205	IFAP syndrome with or without BRESHECK syndrome	8	all	19184	4352	5980	8	rec	0.39376	musculoskeletal system
ENSG00000138175	ARL3	OMIM:618161	Joubert syndrome 35	6	all	19184	4352	5980	7	dom,rec	0.499373	genitourinary system
ENSG00000138175	ARL3	OMIM:618161	Joubert syndrome 35	6	all	19184	4352	5980	7	dom,rec	0.499373	nervous system
ENSG00000138175	ARL3	OMIM:618161	Joubert syndrome 35	6	all	19184	4352	5980	7	dom,rec	0.499373	integument
ENSG00000138175	ARL3	OMIM:618161	Joubert syndrome 35	6	all	19184	4352	5980	7	dom,rec	0.499373	metabolism/homeostasis
ENSG00000138175	ARL3	OMIM:618161	Joubert syndrome 35	6	all	19184	4352	5980	7	dom,rec	0.499373	immune system
ENSG00000138175	ARL3	OMIM:618161	Joubert syndrome 35	6	all	19184	4352	5980	7	dom,rec	0.499373	musculoskeletal system
ENSG00000180530	NRIP1	OMIM:618270	?Congenital anomalies of kidney and urinary tract 3	1	all	19184	4352	5980	1	dom	0.395629	genitourinary system
ENSG00000141449	GREB1L	OMIM:617805	Renal hypodysplasia/aplasia 3	1	all	19184	4352	5980	2	dom	0.760599	genitourinary system
ENSG00000184675	AMER1	OMIM:300373	Osteopathia striata with cranial sclerosis	6	all	19184	4352	5980	6	dom	0.554726	genitourinary system
ENSG00000184675	AMER1	OMIM:300373	Osteopathia striata with cranial sclerosis	6	all	19184	4352	5980	6	dom	0.554726	nervous system
ENSG00000184675	AMER1	OMIM:300373	Osteopathia striata with cranial sclerosis	6	all	19184	4352	5980	6	dom	0.554726	cardiovascular system
ENSG00000184675	AMER1	OMIM:300373	Osteopathia striata with cranial sclerosis	6	all	19184	4352	5980	6	dom	0.554726	respiratory system
ENSG00000184675	AMER1	OMIM:300373	Osteopathia striata with cranial sclerosis	6	all	19184	4352	5980	6	dom	0.554726	digestive system
ENSG00000184675	AMER1	OMIM:300373	Osteopathia striata with cranial sclerosis	6	all	19184	4352	5980	6	dom	0.554726	musculoskeletal system
ENSG00000075891	PAX2	OMIM:120330	Papillorenal syndrome	6	all	19184	4352	5980	6	dom	0.940633	genitourinary system
ENSG00000075891	PAX2	OMIM:120330	Papillorenal syndrome	6	all	19184	4352	5980	6	dom	0.940633	nervous system
ENSG00000075891	PAX2	OMIM:120330	Papillorenal syndrome	6	all	19184	4352	5980	6	dom	0.940633	integument
ENSG00000075891	PAX2	OMIM:120330	Papillorenal syndrome	6	all	19184	4352	5980	6	dom	0.940633	cardiovascular system
ENSG00000075891	PAX2	OMIM:120330	Papillorenal syndrome	6	all	19184	4352	5980	6	dom	0.940633	metabolism/homeostasis
ENSG00000075891	PAX2	OMIM:120330	Papillorenal syndrome	6	all	19184	4352	5980	6	dom	0.940633	musculoskeletal system
ENSG00000156970	BUB1B	OMIM:257300	Mosaic variegated aneuploidy syndrome 1	8	all	19184	4352	5980	8	dom,rec	0.661815	genitourinary system
ENSG00000156970	BUB1B	OMIM:257300	Mosaic variegated aneuploidy syndrome 1	8	all	19184	4352	5980	8	dom,rec	0.661815	nervous system
ENSG00000156970	BUB1B	OMIM:257300	Mosaic variegated aneuploidy syndrome 1	8	all	19184	4352	5980	8	dom,rec	0.661815	cardiovascular system
ENSG00000156970	BUB1B	OMIM:257300	Mosaic variegated aneuploidy syndrome 1	8	all	19184	4352	5980	8	dom,rec	0.661815	blood and blood-forming tissues
ENSG00000156970	BUB1B	OMIM:257300	Mosaic variegated aneuploidy syndrome 1	8	all	19184	4352	5980	8	dom,rec	0.661815	metabolism/homeostasis
ENSG00000156970	BUB1B	OMIM:257300	Mosaic variegated aneuploidy syndrome 1	8	all	19184	4352	5980	8	dom,rec	0.661815	immune system
ENSG00000156970	BUB1B	OMIM:257300	Mosaic variegated aneuploidy syndrome 1	8	all	19184	4352	5980	8	dom,rec	0.661815	digestive system
ENSG00000156970	BUB1B	OMIM:257300	Mosaic variegated aneuploidy syndrome 1	8	all	19184	4352	5980	8	dom,rec	0.661815	musculoskeletal system
ENSG00000174684	B4GAT1	OMIM:615287	Muscular dystrophy-dystroglycanopathy (congenital with brain and eye anomalies), type A, 13	4	all	19184	4352	5980	4	rec	0.486552	genitourinary system
ENSG00000174684	B4GAT1	OMIM:615287	Muscular dystrophy-dystroglycanopathy (congenital with brain and eye anomalies), type A, 13	4	all	19184	4352	5980	4	rec	0.486552	nervous system
ENSG00000174684	B4GAT1	OMIM:615287	Muscular dystrophy-dystroglycanopathy (congenital with brain and eye anomalies), type A, 13	4	all	19184	4352	5980	4	rec	0.486552	metabolism/homeostasis
ENSG00000174684	B4GAT1	OMIM:615287	Muscular dystrophy-dystroglycanopathy (congenital with brain and eye anomalies), type A, 13	4	all	19184	4352	5980	4	rec	0.486552	musculoskeletal system
ENSG00000108641	B9D1	OMIM:614209	?Meckel syndrome 9	3	all	19184	4352	5980	3	rec	0.536122	genitourinary system
ENSG00000108641	B9D1	OMIM:614209	?Meckel syndrome 9	3	all	19184	4352	5980	3	rec	0.536122	nervous system
ENSG00000108641	B9D1	OMIM:614209	?Meckel syndrome 9	3	all	19184	4352	5980	3	rec	0.536122	musculoskeletal system
ENSG00000164953	TMEM67	OMIM:607361	Meckel syndrome 3	4	all	19184	4352	5980	10	rec	0.505774	genitourinary system
ENSG00000164953	TMEM67	OMIM:607361	Meckel syndrome 3	4	all	19184	4352	5980	10	rec	0.505774	nervous system
ENSG00000164953	TMEM67	OMIM:607361	Meckel syndrome 3	4	all	19184	4352	5980	10	rec	0.505774	digestive system
ENSG00000164953	TMEM67	OMIM:607361	Meckel syndrome 3	4	all	19184	4352	5980	10	rec	0.505774	musculoskeletal system
ENSG00000103449	SALL1	OMIM:107480	Townes-Brocks syndrome 1	8	all	19184	4352	5980	8	dom	0.801457	genitourinary system
ENSG00000103449	SALL1	OMIM:107480	Townes-Brocks syndrome 1	8	all	19184	4352	5980	8	dom	0.801457	nervous system
ENSG00000103449	SALL1	OMIM:107480	Townes-Brocks syndrome 1	8	all	19184	4352	5980	8	dom	0.801457	endocrine system
ENSG00000103449	SALL1	OMIM:107480	Townes-Brocks syndrome 1	8	all	19184	4352	5980	8	dom	0.801457	integument
ENSG00000103449	SALL1	OMIM:107480	Townes-Brocks syndrome 1	8	all	19184	4352	5980	8	dom	0.801457	cardiovascular system
ENSG00000103449	SALL1	OMIM:107480	Townes-Brocks syndrome 1	8	all	19184	4352	5980	8	dom	0.801457	respiratory system
ENSG00000103449	SALL1	OMIM:107480	Townes-Brocks syndrome 1	8	all	19184	4352	5980	8	dom	0.801457	digestive system
ENSG00000103449	SALL1	OMIM:107480	Townes-Brocks syndrome 1	8	all	19184	4352	5980	8	dom	0.801457	musculoskeletal system
ENSG00000087365	SF3B2	OMIM:164210	Craniofacial microsomia	6	all	19184	4352	5980	6	dom	0.214503	genitourinary system
ENSG00000087365	SF3B2	OMIM:164210	Craniofacial microsomia	6	all	19184	4352	5980	6	dom	0.214503	nervous system
ENSG00000087365	SF3B2	OMIM:164210	Craniofacial microsomia	6	all	19184	4352	5980	6	dom	0.214503	integument
ENSG00000087365	SF3B2	OMIM:164210	Craniofacial microsomia	6	all	19184	4352	5980	6	dom	0.214503	cardiovascular system
ENSG00000087365	SF3B2	OMIM:164210	Craniofacial microsomia	6	all	19184	4352	5980	6	dom	0.214503	respiratory system
ENSG00000087365	SF3B2	OMIM:164210	Craniofacial microsomia	6	all	19184	4352	5980	6	dom	0.214503	musculoskeletal system
ENSG00000144893	MED12L	OMIM:618872	Nizon-Isidor syndrome	6	all	19184	4352	5980	6	dom	0.874202	genitourinary system
ENSG00000144893	MED12L	OMIM:618872	Nizon-Isidor syndrome	6	all	19184	4352	5980	6	dom	0.874202	nervous system
ENSG00000144893	MED12L	OMIM:618872	Nizon-Isidor syndrome	6	all	19184	4352	5980	6	dom	0.874202	integument
ENSG00000144893	MED12L	OMIM:618872	Nizon-Isidor syndrome	6	all	19184	4352	5980	6	dom	0.874202	metabolism/homeostasis
ENSG00000144893	MED12L	OMIM:618872	Nizon-Isidor syndrome	6	all	19184	4352	5980	6	dom	0.874202	digestive system
ENSG00000144893	MED12L	OMIM:618872	Nizon-Isidor syndrome	6	all	19184	4352	5980	6	dom	0.874202	musculoskeletal system
ENSG00000074181	NOTCH3	OMIM:125310	Cerebral arteriopathy with subcortical infarcts and leukoencephalopathy 1	4	all	19184	4352	5980	7	dom	0.540772	genitourinary system
ENSG00000074181	NOTCH3	OMIM:125310	Cerebral arteriopathy with subcortical infarcts and leukoencephalopathy 1	4	all	19184	4352	5980	7	dom	0.540772	nervous system
ENSG00000074181	NOTCH3	OMIM:125310	Cerebral arteriopathy with subcortical infarcts and leukoencephalopathy 1	4	all	19184	4352	5980	7	dom	0.540772	cardiovascular system
ENSG00000074181	NOTCH3	OMIM:125310	Cerebral arteriopathy with subcortical infarcts and leukoencephalopathy 1	4	all	19184	4352	5980	7	dom	0.540772	digestive system
ENSG00000075785	RAB7A	OMIM:600882	Charcot-Marie-Tooth disease, type 2B	4	all	19184	4352	5980	4	dom	0.398024	nervous system
ENSG00000075785	RAB7A	OMIM:600882	Charcot-Marie-Tooth disease, type 2B	4	all	19184	4352	5980	4	dom	0.398024	integument
ENSG00000075785	RAB7A	OMIM:600882	Charcot-Marie-Tooth disease, type 2B	4	all	19184	4352	5980	4	dom	0.398024	immune system
ENSG00000075785	RAB7A	OMIM:600882	Charcot-Marie-Tooth disease, type 2B	4	all	19184	4352	5980	4	dom	0.398024	musculoskeletal system
ENSG00000003400	CASP10	OMIM:603909	Autoimmune lymphoproliferative syndrome, type II	7	all	19184	4352	5980	7	dom	0.517416	genitourinary system
ENSG00000003400	CASP10	OMIM:603909	Autoimmune lymphoproliferative syndrome, type II	7	all	19184	4352	5980	7	dom	0.517416	integument
ENSG00000003400	CASP10	OMIM:603909	Autoimmune lymphoproliferative syndrome, type II	7	all	19184	4352	5980	7	dom	0.517416	cardiovascular system
ENSG00000003400	CASP10	OMIM:603909	Autoimmune lymphoproliferative syndrome, type II	7	all	19184	4352	5980	7	dom	0.517416	blood and blood-forming tissues
ENSG00000003400	CASP10	OMIM:603909	Autoimmune lymphoproliferative syndrome, type II	7	all	19184	4352	5980	7	dom	0.517416	metabolism/homeostasis
ENSG00000003400	CASP10	OMIM:603909	Autoimmune lymphoproliferative syndrome, type II	7	all	19184	4352	5980	7	dom	0.517416	immune system
ENSG00000003400	CASP10	OMIM:603909	Autoimmune lymphoproliferative syndrome, type II	7	all	19184	4352	5980	7	dom	0.517416	digestive system
ENSG00000090061	CCNK	OMIM:618147	?Intellectual developmental disorder with hypertelorism and distinctive facies	3	all	19184	4352	5980	3	dom	0.593698	nervous system
ENSG00000090061	CCNK	OMIM:618147	?Intellectual developmental disorder with hypertelorism and distinctive facies	3	all	19184	4352	5980	3	dom	0.593698	integument
ENSG00000090061	CCNK	OMIM:618147	?Intellectual developmental disorder with hypertelorism and distinctive facies	3	all	19184	4352	5980	3	dom	0.593698	musculoskeletal system
ENSG00000149489	ROM1	OMIM:608133	Leber congenital amaurosis 18	1	all	19184	4352	5980	1	dom,rec	0.776583	cardiovascular system
ENSG00000112619	PRPH2	OMIM:608133	Leber congenital amaurosis 18	1	all	19184	4352	5980	3	dom,rec	0.835188	cardiovascular system
ENSG00000150995	ITPR1	OMIM:606658	Spinocerebellar ataxia 15	1	all	19184	4352	5980	3	dom,rec	0.661546	nervous system
ENSG00000141655	TNFRSF11A	OMIM:174810	Osteolysis, familial expansile	3	all	19184	4352	5980	9	dom,rec	0.734635	genitourinary system
ENSG00000141655	TNFRSF11A	OMIM:174810	Osteolysis, familial expansile	3	all	19184	4352	5980	9	dom,rec	0.734635	metabolism/homeostasis
ENSG00000141655	TNFRSF11A	OMIM:174810	Osteolysis, familial expansile	3	all	19184	4352	5980	9	dom,rec	0.734635	musculoskeletal system
ENSG00000213689	TREX1	OMIM:610448	Chilblain lupus	4	all	19184	4352	5980	10	dom,rec	0.54352	integument
ENSG00000213689	TREX1	OMIM:610448	Chilblain lupus	4	all	19184	4352	5980	10	dom,rec	0.54352	cardiovascular system
ENSG00000213689	TREX1	OMIM:610448	Chilblain lupus	4	all	19184	4352	5980	10	dom,rec	0.54352	metabolism/homeostasis
ENSG00000213689	TREX1	OMIM:610448	Chilblain lupus	4	all	19184	4352	5980	10	dom,rec	0.54352	immune system
ENSG00000159692	CTBP1	OMIM:617915	Hypotonia, ataxia, developmental delay, and tooth enamel defect syndrome	3	all	19184	4352	5980	3	dom	0.316694	nervous system
ENSG00000159692	CTBP1	OMIM:617915	Hypotonia, ataxia, developmental delay, and tooth enamel defect syndrome	3	all	19184	4352	5980	3	dom	0.316694	digestive system
ENSG00000159692	CTBP1	OMIM:617915	Hypotonia, ataxia, developmental delay, and tooth enamel defect syndrome	3	all	19184	4352	5980	3	dom	0.316694	musculoskeletal system
ENSG00000108312	UBTF	OMIM:617672	Neurodegeneration, childhood-onset, with brain atrophy	3	all	19184	4352	5980	3	dom	0.246776	nervous system
ENSG00000108312	UBTF	OMIM:617672	Neurodegeneration, childhood-onset, with brain atrophy	3	all	19184	4352	5980	3	dom	0.246776	digestive system
ENSG00000108312	UBTF	OMIM:617672	Neurodegeneration, childhood-onset, with brain atrophy	3	all	19184	4352	5980	3	dom	0.246776	musculoskeletal system
ENSG00000173040	EVC2	OMIM:193530	Weyers acrofacial dysostosis	2	all	19184	4352	5980	5	dom,rec	0.54685	integument
ENSG00000072840	EVC	OMIM:193530	Weyers acrofacial dysostosis	2	all	19184	4352	5980	5	dom,rec	0.52389	integument
ENSG00000173040	EVC2	OMIM:193530	Weyers acrofacial dysostosis	2	all	19184	4352	5980	5	dom,rec	0.54685	musculoskeletal system
ENSG00000072840	EVC	OMIM:193530	Weyers acrofacial dysostosis	2	all	19184	4352	5980	5	dom,rec	0.52389	musculoskeletal system
ENSG00000160808	MYL3	OMIM:608751	Cardiomyopathy, hypertrophic, 8	2	all	19184	4352	5980	2	dom,rec	0.876162	cardiovascular system
ENSG00000160808	MYL3	OMIM:608751	Cardiomyopathy, hypertrophic, 8	2	all	19184	4352	5980	2	dom,rec	0.876162	respiratory system
ENSG00000112706	IMPG1	OMIM:616151	Macular dystrophy, vitelliform, 4	1	all	19184	4352	5980	1	dom	0.960281
ENSG00000179292	TMEM151A	OMIM:620245	Episodic kinesigenic dyskinesia 3	2	all	19184	4352	5980	2	dom	0.93482	nervous system
ENSG00000179292	TMEM151A	OMIM:620245	Episodic kinesigenic dyskinesia 3	2	all	19184	4352	5980	2	dom	0.93482	musculoskeletal system
ENSG00000176014	TUBB6	OMIM:617732	?Facial palsy, congenital, with ptosis and velopharyngeal dysfunction	3	all	19184	4352	5980	3	dom	0.58565	nervous system
ENSG00000176014	TUBB6	OMIM:617732	?Facial palsy, congenital, with ptosis and velopharyngeal dysfunction	3	all	19184	4352	5980	3	dom	0.58565	digestive system
ENSG00000176014	TUBB6	OMIM:617732	?Facial palsy, congenital, with ptosis and velopharyngeal dysfunction	3	all	19184	4352	5980	3	dom	0.58565	musculoskeletal system
ENSG00000141646	SMAD4	OMIM:175050	Juvenile polyposis/hereditary hemorrhagic telangiectasia syndrome	7	all	19184	4352	5980	9	dom	0.272271	nervous system
ENSG00000141646	SMAD4	OMIM:175050	Juvenile polyposis/hereditary hemorrhagic telangiectasia syndrome	7	all	19184	4352	5980	9	dom	0.272271	integument
ENSG00000141646	SMAD4	OMIM:175050	Juvenile polyposis/hereditary hemorrhagic telangiectasia syndrome	7	all	19184	4352	5980	9	dom	0.272271	cardiovascular system
ENSG00000141646	SMAD4	OMIM:175050	Juvenile polyposis/hereditary hemorrhagic telangiectasia syndrome	7	all	19184	4352	5980	9	dom	0.272271	blood and blood-forming tissues
ENSG00000141646	SMAD4	OMIM:175050	Juvenile polyposis/hereditary hemorrhagic telangiectasia syndrome	7	all	19184	4352	5980	9	dom	0.272271	respiratory system
ENSG00000141646	SMAD4	OMIM:175050	Juvenile polyposis/hereditary hemorrhagic telangiectasia syndrome	7	all	19184	4352	5980	9	dom	0.272271	digestive system
ENSG00000141646	SMAD4	OMIM:175050	Juvenile polyposis/hereditary hemorrhagic telangiectasia syndrome	7	all	19184	4352	5980	9	dom	0.272271	musculoskeletal system
ENSG00000103249	CLCN7	OMIM:618541	Hypopigmentation, organomegaly, and delayed myelination and development	7	all	19184	4352	5980	9	dom,rec	0.370737	genitourinary system
ENSG00000103249	CLCN7	OMIM:618541	Hypopigmentation, organomegaly, and delayed myelination and development	7	all	19184	4352	5980	9	dom,rec	0.370737	nervous system
ENSG00000103249	CLCN7	OMIM:618541	Hypopigmentation, organomegaly, and delayed myelination and development	7	all	19184	4352	5980	9	dom,rec	0.370737	integument
ENSG00000103249	CLCN7	OMIM:618541	Hypopigmentation, organomegaly, and delayed myelination and development	7	all	19184	4352	5980	9	dom,rec	0.370737	cardiovascular system
ENSG00000103249	CLCN7	OMIM:618541	Hypopigmentation, organomegaly, and delayed myelination and development	7	all	19184	4352	5980	9	dom,rec	0.370737	immune system
ENSG00000103249	CLCN7	OMIM:618541	Hypopigmentation, organomegaly, and delayed myelination and development	7	all	19184	4352	5980	9	dom,rec	0.370737	digestive system
ENSG00000103249	CLCN7	OMIM:618541	Hypopigmentation, organomegaly, and delayed myelination and development	7	all	19184	4352	5980	9	dom,rec	0.370737	musculoskeletal system
ENSG00000141431	ASXL3	OMIM:615485	Bainbridge-Ropers syndrome	8	all	19184	4352	5980	8	dom	0.856406	genitourinary system
ENSG00000141431	ASXL3	OMIM:615485	Bainbridge-Ropers syndrome	8	all	19184	4352	5980	8	dom	0.856406	nervous system
ENSG00000141431	ASXL3	OMIM:615485	Bainbridge-Ropers syndrome	8	all	19184	4352	5980	8	dom	0.856406	endocrine system
ENSG00000141431	ASXL3	OMIM:615485	Bainbridge-Ropers syndrome	8	all	19184	4352	5980	8	dom	0.856406	integument
ENSG00000141431	ASXL3	OMIM:615485	Bainbridge-Ropers syndrome	8	all	19184	4352	5980	8	dom	0.856406	respiratory system
ENSG00000141431	ASXL3	OMIM:615485	Bainbridge-Ropers syndrome	8	all	19184	4352	5980	8	dom	0.856406	immune system
ENSG00000141431	ASXL3	OMIM:615485	Bainbridge-Ropers syndrome	8	all	19184	4352	5980	8	dom	0.856406	digestive system
ENSG00000141431	ASXL3	OMIM:615485	Bainbridge-Ropers syndrome	8	all	19184	4352	5980	8	dom	0.856406	musculoskeletal system
ENSG00000072803	FBXW11	OMIM:618914	Neurodevelopmental, jaw, eye, and digital syndrome	5	all	19184	4352	5980	5	dom	0.27898	genitourinary system
ENSG00000072803	FBXW11	OMIM:618914	Neurodevelopmental, jaw, eye, and digital syndrome	5	all	19184	4352	5980	5	dom	0.27898	nervous system
ENSG00000072803	FBXW11	OMIM:618914	Neurodevelopmental, jaw, eye, and digital syndrome	5	all	19184	4352	5980	5	dom	0.27898	cardiovascular system
ENSG00000072803	FBXW11	OMIM:618914	Neurodevelopmental, jaw, eye, and digital syndrome	5	all	19184	4352	5980	5	dom	0.27898	digestive system
ENSG00000072803	FBXW11	OMIM:618914	Neurodevelopmental, jaw, eye, and digital syndrome	5	all	19184	4352	5980	5	dom	0.27898	musculoskeletal system
ENSG00000154803	FLCN	OMIM:173600	Pneumothorax, primary spontaneous	1	all	19184	4352	5980	5	dom	0.379101	respiratory system
ENSG00000154864	PIEZO2	OMIM:114300	Arthrogryposis, distal, type 3	4	all	19184	4352	5980	8	dom,rec	0.749902	genitourinary system
ENSG00000154864	PIEZO2	OMIM:114300	Arthrogryposis, distal, type 3	4	all	19184	4352	5980	8	dom,rec	0.749902	nervous system
ENSG00000154864	PIEZO2	OMIM:114300	Arthrogryposis, distal, type 3	4	all	19184	4352	5980	8	dom,rec	0.749902	integument
ENSG00000154864	PIEZO2	OMIM:114300	Arthrogryposis, distal, type 3	4	all	19184	4352	5980	8	dom,rec	0.749902	musculoskeletal system
ENSG00000138696	BMPR1B	OMIM:112600	Brachydactyly, type A2	1	all	19184	4352	5980	4	dom,rec	0.731949	musculoskeletal system
ENSG00000125845	BMP2	OMIM:112600	Brachydactyly, type A2	1	all	19184	4352	5980	4	dom,rec	0.662431	musculoskeletal system
ENSG00000125965	GDF5	OMIM:112600	Brachydactyly, type A2	1	all	19184	4352	5980	3	dom,rec	0.892652	musculoskeletal system
ENSG00000150995	ITPR1	OMIM:117360	Spinocerebellar ataxia 29, congenital nonprogressive	2	all	19184	4352	5980	3	dom,rec	0.661546	nervous system
ENSG00000150995	ITPR1	OMIM:117360	Spinocerebellar ataxia 29, congenital nonprogressive	2	all	19184	4352	5980	3	dom,rec	0.661546	musculoskeletal system
ENSG00000134571	MYBPC3	OMIM:115197	Cardiomyopathy, hypertrophic, 4	6	all	19184	4352	5980	6	dom,rec	0.950777	nervous system
ENSG00000134571	MYBPC3	OMIM:115197	Cardiomyopathy, hypertrophic, 4	6	all	19184	4352	5980	6	dom,rec	0.950777	cardiovascular system
ENSG00000134571	MYBPC3	OMIM:115197	Cardiomyopathy, hypertrophic, 4	6	all	19184	4352	5980	6	dom,rec	0.950777	metabolism/homeostasis
ENSG00000134571	MYBPC3	OMIM:115197	Cardiomyopathy, hypertrophic, 4	6	all	19184	4352	5980	6	dom,rec	0.950777	respiratory system
ENSG00000134571	MYBPC3	OMIM:115197	Cardiomyopathy, hypertrophic, 4	6	all	19184	4352	5980	6	dom,rec	0.950777	digestive system
ENSG00000134571	MYBPC3	OMIM:115197	Cardiomyopathy, hypertrophic, 4	6	all	19184	4352	5980	6	dom,rec	0.950777	musculoskeletal system
ENSG00000177409	SAMD9L	OMIM:159550	Ataxia-pancytopenia syndrome	4	all	19184	4352	5980	4	dom,rec	0.576871	nervous system
ENSG00000177409	SAMD9L	OMIM:159550	Ataxia-pancytopenia syndrome	4	all	19184	4352	5980	4	dom,rec	0.576871	blood and blood-forming tissues
ENSG00000177409	SAMD9L	OMIM:159550	Ataxia-pancytopenia syndrome	4	all	19184	4352	5980	4	dom,rec	0.576871	immune system
ENSG00000177409	SAMD9L	OMIM:159550	Ataxia-pancytopenia syndrome	4	all	19184	4352	5980	4	dom,rec	0.576871	musculoskeletal system
ENSG00000077782	FGFR1	OMIM:190440	Trigonocephaly 1	5	all	19184	4352	5980	8	dom	0.370381	genitourinary system
ENSG00000077782	FGFR1	OMIM:190440	Trigonocephaly 1	5	all	19184	4352	5980	8	dom	0.370381	nervous system
ENSG00000077782	FGFR1	OMIM:190440	Trigonocephaly 1	5	all	19184	4352	5980	8	dom	0.370381	integument
ENSG00000077782	FGFR1	OMIM:190440	Trigonocephaly 1	5	all	19184	4352	5980	8	dom	0.370381	digestive system
ENSG00000077782	FGFR1	OMIM:190440	Trigonocephaly 1	5	all	19184	4352	5980	8	dom	0.370381	musculoskeletal system
ENSG00000164199	ADGRV1	OMIM:604352	?Febrile seizures, familial, 4	1	all	19184	4352	5980	2	dom,rec	0.797943	nervous system
ENSG00000108784	NAGLU	OMIM:616491	?Charcot-Marie-Tooth disease, axonal, type 2V	2	all	19184	4352	5980	9	dom,rec	0.323259	nervous system
ENSG00000108784	NAGLU	OMIM:616491	?Charcot-Marie-Tooth disease, axonal, type 2V	2	all	19184	4352	5980	9	dom,rec	0.323259	musculoskeletal system
ENSG00000132383	RPA1	OMIM:619767	Pulmonary fibrosis and/or bone marrow failure, telomere-related, 6	5	all	19184	4352	5980	5	dom	0.292558	integument
ENSG00000132383	RPA1	OMIM:619767	Pulmonary fibrosis and/or bone marrow failure, telomere-related, 6	5	all	19184	4352	5980	5	dom	0.292558	blood and blood-forming tissues
ENSG00000132383	RPA1	OMIM:619767	Pulmonary fibrosis and/or bone marrow failure, telomere-related, 6	5	all	19184	4352	5980	5	dom	0.292558	metabolism/homeostasis
ENSG00000132383	RPA1	OMIM:619767	Pulmonary fibrosis and/or bone marrow failure, telomere-related, 6	5	all	19184	4352	5980	5	dom	0.292558	respiratory system
ENSG00000132383	RPA1	OMIM:619767	Pulmonary fibrosis and/or bone marrow failure, telomere-related, 6	5	all	19184	4352	5980	5	dom	0.292558	immune system
ENSG00000126562	WNK4	OMIM:614491	Pseudohypoaldosteronism, type IIB	3	all	19184	4352	5980	3	dom	0.840328	endocrine system
ENSG00000126562	WNK4	OMIM:614491	Pseudohypoaldosteronism, type IIB	3	all	19184	4352	5980	3	dom	0.840328	cardiovascular system
ENSG00000126562	WNK4	OMIM:614491	Pseudohypoaldosteronism, type IIB	3	all	19184	4352	5980	3	dom	0.840328	metabolism/homeostasis
ENSG00000167768	KRT1	OMIM:607654	Keratosis palmoplantaris striata III	1	all	19184	4352	5980	5	dom,rec	0.941479	integument
ENSG00000204248	COL11A2	OMIM:601868	Deafness, autosomal dominant 13	1	all	19184	4352	5980	5	dom,rec	0.842067
ENSG00000135486	HNRNPA1	OMIM:615426	Amyotrophic lateral sclerosis 20	3	all	19184	4352	5980	3	dom	0.269239	nervous system
ENSG00000135486	HNRNPA1	OMIM:615426	Amyotrophic lateral sclerosis 20	3	all	19184	4352	5980	3	dom	0.269239	metabolism/homeostasis
ENSG00000135486	HNRNPA1	OMIM:615426	Amyotrophic lateral sclerosis 20	3	all	19184	4352	5980	3	dom	0.269239	musculoskeletal system
ENSG00000141527	CARD14	OMIM:173200	Pityriasis rubra pilaris	1	all	19184	4352	5980	2	dom	0.872523	integument
ENSG00000198513	ATL1	OMIM:613708	Neuropathy, hereditary sensory, type ID	4	all	19184	4352	5980	5	dom	0.705582	nervous system
ENSG00000198513	ATL1	OMIM:613708	Neuropathy, hereditary sensory, type ID	4	all	19184	4352	5980	5	dom	0.705582	integument
ENSG00000198513	ATL1	OMIM:613708	Neuropathy, hereditary sensory, type ID	4	all	19184	4352	5980	5	dom	0.705582	immune system
ENSG00000198513	ATL1	OMIM:613708	Neuropathy, hereditary sensory, type ID	4	all	19184	4352	5980	5	dom	0.705582	musculoskeletal system
ENSG00000133020	MYH8	OMIM:158300	Trismus-pseudocamptodactyly syndrome	3	all	19184	4352	5980	4	dom	0.965209	nervous system
ENSG00000133020	MYH8	OMIM:158300	Trismus-pseudocamptodactyly syndrome	3	all	19184	4352	5980	4	dom	0.965209	digestive system
ENSG00000133020	MYH8	OMIM:158300	Trismus-pseudocamptodactyly syndrome	3	all	19184	4352	5980	4	dom	0.965209	musculoskeletal system
ENSG00000163421	PROK2	OMIM:610628	Hypogonadotropic hypogonadism 4 with or without anosmia	5	all	19184	4352	5980	5	dom	0.957548	genitourinary system
ENSG00000163421	PROK2	OMIM:610628	Hypogonadotropic hypogonadism 4 with or without anosmia	5	all	19184	4352	5980	5	dom	0.957548	nervous system
ENSG00000163421	PROK2	OMIM:610628	Hypogonadotropic hypogonadism 4 with or without anosmia	5	all	19184	4352	5980	5	dom	0.957548	endocrine system
ENSG00000163421	PROK2	OMIM:610628	Hypogonadotropic hypogonadism 4 with or without anosmia	5	all	19184	4352	5980	5	dom	0.957548	metabolism/homeostasis
ENSG00000163421	PROK2	OMIM:610628	Hypogonadotropic hypogonadism 4 with or without anosmia	5	all	19184	4352	5980	5	dom	0.957548	musculoskeletal system
ENSG00000165671	NSD1	OMIM:117550	Sotos syndrome	8	all	19184	4352	5980	8	dom	0.381161	genitourinary system
ENSG00000165671	NSD1	OMIM:117550	Sotos syndrome	8	all	19184	4352	5980	8	dom	0.381161	nervous system
ENSG00000165671	NSD1	OMIM:117550	Sotos syndrome	8	all	19184	4352	5980	8	dom	0.381161	integument
ENSG00000165671	NSD1	OMIM:117550	Sotos syndrome	8	all	19184	4352	5980	8	dom	0.381161	cardiovascular system
ENSG00000165671	NSD1	OMIM:117550	Sotos syndrome	8	all	19184	4352	5980	8	dom	0.381161	metabolism/homeostasis
ENSG00000165671	NSD1	OMIM:117550	Sotos syndrome	8	all	19184	4352	5980	8	dom	0.381161	immune system
ENSG00000165671	NSD1	OMIM:117550	Sotos syndrome	8	all	19184	4352	5980	8	dom	0.381161	digestive system
ENSG00000165671	NSD1	OMIM:117550	Sotos syndrome	8	all	19184	4352	5980	8	dom	0.381161	musculoskeletal system
ENSG00000160551	TAOK1	OMIM:619575	Developmental delay with or without intellectual impairment or behavioral abnormalities	9	all	19184	4352	5980	9	dom	0.307312	genitourinary system
ENSG00000160551	TAOK1	OMIM:619575	Developmental delay with or without intellectual impairment or behavioral abnormalities	9	all	19184	4352	5980	9	dom	0.307312	nervous system
ENSG00000160551	TAOK1	OMIM:619575	Developmental delay with or without intellectual impairment or behavioral abnormalities	9	all	19184	4352	5980	9	dom	0.307312	cardiovascular system
ENSG00000160551	TAOK1	OMIM:619575	Developmental delay with or without intellectual impairment or behavioral abnormalities	9	all	19184	4352	5980	9	dom	0.307312	blood and blood-forming tissues
ENSG00000160551	TAOK1	OMIM:619575	Developmental delay with or without intellectual impairment or behavioral abnormalities	9	all	19184	4352	5980	9	dom	0.307312	metabolism/homeostasis
ENSG00000160551	TAOK1	OMIM:619575	Developmental delay with or without intellectual impairment or behavioral abnormalities	9	all	19184	4352	5980	9	dom	0.307312	respiratory system
ENSG00000160551	TAOK1	OMIM:619575	Developmental delay with or without intellectual impairment or behavioral abnormalities	9	all	19184	4352	5980	9	dom	0.307312	immune system
ENSG00000160551	TAOK1	OMIM:619575	Developmental delay with or without intellectual impairment or behavioral abnormalities	9	all	19184	4352	5980	9	dom	0.307312	digestive system
ENSG00000160551	TAOK1	OMIM:619575	Developmental delay with or without intellectual impairment or behavioral abnormalities	9	all	19184	4352	5980	9	dom	0.307312	musculoskeletal system
ENSG00000181555	SETD2	OMIM:620157	Intellectual developmental disorder, autosomal dominant 70	6	all	19184	4352	5980	9	dom	0.294545	nervous system
ENSG00000181555	SETD2	OMIM:620157	Intellectual developmental disorder, autosomal dominant 70	6	all	19184	4352	5980	9	dom	0.294545	integument
ENSG00000181555	SETD2	OMIM:620157	Intellectual developmental disorder, autosomal dominant 70	6	all	19184	4352	5980	9	dom	0.294545	cardiovascular system
ENSG00000181555	SETD2	OMIM:620157	Intellectual developmental disorder, autosomal dominant 70	6	all	19184	4352	5980	9	dom	0.294545	metabolism/homeostasis
ENSG00000181555	SETD2	OMIM:620157	Intellectual developmental disorder, autosomal dominant 70	6	all	19184	4352	5980	9	dom	0.294545	digestive system
ENSG00000181555	SETD2	OMIM:620157	Intellectual developmental disorder, autosomal dominant 70	6	all	19184	4352	5980	9	dom	0.294545	musculoskeletal system
ENSG00000196586	MYO6	OMIM:606346	Deafness, autosomal dominant 22, with hypertrophic cardiomyopathy	1	all	19184	4352	5980	1	dom,rec	0.417785
ENSG00000258366	RTEL1	OMIM:616373	Pulmonary fibrosis and/or bone marrow failure, telomere-related, 3	1	all	19184	4352	5980	8	dom,rec	0.514495	respiratory system
ENSG00000171206	TRIM8	OMIM:619428	Focal segmental glomerulosclerosis and neurodevelopmental syndrome	7	all	19184	4352	5980	7	dom	0.269194	genitourinary system
ENSG00000171206	TRIM8	OMIM:619428	Focal segmental glomerulosclerosis and neurodevelopmental syndrome	7	all	19184	4352	5980	7	dom	0.269194	nervous system
ENSG00000171206	TRIM8	OMIM:619428	Focal segmental glomerulosclerosis and neurodevelopmental syndrome	7	all	19184	4352	5980	7	dom	0.269194	integument
ENSG00000171206	TRIM8	OMIM:619428	Focal segmental glomerulosclerosis and neurodevelopmental syndrome	7	all	19184	4352	5980	7	dom	0.269194	metabolism/homeostasis
ENSG00000171206	TRIM8	OMIM:619428	Focal segmental glomerulosclerosis and neurodevelopmental syndrome	7	all	19184	4352	5980	7	dom	0.269194	immune system
ENSG00000171206	TRIM8	OMIM:619428	Focal segmental glomerulosclerosis and neurodevelopmental syndrome	7	all	19184	4352	5980	7	dom	0.269194	digestive system
ENSG00000171206	TRIM8	OMIM:619428	Focal segmental glomerulosclerosis and neurodevelopmental syndrome	7	all	19184	4352	5980	7	dom	0.269194	musculoskeletal system
ENSG00000100379	KCTD17	OMIM:616398	Dystonia 26, myoclonic	2	all	19184	4352	5980	2	dom	0.500475	nervous system
ENSG00000100379	KCTD17	OMIM:616398	Dystonia 26, myoclonic	2	all	19184	4352	5980	2	dom	0.500475	musculoskeletal system
ENSG00000065534	MYLK	OMIM:613780	Aortic aneurysm, familial thoracic 7	1	all	19184	4352	5980	4	dom,rec	0.508724	cardiovascular system
ENSG00000179295	PTPN11	OMIM:156250	Metachondromatosis	1	all	19184	4352	5980	11	dom	0.379747	musculoskeletal system
ENSG00000121743	GJA3	OMIM:601885	Cataract 14, multiple types	1	all	19184	4352	5980	1	dom	0.939666
ENSG00000087460	GNAS	OMIM:103580	Pseudohypoparathyroidism Ia	5	all	19184	4352	5980	8	dom	0.345942	genitourinary system
ENSG00000087460	GNAS	OMIM:103580	Pseudohypoparathyroidism Ia	5	all	19184	4352	5980	8	dom	0.345942	nervous system
ENSG00000087460	GNAS	OMIM:103580	Pseudohypoparathyroidism Ia	5	all	19184	4352	5980	8	dom	0.345942	endocrine system
ENSG00000087460	GNAS	OMIM:103580	Pseudohypoparathyroidism Ia	5	all	19184	4352	5980	8	dom	0.345942	metabolism/homeostasis
ENSG00000087460	GNAS	OMIM:103580	Pseudohypoparathyroidism Ia	5	all	19184	4352	5980	8	dom	0.345942	musculoskeletal system
ENSG00000135414	GDF11	OMIM:619122	?Vertebral hypersegmentation and orofacial anomalies	3	all	19184	4352	5980	3	dom	0.702715	integument
ENSG00000135414	GDF11	OMIM:619122	?Vertebral hypersegmentation and orofacial anomalies	3	all	19184	4352	5980	3	dom	0.702715	digestive system
ENSG00000135414	GDF11	OMIM:619122	?Vertebral hypersegmentation and orofacial anomalies	3	all	19184	4352	5980	3	dom	0.702715	musculoskeletal system
ENSG00000152217	SETBP1	OMIM:616078	Intellectual developmental disorder, autosomal dominant 29	4	all	19184	4352	5980	8	dom	0.497394	genitourinary system
ENSG00000152217	SETBP1	OMIM:616078	Intellectual developmental disorder, autosomal dominant 29	4	all	19184	4352	5980	8	dom	0.497394	nervous system
ENSG00000152217	SETBP1	OMIM:616078	Intellectual developmental disorder, autosomal dominant 29	4	all	19184	4352	5980	8	dom	0.497394	integument
ENSG00000152217	SETBP1	OMIM:616078	Intellectual developmental disorder, autosomal dominant 29	4	all	19184	4352	5980	8	dom	0.497394	musculoskeletal system
ENSG00000065618	COL17A1	OMIM:122400	Epithelial recurrent erosion dystrophy	1	all	19184	4352	5980	3	dom,rec	0.830953	nervous system
ENSG00000089280	FUS	OMIM:614782	Essential tremor, hereditary, 4	1	all	19184	4352	5980	2	dom	0.351421	nervous system
ENSG00000197561	ELANE	OMIM:162800	Neutropenia, cyclic	3	all	19184	4352	5980	3	dom	0.919509	blood and blood-forming tissues
ENSG00000197561	ELANE	OMIM:162800	Neutropenia, cyclic	3	all	19184	4352	5980	3	dom	0.919509	metabolism/homeostasis
ENSG00000197561	ELANE	OMIM:162800	Neutropenia, cyclic	3	all	19184	4352	5980	3	dom	0.919509	immune system
ENSG00000142615	CELA2A	OMIM:618620	Abdominal obesity-metabolic syndrome 4	4	all	19184	4352	5980	4	dom	0.975159	endocrine system
ENSG00000142615	CELA2A	OMIM:618620	Abdominal obesity-metabolic syndrome 4	4	all	19184	4352	5980	4	dom	0.975159	cardiovascular system
ENSG00000142615	CELA2A	OMIM:618620	Abdominal obesity-metabolic syndrome 4	4	all	19184	4352	5980	4	dom	0.975159	blood and blood-forming tissues
ENSG00000142615	CELA2A	OMIM:618620	Abdominal obesity-metabolic syndrome 4	4	all	19184	4352	5980	4	dom	0.975159	metabolism/homeostasis
ENSG00000134775	FHOD3	OMIM:619402	Cardiomyopathy, familial hypertrophic, 28	2	all	19184	4352	5980	2	dom	0.648378	nervous system
ENSG00000134775	FHOD3	OMIM:619402	Cardiomyopathy, familial hypertrophic, 28	2	all	19184	4352	5980	2	dom	0.648378	cardiovascular system
ENSG00000197579	TOPORS	OMIM:609923	Retinitis pigmentosa 31	1	all	19184	4352	5980	1	dom	0.301786	cardiovascular system
ENSG00000277258	PCGF2	OMIM:618371	Turnpenny-Fry syndrome	7	all	19184	4352	5980	7	dom	0.683683	nervous system
ENSG00000277258	PCGF2	OMIM:618371	Turnpenny-Fry syndrome	7	all	19184	4352	5980	7	dom	0.683683	integument
ENSG00000277258	PCGF2	OMIM:618371	Turnpenny-Fry syndrome	7	all	19184	4352	5980	7	dom	0.683683	cardiovascular system
ENSG00000277258	PCGF2	OMIM:618371	Turnpenny-Fry syndrome	7	all	19184	4352	5980	7	dom	0.683683	respiratory system
ENSG00000277258	PCGF2	OMIM:618371	Turnpenny-Fry syndrome	7	all	19184	4352	5980	7	dom	0.683683	immune system
ENSG00000277258	PCGF2	OMIM:618371	Turnpenny-Fry syndrome	7	all	19184	4352	5980	7	dom	0.683683	digestive system
ENSG00000277258	PCGF2	OMIM:618371	Turnpenny-Fry syndrome	7	all	19184	4352	5980	7	dom	0.683683	musculoskeletal system
ENSG00000204385	SLC44A4	OMIM:617606	?Deafness, autosomal dominant 72	1	all	19184	4352	5980	1	dom	0.798643
ENSG00000157766	ACAN	OMIM:165800	Short stature and advanced bone age, with or without early-onset osteoarthritis and/or osteochondritis dissecans	2	all	19184	4352	5980	3	dom,rec	0.916287	nervous system
ENSG00000157766	ACAN	OMIM:165800	Short stature and advanced bone age, with or without early-onset osteoarthritis and/or osteochondritis dissecans	2	all	19184	4352	5980	3	dom,rec	0.916287	musculoskeletal system
ENSG00000162129	CLPB	OMIM:619835	3-methylglutaconic aciduria, type VIIA, autosomal dominant	6	all	19184	4352	5980	9	dom,rec	0.531269	genitourinary system
ENSG00000162129	CLPB	OMIM:619835	3-methylglutaconic aciduria, type VIIA, autosomal dominant	6	all	19184	4352	5980	9	dom,rec	0.531269	nervous system
ENSG00000162129	CLPB	OMIM:619835	3-methylglutaconic aciduria, type VIIA, autosomal dominant	6	all	19184	4352	5980	9	dom,rec	0.531269	blood and blood-forming tissues
ENSG00000162129	CLPB	OMIM:619835	3-methylglutaconic aciduria, type VIIA, autosomal dominant	6	all	19184	4352	5980	9	dom,rec	0.531269	metabolism/homeostasis
ENSG00000162129	CLPB	OMIM:619835	3-methylglutaconic aciduria, type VIIA, autosomal dominant	6	all	19184	4352	5980	9	dom,rec	0.531269	immune system
ENSG00000162129	CLPB	OMIM:619835	3-methylglutaconic aciduria, type VIIA, autosomal dominant	6	all	19184	4352	5980	9	dom,rec	0.531269	musculoskeletal system
ENSG00000175707	KDF1	OMIM:617337	?Ectodermal dysplasia 12, hypohidrotic/hair/tooth/nail type	3	all	19184	4352	5980	3	dom	0.718193	integument
ENSG00000175707	KDF1	OMIM:617337	?Ectodermal dysplasia 12, hypohidrotic/hair/tooth/nail type	3	all	19184	4352	5980	3	dom	0.718193	immune system
ENSG00000175707	KDF1	OMIM:617337	?Ectodermal dysplasia 12, hypohidrotic/hair/tooth/nail type	3	all	19184	4352	5980	3	dom	0.718193	musculoskeletal system
ENSG00000107890	ANKRD26	OMIM:188000	Thrombocytopenia 2	4	all	19184	4352	5980	4	dom	0.523588	integument
ENSG00000107890	ANKRD26	OMIM:188000	Thrombocytopenia 2	4	all	19184	4352	5980	4	dom	0.523588	cardiovascular system
ENSG00000107890	ANKRD26	OMIM:188000	Thrombocytopenia 2	4	all	19184	4352	5980	4	dom	0.523588	blood and blood-forming tissues
ENSG00000107890	ANKRD26	OMIM:188000	Thrombocytopenia 2	4	all	19184	4352	5980	4	dom	0.523588	immune system
ENSG00000125618	PAX8	OMIM:218700	Hypothyroidism, congenital, due to thyroid dysgenesis or hypoplasia	8	all	19184	4352	5980	8	dom	0.831533	nervous system
ENSG00000125618	PAX8	OMIM:218700	Hypothyroidism, congenital, due to thyroid dysgenesis or hypoplasia	8	all	19184	4352	5980	8	dom	0.831533	endocrine system
ENSG00000125618	PAX8	OMIM:218700	Hypothyroidism, congenital, due to thyroid dysgenesis or hypoplasia	8	all	19184	4352	5980	8	dom	0.831533	integument
ENSG00000125618	PAX8	OMIM:218700	Hypothyroidism, congenital, due to thyroid dysgenesis or hypoplasia	8	all	19184	4352	5980	8	dom	0.831533	cardiovascular system
ENSG00000125618	PAX8	OMIM:218700	Hypothyroidism, congenital, due to thyroid dysgenesis or hypoplasia	8	all	19184	4352	5980	8	dom	0.831533	metabolism/homeostasis
ENSG00000125618	PAX8	OMIM:218700	Hypothyroidism, congenital, due to thyroid dysgenesis or hypoplasia	8	all	19184	4352	5980	8	dom	0.831533	respiratory system
ENSG00000125618	PAX8	OMIM:218700	Hypothyroidism, congenital, due to thyroid dysgenesis or hypoplasia	8	all	19184	4352	5980	8	dom	0.831533	digestive system
ENSG00000125618	PAX8	OMIM:218700	Hypothyroidism, congenital, due to thyroid dysgenesis or hypoplasia	8	all	19184	4352	5980	8	dom	0.831533	musculoskeletal system
ENSG00000136156	ITM2B	OMIM:117300	Dementia, familial Danish	3	all	19184	4352	5980	3	dom	0.439729	nervous system
ENSG00000136156	ITM2B	OMIM:117300	Dementia, familial Danish	3	all	19184	4352	5980	3	dom	0.439729	metabolism/homeostasis
ENSG00000136156	ITM2B	OMIM:117300	Dementia, familial Danish	3	all	19184	4352	5980	3	dom	0.439729	musculoskeletal system
ENSG00000060718	COL11A1	OMIM:618533	Deafness, autosomal dominant 37	1	all	19184	4352	5980	9	dom,rec	0.807949
ENSG00000167768	KRT1	OMIM:144200	Palmoplantar keratoderma, epidermolytic	4	all	19184	4352	5980	5	dom,rec	0.941479	integument
ENSG00000171403	KRT9	OMIM:144200	Palmoplantar keratoderma, epidermolytic	4	all	19184	4352	5980	4	dom	0.987705	integument
ENSG00000167768	KRT1	OMIM:144200	Palmoplantar keratoderma, epidermolytic	4	all	19184	4352	5980	5	dom,rec	0.941479	blood and blood-forming tissues
ENSG00000171403	KRT9	OMIM:144200	Palmoplantar keratoderma, epidermolytic	4	all	19184	4352	5980	4	dom	0.987705	blood and blood-forming tissues
ENSG00000167768	KRT1	OMIM:144200	Palmoplantar keratoderma, epidermolytic	4	all	19184	4352	5980	5	dom,rec	0.941479	metabolism/homeostasis
ENSG00000171403	KRT9	OMIM:144200	Palmoplantar keratoderma, epidermolytic	4	all	19184	4352	5980	4	dom	0.987705	metabolism/homeostasis
ENSG00000167768	KRT1	OMIM:144200	Palmoplantar keratoderma, epidermolytic	4	all	19184	4352	5980	5	dom,rec	0.941479	immune system
ENSG00000171403	KRT9	OMIM:144200	Palmoplantar keratoderma, epidermolytic	4	all	19184	4352	5980	4	dom	0.987705	immune system
ENSG00000132518	GUCY2D	OMIM:601777	Cone-rod dystrophy 6	2	all	19184	4352	5980	6	dom,rec	0.974441	nervous system
ENSG00000132518	GUCY2D	OMIM:601777	Cone-rod dystrophy 6	2	all	19184	4352	5980	6	dom,rec	0.974441	cardiovascular system
ENSG00000073282	TP63	OMIM:605289	Split-hand/foot malformation 4	1	all	19184	4352	5980	9	dom	0.846499	musculoskeletal system
ENSG00000162738	VANGL2	OMIM:182940	{Neural tube defects, susceptibility to}	4	all	19184	4352	5980	4	dom	0.669676	genitourinary system
ENSG00000162738	VANGL2	OMIM:182940	{Neural tube defects, susceptibility to}	4	all	19184	4352	5980	4	dom	0.669676	nervous system
ENSG00000162738	VANGL2	OMIM:182940	{Neural tube defects, susceptibility to}	4	all	19184	4352	5980	4	dom	0.669676	integument
ENSG00000162738	VANGL2	OMIM:182940	{Neural tube defects, susceptibility to}	4	all	19184	4352	5980	4	dom	0.669676	musculoskeletal system
ENSG00000007314	SCN4A	OMIM:613345	Hypokalemic periodic paralysis, type 2	3	all	19184	4352	5980	6	dom,rec	0.9099	nervous system
ENSG00000007314	SCN4A	OMIM:613345	Hypokalemic periodic paralysis, type 2	3	all	19184	4352	5980	6	dom,rec	0.9099	metabolism/homeostasis
ENSG00000007314	SCN4A	OMIM:613345	Hypokalemic periodic paralysis, type 2	3	all	19184	4352	5980	6	dom,rec	0.9099	musculoskeletal system
ENSG00000122566	HNRNPA2B1	OMIM:615422	?Inclusion body myopathy with early-onset Paget disease with or without frontotemporal dementia 2	4	all	19184	4352	5980	4	dom	0.260094	nervous system
ENSG00000122566	HNRNPA2B1	OMIM:615422	?Inclusion body myopathy with early-onset Paget disease with or without frontotemporal dementia 2	4	all	19184	4352	5980	4	dom	0.260094	metabolism/homeostasis
ENSG00000122566	HNRNPA2B1	OMIM:615422	?Inclusion body myopathy with early-onset Paget disease with or without frontotemporal dementia 2	4	all	19184	4352	5980	4	dom	0.260094	immune system
ENSG00000122566	HNRNPA2B1	OMIM:615422	?Inclusion body myopathy with early-onset Paget disease with or without frontotemporal dementia 2	4	all	19184	4352	5980	4	dom	0.260094	musculoskeletal system
ENSG00000188613	NANOS1	OMIM:615413	Spermatogenic failure 12	1	all	19184	4352	5980	1	dom	0.723416	genitourinary system
ENSG00000171714	ANO5	OMIM:166260	Gnathodiaphyseal dysplasia	2	all	19184	4352	5980	4	dom,rec	0.750635	immune system
ENSG00000171714	ANO5	OMIM:166260	Gnathodiaphyseal dysplasia	2	all	19184	4352	5980	4	dom,rec	0.750635	musculoskeletal system
ENSG00000185245	GP1BA	OMIM:177820	von Willebrand disease, platelet-type	1	all	19184	4352	5980	6	dom,rec	0.931656	blood and blood-forming tissues
ENSG00000130294	KIF1A	OMIM:610357	Spastic paraplegia 30, autosomal dominant	3	all	19184	4352	5980	4	dom,rec	0.802841	genitourinary system
ENSG00000130294	KIF1A	OMIM:610357	Spastic paraplegia 30, autosomal dominant	3	all	19184	4352	5980	4	dom,rec	0.802841	nervous system
ENSG00000130294	KIF1A	OMIM:610357	Spastic paraplegia 30, autosomal dominant	3	all	19184	4352	5980	4	dom,rec	0.802841	musculoskeletal system
ENSG00000106571	GLI3	OMIM:175700	Greig cephalopolysyndactyly syndrome	7	all	19184	4352	5980	9	dom	0.623777	genitourinary system
ENSG00000106571	GLI3	OMIM:175700	Greig cephalopolysyndactyly syndrome	7	all	19184	4352	5980	9	dom	0.623777	nervous system
ENSG00000106571	GLI3	OMIM:175700	Greig cephalopolysyndactyly syndrome	7	all	19184	4352	5980	9	dom	0.623777	integument
ENSG00000106571	GLI3	OMIM:175700	Greig cephalopolysyndactyly syndrome	7	all	19184	4352	5980	9	dom	0.623777	cardiovascular system
ENSG00000106571	GLI3	OMIM:175700	Greig cephalopolysyndactyly syndrome	7	all	19184	4352	5980	9	dom	0.623777	metabolism/homeostasis
ENSG00000106571	GLI3	OMIM:175700	Greig cephalopolysyndactyly syndrome	7	all	19184	4352	5980	9	dom	0.623777	digestive system
ENSG00000106571	GLI3	OMIM:175700	Greig cephalopolysyndactyly syndrome	7	all	19184	4352	5980	9	dom	0.623777	musculoskeletal system
ENSG00000055332	EIF2AK2	OMIM:619687	Dystonia 33	2	all	19184	4352	5980	4	dom	0.356844	nervous system
ENSG00000055332	EIF2AK2	OMIM:619687	Dystonia 33	2	all	19184	4352	5980	4	dom	0.356844	musculoskeletal system
ENSG00000011426	ANLN	OMIM:616032	Focal segmental glomerulosclerosis 8	2	all	19184	4352	5980	2	dom	0.658364	genitourinary system
ENSG00000011426	ANLN	OMIM:616032	Focal segmental glomerulosclerosis 8	2	all	19184	4352	5980	2	dom	0.658364	metabolism/homeostasis
ENSG00000145888	GLRA1	OMIM:149400	Hyperekplexia 1	4	all	19184	4352	5980	4	dom,rec	0.974626	nervous system
ENSG00000145888	GLRA1	OMIM:149400	Hyperekplexia 1	4	all	19184	4352	5980	4	dom,rec	0.974626	respiratory system
ENSG00000145888	GLRA1	OMIM:149400	Hyperekplexia 1	4	all	19184	4352	5980	4	dom,rec	0.974626	digestive system
ENSG00000145888	GLRA1	OMIM:149400	Hyperekplexia 1	4	all	19184	4352	5980	4	dom,rec	0.974626	musculoskeletal system
ENSG00000163930	BAP1	OMIM:619762	Kury-Isidor syndrome	7	all	19184	4352	5980	8	dom	0.4256	genitourinary system
ENSG00000163930	BAP1	OMIM:619762	Kury-Isidor syndrome	7	all	19184	4352	5980	8	dom	0.4256	nervous system
ENSG00000163930	BAP1	OMIM:619762	Kury-Isidor syndrome	7	all	19184	4352	5980	8	dom	0.4256	integument
ENSG00000163930	BAP1	OMIM:619762	Kury-Isidor syndrome	7	all	19184	4352	5980	8	dom	0.4256	cardiovascular system
ENSG00000163930	BAP1	OMIM:619762	Kury-Isidor syndrome	7	all	19184	4352	5980	8	dom	0.4256	immune system
ENSG00000163930	BAP1	OMIM:619762	Kury-Isidor syndrome	7	all	19184	4352	5980	8	dom	0.4256	digestive system
ENSG00000163930	BAP1	OMIM:619762	Kury-Isidor syndrome	7	all	19184	4352	5980	8	dom	0.4256	musculoskeletal system
ENSG00000184500	PROS1	OMIM:612336	Thrombophilia 5 due to protein S deficiency, autosomal dominant	4	all	19184	4352	5980	5	dom,rec	0.552617	integument
ENSG00000184500	PROS1	OMIM:612336	Thrombophilia 5 due to protein S deficiency, autosomal dominant	4	all	19184	4352	5980	5	dom,rec	0.552617	cardiovascular system
ENSG00000184500	PROS1	OMIM:612336	Thrombophilia 5 due to protein S deficiency, autosomal dominant	4	all	19184	4352	5980	5	dom,rec	0.552617	blood and blood-forming tissues
ENSG00000184500	PROS1	OMIM:612336	Thrombophilia 5 due to protein S deficiency, autosomal dominant	4	all	19184	4352	5980	5	dom,rec	0.552617	respiratory system
ENSG00000092054	MYH7	OMIM:160500	Laing distal myopathy	4	all	19184	4352	5980	6	dom,rec	0.917453	nervous system
ENSG00000092054	MYH7	OMIM:160500	Laing distal myopathy	4	all	19184	4352	5980	6	dom,rec	0.917453	cardiovascular system
ENSG00000092054	MYH7	OMIM:160500	Laing distal myopathy	4	all	19184	4352	5980	6	dom,rec	0.917453	metabolism/homeostasis
ENSG00000092054	MYH7	OMIM:160500	Laing distal myopathy	4	all	19184	4352	5980	6	dom,rec	0.917453	musculoskeletal system
ENSG00000075891	PAX2	OMIM:616002	Glomerulosclerosis, focal segmental, 7	2	all	19184	4352	5980	6	dom	0.940633	genitourinary system
ENSG00000075891	PAX2	OMIM:616002	Glomerulosclerosis, focal segmental, 7	2	all	19184	4352	5980	6	dom	0.940633	metabolism/homeostasis
ENSG00000170484	KRT74	OMIM:613981	?Hypotrichosis 3	1	all	19184	4352	5980	1	dom,rec	0.99006	integument
ENSG00000174106	LEMD3	OMIM:166700	Buschke-Ollendorff syndrome	2	all	19184	4352	5980	2	dom	0.278942	integument
ENSG00000174106	LEMD3	OMIM:166700	Buschke-Ollendorff syndrome	2	all	19184	4352	5980	2	dom	0.278942	musculoskeletal system
ENSG00000158887	MPZ	OMIM:607677	Charcot-Marie-Tooth disease, type 2I	2	all	19184	4352	5980	5	dom,rec	0.829344	nervous system
ENSG00000158887	MPZ	OMIM:607677	Charcot-Marie-Tooth disease, type 2I	2	all	19184	4352	5980	5	dom,rec	0.829344	musculoskeletal system
ENSG00000143761	ARF1	OMIM:618185	Periventricular nodular heterotopia 8	2	all	19184	4352	5980	2	dom	0.289324	nervous system
ENSG00000143761	ARF1	OMIM:618185	Periventricular nodular heterotopia 8	2	all	19184	4352	5980	2	dom	0.289324	musculoskeletal system
ENSG00000258366	RTEL1	OMIM:615190	Dyskeratosis congenita, autosomal dominant 4	7	all	19184	4352	5980	8	dom,rec	0.514495	nervous system
ENSG00000258366	RTEL1	OMIM:615190	Dyskeratosis congenita, autosomal dominant 4	7	all	19184	4352	5980	8	dom,rec	0.514495	integument
ENSG00000258366	RTEL1	OMIM:615190	Dyskeratosis congenita, autosomal dominant 4	7	all	19184	4352	5980	8	dom,rec	0.514495	blood and blood-forming tissues
ENSG00000258366	RTEL1	OMIM:615190	Dyskeratosis congenita, autosomal dominant 4	7	all	19184	4352	5980	8	dom,rec	0.514495	metabolism/homeostasis
ENSG00000258366	RTEL1	OMIM:615190	Dyskeratosis congenita, autosomal dominant 4	7	all	19184	4352	5980	8	dom,rec	0.514495	immune system
ENSG00000258366	RTEL1	OMIM:615190	Dyskeratosis congenita, autosomal dominant 4	7	all	19184	4352	5980	8	dom,rec	0.514495	digestive system
ENSG00000258366	RTEL1	OMIM:615190	Dyskeratosis congenita, autosomal dominant 4	7	all	19184	4352	5980	8	dom,rec	0.514495	musculoskeletal system
ENSG00000183873	SCN5A	OMIM:113900	Heart block, progressive, type IA	2	all	19184	4352	5980	4	dom,rec	0.883905	cardiovascular system
ENSG00000183873	SCN5A	OMIM:113900	Heart block, progressive, type IA	2	all	19184	4352	5980	4	dom,rec	0.883905	respiratory system
ENSG00000131398	KCNC3	OMIM:605259	Spinocerebellar ataxia 13	2	all	19184	4352	5980	2	dom	0.788943	nervous system
ENSG00000131398	KCNC3	OMIM:605259	Spinocerebellar ataxia 13	2	all	19184	4352	5980	2	dom	0.788943	musculoskeletal system
ENSG00000197283	SYNGAP1	OMIM:612621	Intellectual developmental disorder, autosomal dominant 5	2	all	19184	4352	5980	2	dom	0.47215	nervous system
ENSG00000197283	SYNGAP1	OMIM:612621	Intellectual developmental disorder, autosomal dominant 5	2	all	19184	4352	5980	2	dom	0.47215	musculoskeletal system
ENSG00000169031	COL4A3	OMIM:104200	Alport syndrome 3, autosomal dominant	4	all	19184	4352	5980	4	dom,rec	0.762943	genitourinary system
ENSG00000169031	COL4A3	OMIM:104200	Alport syndrome 3, autosomal dominant	4	all	19184	4352	5980	4	dom,rec	0.762943	cardiovascular system
ENSG00000169031	COL4A3	OMIM:104200	Alport syndrome 3, autosomal dominant	4	all	19184	4352	5980	4	dom,rec	0.762943	metabolism/homeostasis
ENSG00000169031	COL4A3	OMIM:104200	Alport syndrome 3, autosomal dominant	4	all	19184	4352	5980	4	dom,rec	0.762943	immune system
ENSG00000152591	DSPP	OMIM:125500	Dentinogenesis imperfecta, Shields type III	1	all	19184	4352	5980	1	dom	0.988414	musculoskeletal system
ENSG00000143756	FBXO28	OMIM:619777	Developmental and epileptic encephalopathy 100	7	all	19184	4352	5980	7	dom	0.340356	nervous system
ENSG00000143756	FBXO28	OMIM:619777	Developmental and epileptic encephalopathy 100	7	all	19184	4352	5980	7	dom	0.340356	integument
ENSG00000143756	FBXO28	OMIM:619777	Developmental and epileptic encephalopathy 100	7	all	19184	4352	5980	7	dom	0.340356	cardiovascular system
ENSG00000143756	FBXO28	OMIM:619777	Developmental and epileptic encephalopathy 100	7	all	19184	4352	5980	7	dom	0.340356	respiratory system
ENSG00000143756	FBXO28	OMIM:619777	Developmental and epileptic encephalopathy 100	7	all	19184	4352	5980	7	dom	0.340356	immune system
ENSG00000143756	FBXO28	OMIM:619777	Developmental and epileptic encephalopathy 100	7	all	19184	4352	5980	7	dom	0.340356	digestive system
ENSG00000143756	FBXO28	OMIM:619777	Developmental and epileptic encephalopathy 100	7	all	19184	4352	5980	7	dom	0.340356	musculoskeletal system
ENSG00000197943	PLCG2	OMIM:614468	Familial cold autoinflammatory syndrome 3	6	all	19184	4352	5980	9	dom	0.639195	endocrine system
ENSG00000197943	PLCG2	OMIM:614468	Familial cold autoinflammatory syndrome 3	6	all	19184	4352	5980	9	dom	0.639195	integument
ENSG00000197943	PLCG2	OMIM:614468	Familial cold autoinflammatory syndrome 3	6	all	19184	4352	5980	9	dom	0.639195	cardiovascular system
ENSG00000197943	PLCG2	OMIM:614468	Familial cold autoinflammatory syndrome 3	6	all	19184	4352	5980	9	dom	0.639195	metabolism/homeostasis
ENSG00000197943	PLCG2	OMIM:614468	Familial cold autoinflammatory syndrome 3	6	all	19184	4352	5980	9	dom	0.639195	respiratory system
ENSG00000197943	PLCG2	OMIM:614468	Familial cold autoinflammatory syndrome 3	6	all	19184	4352	5980	9	dom	0.639195	immune system
ENSG00000108946	PRKAR1A	OMIM:160980	Carney complex, type 1	4	all	19184	4352	5980	9	dom	0.361633	nervous system
ENSG00000108946	PRKAR1A	OMIM:160980	Carney complex, type 1	4	all	19184	4352	5980	9	dom	0.361633	endocrine system
ENSG00000108946	PRKAR1A	OMIM:160980	Carney complex, type 1	4	all	19184	4352	5980	9	dom	0.361633	integument
ENSG00000108946	PRKAR1A	OMIM:160980	Carney complex, type 1	4	all	19184	4352	5980	9	dom	0.361633	cardiovascular system
ENSG00000101384	JAG1	OMIM:118450	Alagille syndrome 1	9	all	19184	4352	5980	9	dom	0.416697	genitourinary system
ENSG00000101384	JAG1	OMIM:118450	Alagille syndrome 1	9	all	19184	4352	5980	9	dom	0.416697	nervous system
ENSG00000101384	JAG1	OMIM:118450	Alagille syndrome 1	9	all	19184	4352	5980	9	dom	0.416697	endocrine system
ENSG00000101384	JAG1	OMIM:118450	Alagille syndrome 1	9	all	19184	4352	5980	9	dom	0.416697	integument
ENSG00000101384	JAG1	OMIM:118450	Alagille syndrome 1	9	all	19184	4352	5980	9	dom	0.416697	cardiovascular system
ENSG00000101384	JAG1	OMIM:118450	Alagille syndrome 1	9	all	19184	4352	5980	9	dom	0.416697	metabolism/homeostasis
ENSG00000101384	JAG1	OMIM:118450	Alagille syndrome 1	9	all	19184	4352	5980	9	dom	0.416697	respiratory system
ENSG00000101384	JAG1	OMIM:118450	Alagille syndrome 1	9	all	19184	4352	5980	9	dom	0.416697	digestive system
ENSG00000101384	JAG1	OMIM:118450	Alagille syndrome 1	9	all	19184	4352	5980	9	dom	0.416697	musculoskeletal system
ENSG00000047056	WDR37	OMIM:618652	Neurooculocardiogenitourinary syndrome	5	all	19184	4352	5980	5	dom	0.30639	genitourinary system
ENSG00000047056	WDR37	OMIM:618652	Neurooculocardiogenitourinary syndrome	5	all	19184	4352	5980	5	dom	0.30639	nervous system
ENSG00000047056	WDR37	OMIM:618652	Neurooculocardiogenitourinary syndrome	5	all	19184	4352	5980	5	dom	0.30639	integument
ENSG00000047056	WDR37	OMIM:618652	Neurooculocardiogenitourinary syndrome	5	all	19184	4352	5980	5	dom	0.30639	cardiovascular system
ENSG00000047056	WDR37	OMIM:618652	Neurooculocardiogenitourinary syndrome	5	all	19184	4352	5980	5	dom	0.30639	musculoskeletal system
ENSG00000136531	SCN2A	OMIM:618924	Episodic ataxia, type 9	2	all	19184	4352	5980	5	dom	0.905693	nervous system
ENSG00000136531	SCN2A	OMIM:618924	Episodic ataxia, type 9	2	all	19184	4352	5980	5	dom	0.905693	digestive system
ENSG00000059573	ALDH18A1	OMIM:616603	Cutis laxa, autosomal dominant 3	6	all	19184	4352	5980	7	dom,rec	0.332009	genitourinary system
ENSG00000059573	ALDH18A1	OMIM:616603	Cutis laxa, autosomal dominant 3	6	all	19184	4352	5980	7	dom,rec	0.332009	nervous system
ENSG00000059573	ALDH18A1	OMIM:616603	Cutis laxa, autosomal dominant 3	6	all	19184	4352	5980	7	dom,rec	0.332009	integument
ENSG00000059573	ALDH18A1	OMIM:616603	Cutis laxa, autosomal dominant 3	6	all	19184	4352	5980	7	dom,rec	0.332009	cardiovascular system
ENSG00000059573	ALDH18A1	OMIM:616603	Cutis laxa, autosomal dominant 3	6	all	19184	4352	5980	7	dom,rec	0.332009	digestive system
ENSG00000059573	ALDH18A1	OMIM:616603	Cutis laxa, autosomal dominant 3	6	all	19184	4352	5980	7	dom,rec	0.332009	musculoskeletal system
ENSG00000100485	SOS2	OMIM:616559	Noonan syndrome 9	6	all	19184	4352	5980	6	dom	0.339287	genitourinary system
ENSG00000100485	SOS2	OMIM:616559	Noonan syndrome 9	6	all	19184	4352	5980	6	dom	0.339287	nervous system
ENSG00000100485	SOS2	OMIM:616559	Noonan syndrome 9	6	all	19184	4352	5980	6	dom	0.339287	integument
ENSG00000100485	SOS2	OMIM:616559	Noonan syndrome 9	6	all	19184	4352	5980	6	dom	0.339287	cardiovascular system
ENSG00000100485	SOS2	OMIM:616559	Noonan syndrome 9	6	all	19184	4352	5980	6	dom	0.339287	blood and blood-forming tissues
ENSG00000100485	SOS2	OMIM:616559	Noonan syndrome 9	6	all	19184	4352	5980	6	dom	0.339287	musculoskeletal system
ENSG00000138435	CHRNA1	OMIM:608930	Myasthenic syndrome, congenital, 1B, fast-channel	5	all	19184	4352	5980	8	dom,rec	0.931344	nervous system
ENSG00000138435	CHRNA1	OMIM:608930	Myasthenic syndrome, congenital, 1B, fast-channel	5	all	19184	4352	5980	8	dom,rec	0.931344	respiratory system
ENSG00000138435	CHRNA1	OMIM:608930	Myasthenic syndrome, congenital, 1B, fast-channel	5	all	19184	4352	5980	8	dom,rec	0.931344	immune system
ENSG00000138435	CHRNA1	OMIM:608930	Myasthenic syndrome, congenital, 1B, fast-channel	5	all	19184	4352	5980	8	dom,rec	0.931344	digestive system
ENSG00000138435	CHRNA1	OMIM:608930	Myasthenic syndrome, congenital, 1B, fast-channel	5	all	19184	4352	5980	8	dom,rec	0.931344	musculoskeletal system
ENSG00000123700	KCNJ2	OMIM:170390	Andersen syndrome	7	all	19184	4352	5980	7	dom	0.719187	nervous system
ENSG00000123700	KCNJ2	OMIM:170390	Andersen syndrome	7	all	19184	4352	5980	7	dom	0.719187	endocrine system
ENSG00000123700	KCNJ2	OMIM:170390	Andersen syndrome	7	all	19184	4352	5980	7	dom	0.719187	integument
ENSG00000123700	KCNJ2	OMIM:170390	Andersen syndrome	7	all	19184	4352	5980	7	dom	0.719187	cardiovascular system
ENSG00000123700	KCNJ2	OMIM:170390	Andersen syndrome	7	all	19184	4352	5980	7	dom	0.719187	metabolism/homeostasis
ENSG00000123700	KCNJ2	OMIM:170390	Andersen syndrome	7	all	19184	4352	5980	7	dom	0.719187	respiratory system
ENSG00000123700	KCNJ2	OMIM:170390	Andersen syndrome	7	all	19184	4352	5980	7	dom	0.719187	musculoskeletal system
ENSG00000149922	TBX6	OMIM:122600	Spondylocostal dysostosis 5	2	all	19184	4352	5980	2	dom,rec	0.843683	nervous system
ENSG00000149922	TBX6	OMIM:122600	Spondylocostal dysostosis 5	2	all	19184	4352	5980	2	dom,rec	0.843683	musculoskeletal system
ENSG00000121068	TBX2	OMIM:618223	Vertebral anomalies and variable endocrine and T-cell dysfunction	7	all	19184	4352	5980	7	dom	0.60349	nervous system
ENSG00000121068	TBX2	OMIM:618223	Vertebral anomalies and variable endocrine and T-cell dysfunction	7	all	19184	4352	5980	7	dom	0.60349	endocrine system
ENSG00000121068	TBX2	OMIM:618223	Vertebral anomalies and variable endocrine and T-cell dysfunction	7	all	19184	4352	5980	7	dom	0.60349	integument
ENSG00000121068	TBX2	OMIM:618223	Vertebral anomalies and variable endocrine and T-cell dysfunction	7	all	19184	4352	5980	7	dom	0.60349	cardiovascular system
ENSG00000121068	TBX2	OMIM:618223	Vertebral anomalies and variable endocrine and T-cell dysfunction	7	all	19184	4352	5980	7	dom	0.60349	blood and blood-forming tissues
ENSG00000121068	TBX2	OMIM:618223	Vertebral anomalies and variable endocrine and T-cell dysfunction	7	all	19184	4352	5980	7	dom	0.60349	immune system
ENSG00000121068	TBX2	OMIM:618223	Vertebral anomalies and variable endocrine and T-cell dysfunction	7	all	19184	4352	5980	7	dom	0.60349	musculoskeletal system
ENSG00000109846	CRYAB	OMIM:613763	Cataract 16, multiple types	1	all	19184	4352	5980	9	dom,rec	0.664702
ENSG00000139687	RB1	OMIM:180200	Retinoblastoma, trilateral	5	all	19184	4352	5980	5	dom	0.256819	nervous system
ENSG00000139687	RB1	OMIM:180200	Retinoblastoma, trilateral	5	all	19184	4352	5980	5	dom	0.256819	cardiovascular system
ENSG00000139687	RB1	OMIM:180200	Retinoblastoma, trilateral	5	all	19184	4352	5980	5	dom	0.256819	blood and blood-forming tissues
ENSG00000139687	RB1	OMIM:180200	Retinoblastoma, trilateral	5	all	19184	4352	5980	5	dom	0.256819	immune system
ENSG00000139687	RB1	OMIM:180200	Retinoblastoma, trilateral	5	all	19184	4352	5980	5	dom	0.256819	musculoskeletal system
ENSG00000145335	SNCA	OMIM:605543	Parkinson disease 4	2	all	19184	4352	5980	5	dom	0.607311	nervous system
ENSG00000145335	SNCA	OMIM:605543	Parkinson disease 4	2	all	19184	4352	5980	5	dom	0.607311	cardiovascular system
ENSG00000171863	RPS7	OMIM:612563	Diamond-Blackfan anemia 8	2	all	19184	4352	5980	2	dom	0.330944	blood and blood-forming tissues
ENSG00000171863	RPS7	OMIM:612563	Diamond-Blackfan anemia 8	2	all	19184	4352	5980	2	dom	0.330944	immune system
ENSG00000054523	KIF1B	OMIM:118210	Charcot-Marie-Tooth disease, type 2A1	2	all	19184	4352	5980	8	dom	0.458247	nervous system
ENSG00000054523	KIF1B	OMIM:118210	Charcot-Marie-Tooth disease, type 2A1	2	all	19184	4352	5980	8	dom	0.458247	musculoskeletal system
ENSG00000011465	DCN	OMIM:610048	Corneal dystrophy, congenital stromal	1	all	19184	4352	5980	1	dom	0.481174	nervous system
ENSG00000111199	TRPV4	OMIM:156530	Metatropic dysplasia	3	all	19184	4352	5980	5	dom	0.802406	nervous system
ENSG00000111199	TRPV4	OMIM:156530	Metatropic dysplasia	3	all	19184	4352	5980	5	dom	0.802406	respiratory system
ENSG00000111199	TRPV4	OMIM:156530	Metatropic dysplasia	3	all	19184	4352	5980	5	dom	0.802406	musculoskeletal system
ENSG00000153827	TRIP12	OMIM:617752	Intellectual developmental disorder, autosomal dominant 49	2	all	19184	4352	5980	2	dom	0.301577	nervous system
ENSG00000153827	TRIP12	OMIM:617752	Intellectual developmental disorder, autosomal dominant 49	2	all	19184	4352	5980	2	dom	0.301577	musculoskeletal system
ENSG00000125845	BMP2	OMIM:617877	Short stature, facial dysmorphism, and skeletal anomalies with or without cardiac anomalies 1	4	all	19184	4352	5980	4	dom,rec	0.662431	nervous system
ENSG00000125845	BMP2	OMIM:617877	Short stature, facial dysmorphism, and skeletal anomalies with or without cardiac anomalies 1	4	all	19184	4352	5980	4	dom,rec	0.662431	integument
ENSG00000125845	BMP2	OMIM:617877	Short stature, facial dysmorphism, and skeletal anomalies with or without cardiac anomalies 1	4	all	19184	4352	5980	4	dom,rec	0.662431	cardiovascular system
ENSG00000125845	BMP2	OMIM:617877	Short stature, facial dysmorphism, and skeletal anomalies with or without cardiac anomalies 1	4	all	19184	4352	5980	4	dom,rec	0.662431	musculoskeletal system
ENSG00000145244	CORIN	OMIM:614595	Preeclampsia/eclampsia 5	1	all	19184	4352	5980	1	dom	0.857517
ENSG00000186184	POLR1D	OMIM:613717	Treacher Collins syndrome 2	3	all	19184	4352	5980	3	dom,rec	0.391737	nervous system
ENSG00000186184	POLR1D	OMIM:613717	Treacher Collins syndrome 2	3	all	19184	4352	5980	3	dom,rec	0.391737	integument
ENSG00000186184	POLR1D	OMIM:613717	Treacher Collins syndrome 2	3	all	19184	4352	5980	3	dom,rec	0.391737	musculoskeletal system
ENSG00000179295	PTPN11	OMIM:151100	LEOPARD syndrome 1	6	all	19184	4352	5980	11	dom	0.379747	genitourinary system
ENSG00000179295	PTPN11	OMIM:151100	LEOPARD syndrome 1	6	all	19184	4352	5980	11	dom	0.379747	nervous system
ENSG00000179295	PTPN11	OMIM:151100	LEOPARD syndrome 1	6	all	19184	4352	5980	11	dom	0.379747	endocrine system
ENSG00000179295	PTPN11	OMIM:151100	LEOPARD syndrome 1	6	all	19184	4352	5980	11	dom	0.379747	integument
ENSG00000179295	PTPN11	OMIM:151100	LEOPARD syndrome 1	6	all	19184	4352	5980	11	dom	0.379747	cardiovascular system
ENSG00000179295	PTPN11	OMIM:151100	LEOPARD syndrome 1	6	all	19184	4352	5980	11	dom	0.379747	musculoskeletal system
ENSG00000172399	MYOZ2	OMIM:613838	Cardiomyopathy, hypertrophic, 16	2	all	19184	4352	5980	2	dom	0.90209	cardiovascular system
ENSG00000172399	MYOZ2	OMIM:613838	Cardiomyopathy, hypertrophic, 16	2	all	19184	4352	5980	2	dom	0.90209	respiratory system
ENSG00000118971	CCND2	OMIM:615938	Megalencephaly-polymicrogyria-polydactyly-hydrocephalus syndrome 3	2	all	19184	4352	5980	2	dom	0.434221	nervous system
ENSG00000118971	CCND2	OMIM:615938	Megalencephaly-polymicrogyria-polydactyly-hydrocephalus syndrome 3	2	all	19184	4352	5980	2	dom	0.434221	musculoskeletal system
ENSG00000108946	PRKAR1A	OMIM:610489	Pigmented nodular adrenocortical disease, primary, 1	7	all	19184	4352	5980	9	dom	0.361633	genitourinary system
ENSG00000108946	PRKAR1A	OMIM:610489	Pigmented nodular adrenocortical disease, primary, 1	7	all	19184	4352	5980	9	dom	0.361633	nervous system
ENSG00000108946	PRKAR1A	OMIM:610489	Pigmented nodular adrenocortical disease, primary, 1	7	all	19184	4352	5980	9	dom	0.361633	endocrine system
ENSG00000108946	PRKAR1A	OMIM:610489	Pigmented nodular adrenocortical disease, primary, 1	7	all	19184	4352	5980	9	dom	0.361633	integument
ENSG00000108946	PRKAR1A	OMIM:610489	Pigmented nodular adrenocortical disease, primary, 1	7	all	19184	4352	5980	9	dom	0.361633	cardiovascular system
ENSG00000108946	PRKAR1A	OMIM:610489	Pigmented nodular adrenocortical disease, primary, 1	7	all	19184	4352	5980	9	dom	0.361633	blood and blood-forming tissues
ENSG00000108946	PRKAR1A	OMIM:610489	Pigmented nodular adrenocortical disease, primary, 1	7	all	19184	4352	5980	9	dom	0.361633	musculoskeletal system
ENSG00000163389	POGLUT1	OMIM:615696	Dowling-Degos disease 4	1	all	19184	4352	5980	4	dom,rec	0.354875	integument
ENSG00000152591	DSPP	OMIM:125490	Dentinogenesis imperfecta, Shields type II	1	all	19184	4352	5980	1	dom	0.988414	musculoskeletal system
ENSG00000137474	MYO7A	OMIM:601317	Deafness, autosomal dominant 11	1	all	19184	4352	5980	2	dom,rec	0.714106
ENSG00000133422	MORC2	OMIM:616688	Charcot-Marie-Tooth disease, axonal, type 2Z	3	all	19184	4352	5980	3	dom	0.328967	genitourinary system
ENSG00000133422	MORC2	OMIM:616688	Charcot-Marie-Tooth disease, axonal, type 2Z	3	all	19184	4352	5980	3	dom	0.328967	nervous system
ENSG00000133422	MORC2	OMIM:616688	Charcot-Marie-Tooth disease, axonal, type 2Z	3	all	19184	4352	5980	3	dom	0.328967	musculoskeletal system
ENSG00000143801	PSEN2	OMIM:606889	Alzheimer disease-4	2	all	19184	4352	5980	3	dom	0.486985	nervous system
ENSG00000143801	PSEN2	OMIM:606889	Alzheimer disease-4	2	all	19184	4352	5980	3	dom	0.486985	metabolism/homeostasis
ENSG00000067182	TNFRSF1A	OMIM:142680	Periodic fever, familial	9	all	19184	4352	5980	9	dom	0.436247	nervous system
ENSG00000067182	TNFRSF1A	OMIM:142680	Periodic fever, familial	9	all	19184	4352	5980	9	dom	0.436247	integument
ENSG00000067182	TNFRSF1A	OMIM:142680	Periodic fever, familial	9	all	19184	4352	5980	9	dom	0.436247	cardiovascular system
ENSG00000067182	TNFRSF1A	OMIM:142680	Periodic fever, familial	9	all	19184	4352	5980	9	dom	0.436247	blood and blood-forming tissues
ENSG00000067182	TNFRSF1A	OMIM:142680	Periodic fever, familial	9	all	19184	4352	5980	9	dom	0.436247	metabolism/homeostasis
ENSG00000067182	TNFRSF1A	OMIM:142680	Periodic fever, familial	9	all	19184	4352	5980	9	dom	0.436247	respiratory system
ENSG00000067182	TNFRSF1A	OMIM:142680	Periodic fever, familial	9	all	19184	4352	5980	9	dom	0.436247	immune system
ENSG00000067182	TNFRSF1A	OMIM:142680	Periodic fever, familial	9	all	19184	4352	5980	9	dom	0.436247	digestive system
ENSG00000067182	TNFRSF1A	OMIM:142680	Periodic fever, familial	9	all	19184	4352	5980	9	dom	0.436247	musculoskeletal system
ENSG00000165588	OTX2	OMIM:613986	Pituitary hormone deficiency, combined, 6	4	all	19184	4352	5980	6	dom	0.965985	nervous system
ENSG00000165588	OTX2	OMIM:613986	Pituitary hormone deficiency, combined, 6	4	all	19184	4352	5980	6	dom	0.965985	endocrine system
ENSG00000165588	OTX2	OMIM:613986	Pituitary hormone deficiency, combined, 6	4	all	19184	4352	5980	6	dom	0.965985	metabolism/homeostasis
ENSG00000165588	OTX2	OMIM:613986	Pituitary hormone deficiency, combined, 6	4	all	19184	4352	5980	6	dom	0.965985	digestive system
ENSG00000076003	MCM6	OMIM:223100	Lactase persistence/nonpersistence	2	all	19184	4352	5980	2	dom	0.451655	metabolism/homeostasis
ENSG00000076003	MCM6	OMIM:223100	Lactase persistence/nonpersistence	2	all	19184	4352	5980	2	dom	0.451655	digestive system
ENSG00000204843	DCTN1	OMIM:607641	Neuronopathy, distal hereditary motor, type VIIB	2	all	19184	4352	5980	3	dom,rec	0.283833	nervous system
ENSG00000204843	DCTN1	OMIM:607641	Neuronopathy, distal hereditary motor, type VIIB	2	all	19184	4352	5980	3	dom,rec	0.283833	musculoskeletal system
ENSG00000204248	COL11A2	OMIM:614524	Fibrochondrogenesis 2	2	all	19184	4352	5980	5	dom,rec	0.842067	digestive system
ENSG00000204248	COL11A2	OMIM:614524	Fibrochondrogenesis 2	2	all	19184	4352	5980	5	dom,rec	0.842067	musculoskeletal system
ENSG00000030582	GRN	OMIM:607485	Aphasia, primary progressive	1	all	19184	4352	5980	1	dom,rec	0.376401	nervous system
ENSG00000128617	OPN1SW	OMIM:190900	Colorblindness, tritan	1	all	19184	4352	5980	1	dom	0.938826
ENSG00000167680	SEMA6B	OMIM:618876	Epilepsy, progressive myoclonic, 11	3	all	19184	4352	5980	3	dom	0.673379	nervous system
ENSG00000167680	SEMA6B	OMIM:618876	Epilepsy, progressive myoclonic, 11	3	all	19184	4352	5980	3	dom	0.673379	immune system
ENSG00000167680	SEMA6B	OMIM:618876	Epilepsy, progressive myoclonic, 11	3	all	19184	4352	5980	3	dom	0.673379	musculoskeletal system
ENSG00000168610	STAT3	OMIM:615952	Autoimmune disease, multisystem, infantile-onset, 1	8	all	19184	4352	5980	9	dom	0.294156	endocrine system
ENSG00000168610	STAT3	OMIM:615952	Autoimmune disease, multisystem, infantile-onset, 1	8	all	19184	4352	5980	9	dom	0.294156	cardiovascular system
ENSG00000168610	STAT3	OMIM:615952	Autoimmune disease, multisystem, infantile-onset, 1	8	all	19184	4352	5980	9	dom	0.294156	blood and blood-forming tissues
ENSG00000168610	STAT3	OMIM:615952	Autoimmune disease, multisystem, infantile-onset, 1	8	all	19184	4352	5980	9	dom	0.294156	metabolism/homeostasis
ENSG00000168610	STAT3	OMIM:615952	Autoimmune disease, multisystem, infantile-onset, 1	8	all	19184	4352	5980	9	dom	0.294156	respiratory system
ENSG00000168610	STAT3	OMIM:615952	Autoimmune disease, multisystem, infantile-onset, 1	8	all	19184	4352	5980	9	dom	0.294156	immune system
ENSG00000168610	STAT3	OMIM:615952	Autoimmune disease, multisystem, infantile-onset, 1	8	all	19184	4352	5980	9	dom	0.294156	digestive system
ENSG00000168610	STAT3	OMIM:615952	Autoimmune disease, multisystem, infantile-onset, 1	8	all	19184	4352	5980	9	dom	0.294156	musculoskeletal system
ENSG00000078369	GNB1	OMIM:616973	Intellectual developmental disorder, autosomal dominant 42	7	all	19184	4352	5980	7	dom	0.302091	genitourinary system
ENSG00000078369	GNB1	OMIM:616973	Intellectual developmental disorder, autosomal dominant 42	7	all	19184	4352	5980	7	dom	0.302091	nervous system
ENSG00000078369	GNB1	OMIM:616973	Intellectual developmental disorder, autosomal dominant 42	7	all	19184	4352	5980	7	dom	0.302091	endocrine system
ENSG00000078369	GNB1	OMIM:616973	Intellectual developmental disorder, autosomal dominant 42	7	all	19184	4352	5980	7	dom	0.302091	respiratory system
ENSG00000078369	GNB1	OMIM:616973	Intellectual developmental disorder, autosomal dominant 42	7	all	19184	4352	5980	7	dom	0.302091	immune system
ENSG00000078369	GNB1	OMIM:616973	Intellectual developmental disorder, autosomal dominant 42	7	all	19184	4352	5980	7	dom	0.302091	digestive system
ENSG00000078369	GNB1	OMIM:616973	Intellectual developmental disorder, autosomal dominant 42	7	all	19184	4352	5980	7	dom	0.302091	musculoskeletal system
ENSG00000168477	TNXB	OMIM:615963	Vesicoureteral reflux 8	3	all	19184	4352	5980	7	dom,rec	0.570685	genitourinary system
ENSG00000168477	TNXB	OMIM:615963	Vesicoureteral reflux 8	3	all	19184	4352	5980	7	dom,rec	0.570685	immune system
ENSG00000168477	TNXB	OMIM:615963	Vesicoureteral reflux 8	3	all	19184	4352	5980	7	dom,rec	0.570685	musculoskeletal system
ENSG00000129667	RHBDF2	OMIM:148500	Tylosis with esophageal cancer	2	all	19184	4352	5980	2	dom	0.492254	integument
ENSG00000129667	RHBDF2	OMIM:148500	Tylosis with esophageal cancer	2	all	19184	4352	5980	2	dom	0.492254	digestive system
ENSG00000107796	ACTA2	OMIM:611788	Aortic aneurysm, familial thoracic 6	3	all	19184	4352	5980	6	dom	0.487271	nervous system
ENSG00000107796	ACTA2	OMIM:611788	Aortic aneurysm, familial thoracic 6	3	all	19184	4352	5980	6	dom	0.487271	integument
ENSG00000107796	ACTA2	OMIM:611788	Aortic aneurysm, familial thoracic 6	3	all	19184	4352	5980	6	dom	0.487271	cardiovascular system
ENSG00000167323	STIM1	OMIM:185070	Stormorken syndrome	9	all	19184	4352	5980	10	dom,rec	0.321685	genitourinary system
ENSG00000167323	STIM1	OMIM:185070	Stormorken syndrome	9	all	19184	4352	5980	10	dom,rec	0.321685	nervous system
ENSG00000167323	STIM1	OMIM:185070	Stormorken syndrome	9	all	19184	4352	5980	10	dom,rec	0.321685	integument
ENSG00000167323	STIM1	OMIM:185070	Stormorken syndrome	9	all	19184	4352	5980	10	dom,rec	0.321685	cardiovascular system
ENSG00000167323	STIM1	OMIM:185070	Stormorken syndrome	9	all	19184	4352	5980	10	dom,rec	0.321685	blood and blood-forming tissues
ENSG00000167323	STIM1	OMIM:185070	Stormorken syndrome	9	all	19184	4352	5980	10	dom,rec	0.321685	metabolism/homeostasis
ENSG00000167323	STIM1	OMIM:185070	Stormorken syndrome	9	all	19184	4352	5980	10	dom,rec	0.321685	immune system
ENSG00000167323	STIM1	OMIM:185070	Stormorken syndrome	9	all	19184	4352	5980	10	dom,rec	0.321685	digestive system
ENSG00000167323	STIM1	OMIM:185070	Stormorken syndrome	9	all	19184	4352	5980	10	dom,rec	0.321685	musculoskeletal system
ENSG00000163017	ACTG2	OMIM:155310	Visceral myopathy 1	5	all	19184	4352	5980	6	dom	0.73076	genitourinary system
ENSG00000163017	ACTG2	OMIM:155310	Visceral myopathy 1	5	all	19184	4352	5980	6	dom	0.73076	nervous system
ENSG00000163017	ACTG2	OMIM:155310	Visceral myopathy 1	5	all	19184	4352	5980	6	dom	0.73076	immune system
ENSG00000163017	ACTG2	OMIM:155310	Visceral myopathy 1	5	all	19184	4352	5980	6	dom	0.73076	digestive system
ENSG00000163017	ACTG2	OMIM:155310	Visceral myopathy 1	5	all	19184	4352	5980	6	dom	0.73076	musculoskeletal system
ENSG00000109667	SLC2A9	OMIM:612076	{Uric acid concentration, serum, QTL 2}	2	all	19184	4352	5980	2	dom,rec	0.68357	genitourinary system
ENSG00000109667	SLC2A9	OMIM:612076	{Uric acid concentration, serum, QTL 2}	2	all	19184	4352	5980	2	dom,rec	0.68357	metabolism/homeostasis
ENSG00000134371	CDC73	OMIM:145000	Hyperparathyroidism, familial primary	2	all	19184	4352	5980	5	dom	0.262554	endocrine system
ENSG00000134371	CDC73	OMIM:145000	Hyperparathyroidism, familial primary	2	all	19184	4352	5980	5	dom	0.262554	metabolism/homeostasis
ENSG00000133703	KRAS	OMIM:615278	Cardiofaciocutaneous syndrome 2	3	all	19184	4352	5980	10	dom	0.498126	nervous system
ENSG00000133703	KRAS	OMIM:615278	Cardiofaciocutaneous syndrome 2	3	all	19184	4352	5980	10	dom	0.498126	integument
ENSG00000133703	KRAS	OMIM:615278	Cardiofaciocutaneous syndrome 2	3	all	19184	4352	5980	10	dom	0.498126	cardiovascular system
ENSG00000186868	MAPT	OMIM:172700	Pick disease	1	all	19184	4352	5980	3	dom,rec	0.77461	nervous system
ENSG00000080815	PSEN1	OMIM:172700	Pick disease	1	all	19184	4352	5980	6	dom	0.273887	nervous system
ENSG00000198467	TPM2	OMIM:609285	Nemaline myopathy 4, autosomal dominant	4	all	19184	4352	5980	6	dom	0.51396	nervous system
ENSG00000198467	TPM2	OMIM:609285	Nemaline myopathy 4, autosomal dominant	4	all	19184	4352	5980	6	dom	0.51396	respiratory system
ENSG00000198467	TPM2	OMIM:609285	Nemaline myopathy 4, autosomal dominant	4	all	19184	4352	5980	6	dom	0.51396	digestive system
ENSG00000198467	TPM2	OMIM:609285	Nemaline myopathy 4, autosomal dominant	4	all	19184	4352	5980	6	dom	0.51396	musculoskeletal system
ENSG00000118194	TNNT2	OMIM:601494	Cardiomyopathy, dilated, 1D	2	all	19184	4352	5980	3	dom	0.877648	cardiovascular system
ENSG00000118194	TNNT2	OMIM:601494	Cardiomyopathy, dilated, 1D	2	all	19184	4352	5980	3	dom	0.877648	metabolism/homeostasis
ENSG00000155511	GRIA1	OMIM:619927	Intellectual developmental disorder, autosomal dominant 67	6	all	19184	4352	5980	6	dom,rec	0.862038	nervous system
ENSG00000155511	GRIA1	OMIM:619927	Intellectual developmental disorder, autosomal dominant 67	6	all	19184	4352	5980	6	dom,rec	0.862038	endocrine system
ENSG00000155511	GRIA1	OMIM:619927	Intellectual developmental disorder, autosomal dominant 67	6	all	19184	4352	5980	6	dom,rec	0.862038	respiratory system
ENSG00000155511	GRIA1	OMIM:619927	Intellectual developmental disorder, autosomal dominant 67	6	all	19184	4352	5980	6	dom,rec	0.862038	immune system
ENSG00000155511	GRIA1	OMIM:619927	Intellectual developmental disorder, autosomal dominant 67	6	all	19184	4352	5980	6	dom,rec	0.862038	digestive system
ENSG00000155511	GRIA1	OMIM:619927	Intellectual developmental disorder, autosomal dominant 67	6	all	19184	4352	5980	6	dom,rec	0.862038	musculoskeletal system
ENSG00000128422	KRT17	OMIM:167210	Pachyonychia congenita 2	2	all	19184	4352	5980	2	dom	0.82495	integument
ENSG00000128422	KRT17	OMIM:167210	Pachyonychia congenita 2	2	all	19184	4352	5980	2	dom	0.82495	immune system
ENSG00000131931	THAP1	OMIM:602629	Dystonia 6, torsion	2	all	19184	4352	5980	2	dom	0.498605	nervous system
ENSG00000131931	THAP1	OMIM:602629	Dystonia 6, torsion	2	all	19184	4352	5980	2	dom	0.498605	musculoskeletal system
ENSG00000196218	RYR1	OMIM:619542	King-Denborough syndrome	5	all	19184	4352	5980	8	dom,rec	0.856005	genitourinary system
ENSG00000196218	RYR1	OMIM:619542	King-Denborough syndrome	5	all	19184	4352	5980	8	dom,rec	0.856005	nervous system
ENSG00000196218	RYR1	OMIM:619542	King-Denborough syndrome	5	all	19184	4352	5980	8	dom,rec	0.856005	cardiovascular system
ENSG00000196218	RYR1	OMIM:619542	King-Denborough syndrome	5	all	19184	4352	5980	8	dom,rec	0.856005	metabolism/homeostasis
ENSG00000196218	RYR1	OMIM:619542	King-Denborough syndrome	5	all	19184	4352	5980	8	dom,rec	0.856005	musculoskeletal system
ENSG00000165478	HEPACAM	OMIM:613926	Megalencephalic leukoencephalopathy with subcortical cysts 2B, remitting, with or without impaired intellectual development	2	all	19184	4352	5980	3	dom,rec	0.916737	nervous system
ENSG00000165478	HEPACAM	OMIM:613926	Megalencephalic leukoencephalopathy with subcortical cysts 2B, remitting, with or without impaired intellectual development	2	all	19184	4352	5980	3	dom,rec	0.916737	musculoskeletal system
ENSG00000105372	RPS19	OMIM:105650	Diamond-Blackfan anemia 1	8	all	19184	4352	5980	8	dom	0.373162	genitourinary system
ENSG00000105372	RPS19	OMIM:105650	Diamond-Blackfan anemia 1	8	all	19184	4352	5980	8	dom	0.373162	nervous system
ENSG00000105372	RPS19	OMIM:105650	Diamond-Blackfan anemia 1	8	all	19184	4352	5980	8	dom	0.373162	integument
ENSG00000105372	RPS19	OMIM:105650	Diamond-Blackfan anemia 1	8	all	19184	4352	5980	8	dom	0.373162	cardiovascular system
ENSG00000105372	RPS19	OMIM:105650	Diamond-Blackfan anemia 1	8	all	19184	4352	5980	8	dom	0.373162	blood and blood-forming tissues
ENSG00000105372	RPS19	OMIM:105650	Diamond-Blackfan anemia 1	8	all	19184	4352	5980	8	dom	0.373162	immune system
ENSG00000105372	RPS19	OMIM:105650	Diamond-Blackfan anemia 1	8	all	19184	4352	5980	8	dom	0.373162	digestive system
ENSG00000105372	RPS19	OMIM:105650	Diamond-Blackfan anemia 1	8	all	19184	4352	5980	8	dom	0.373162	musculoskeletal system
ENSG00000198513	ATL1	OMIM:182600	Spastic paraplegia 3A, autosomal dominant	3	all	19184	4352	5980	5	dom	0.705582	genitourinary system
ENSG00000198513	ATL1	OMIM:182600	Spastic paraplegia 3A, autosomal dominant	3	all	19184	4352	5980	5	dom	0.705582	nervous system
ENSG00000198513	ATL1	OMIM:182600	Spastic paraplegia 3A, autosomal dominant	3	all	19184	4352	5980	5	dom	0.705582	musculoskeletal system
ENSG00000169071	ROR2	OMIM:113000	Brachydactyly, type B1	4	all	19184	4352	5980	6	dom,rec	0.645083	genitourinary system
ENSG00000169071	ROR2	OMIM:113000	Brachydactyly, type B1	4	all	19184	4352	5980	6	dom,rec	0.645083	integument
ENSG00000169071	ROR2	OMIM:113000	Brachydactyly, type B1	4	all	19184	4352	5980	6	dom,rec	0.645083	cardiovascular system
ENSG00000169071	ROR2	OMIM:113000	Brachydactyly, type B1	4	all	19184	4352	5980	6	dom,rec	0.645083	musculoskeletal system
ENSG00000088367	EPB41L1	OMIM:614257	?Intellectual developmental disorder, autosomal dominant 11	3	all	19184	4352	5980	3	dom	0.560225	nervous system
ENSG00000088367	EPB41L1	OMIM:614257	?Intellectual developmental disorder, autosomal dominant 11	3	all	19184	4352	5980	3	dom	0.560225	digestive system
ENSG00000088367	EPB41L1	OMIM:614257	?Intellectual developmental disorder, autosomal dominant 11	3	all	19184	4352	5980	3	dom	0.560225	musculoskeletal system
ENSG00000067715	SYT1	OMIM:618218	Baker-Gordon syndrome	3	all	19184	4352	5980	3	dom	0.780908	nervous system
ENSG00000067715	SYT1	OMIM:618218	Baker-Gordon syndrome	3	all	19184	4352	5980	3	dom	0.780908	digestive system
ENSG00000067715	SYT1	OMIM:618218	Baker-Gordon syndrome	3	all	19184	4352	5980	3	dom	0.780908	musculoskeletal system
ENSG00000101421	CHMP4B	OMIM:605387	Cataract 31, multiple types	1	all	19184	4352	5980	1	dom	0.402992
ENSG00000168036	CTNNB1	OMIM:615075	Neurodevelopmental disorder with spastic diplegia and visual defects	3	all	19184	4352	5980	4	dom,rec	0.28255	nervous system
ENSG00000168036	CTNNB1	OMIM:615075	Neurodevelopmental disorder with spastic diplegia and visual defects	3	all	19184	4352	5980	4	dom,rec	0.28255	digestive system
ENSG00000168036	CTNNB1	OMIM:615075	Neurodevelopmental disorder with spastic diplegia and visual defects	3	all	19184	4352	5980	4	dom,rec	0.28255	musculoskeletal system
ENSG00000130816	DNMT1	OMIM:604121	Cerebellar ataxia, deafness, and narcolepsy, autosomal dominant	4	all	19184	4352	5980	5	dom	0.450333	nervous system
ENSG00000130816	DNMT1	OMIM:604121	Cerebellar ataxia, deafness, and narcolepsy, autosomal dominant	4	all	19184	4352	5980	5	dom	0.450333	endocrine system
ENSG00000130816	DNMT1	OMIM:604121	Cerebellar ataxia, deafness, and narcolepsy, autosomal dominant	4	all	19184	4352	5980	5	dom	0.450333	metabolism/homeostasis
ENSG00000130816	DNMT1	OMIM:604121	Cerebellar ataxia, deafness, and narcolepsy, autosomal dominant	4	all	19184	4352	5980	5	dom	0.450333	musculoskeletal system
[truncated: 21,965 more rows]

## Sheet: column_definitions
ensembl_gene_id	ensembl gene id
gene_name	common gene name
omim_id	omim id for associated disease
disease_name	common disease name
complexity	number of major systems associated with disease
chrom_subset_name	epigenes labelled as "chrom", all other labelled as "all"
num_genes	number of genes in chrom_subset
num_genes_w_syndrome	number of genes in chrom_subset associated with some disorder
num_gene_syndromes	number of diseases associated with chrom_subset
complexity_gene	number of major systems associated with gene's associated diseases
dom_rec	modes of inheritance associated with gene's associated diseases, either dominant (dom) or recessive (rec) or both
tau	specificity of gene's expression
system_name	name of body system affected by disease
