# Supplementary material for: Epigene functional diversity: isoform usage, disordered domain content, and variable binding partners
Source: Epigenetics Chromatin. 2025 Feb 1;18:8. doi: 10.1186/s13072-025-00571-z (PMC11786378; doi:10.1186/s13072-025-00571-z)
Supplement: Supplementary file 7 — Additional file 7. [file 13072_2025_571_MOESM7_ESM.xlsx]

## Sheet: Table_S__L1000_NPC_genes_effect
gene	num_pert_up	num_pert_down	num_pert	tau	log2_expr_npc
ACTB	0	165	165	0.326571	14.2593
ACTL6B	50	0	50	0.937358	6.66345
ADNP	3	89	92	0.414449	9.1842
AICDA	26	0	26	0.980007	6.85645
AIRE	45	0	45	0.972351	5.69438
ARID1A	3	10	13	0.282692	11.9983
ASH1L	44	0	44	0.257237	5.4408
ASXL1	8	8	16	0.297051	8.8544
ASXL2	18	1	19	0.404638	5.6739
ATM	4	1	5	0.387899	8.00195
ATN1	5	4	9	0.414649	8.4856
ATR	6	1	7	0.404342	7.49905
ATRX	1	10	11	0.338669	7.1388
BAP1	8	8	16	0.4256	8.71045
BCOR	0	19	19	0.367464	8.19855
BCORL1	3	2	5	0.606295	7.7474
BPTF	11	26	37	0.265991	9.1155
BRCA1	46	123	169	0.517691	7.63545
BRCA2	9	4	13	0.750689	6.75335
BRPF1	3	17	20	0.376558	7.6309
CDC6	0	40	40	0.642058	9.1548
CDC73	4	12	16	0.262554	8.6322
CHD1	6	6	12	0.440008	7.8151
CHD2	40	0	40	0.404704	5.62325
CHD3	7	16	23	0.33565	6.61455
CHD4	3	8	11	0.22481	10.7922
CHD7	0	20	20	0.476798	10.1505
CHUK	56	2	58	0.434149	8.4769
CREBBP	10	36	46	0.328296	9.214
CSNK2A1	3	9	12	0.291452	10.5559
CTBP1	3	52	55	0.316694	12.443
CTCF	1	78	79	0.286586	10.0745
CUL3	8	13	21	0.403225	11.579
CUL4B	3	7	10	0.292239	8.18175
DDB1	1	12	13	0.291355	10.2449
DNMT1	10	55	65	0.450333	14.0507
DNMT3A	18	2	20	0.420346	9.2395
DNMT3B	0	23	23	0.800788	8.033
DPF2	3	24	27	0.233882	8.8921
EED	49	36	85	0.389993	8.42385
EHMT1	27	0	27	0.285893	6.77295
EP300	6	0	6	0.306061	7.2847
EXOSC2	0	7	7	0.265509	9.10775
EYA1	1	41	42	0.838814	8.4858
EZH2	7	309	316	0.574652	10.8682
FOXP3	60	0	60	0.957242	6.25355
HCFC1	3	8	11	0.295672	9.41265
HDAC4	2	2	4	0.530755	8.30505
HELLS	4	2	6	0.592875	8.99875
HUWE1	12	0	12	0.26854	7.3627
KAT5	4	16	20	0.639126	8.1928
KAT6A	5	345	350	0.419295	10.8903
KAT6B	14	186	200	0.445207	7.3547
KAT8	4	4	8	0.284125	9.28955
KDM1A	0	95	95	0.495459	11.7034
KDM3B	1	34	35	0.219222	8.576
KDM4B	15	1	16	0.367577	7.48595
KDM5B	44	35	79	0.392258	8.1159
KDM5C	41	0	41	0.383545	6.7807
KDM6A	7	4	11	0.363753	6.50935
KDM6B	19	0	19	0.556332	8.055
KMT2A	4	6	10	0.318898	7.737
KMT2D	26	0	26	0.35383	6.5134
KMT5B	4	22	26	0.309265	5.9999
LAS1L	6	1	7	0.352907	9.3507
LBR	0	233	233	0.389076	10.7324
MAP3K7	3	2	5	0.306353	9.2498
MBD5	17	0	17	0.405638	5.6203
MECP2	21	0	21	0.345128	6.52465
MEN1	1	1	2	0.305795	9.1612
MSH6	3	174	177	0.607379	11.6696
MSL3	8	1	9	0.442949	6.7458
NBN	0	62	62	0.404156	8.93505
NEK9	0	15	15	0.292115	7.6638
NIPBL	28	1	29	0.264869	7.62595
NSD1	6	5	11	0.381161	7.3457
OGT	2	3	5	0.321456	7.8668
PADI3	1	0	1	0.956885	6.3209
PCGF2	0	82	82	0.683683	11.5931
PCNA	2	675	677	0.372105	15
PHF21A	5	18	23	0.444921	8.0332
PHF8	0	8	8	0.430659	7.33488
PHIP	29	2	31	0.40784	10.0454
POGZ	2	22	24	0.256653	9.1356
PPP2CA	1	21	22	0.258529	10.6072
PRKAG2	345	6	351	0.446767	6.4028
PRKCD	443	0	443	0.606575	4.5086
PRMT7	16	6	22	0.432913	7.74035
RAD51	10	17	27	0.750802	7.5405
RAG1	16	0	16	0.938318	4.8375
RAG2	14	0	14	0.95955	5.66225
RAI1	33	0	33	0.423049	6.84645
RNF2	37	4	41	0.41172	6.85717
RPS6KA3	2	2	4	0.292698	6.36805
SATB1	126	12	138	0.497698	4.9202
SATB2	23	3	26	0.769319	4.6814
SET	1	34	35	0.294975	9.51015
SETD1A	4	1	5	0.464938	7.38445
SETD1B	6	3	9	0.546119	6.63115
SETD2	5	8	13	0.294545	7.621
SETD5	1	17	18	0.301841	10.6119
SMARCA2	3	1	4	0.287895	3.3806
SMARCA4	0	247	247	0.250488	10.0091
SMARCB1	0	8	8	0.511137	12.6685
SMARCC2	1	9	10	0.317231	11.4465
SMARCD1	0	5	5	0.307155	8.3788
SMARCE1	0	94	94	0.248432	10.9884
SNAI2	22	0	22	0.580602	6.3776
SPOP	0	30	30	0.305426	9.2601
SRCAP	20	0	20	0.43533	6.946
SUPT16H	1	74	75	0.26342	12.3222
SUZ12	1	152	153	0.285324	10.6535
TAF1	76	0	76	0.321103	5.15915
TAF2	19	0	19	0.320011	8.9161
TAF6	1	3	4	0.388938	9.11333
TBL1XR1	0	31	31	0.292684	8.19315
TET3	16	0	16	0.511169	6.6233
TLK2	47	236	283	0.431362	9.5558
TP53	2	89	91	0.430194	9.65775
TRRAP	0	20	20	0.599812	8.5728
UBE2A	13	43	56	0.614223	7.55535
USP7	147	143	290	0.279058	8.5377
VDR	49	0	49	0.671351	5.05195
VRK1	0	67	67	0.444809	8.6902
WAC	5	10	15	0.321413	6.1574
YY1	7	0	7	0.532635	6.70045
ZMYND11	4	42	46	0.501216	6.37712
ZNF711	3	26	29	0.671094	7.426
A1CF	35	0	35	0.930814	4.6441
ACTL6A	7	1	8	0.430745	9.3349
ACTR3B	15	0	15	0.565348	7.6208
ACTR5	36	0	36	0.459876	6.1493
ACTR6	23	5	28	0.485914	7.5176
ACTR8	11	13	24	0.373113	7.16595
ALKBH1	10	4	14	0.300322	7.2186
ANP32A	0	86	86	0.333928	11.2515
ANP32B	0	63	63	0.401421	11.3011
ANP32E	0	21	21	0.407237	7.94805
APBB1	11	0	11	0.414078	7.7431
APEX1	0	87	87	0.255729	13.8842
APOBEC1	7	0	7	0.980485	5.9554
APOBEC2	39	1	40	0.868861	5.85035
APOBEC3A	12	0	12	0.923624	3.4567
APOBEC3B	8	1	9	0.773328	2.4597
APOBEC3C	5	0	5	0.56021	6.49745
APOBEC3F	13	0	13	0.625868	6.67342
APOBEC3G	11	0	11	0.664731	4.75675
ARID4A	15	2	17	0.443822	6.34655
ARID4B	36	29	65	0.411103	8.5981
ARRB1	7	0	7	0.429671	6.06215
ASF1A	2	7	9	0.6163	6.67975
ASF1B	1	123	124	0.65068	9.943
ASH2L	4	20	24	0.60154	5.7104
ATAD2	8	1	9	0.449819	9.4645
ATAD2B	1	54	55	0.469533	7.3937
ATF2	11	1	12	0.287642	9.34545
ATF7IP	5	9	14	0.375933	7.60252
ATXN7	38	0	38	0.48825	7.68985
AURKA	14	9	23	0.581759	5.95665
AURKB	3	86	89	0.673788	11.6666
AURKC	8	0	8	0.8711	5.67145
BABAM1	7	7	14	0.23392	11.5535
BAHD1	4	4	8	0.370462	6.51645
BANP	11	0	11	0.556085	7.1232
BARD1	1	15	16	0.58008	8.2948
BAZ1A	0	29	29	0.477929	9.3339
BAZ1B	1	21	22	0.252064	8.8428
BAZ2A	49	0	49	0.31943	8.7095
BAZ2B	2	41	43	0.463854	9.2191
BMI1	0	31	31	0.293947	5.64472
BRCC3	1	24	25	0.450111	8.3871
BRD1	2	75	77	0.365362	8.5804
BRD2	13	2	15	0.215016	9.16425
BRD3	0	58	58	0.520667	7.84805
BRD4	21	3	24	0.33293	10.9483
BRD7	1	21	22	0.657295	9.2437
BRD8	1	35	36	0.391987	9.4924
BRD9	10	0	10	0.318077	9.0169
BRDT	18	0	18	0.980897	5.0929
BRMS1	5	3	8	0.355682	7.9345
BRWD1	21	6	27	0.386692	6.4963
BUB1	0	49	49	0.680672	10.3256
EMSY	20	28	48	0.345998	6.8714
CARM1	0	35	35	0.618103	12.3118
CBX1	0	56	56	0.385306	12.4164
CBX2	18	0	18	0.706226	6.4122
CBX3	0	35	35	0.257745	9.97705
CBX4	49	0	49	0.504643	7.6975
CBX5	0	97	97	0.358338	12.1167
CBX6	14	1	15	0.396459	8.67555
CBX7	74	0	74	0.48419	4.7637
CBX8	11	0	11	0.488028	7.02257
SGF29	8	1	9	0.401436	7.5104
CDK1	5	140	145	0.631421	11.5373
CDK17	1	2	3	0.358788	8.59875
CDK2	25	126	151	0.497876	10.1726
CDK3	46	0	46	0.575384	6.8656
CDK5	26	1	27	0.524309	9.5051
CDK7	69	83	152	0.410475	9.6949
CDK9	8	2	10	0.320225	8.60685
CDY1	17	0	17	0.99248	5.66575
CDYL	2	12	14	0.408765	8.2078
CENPC	19	0	19	0.48407	5.8491
CHAF1A	0	19	19	0.460003	9.154
CHAF1B	3	7	10	0.62476	7.36265
CHD1L	1	40	41	0.296385	9.4688
CHD5	75	0	75	0.92044	6.792
CHD8	0	2	2	0.221028	11.4062
CHD9	3	9	12	0.358017	8.36805
CHEK1	3	27	30	0.641651	9.4331
CHTOP	0	26	26	0.334507	9.4959
CIR1	75	0	75	0.445642	7.17635
CIT	1	27	28	0.601875	9.0866
CLNS1A	4	6	10	0.377699	10.4189
CLOCK	4	2	6	0.598794	7.4523
CTBP2	0	3	3	0.588806	12.3113
CTR9	27	8	35	0.454617	7.8771
CUL1	4	21	25	0.304476	10.3585
CUL2	0	59	59	0.319558	10.3594
CUL4A	1	3	4	0.387772	10.0391
CUL5	2	6	8	0.55551	8.5437
CXXC1	1	4	5	0.35954	8.9693
DAPK3	22	1	23	0.353442	9.01415
DAXX	10	4	14	0.279731	9.8052
DDB2	168	1	169	0.543829	4.62267
DDX21	7	1	8	0.340115	9.2187
DDX50	0	30	30	0.228194	8.088
DEK	0	21	21	0.306468	11.1908
DNAJC1	1	9	10	0.326061	6.9605
DNAJC2	17	1	18	0.578732	9.26565
DNMT3L	60	0	60	0.998826	4.4489
DNTTIP2	28	9	37	0.367923	10.2796
DOT1L	29	0	29	0.478651	6.3144
DPF1	28	0	28	0.879327	7.0262
DPF3	8	0	8	0.747861	6.4648
DR1	5	8	13	0.320016	9.01425
DZIP3	6	3	9	0.469589	8.0431
E2F6	1	10	11	0.40329	8.0816
EHMT2	1	6	7	0.290661	9.2352
ELP3	10	2	12	0.306468	7.29825
ELP4	15	0	15	0.698562	6.8891
ELP5	1	4	5	0.636907	9.9496
ELP6	51	0	51	0.288909	5.9995
ENY2	1	7	8	0.385191	11.2853
EP400	1	4	5	0.297244	7.6602
ERBB4	39	0	39	0.813839	5.6983
EXOSC1	38	0	38	0.352099	5.86865
EXOSC4	5	14	19	0.526718	5.8685
EXOSC5	35	1	36	0.435167	7.60135
EXOSC7	1	16	17	0.268354	8.5103
EXOSC8	0	27	27	0.576165	10.8547
EXOSC9	1	67	68	0.521823	9.289
EYA2	9	0	9	0.723518	2.8993
EYA3	62	0	62	0.308619	6.0237
EYA4	1	11	12	0.802598	7.67855
EZH1	24	0	24	0.348399	5.9158
FBL	0	7	7	0.316842	11.8825
FBRS	17	0	17	0.389393	7.0334
FOXA1	4	6	10	0.837667	7.57255
FOXO1	1	3	4	0.465688	7.9505
GADD45A	185	2	187	0.4523	9.4483
GADD45B	363	1	364	0.449024	5.8816
GADD45G	7	1	8	0.59587	5.8836
GATAD1	33	9	42	0.305898	6.6086
GATAD2A	1	9	10	0.336563	11.8547
GFI1	31	0	31	0.858672	3.4573
GFI1B	10	3	13	0.957177	6.2442
GLYR1	3	9	12	0.232491	9.63785
GSE1	8	3	11	0.519737	8.5375
GTF2I	13	28	41	0.53047	8.2756
GTF3C4	28	4	32	0.483852	6.8808
HAT1	12	192	204	0.304469	9.4943
HCFC2	16	1	17	0.450147	7.3553
HDAC1	8	45	53	0.554978	9.7905
HDAC11	34	0	34	0.486035	5.8153
HDAC2	1	166	167	0.434277	11.7793
HDAC3	1	6	7	0.38018	8.38795
HDAC5	55	0	55	0.376817	6.3379
HDAC6	0	53	53	0.321898	10.4121
HDAC7	7	0	7	0.39308	8.27915
HDAC9	26	2	28	0.660608	7.827
HDGF	1	77	78	0.243808	10.632
HIF1AN	11	12	23	0.449853	8.5918
HINFP	49	0	49	0.29505	6.4653
HIRA	3	7	10	0.413414	10.5399
HIRIP3	8	8	16	0.667273	8.4419
HJURP	0	19	19	0.689181	9.5177
HLCS	34	1	35	0.384204	5.78175
HLTF	2	18	20	0.492753	5.73775
HMG20A	0	25	25	0.284515	8.13495
HMG20B	68	316	384	0.411935	10.6093
HMGB1	0	25	25	0.292596	13.113
HMGN1	1	38	39	0.311341	11.2073
HMGN2	0	91	91	0.338772	12.9112
HMGN3	0	203	203	0.394089	14.1371
HMGN4	12	3	15	0.321029	8.2706
HMGN5	4	2	6	0.656706	7.89188
HP1BP3	2	2	4	0.223623	7.89605
HR	15	0	15	0.741804	6.2293
HSPA1A	297	0	297	0.380288	5.3589
IKZF1	257	0	257	0.721284	4.4027
IKZF3	14	0	14	0.848303	5.78118
ING1	3	0	3	0.526873	7.11815
ING2	0	24	24	0.414422	7.48615
ING3	9	1	10	0.43589	6.3701
ING4	5	0	5	0.392626	9.4538
INO80B	21	0	21	0.403146	7.17675
INO80D	52	0	52	0.661894	5.96815
JADE1	1	36	37	0.369296	7.7893
JADE2	221	0	221	0.378274	3.7122
JADE3	4	0	4	0.547457	7.798
JAK2	19	1	20	0.480006	4.4912
JARID2	1	47	48	0.415683	7.76145
JMJD1C	1	38	39	0.366343	9.6518
JMJD6	83	162	245	0.432003	10.9699
KANSL2	1	3	4	0.349779	8.3298
KANSL3	32	0	32	0.282928	6.512
KAT2A	15	5	20	0.504718	9.7714
KAT2B	10	18	28	0.393341	8.29827
KAT7	1	23	24	0.38627	8.84215
KDM2A	0	3	3	0.366937	6.6515
KDM3A	215	88	303	0.397712	9.2129
KDM4A	3	7	10	0.241532	7.2911
KDM4C	43	0	43	0.359552	5.05115
KDM4D	6	0	6	0.901363	6.3032
KDM5A	185	7	192	0.308272	7.8226
KDM5D	3	285	288	0.604216	14.2684
KDM7A	15	1	16	0.516938	5.0231
KDM8	14	0	14	0.712907	7.3432
KEAP1	21	134	155	0.362055	9.6997
KMT2B	2	0	2	0.390037	7.9533
L3MBTL1	13	3	16	0.501134	7.75445
MAPKAPK3	43	4	47	0.469739	6.4793
MAX	2	2	4	0.311609	8.0915
MAZ	0	12	12	0.290247	10.912
MBD1	41	0	41	0.282554	7.74327
MBD2	4	1	5	0.342047	7.4516
MBD3	1	2	3	0.349058	8.9165
MBD4	7	5	12	0.354649	7.20715
MBIP	9	4	13	0.503365	7.3136
MBTD1	43	1	44	0.408432	6.686
MCRS1	1	1	2	0.268388	9.0712
MDC1	0	15	15	0.400113	8.5299
MEAF6	1	25	26	0.324241	9.1967
MGA	1	5	6	0.473035	7.4927
MLLT1	24	0	24	0.538341	6.74835
MLLT10	3	18	21	0.403324	7.0903
MORF4L1	0	61	61	0.252714	10.6201
MORF4L2	2	23	25	0.26498	9.6067
MPHOSPH8	1	1	2	0.567392	6.755
MRGBP	1	6	7	0.525024	8.13375
MSL1	0	68	68	0.426155	10.3246
MSL2	1	24	25	0.413242	8.9321
MST1	5	1	6	0.687347	5.8962
MTA1	5	316	321	0.37696	11.1683
MTA2	5	1	6	0.215595	5.9047
MTF2	18	27	45	0.623506	10.433
MYBBP1A	10	2	12	0.265074	9.1342
MYO1C	1	4	5	0.286327	7.398
NAA60	1	6	7	0.334752	9.7879
NAP1L1	0	42	42	0.327774	11.2183
NAP1L2	23	0	23	0.784125	5.87685
NAP1L4	0	40	40	0.273317	11.647
NASP	0	64	64	0.439227	12.7046
NAT10	2	4	6	0.261135	8.4454
NCL	0	35	35	0.253146	12.7474
NCOA1	9	5	14	0.413887	4.9284
NCOA2	12	33	45	0.374734	8.4828
NCOA3	23	4	27	0.447384	9.579
NCOA6	0	14	14	0.547546	8.3959
NCOR1	2	41	43	0.497647	9.237
NCOR2	1	22	23	0.298118	10.0604
NFRKB	16	2	18	0.391823	7.4085
NFYB	3	7	10	0.35018	8.2569
NFYC	2	14	16	0.242197	9.54403
NOC2L	23	0	23	0.506849	10.039
NPAS2	9	1	10	0.485081	8.35265
NPM1	0	17	17	0.345792	10.7854
NSL1	0	39	39	0.274756	8.51898
PADI1	8	0	8	0.959266	5.9111
PADI2	42	0	42	0.827083	6.68845
PADI4	16	0	16	0.953971	5.13655
PAF1	3	20	23	0.51114	10.7397
PAK2	1	10	11	0.336192	8.8609
PARG	0	13	13	0.364612	6.9909
PARP1	7	237	244	0.312623	10.9212
PARP2	23	191	214	0.492551	9.97475
PARP3	38	0	38	0.419711	5.22505
PAXIP1	2	22	24	0.515817	9.0858
PBK	4	6	10	0.745938	8.8963
PBRM1	0	32	32	0.43086	8.5493
PCGF1	30	1	31	0.639224	7.7463
PCGF3	0	5	5	0.534261	9.6074
PDP1	46	0	46	0.430892	2.60315
PELP1	4	6	10	0.300361	9.7611
PHC1	2	1	3	0.696903	10.3021
PHC2	2	17	19	0.446255	10.763
PHC3	33	2	35	0.343946	6.1058
PHF1	32	0	32	0.391118	8.7365
PHF10	5	4	9	0.393935	8.24905
PHF14	8	32	40	0.410201	7.0579
PHF2	0	112	112	0.340911	8.1423
PHF20	0	12	12	0.387636	9.02185
PHF20L1	24	1	25	0.335908	6.9733
PKM	0	6	6	0.276488	11.7661
PKN1	1	5	6	0.344427	10.0885
POLE3	1	8	9	0.328251	8.7368
PPARGC1A	2	1	3	0.685587	5.659
PPM1G	3	24	27	0.392018	10.345
PPP4C	3	23	26	0.395284	11.7011
PPP4R2	18	7	25	0.2606	6.6935
PRDM1	51	3	54	0.680592	5.4681
PRDM11	61	0	61	0.475056	5.9698
PRDM12	18	0	18	0.988779	6.904
PRDM13	16	0	16	0.98995	5.90955
PRDM14	38	0	38	0.981803	6.59205
PRDM16	32	0	32	0.725213	6.1484
PRDM2	47	0	47	0.406083	6.7535
PRDM4	11	1	12	0.327125	8.22258
PRDM5	19	0	19	0.544165	6.0885
PRDM8	32	0	32	0.717467	5.8338
PRDM9	58	0	58	0.986688	5.44565
PRKAA1	4	21	25	0.285515	8.02995
PRKAA2	12	0	12	0.739072	6.06375
PRKAB1	3	10	13	0.343878	8.71255
PRKAB2	26	0	26	0.484196	5.9101
PRKAG1	1	17	18	0.287357	6.76085
PRKCA	10	4	14	0.468031	6.5658
PRKCB	1	4	5	0.710302	3.5645
PRKDC	0	48	48	0.291565	13.0958
PRMT1	0	91	91	0.310858	13.0715
PRMT2	24	8	32	0.328694	7.24213
PRMT5	0	20	20	0.325947	10.3403
PRMT8	35	0	35	0.963435	5.95405
PRPF31	4	4	8	0.376516	10.3964
PRR14	19	0	19	0.432475	9.561
PSIP1	0	291	291	0.525401	11.0138
RAD54B	2	3	5	0.626698	8.4397
RAD54L	0	12	12	0.824571	10.0334
RAD54L2	8	8	16	0.335447	7.68715
RARA	6	1	7	0.48308	6.0551
RB1	38	2	40	0.256819	7.91145
RBBP4	0	112	112	0.490135	11.9405
RBBP5	14	1	15	0.360215	8.1574
RBBP7	0	28	28	0.36496	10.3215
RBX1	3	9	12	0.400904	11.2194
RCC1	1	2	3	0.404229	8.61895
RCOR1	4	14	18	0.386564	8.2762
RCOR3	6	5	11	0.332158	7.1557
REST	0	6	6	0.418372	6.25285
RING1	14	1	15	0.393511	10.0468
RMI1	0	30	30	0.489366	7.58325
RNF40	22	0	22	0.436128	9.3405
RNF8	2	5	7	0.385178	7.8007
RPS6KA4	31	0	31	0.370206	6.59592
RPS6KA5	6	0	6	0.709093	5.5469
RRP8	192	14	206	0.335342	6.0572
RSF1	27	10	37	0.395336	8.2903
RUVBL1	33	101	134	0.621602	10.9573
RUVBL2	14	34	48	0.332713	11.6861
RYBP	8	5	13	0.497472	9.3483
SAFB	6	4	10	0.246693	9.2316
SAP130	5	3	8	0.481525	8.215
SAP18	0	10	10	0.456102	8.7448
SAP30	0	6	6	0.37082	8.23705
SAP30L	70	3	73	0.323697	6.51995
SCMH1	0	69	69	0.453473	8.5104
SCML2	1	1	2	0.741541	8.3259
SENP3	0	2	2	0.235509	9.6571
SETD3	26	0	26	0.31634	7.2404
SETD6	33	1	34	0.69668	7.3249
KMT5A	4	7	11	0.390545	8.5095
SETDB1	5	20	25	0.573738	7.5947
SETMAR	4	21	25	0.534056	7.419
SF3B1	0	29	29	0.252198	10.7659
SF3B3	0	36	36	0.249017	9.74845
SFMBT1	3	7	10	0.566243	6.21607
SFPQ	0	22	22	0.250696	9.88325
SIN3B	16	2	18	0.388419	8.6118
SIRT1	18	14	32	0.348368	6.90165
SIRT2	3	1	4	0.442536	9.1935
SIRT6	5	0	5	0.478176	7.79555
SIRT7	47	1	48	0.460534	6.9092
SKP1	12	31	43	0.40276	5.9531
SMARCA1	4	4	8	0.361354	8.86295
SMARCA5	0	73	73	0.329661	9.6465
SMARCAL1	4	0	4	0.411318	8.3256
SMARCC1	0	247	247	0.346441	11.3367
SMARCD2	244	13	257	0.291052	7.20445
SMARCD3	2	0	2	0.544712	9.3374
PPP4R3A	6	52	58	0.266331	9.6596
PPP4R3B	20	0	20	0.305643	6.77565
SMYD2	5	1	6	0.479763	8.09555
SMYD3	4	2	6	0.415641	8.32375
SP1	29	0	29	0.313614	6.3121
SP100	55	2	57	0.351329	7.5069
SP140	20	1	21	0.826009	5.89575
SPEN	11	288	299	0.315345	7.795
SRSF1	1	15	16	0.261607	9.31685
SRSF3	0	76	76	0.21795	10.9916
SS18L1	2	4	6	0.425384	8.6322
SS18L2	0	2	2	0.485687	8.01205
SSRP1	2	46	48	0.282537	11.2479
STK4	34	0	34	0.494618	6.6204
SUPT3H	16	3	19	0.457606	8.3176
SUPT6H	34	0	34	0.284971	7.30485
SUPT7L	15	6	21	0.504477	7.8018
SUV39H1	149	167	316	0.650329	7.90365
SUV39H2	5	12	17	0.617734	6.1361
SYNCRIP	0	38	38	0.33193	8.92265
TADA2A	4	19	23	0.354551	6.48215
TADA3	1	18	19	0.424747	9.3964
TAF10	1	18	19	0.583914	10.1843
TAF12	9	2	11	0.325327	7.4792
TAF4	8	1	9	0.512003	7.61715
TAF5	2	1	3	0.524698	8.883
TAF5L	31	0	31	0.344492	8.2307
TAF6L	37	0	37	0.551444	7.01955
TAF7	6	6	12	0.375354	9.2827
TAF9	8	3	11	0.449958	10.176
TAF9B	3	34	37	0.619485	9.31075
TDG	0	48	48	0.364402	10.5543
TDRD3	32	1	33	0.393819	7.19595
TDRD7	19	2	21	0.522732	5.7854
TDRKH	49	0	49	0.609018	5.0931
TEX10	0	6	6	0.623749	9.3079
TFDP1	0	104	104	0.377478	8.90525
TFPT	3	5	8	0.517626	8.8124
TLE1	15	202	217	0.341485	8.4771
TLE2	23	0	23	0.550491	6.99965
TLE4	0	44	44	0.433363	9.3853
TLK1	3	54	57	0.377931	7.5834
TNP1	20	0	20	0.991366	5.82692
TNP2	25	0	25	0.984983	5.4197
TONSL	39	0	39	0.699286	6.7341
TOP2A	6	249	255	0.650219	13.191
TOP2B	0	47	47	0.279223	7.85225
TP53BP1	27	101	128	0.522039	9.7185
TRIM16	4	3	7	0.455406	6.0942
TRIM24	5	7	12	0.425346	8.0142
TRIM27	1	3	4	0.258578	8.1033
TRIM28	0	52	52	0.251244	11.4471
TRIM33	13	2	15	0.324903	7.0886
TTK	4	24	28	0.741217	9.2694
UBE2B	58	2	60	0.348479	7.74995
UBE2D1	0	8	8	0.473661	7.35127
UBE2D3	1	61	62	0.26007	12.1013
UBE2E1	0	32	32	0.484667	8.713
UBE2H	17	2	19	0.257562	6.9848
UBE2N	1	40	41	0.532816	9.63565
UBN1	4	1	5	0.597309	8.6936
UBR2	96	1	97	0.313873	6.4891
UBR5	9	5	14	0.255408	8.6005
UBR7	15	182	197	0.403462	10.0767
UCHL5	7	3	10	0.610997	8.8739
UIMC1	14	1	15	0.372127	6.53005
USP11	2	28	30	0.379534	11.5513
USP12	0	13	13	0.389417	6.95545
USP15	52	0	52	0.389156	7.8088
USP16	31	1	32	0.310704	7.81495
USP21	2	16	18	0.429245	10.0309
USP22	0	214	214	0.215233	13.8357
USP3	5	32	37	0.525387	10.5555
USP36	37	0	37	0.467133	6.29225
USP46	2	22	24	0.486759	7.3421
USP49	19	0	19	0.693754	6.29937
UTY	10	0	10	0.678424	7.14105
VPS72	33	5	38	0.29066	7.1416
WDR77	1	26	27	0.370156	10.9718
WDR82	0	47	47	0.223974	9.46875
WSB2	0	32	32	0.383096	10.3337
YAF2	10	16	26	0.387375	6.707
YEATS2	8	6	14	0.42009	9.06485
YEATS4	14	7	21	0.442242	8.5293
YWHAB	1	6	7	0.318153	10.9198
YWHAE	0	251	251	0.280733	14.1106
YWHAZ	0	5	5	0.327789	10.3995
ZBTB16	11	1	12	0.543817	6.3929
ZBTB33	13	3	16	0.383716	5.6433
ZBTB7C	43	0	43	0.723268	5.99195
ZCWPW1	35	0	35	0.717458	6.507
ZGPAT	3	4	7	0.522397	7.8075
ZMYM2	0	187	187	0.304885	10.4715
ZMYM3	2	17	19	0.352781	8.73655
ZMYND8	1	9	10	0.27392	11.1603
ZNF217	7	1	8	0.358092	6.4681
ZNF516	2	9	11	0.422033	7.42275
ZNF532	1	80	81	0.357565	8.8715
ZNF592	8	3	11	0.372601	6.41515
ZNHIT1	3	13	16	0.349804	9.926
ZZZ3	1	5	6	0.346181	7.6336

## Sheet: column_definitions
gene	gene name
num_pert_up	number of perturbogens that cause increase in expression of at least 3 standard deviations
num_pert_down	number of perturbogens that cause decrease in expression of at least 3 standard deviations
num_pert	number of perturbogens that cause change in expression of at least 3 standard deviations
tau	gene's expression specificity measured by tau, 0 is more ubiquitous, 1 is more specific
log2_expr_npc	log2 TPM expression level of gene in NPCs
