# Supplementary material for: Epigene functional diversity: isoform usage, disordered domain content, and variable binding partners
Source: Epigenetics Chromatin. 2025 Feb 1;18:8. doi: 10.1186/s13072-025-00571-z (PMC11786378; doi:10.1186/s13072-025-00571-z)
Supplement: Supplementary file 8 — Additional file 8. [file 13072_2025_571_MOESM8_ESM.xlsx]

## Sheet: Table_S__L1000_NPC_drugs_effect
pert	pert_id	pert_iname	num_genes_up_3sd	num_genes_down_3sd	num_genes_effected	epi_down	epi_up	epi_effected
CPC012_NPC_24H:BRD-K03736784-001-01-1:10	BRD-K03736784	MD-II-038	1282	634	1916	56	48	104
CPC012_NPC_24H:BRD-A15010982-001-01-9:10	BRD-A15010982	HU-211	602	420	1022	51	27	78
CPC012_NPC_24H:BRD-A39093044-001-05-4:10	BRD-A39093044	K784-3187	306	243	549	32	13	45
CPC012_NPC_24H:BRD-A59985574-003-01-9:10	BRD-A59985574	topotecan	1052	543	1595	56	47	103
CPC016_NPC_24H:BRD-A17065207-001-06-9:10	BRD-A17065207	brefeldin-a	804	428	1232	41	26	67
CPC015_NPC_24H:BRD-A22032524-074-04-0:10	BRD-A22032524	amlodipine	992	406	1398	53	33	86
CPC015_NPC_24H:BRD-A36471396-003-02-2:10	BRD-A36471396	biperiden	1454	868	2322	69	51	120
CPC015_NPC_24H:BRD-A50737080-001-01-4:10	BRD-A50737080	CGK-733	2149	932	3081	111	67	178
CPC016_NPC_24H:BRD-K07762753-001-02-8:10	BRD-K07762753	aminopurvalanol-a	3675	953	4628	76	116	192
CPC015_NPC_24H:BRD-K15409150-001-01-7:10	BRD-K15409150	penfluridol	3809	1184	4993	106	122	228
CPC015_NPC_24H:BRD-K31912990-003-01-0:10	BRD-K31912990	CGP-71683	1323	569	1892	57	50	107
CPC016_NPC_24H:BRD-K35708212-331-03-1:10	BRD-K35708212	ouabain	1996	620	2616	53	75	128
CPC016_NPC_24H:BRD-K38477985-001-01-8:10	BRD-K38477985	malonoben	2181	797	2978	78	69	147
CPC014_NPC_24H:BRD-K38615104-001-06-8:10	BRD-K38615104	A-443644	1379	722	2101	55	50	105
CPC016_NPC_24H:BRD-K72222507-003-07-7:10	BRD-K72222507	quinapril	1437	886	2323	63	51	114
CPC015_NPC_24H:BRD-K76205745-001-04-1:10	BRD-K76205745	losartan	2000	1198	3198	117	58	175
CPC015_NPC_24H:BRD-K77695569-001-16-9:10	BRD-K77695569	tiabendazole	1178	492	1670	41	55	96
CPC015_NPC_24H:BRD-K95435023-001-01-0:10	BRD-K95435023	PHA-665752	2725	1294	4019	119	104	223
CPC015_NPC_24H:BRD-K98490050-001-01-8:10	BRD-K98490050	amsacrine	1502	725	2227	80	47	127
CPC014_NPC_24H:BRD-U00779237-000-01-7:10	BRD-U00779237	WZ-3105	2587	891	3478	83	77	160
CPC014_NPC_24H:BRD-K89085489-001-10-9:10	BRD-K89085489	fenretinide	1600	640	2240	66	66	132
CPC013_NPC_24H:BRD-K59369769-001-07-0:10	BRD-K59369769	tozasertib	535	198	733	18	12	30
CPC014_NPC_24H:BRD-K01253243-001-01-4:10	BRD-K01253243	SB-590885	1125	778	1903	72	54	126
CPC014_NPC_24H:BRD-K36740062-001-01-7:10	BRD-K36740062	GSK-1070916	1079	415	1494	43	24	67
CPC013_NPC_24H:BRD-K52640952-001-01-1:10	BRD-K52640952	BRD-K52640952	24	22	46	3	NA	3
CPC014_NPC_24H:BRD-K33551950-001-01-6:10	BRD-K33551950	radicicol	685	239	924	23	26	49
CPC013_NPC_24H:BRD-K29733039-001-01-1:10	BRD-K29733039	deforolimus	2887	668	3555	56	83	139
CPC013_NPC_24H:BRD-K24681473-004-01-4:10	BRD-K24681473	YM-155	4048	1425	5473	123	121	244
CPC013_NPC_24H:BRD-K17210248-003-01-7:10	BRD-K17210248	daunorubicin	3274	1282	4556	121	103	224
CPC013_NPC_24H:BRD-K35687265-236-01-8:10	BRD-K35687265	ON-01910	952	365	1317	42	17	59
CPC013_NPC_24H:BRD-K64881305-001-01-1:10	BRD-K64881305	ispinesib	1546	621	2167	63	43	106
CPC014_NPC_24H:BRD-K15891719-001-01-0:10	BRD-K15891719	tenofovir	551	458	1009	41	19	60
CPC018_NPC_24H:BRD-A46747628-001-01-9:10	BRD-A46747628	ouabain	626	376	1002	42	41	83
CPC017_NPC_24H:BRD-A80502530-001-01-2:10	BRD-A80502530	cinobufagin	944	511	1455	49	46	95
CPC017_NPC_24H:BRD-A94756469-001-03-9:10	BRD-A94756469	digoxin	973	437	1410	42	61	103
CPC017_NPC_24H:BRD-K06426971-001-01-9:10	BRD-K06426971	ryuvidine	1733	617	2350	66	59	125
CPC017_NPC_24H:BRD-K09549677-300-01-8:10	BRD-K09549677	mibefradil	742	488	1230	32	27	59
CPC017_NPC_24H:BRD-K11927976-050-01-1:10	BRD-K11927976	ER-27319	2641	960	3601	80	96	176
CPC018_NPC_24H:BRD-K13169950-001-04-5:10	BRD-K13169950	NSC-3852	1998	713	2711	74	63	137
CPC017_NPC_24H:BRD-K14821540-001-03-9:10	BRD-K14821540	FCCP	158	139	297	18	9	27
CPC017_NPC_24H:BRD-K24132293-001-13-7:10	BRD-K24132293	piperlongumine	813	340	1153	34	30	64
CPC017_NPC_24H:BRD-K26134695-001-02-8:10	BRD-K26134695	calpeptin	172	92	264	11	6	17
CPC018_NPC_24H:BRD-K34092021-001-02-3:10	BRD-K34092021	arvanil	1516	597	2113	61	44	105
CPC018_NPC_24H:BRD-K37392901-003-01-7:10	BRD-K37392901	NSC-632839	1935	916	2851	78	63	141
CPC017_NPC_24H:BRD-K60230970-001-04-3:10	BRD-K60230970	MG-132	1340	510	1850	51	42	93
CPC017_NPC_24H:BRD-K62289640-003-01-9:10	BRD-K62289640	lylamine	2886	851	3737	79	76	155
CPC017_NPC_24H:BRD-K67298865-001-03-3:10	BRD-K67298865	SB-431542	40	29	69	4	3	7
CPC018_NPC_24H:BRD-K74305673-001-02-1:10	BRD-K74305673	IKK-2-inhibitor-V	1449	712	2161	65	47	112
NMH001_NPC_6H:BRD-K06209536-001-01-7:10	BRD-K06209536	BRD-K06209536	1612	452	2064	25	50	75
NMH001_NPC_6H:BRD-K30553817-001-01-8:10	BRD-K30553817	BRD-K30553817	1274	592	1866	64	39	103
NMH001_NPC_24H:BRD-A70541707-001-01-9:10	BRD-A70541707	BRD-A70541707	1998	532	2530	60	67	127
NMH001_NPC_24H:BRD-A78236793-001-01-3:10	BRD-A78236793	BRD-A78236793	13	11	24	2	NA	2
NMH001_NPC_24H:BRD-A95696066-001-01-7:10	BRD-A95696066	nisoxetine	3	5	8	1	NA	1
NMH001_NPC_24H:BRD-K29064493-001-01-0:10	BRD-K29064493	MK-801	39	28	67	4	1	5
NMH001_NPC_24H:BRD-K72381300-001-01-7:10	BRD-K72381300	SK-383933	41	38	79	5	1	6
NMH001_NPC_24H:BRD-K67582595-001-01-1:10	BRD-K67582595	BRD-K67582595	10	14	24	2	2	4
NMH001_NPC_24H:BRD-K07653295-001-01-6:10	BRD-K07653295	BRD-K07653295	12	12	24	5	NA	5
NMH001_NPC_24H:BRD-A14795281-001-01-4:10	BRD-A14795281	BRD-A14795281	5	4	9	2	NA	2
NMH001_NPC_24H:BRD-K52696183-001-01-4:10	BRD-K52696183	desmethylclomipramine	1492	414	1906	44	46	90
NMH001_NPC_24H:BRD-K91844626-001-01-8:10	BRD-K91844626	BRD-K91844626	23	22	45	1	NA	1
NMH001_NPC_24H:BRD-K41809988-001-01-4:10	BRD-K41809988	oxidopamine	20	16	36	3	1	4
NMH001_NPC_24H:BRD-K41809988-001-02-2:10	BRD-K41809988	oxidopamine	11	26	37	6	1	7
NMH001_NPC_24H:BRD-K37365015-001-01-0:10	BRD-K37365015	BRD-K37365015	36	70	106	18	2	20
NMH001_NPC_24H:BRD-K08372451-001-03-8:10	BRD-K08372451	BG-1003	340	307	647	50	11	61
NMH001_NPC_24H:BRD-A57152259-001-01-4:10	BRD-A57152259	CGS-21680	13	16	29	4	NA	4
NMH001_NPC_24H:BRD-A47884604-001-01-7:10	BRD-A47884604	cyanopindolol	11	14	25	2	NA	2
NMH001_NPC_24H:BRD-K63835783-001-01-9:10	BRD-K63835783	desmethyl-DASB	25	31	56	6	2	8
NMH001_NPC_24H:BRD-K30912208-001-01-3:10	BRD-K30912208	KDM-096	12	12	24	1	NA	1
NMH001_NPC_24H:BRD-U63562434-000-01-2:10	BRD-U63562434	LBH-589	326	346	672	49	15	64
NMH001_NPC_24H:BRD-K30553817-001-01-8:10	BRD-K30553817	BRD-K30553817	2182	637	2819	81	57	138
NMH001_NPC_24H:BRD-K15519488-001-02-4:10	BRD-K15519488	CS-110266	17	11	28	2	1	3
NMH001_NPC_24H:BRD-K92326486-001-01-4:10	BRD-K92326486	BRD-K92326486	18	16	34	3	NA	3
NMH001_NPC_24H:BRD-A33749298-002-01-7:10	BRD-A33749298	oxyphenbutazone	219	346	565	48	12	60
NMH001_NPC_24H:BRD-A25037258-001-01-7:10	BRD-A25037258	RTI-55	13	9	22	1	NA	1
NMH001_NPC_24H:BRD-A09828896-001-01-7:10	BRD-A09828896	SKF-81297	14	29	43	4	NA	4
NMH001_NPC_24H:BRD-A19500257-001-03-9:10	BRD-A19500257	geldanamycin	146	158	304	20	7	27
NMH001_NPC_24H:BRD-K58901278-001-01-8:10	BRD-K58901278	nor-1-chlorpromazine	2499	849	3348	81	80	161
NMH001_NPC_24H:BRD-K78075916-001-01-5:10	BRD-K78075916	BRD-K78075916	2609	652	3261	53	68	121
NMH001_NPC_24H:BRD-K91862102-001-01-3:10	BRD-K91862102	p-aminophenethylspiperone	147	92	239	16	NA	16
NMH002_NPC_6H:BRD-K17561142-003-25-9:10	BRD-K17561142	amiodarone	649	272	921	27	18	45
NMH002_NPC_24H:BRD-A64228451-001-07-6:10	BRD-A64228451	terreic-acid-(-)	19	26	45	5	NA	5
NMH002_NPC_24H:BRD-K64024097-001-02-8:10	BRD-K64024097	BRD-K64024097	21	25	46	3	NA	3
NMH002_NPC_24H:BRD-K64606589-001-02-7:10	BRD-K64606589	apicidin	916	437	1353	57	23	80
NMH002_NPC_24H:BRD-K85133207-001-01-1:10	BRD-K85133207	HDAC1-selective	30	64	94	9	1	10
NMH002_NPC_24H:BRD-K88742110-001-01-2:10	BRD-K88742110	PCI-34051	11	30	41	2	1	3
NMH002_NPC_24H:BRD-K99636700-001-01-9:10	BRD-K99636700	BRD-K99636700	103	106	209	14	1	15
NMH002_NPC_24H:BRD-K81473043-001-07-0:10	BRD-K81473043	tanespimycin	1585	489	2074	39	43	82
NMH002_NPC_24H:BRD-K97808269-001-01-9:10	BRD-K97808269	BRD-K97808269	7	15	22	2	1	3
NMH002_NPC_24H:BRD-K77175907-001-04-9:10	BRD-K77175907	calcifediol	20	34	54	3	NA	3
NMH002_NPC_24H:BRD-K81647657-001-02-7:10	BRD-K81647657	BRD-K81647657	11	7	18	1	1	2
NMH002_NPC_24H:BRD-K61463582-001-04-9:10	BRD-K61463582	BRD-K61463582	18	25	43	5	1	6
NMH002_NPC_24H:BRD-A96799240-001-02-5:10	BRD-A96799240	4-hydroxyretinoic-acid	3	5	8	1	NA	1
NMH002_NPC_24H:BRD-K00184207-001-04-0:10	BRD-K00184207	GR-206	6	5	11	1	NA	1
NMH002_NPC_24H:BRD-K82206012-001-02-1:10	BRD-K82206012	BRD-K82206012	30	24	54	6	NA	6
NMH002_NPC_24H:BRD-A81585303-001-01-1:10	BRD-A81585303	acadesine	7	13	20	2	NA	2
NMH002_NPC_24H:BRD-K35923252-001-03-6:10	BRD-K35923252	Ac-Leu-Leu-Nle-CHO	289	222	511	24	20	44
NMH002_NPC_24H:BRD-K62012036-001-10-2:10	BRD-K62012036	acitretin	8	8	16	1	NA	1
NMH002_NPC_24H:BRD-K17561142-003-25-9:10	BRD-K17561142	amiodarone	1261	277	1538	27	31	58
NMH002_NPC_24H:BRD-K32610195-001-14-9:10	BRD-K32610195	androstenedione	4	29	33	2	NA	2
NMH002_NPC_24H:BRD-A63989068-001-01-2:10	BRD-A63989068	apicidin	496	585	1081	61	21	82
NMH002_NPC_24H:BRD-K35010406-001-03-7:10	BRD-K35010406	BG-1005	1595	872	2467	105	37	142
NMH002_NPC_24H:BRD-K41179159-001-02-3:10	BRD-K41179159	BG-1006	421	489	910	57	17	74
NMH002_NPC_24H:BRD-K65031973-001-02-1:10	BRD-K65031973	BG-1007	306	357	663	55	11	66
NMH002_NPC_24H:BRD-A73972952-001-02-3:10	BRD-A73972952	BG-1010	154	124	278	19	4	23
NMH002_NPC_24H:BRD-K82088145-001-03-1:10	BRD-K82088145	BG-1014	35	49	84	5	3	8
NMH002_NPC_24H:BRD-K08135697-001-02-5:10	BRD-K08135697	BG-1024	2289	668	2957	64	42	106
NMH002_NPC_24H:BRD-K51966546-001-02-2:10	BRD-K51966546	BG-1026	269	393	662	46	8	54
NMH002_NPC_24H:BRD-K97869369-001-02-8:10	BRD-K97869369	BG-1027	261	307	568	46	8	54
NMH002_NPC_24H:BRD-K85732814-001-02-3:10	BRD-K85732814	BG-1028	421	450	871	59	14	73
NMH002_NPC_24H:BRD-K31041191-001-03-5:10	BRD-K31041191	BG-1029	437	476	913	66	14	80
NMH002_NPC_24H:BRD-K87634564-001-03-9:10	BRD-K87634564	BG-1030	456	370	826	53	11	64
NMH002_NPC_24H:BRD-K51704689-001-04-0:10	BRD-K51704689	BG-1031	12	5	17	4	NA	4
NMH002_NPC_24H:BRD-K52313696-001-10-7:10	BRD-K52313696	tacedinaline	256	211	467	14	9	23
NMH002_NPC_24H:BRD-K81418486-001-29-3:10	BRD-K81418486	vorinostat	689	350	1039	42	24	66
NMH002_NPC_24H:BRD-K04923131-001-11-3:10	BRD-K04923131	GSK-3-inhibitor-IX	77	44	121	3	NA	3
NMH002_NPC_24H:BRD-K26818574-305-01-9:10	BRD-K26818574	BIX-01294	4953	1361	6314	98	164	262
NMH002_NPC_24H:BRD-K81633055-001-01-7:10	BRD-K81633055	BML-278	39	52	91	6	2	8
NMH002_NPC_24H:BRD-K69840642-001-02-2:10	BRD-K69840642	ISOX	334	242	576	28	9	37
NMH002_NPC_24H:BRD-K42624714-001-03-3:10	BRD-K42624714	BML-284	73	137	210	14	2	16
NMH002_NPC_24H:BRD-A84228258-001-03-6:10	BRD-A84228258	brefeldin-a	815	399	1214	41	26	67
NMH002_NPC_24H:BRD-K68584490-001-01-2:10	BRD-K68584490	butyrolactone	4	23	27	2	1	3
NMH002_NPC_24H:BRD-A22997170-001-04-4:10	BRD-A22997170	CCT036477	2745	1085	3830	112	76	188
NMH002_NPC_24H:BRD-K76894938-001-01-5:10	BRD-K76894938	CHIR-99021	34	27	61	3	2	5
NMH002_NPC_24H:BRD-K52313696-001-09-9:10	BRD-K52313696	tacedinaline	253	305	558	25	11	36
NMH002_NPC_24H:BRD-K55591206-001-11-6:10	BRD-K55591206	epigallocatechin-gallate-(-)	7	10	17	1	NA	1
NMH002_NPC_24H:BRD-A79067928-001-04-3:10	BRD-A79067928	etoposide	32	81	113	12	3	15
NMH002_NPC_24H:BRD-A07824748-001-08-3:10	BRD-A07824748	flavanone	7	23	30	3	NA	3
NMH002_NPC_24H:BRD-K77947974-001-14-8:10	BRD-K77947974	fluspirilene	104	79	183	17	1	18
NMH002_NPC_24H:BRD-K88186167-001-01-4:10	BRD-K88186167	GW-4064	14	35	49	3	NA	3
NMH002_NPC_24H:BRD-K77345217-001-04-3:10	BRD-K77345217	gallic-acid	6	6	12	1	1	2
NMH002_NPC_24H:BRD-K11528507-001-05-9:10	BRD-K11528507	geldanamycin	1094	386	1480	45	36	81
NMH002_NPC_24H:BRD-K31342827-001-12-0:10	BRD-K31342827	bisindolylmaleimide	25	31	56	3	2	5
NMH002_NPC_24H:BRD-K17476933-001-04-2:10	BRD-K17476933	ITSA-1	4	18	22	1	NA	1
NMH002_NPC_24H:BRD-K82681249-001-01-2:10	BRD-K82681249	JS-K	2633	987	3620	113	63	176
NMH002_NPC_24H:BRD-K37312348-001-12-7:10	BRD-K37312348	kenpaullone	5	13	18	3	NA	3
NMH002_NPC_24H:BRD-K87696786-003-02-8:10	BRD-K87696786	LY-456236	54	68	122	5	1	6
NMH002_NPC_24H:BRD-K45528773-001-04-9:10	BRD-K45528773	M-344	470	527	997	56	18	74
NMH002_NPC_24H:BRD-K60230970-001-09-2:10	BRD-K60230970	MG-132	4025	1089	5114	98	110	208
NMH002_NPC_24H:BRD-K52522949-001-02-5:10	BRD-K52522949	NCH-51	186	208	394	30	5	35
NMH002_NPC_24H:BRD-K35960502-001-16-8:10	BRD-K35960502	niclosamide	182	77	259	14	6	20
NMH002_NPC_24H:BRD-K14221870-001-02-4:10	BRD-K14221870	oxamflatin	435	445	880	57	17	74
NMH002_NPC_24H:BRD-K67868012-001-03-5:10	BRD-K67868012	PI-103	49	45	94	9	1	10
NMH002_NPC_24H:BRD-K33422401-001-02-3:10	BRD-K33422401	PMSF	4	2	6	1	NA	1
NMH002_NPC_24H:BRD-K38251852-001-08-2:10	BRD-K38251852	paxilline	7	10	17	2	NA	2
NMH002_NPC_24H:BRD-K01292756-001-20-1:10	BRD-K01292756	pimozide	387	279	666	36	8	44
NMH002_NPC_24H:BRD-K36137799-001-04-0:10	BRD-K36137799	plumbagin	3101	775	3876	89	77	166
NMH002_NPC_24H:BRD-K64994968-001-24-2:10	BRD-K64994968	progesterone	38	21	59	7	1	8
NMH002_NPC_24H:BRD-K03816923-001-08-8:10	BRD-K03816923	rottlerin	1526	619	2145	62	39	101
NMH002_NPC_24H:BRD-K22503835-001-08-6:10	BRD-K22503835	scriptaid	383	508	891	67	15	82
NMH002_NPC_24H:BRD-A23747351-001-02-7:10	BRD-A23747351	sirtinol	37	44	81	4	NA	4
NMH002_NPC_24H:BRD-K53597484-001-01-9:10	BRD-K53597484	TNP-470	11	6	17	1	1	2
NMH002_NPC_24H:BRD-K49685476-001-11-8:10	BRD-K49685476	TTNPB	15	11	26	1	1	2
NMH002_NPC_24H:BRD-K94176593-001-04-5:10	BRD-K94176593	TWS-119	111	45	156	5	4	9
NMH002_NPC_24H:BRD-K93754473-001-16-9:10	BRD-K93754473	tamoxifen	12	14	26	2	NA	2
NMH002_NPC_24H:BRD-K33572481-001-02-8:10	BRD-K33572481	taurodeoxycholic-acid	7	18	25	3	NA	3
NMH002_NPC_24H:BRD-K68202742-001-08-2:10	BRD-K68202742	trichostatin-a	466	413	879	57	12	69
NMH002_NPC_24H:BRD-K89732114-300-10-5:10	BRD-K89732114	trifluoperazine	27	78	105	12	2	14
NMH002_NPC_24H:BRD-A72024019-001-01-7:10	BRD-A72024019	tunicamycin	134	86	220	12	1	13
NMH002_NPC_24H:BRD-K22429181-001-12-6:10	BRD-K22429181	retinol	4	8	12	2	NA	2
NMH002_NPC_24H:BRD-A19500257-001-03-9:10	BRD-A19500257	geldanamycin	661	205	866	28	20	48
NMH002_NPC_24H:BRD-A19037878-001-02-3:10	BRD-A19037878	trichostatin-a	433	528	961	58	17	75
NMH002_NPC_24H:BRD-K81418486-001-22-8:10	BRD-K81418486	vorinostat	314	370	684	43	11	54
DOSBIO001_NPC_24H:BRD-K78133682:10.2009	BRD-K78133682	BRD-K78133682	4055	895	4950	75	118	193
DOSBIO001_NPC_24H:BRD-A19500257:10	BRD-A19500257	geldanamycin	3143	727	3870	63	94	157
DOSBIO002_NPC_24H:BRD-A19500257:10	BRD-A19500257	geldanamycin	1412	388	1800	38	51	89
CPC015_NPC_24H:BRD-A34205397-001-03-7:10	BRD-A34205397	suloctidil	262	207	469	27	13	40
CPC015_NPC_24H:BRD-A68930007-001-03-1:10	BRD-A68930007	ouabain	1031	537	1568	45	60	105
CPC016_NPC_24H:BRD-K36737713-001-01-6:10	BRD-K36737713	AG-957	668	376	1044	42	17	59
CPC015_NPC_24H:BRD-K39733634-001-01-8:10	BRD-K39733634	L-161982	817	350	1167	28	36	64
CPC014_NPC_24H:BRD-U51951544-000-01-8:10	BRD-U51951544	ZG-10	680	199	879	20	15	35
CPC013_NPC_24H:BRD-K87909389-001-02-0:10	BRD-K87909389	alvocidib	1382	461	1843	50	36	86
CPC013_NPC_24H:BRD-K97764662-001-08-2:10	BRD-K97764662	PD-173074	210	107	317	11	5	16
CPC013_NPC_24H:BRD-K51967704-001-01-0:10	BRD-K51967704	BIIB-021	1002	252	1254	26	28	54
CPC015_NPC_24H:BRD-A19500257:10	BRD-A19500257	geldanamycin	1404	471	1875	46	57	103
CPC017_NPC_24H:BRD-K86958018-001-01-9:10	BRD-K86958018	olvanil	2553	554	3107	66	69	135
NMH001_NPC_6H:BRD-K58901278-001-01-8:10	BRD-K58901278	nor-1-chlorpromazine	552	283	835	30	33	63
NMH002_NPC_6H:BRD-K89085489-001-14-1:10	BRD-K89085489	fenretinide	2213	321	2534	32	57	89
NMH002_NPC_6H:BRD-A19134330-001-04-6:10	BRD-A19134330	A-23187	1010	232	1242	14	17	31
NMH002_NPC_6H:BRD-K99964838-001-05-1:10	BRD-K99964838	bosutinib	2012	466	2478	48	46	94
NMH002_NPC_6H:BRD-K17953061-001-12-7:10	BRD-K17953061	staurosporine	687	295	982	34	18	52
DOSBIO002_NPC_24H:BRD-K87125912:9.98177	BRD-K87125912	BRD-K87125912	1015	197	1212	19	25	44
DOSBIO001_NPC_24H:BRD-K81418486:10	BRD-K81418486	vorinostat	1117	610	1727	71	45	116
CPC012_NPC_24H:BRD-K02130563-001-06-4:10	BRD-K02130563	panobinostat	307	285	592	41	9	50
CPC012_NPC_24H:BRD-A19037878:10	BRD-A19037878	trichostatin-a	359	311	670	34	15	49
CPC012_NPC_24H:BRD-K68202742-001-06-6:10	BRD-K68202742	trichostatin-a	385	333	718	43	12	55
CPC015_NPC_24H:BRD-K22503835-001-06-0:10	BRD-K22503835	scriptaid	299	257	556	43	7	50
CPC016_NPC_24H:BRD-K37865504-001-01-7:10	BRD-K37865504	LY-2183240	47	74	121	13	2	15
CPC013_NPC_24H:BRD-K64606589-001-01-9:10	BRD-K64606589	apicidin	256	192	448	33	11	44
CPC013_NPC_24H:BRD-A19037878:10	BRD-A19037878	trichostatin-a	306	251	557	36	12	48
CPC015_NPC_24H:BRD-A19037878:10	BRD-A19037878	trichostatin-a	482	421	903	63	21	84
CPC016_NPC_24H:BRD-A19037878:10	BRD-A19037878	trichostatin-a	333	292	625	38	11	49
CPC013_NPC_24H:BRD-K68202742-001-05-8:10	BRD-K68202742	trichostatin-a	294	238	532	27	10	37
CPC013_NPC_24H:BRD-K81418486:10	BRD-K81418486	vorinostat	245	225	470	34	10	44
CPC015_NPC_24H:BRD-K81418486:10	BRD-K81418486	vorinostat	388	327	715	37	14	51
CPC016_NPC_24H:BRD-K81418486:10	BRD-K81418486	vorinostat	266	248	514	36	6	42
CPC017_NPC_24H:BRD-K12867552-001-01-3:10	BRD-K12867552	PCI-24781	355	303	658	43	17	60
CPC017_NPC_24H:BRD-A19037878:10	BRD-A19037878	trichostatin-a	444	319	763	40	22	62
CPC018_NPC_24H:BRD-A19037878:10	BRD-A19037878	trichostatin-a	314	241	555	26	12	38
CPC017_NPC_24H:BRD-K81418486:10	BRD-K81418486	vorinostat	320	212	532	28	12	40
CPC018_NPC_24H:BRD-K81418486:10	BRD-K81418486	vorinostat	232	191	423	23	7	30
NMH001_NPC_6H:BRD-A11009626-001-01-7:10	BRD-A11009626	BRD-A11009626	121	188	309	27	8	35
NMH001_NPC_6H:BRD-K13629382-051-05-8:10	BRD-K13629382	eseroline	198	270	468	37	12	49
NMH001_NPC_6H:BRD-K08372451-001-03-8:10	BRD-K08372451	BG-1003	188	235	423	34	13	47
NMH001_NPC_6H:BRD-K48006774-001-03-4:10	BRD-K48006774	BG-1004	113	111	224	20	6	26
NMH001_NPC_6H:BRD-K97447442-001-01-6:10	BRD-K97447442	Fluoro-SAHA	163	202	365	35	9	44
NMH001_NPC_6H:BRD-U63562434-000-01-2:10	BRD-U63562434	LBH-589	228	223	451	38	11	49
NMH001_NPC_6H:BRD-K81418486-001-28-5:10	BRD-K81418486	vorinostat	208	243	451	47	11	58
NMH001_NPC_6H:BRD-A19037878-001-02-3:10	BRD-A19037878	trichostatin-a	225	260	485	36	10	46
NMH001_NPC_6H:BRD-K81418486-001-22-8:10	BRD-K81418486	vorinostat	201	225	426	32	10	42
NMH001_NPC_24H:BRD-A19037878-001-02-3:10	BRD-A19037878	trichostatin-a	428	368	796	52	9	61
NMH001_NPC_24H:BRD-K81418486-001-22-8:10	BRD-K81418486	vorinostat	248	198	446	25	7	32
NMH002_NPC_6H:BRD-K64606589-001-02-7:10	BRD-K64606589	apicidin	135	168	303	28	8	36
NMH002_NPC_6H:BRD-A63989068-001-01-2:10	BRD-A63989068	apicidin	124	135	259	21	7	28
NMH002_NPC_6H:BRD-K35010406-001-03-7:10	BRD-K35010406	BG-1005	118	116	234	19	7	26
NMH002_NPC_6H:BRD-K41179159-001-02-3:10	BRD-K41179159	BG-1006	95	105	200	16	7	23
NMH002_NPC_6H:BRD-K65031973-001-02-1:10	BRD-K65031973	BG-1007	89	103	192	20	5	25
NMH002_NPC_6H:BRD-A54024781-001-02-3:10	BRD-A54024781	BG-1008	93	83	176	15	5	20
NMH002_NPC_6H:BRD-K46918889-001-02-6:10	BRD-K46918889	BG-1025	95	101	196	14	9	23
NMH002_NPC_6H:BRD-K51966546-001-02-2:10	BRD-K51966546	BG-1026	75	76	151	15	7	22
NMH002_NPC_6H:BRD-K97869369-001-02-8:10	BRD-K97869369	BG-1027	81	96	177	14	8	22
NMH002_NPC_6H:BRD-K85732814-001-02-3:10	BRD-K85732814	BG-1028	86	91	177	16	4	20
NMH002_NPC_6H:BRD-K31041191-001-03-5:10	BRD-K31041191	BG-1029	88	120	208	15	9	24
NMH002_NPC_6H:BRD-K87634564-001-03-9:10	BRD-K87634564	BG-1030	108	141	249	26	6	32
NMH002_NPC_6H:BRD-K81418486-001-29-3:10	BRD-K81418486	vorinostat	131	112	243	17	8	25
NMH002_NPC_6H:BRD-K69840642-001-02-2:10	BRD-K69840642	ISOX	91	75	166	11	10	21
NMH002_NPC_6H:BRD-A56518012-003-03-7:10	BRD-A56518012	epirubicin	177	285	462	47	6	53
NMH002_NPC_6H:BRD-K45528773-001-04-9:10	BRD-K45528773	M-344	119	133	252	20	7	27
NMH002_NPC_6H:BRD-K52522949-001-02-5:10	BRD-K52522949	NCH-51	60	70	130	12	5	17
NMH002_NPC_6H:BRD-K14221870-001-02-4:10	BRD-K14221870	oxamflatin	146	148	294	24	13	37
NMH002_NPC_6H:BRD-K22503835-001-08-6:10	BRD-K22503835	scriptaid	144	169	313	26	7	33
NMH002_NPC_6H:BRD-K68202742-001-08-2:10	BRD-K68202742	trichostatin-a	82	101	183	19	7	26
NMH002_NPC_6H:BRD-A19037878-001-02-3:10	BRD-A19037878	trichostatin-a	126	123	249	19	6	25
NMH002_NPC_6H:BRD-K81418486-001-22-8:10	BRD-K81418486	vorinostat	121	132	253	20	7	27
NMH002_NPC_24H:BRD-A54024781-001-02-3:10	BRD-A54024781	BG-1008	179	236	415	28	5	33
NMH002_NPC_24H:BRD-K46918889-001-02-6:10	BRD-K46918889	BG-1025	169	191	360	24	3	27
DOSBIO001_NPC_24H:BRD-A19037878:10	BRD-A19037878	trichostatin-a	1272	793	2065	91	50	141
DOSBIO001_NPC_24H:BRD-A19037878:3.33333	BRD-A19037878	trichostatin-a	1212	688	1900	74	53	127
DOSBIO001_NPC_24H:BRD-A19037878:1.11111	BRD-A19037878	trichostatin-a	822	649	1471	68	37	105
DOSBIO002_NPC_24H:BRD-A19037878:10	BRD-A19037878	trichostatin-a	1017	524	1541	73	33	106
DOSBIO002_NPC_24H:BRD-A19037878:3.33333	BRD-A19037878	trichostatin-a	918	648	1566	76	35	111
DOSBIO002_NPC_24H:BRD-A19037878:1.11111	BRD-A19037878	trichostatin-a	755	507	1262	62	29	91
DOSBIO002_NPC_24H:BRD-K81418486:10	BRD-K81418486	vorinostat	647	514	1161	54	31	85
CPC014_NPC_24H:BRD-K68174511-001-01-7:10	BRD-K68174511	torin-2	184	210	394	16	12	28
DOSBIO001_NPC_24H:BRD-A19500257:3.33333	BRD-A19500257	geldanamycin	891	269	1160	32	31	63
DOSBIO001_NPC_24H:BRD-A19500257:1.11111	BRD-A19500257	geldanamycin	77	94	171	9	8	17
CPC016_NPC_24H:BRD-A35588707-001-03-0:10	BRD-A35588707	teniposide	1125	336	1461	45	38	83
CPC018_NPC_24H:BRD-A71459254-001-02-8:10	BRD-A71459254	cymarin	895	441	1336	40	54	94
CPC017_NPC_24H:BRD-A93236127-001-03-7:10	BRD-A93236127	digitoxin	766	361	1127	34	64	98
NMH001_NPC_6H:BRD-K08713111-001-01-9:10	BRD-K08713111	BRD-K08713111	937	315	1252	19	48	67
DOSBIO001_NPC_24H:BRD-A13084692:3.33333	BRD-A13084692	troglitazone	935	282	1217	24	27	51
CPC014_NPC_24H:BRD-K83794624-001-01-7:10	BRD-K83794624	pirarubicin	883	519	1402	57	28	85
CPC017_NPC_24H:BRD-A64125466-236-03-8:10	BRD-A64125466	dehydrocholate	456	93	549	11	9	20
CPC018_NPC_24H:BRD-K15519488-001-01-6:10	BRD-K15519488	CS-110266	667	182	849	20	19	39
DOSBIO002_NPC_24H:BRD-K87864638:10.0472	BRD-K87864638	SA-1925996	719	267	986	16	35	51
CPC015_NPC_24H:BRD-A11605036-001-03-2:10	BRD-A11605036	thiocolchicoside	894	640	1534	43	37	80
CPC016_NPC_24H:BRD-K54210043-001-02-0:10	BRD-K54210043	NS-1619	104	62	166	6	4	10
CPC017_NPC_24H:BRD-K10176267-001-02-5:10	BRD-K10176267	L-701252	641	223	864	21	26	47
CPC018_NPC_24H:BRD-K97399794-001-10-4:10	BRD-K97399794	quercetin	587	226	813	27	23	50
DOSBIO001_NPC_24H:BRD-K16827616:10.034	BRD-K16827616	BRD-K16827616	82	54	136	6	5	11
CPC015_NPC_24H:BRD-A35912562-001-01-0:10	BRD-A35912562	pregnenolone-succinate	440	314	754	30	17	47
CPC014_NPC_24H:BRD-A60245366-001-01-1:10	BRD-A60245366	AS-601245	803	565	1368	54	27	81
CPC013_NPC_24H:BRD-K03176945-001-01-6:10	BRD-K03176945	BRD-K03176945	1452	675	2127	48	68	116
CPC014_NPC_24H:BRD-K78431006-001-02-9:10	BRD-K78431006	crizotinib	293	176	469	9	13	22
CPC014_NPC_24H:BRD-K36529613-001-01-8:10	BRD-K36529613	PU-H71	351	194	545	25	16	41
CPC014_NPC_24H:BRD-K85402309-001-01-7:10	BRD-K85402309	dovitinib	1021	519	1540	33	43	76
CPC013_NPC_24H:BRD-K56334280-001-01-0:10	BRD-K56334280	amonafide	1874	802	2676	68	67	135
CPC017_NPC_24H:BRD-A07029265-004-02-9:10	BRD-A07029265	ipratropium	888	572	1460	37	37	74
DOSBIO002_NPC_24H:BRD-A13084692:3.33333	BRD-A13084692	troglitazone	431	189	620	12	14	26
CPC013_NPC_24H:BRD-K17743125-001-03-5:10	BRD-K17743125	belinostat	258	256	514	28	9	37
NMH001_NPC_6H:BRD-K18722736-001-01-3:10	BRD-K18722736	BRD-K18722736	176	162	338	11	17	28
NMH001_NPC_6H:BRD-K26818574-305-02-7:10	BRD-K26818574	BIX-01294	712	255	967	10	46	56
DOSBIO002_NPC_24H:BRD-K81408913:9.98515	BRD-K81408913	BRD-K81408913	271	163	434	9	26	35
CPC012_NPC_24H:BRD-K32896438-001-01-8:10	BRD-K32896438	BRD-K32896438	320	215	535	20	25	45
CPC016_NPC_24H:BRD-K32584078-001-02-3:10	BRD-K32584078	BML-257	777	586	1363	46	31	77
CPC015_NPC_24H:BRD-K96263742-001-02-3:10	BRD-K96263742	GW-7647	793	356	1149	29	26	55
CPC018_NPC_24H:BRD-K17561142-003-16-8:10	BRD-K17561142	amiodarone	230	190	420	19	13	32
CPC018_NPC_24H:BRD-K31491153-001-01-2:10	BRD-K31491153	1-phenylbiguanide	658	394	1052	39	29	68
CPC018_NPC_24H:BRD-K39187410-001-01-7:10	BRD-K39187410	BRD-K39187410	174	149	323	8	10	18
CPC015_NPC_24H:BRD-K37991163-003-06-8:10	BRD-K37991163	paroxetine	194	168	362	20	12	32
CPC015_NPC_24H:BRD-A08187463-001-03-8:10	BRD-A08187463	racecadotril	333	167	500	11	17	28
CPC013_NPC_24H:BRD-K77908580-001-04-7:10	BRD-K77908580	entinostat	114	161	275	18	6	24
NMH002_NPC_24H:BRD-K52313696-001-08-1:10	BRD-K52313696	tacedinaline	130	157	287	20	6	26
DOSBIO001_NPC_24H:BRD-K81418486:3.33333	BRD-K81418486	vorinostat	225	201	426	21	10	31
CPC013_NPC_24H:BRD-K37340241-001-01-9:10	BRD-K37340241	BRD-K37340241	650	199	849	17	22	39
CPC017_NPC_24H:BRD-A19500257:10	BRD-A19500257	geldanamycin	70	65	135	5	7	12
CPC012_NPC_24H:BRD-K81418486:10	BRD-K81418486	vorinostat	330	360	690	21	17	38
DOSBIO001_NPC_24H:BRD-K51810646:9.93465	BRD-K51810646	BRD-K51810646	65	49	114	5	4	9
CPC014_NPC_24H:BRD-K82091397-001-01-4:10	BRD-K82091397	SB-239063	516	424	940	26	27	53
CPC015_NPC_24H:BRD-A34806832-001-02-7:10	BRD-A34806832	proscillaridin	1140	468	1608	46	71	117
CPC014_NPC_24H:BRD-A45498368-001-02-2:10	BRD-A45498368	WYE-125132	24	42	66	9	3	12
CPC017_NPC_24H:BRD-A25687296-300-03-5:10	BRD-A25687296	emetine	471	210	681	13	43	56
CPC017_NPC_24H:BRD-A62184259-001-02-8:10	BRD-A62184259	cycloheximide	117	97	214	9	15	24
CPC012_NPC_24H:BRD-K08307026-001-01-4:10	BRD-K08307026	BRD-K08307026	182	203	385	23	7	30
CPC012_NPC_24H:BRD-K44432556-001-01-4:10	BRD-K44432556	VU-0418946-1	173	226	399	26	8	34
CPC012_NPC_24H:BRD-K56196992-001-01-2:10	BRD-K56196992	BRD-K56196992	158	216	374	26	6	32
CPC012_NPC_24H:BRD-K61717269-001-01-4:10	BRD-K61717269	BRD-K61717269	112	142	254	13	6	19
CPC012_NPC_24H:BRD-K74797618-001-01-9:10	BRD-K74797618	MD-049	247	111	358	15	8	23
CPC016_NPC_24H:BRD-A22783572-065-01-3:10	BRD-A22783572	vinblastine	83	147	230	26	3	29
CPC015_NPC_24H:BRD-A55594068-065-03-1:10	BRD-A55594068	vinblastine	90	143	233	23	8	31
CPC015_NPC_24H:BRD-A60414806-065-01-6:10	BRD-A60414806	vincristine	115	161	276	28	4	32
CPC016_NPC_24H:BRD-A76528577-065-01-2:10	BRD-A76528577	vincristine	68	106	174	19	1	20
CPC013_NPC_24H:BRD-K09854848-001-01-0:10	BRD-K09854848	MD-II-008-P	615	353	968	36	23	59
CPC015_NPC_24H:BRD-K12539581-001-14-6:10	BRD-K12539581	nocodazole	41	52	93	9	2	11
CPC016_NPC_24H:BRD-K37561857-001-06-4:10	BRD-K37561857	zardaverine	31	56	87	5	2	7
CPC014_NPC_24H:BRD-K40175214-001-01-7:10	BRD-K40175214	torin-1	55	72	127	11	4	15
CPC015_NPC_24H:BRD-K47869605-001-18-9:10	BRD-K47869605	podophyllotoxin	162	178	340	33	8	41
CPC013_NPC_24H:BRD-K48950795-001-01-2:10	BRD-K48950795	BRD-K48950795	48	34	82	3	3	6
CPC014_NPC_24H:BRD-K56957086-001-02-2:10	BRD-K56957086	dacinostat	52	51	103	10	4	14
CPC013_NPC_24H:BRD-K62970326-001-01-9:10	BRD-K62970326	BRD-K62970326	96	95	191	12	3	15
CPC013_NPC_24H:BRD-K76236182-001-01-2:10	BRD-K76236182	BRD-K76236182	26	24	50	4	2	6
CPC016_NPC_24H:BRD-K88677950-001-01-3:10	BRD-K88677950	PD-198306	89	86	175	11	3	14
CPC016_NPC_24H:BRD-K88741031-001-01-0:10	BRD-K88741031	methyl-2,5-dihydroxycinnamate	28	53	81	9	1	10
CPC016_NPC_24H:BRD-K91290917-336-03-8:10	BRD-K91290917	amodiaquine	225	157	382	9	8	17
CPC013_NPC_24H:BRD-K93578426-001-01-2:10	BRD-K93578426	BRD-K93578426	75	52	127	3	4	7
CPC016_NPC_24H:BRD-K94841585-001-02-8:10	BRD-K94841585	emodic-acid	14	17	31	4	NA	4
CPC016_NPC_24H:BRD-K97365803-001-01-3:10	BRD-K97365803	PI-828	98	95	193	11	2	13
CPC014_NPC_24H:BRD-U33728988-000-01-6:10	BRD-U33728988	QL-X-138	60	76	136	9	6	15
CPC013_NPC_24H:BRD-K89784888-001-01-3:10	BRD-K89784888	BRD-K89784888	179	208	387	12	10	22
CPC014_NPC_24H:BRD-K94294671-003-01-3:10	BRD-K94294671	OSI-027	18	32	50	6	2	8
CPC014_NPC_24H:BRD-K13566078-003-01-1:10	BRD-K13566078	BMS-345541	473	286	759	20	26	46
CPC014_NPC_24H:BRD-K05804044-001-01-1:10	BRD-K05804044	AZ-628	56	47	103	6	2	8
CPC014_NPC_24H:BRD-K23192422-001-01-1:10	BRD-K23192422	lestaurtinib	46	63	109	9	2	11
CPC014_NPC_24H:BRD-M64432851-001-01-9:10	BRD-M64432851	sunitinib	57	76	133	12	2	14
CPC014_NPC_24H:BRD-K70511574-001-01-0:10	BRD-K70511574	HMN-214	34	29	63	5	2	7
CPC014_NPC_24H:BRD-K10916986-001-01-6:10	BRD-K10916986	vinorelbine	62	103	165	19	3	22
CPC014_NPC_24H:BRD-M30523314-002-01-5:10	BRD-M30523314	vinorelbine	69	94	163	17	1	18
CPC014_NPC_24H:BRD-A19500257:10	BRD-A19500257	geldanamycin	239	133	372	20	7	27
CPC016_NPC_24H:BRD-A19500257:10	BRD-A19500257	geldanamycin	83	103	186	12	4	16
CPC018_NPC_24H:BRD-A29082194-001-02-4:10	BRD-A29082194	gitoxigenin	59	61	120	7	4	11
CPC017_NPC_24H:BRD-A54927599-001-07-8:10	BRD-A54927599	KF-38789	48	63	111	13	1	14
CPC017_NPC_24H:BRD-K09638361-001-01-4:10	BRD-K09638361	IC-261	26	16	42	3	1	4
CPC017_NPC_24H:BRD-K21667562-001-01-4:10	BRD-K21667562	AM-404	70	54	124	11	5	16
CPC017_NPC_24H:BRD-K23478508-001-03-7:10	BRD-K23478508	digoxin	674	362	1036	38	51	89
CPC017_NPC_24H:BRD-K61323504-001-02-4:10	BRD-K61323504	SB-225002	42	27	69	5	4	9
CPC017_NPC_24H:BRD-K82823804-001-01-7:10	BRD-K82823804	PD-407824	212	219	431	42	7	49
NMH001_NPC_6H:BRD-A78236793-001-01-3:10	BRD-A78236793	BRD-A78236793	152	83	235	15	6	21
NMH001_NPC_6H:BRD-K52696183-001-01-4:10	BRD-K52696183	desmethylclomipramine	47	38	85	3	1	4
NMH001_NPC_6H:BRD-K76894938-001-01-5:10	BRD-K76894938	CHIR-99021	39	15	54	3	NA	3
NMH001_NPC_24H:BRD-K49612115-001-01-0:10	BRD-K49612115	BRD-K49612115	45	32	77	4	2	6
NMH002_NPC_6H:BRD-K31342827-001-12-0:10	BRD-K31342827	bisindolylmaleimide	54	49	103	9	2	11
NMH002_NPC_24H:BRD-K12184916-001-08-9:10	BRD-K12184916	NVP-BEZ235	62	68	130	15	2	17
NMH002_NPC_24H:BRD-K52696183-003-01-0:10	BRD-K52696183	desmethylclomipramine	67	64	131	9	NA	9
DOSBIO002_NPC_24H:BRD-K13559922:10.0387	BRD-K13559922	BRD-K13559922	48	41	89	2	2	4
DOSBIO002_NPC_24H:BRD-K29423519:9.37945	BRD-K29423519	BRD-K29423519	132	107	239	15	7	22
DOSBIO001_NPC_24H:BRD-K41880142:10.016	BRD-K41880142	BRD-K41880142	107	76	183	8	6	14
DOSBIO001_NPC_24H:BRD-K42197878:9.8377	BRD-K42197878	BRD-K42197878	20	32	52	10	1	11
DOSBIO001_NPC_24H:BRD-K62242359:10.5421	BRD-K62242359	BRD-K62242359	135	103	238	13	12	25
DOSBIO001_NPC_24H:BRD-K69894866:9.93102	BRD-K69894866	BRD-K69894866	42	55	97	9	NA	9
DOSBIO002_NPC_24H:BRD-K79532217:10.3153	BRD-K79532217	BRD-K79532217	42	50	92	7	2	9
DOSBIO001_NPC_24H:BRD-K86048057:9.96184	BRD-K86048057	BRD-K86048057	57	46	103	6	4	10
DOSBIO001_NPC_24H:BRD-K95208083:10.0207	BRD-K95208083	SA-1457472	100	70	170	5	5	10
DOSBIO001_NPC_24H:BRD-K96041907:10.2154	BRD-K96041907	BRD-K96041907	337	359	696	51	18	69
DOSBIO002_NPC_24H:BRD-A19500257:1.11111	BRD-A19500257	geldanamycin	31	63	94	13	NA	13
DOSBIO001_NPC_24H:BRD-A19037878:0.37037	BRD-A19037878	trichostatin-a	148	199	347	23	10	33
DOSBIO002_NPC_24H:BRD-A19037878:0.37037	BRD-A19037878	trichostatin-a	161	200	361	22	10	32
CPC012_NPC_24H:BRD-K15419449-001-01-7:10	BRD-K15419449	I-303059	11	8	19	NA	2	2
CPC012_NPC_24H:BRD-K29345712-001-01-8:10	BRD-K29345712	BRD-K29345712	11	6	17	1	1	2
CPC012_NPC_24H:BRD-K35568648-001-01-6:10	BRD-K35568648	BRD-K35568648	18	10	28	NA	1	1
CPC012_NPC_24H:BRD-K52831896-001-01-5:10	BRD-K52831896	BRD-K52831896	15	8	23	1	1	2
CPC012_NPC_24H:BRD-K54822214-001-01-7:10	BRD-K54822214	BRD-K54822214	17	13	30	2	1	3
CPC012_NPC_24H:BRD-K98731749-001-01-2:10	BRD-K98731749	BRD-K98731749	735	406	1141	34	34	68
CPC012_NPC_24H:BRD-K64310881-001-06-2:10	BRD-K64310881	MW-STK33-3B	18	11	29	3	1	4
CPC012_NPC_24H:BRD-K17628612-001-01-2:10	BRD-K17628612	BRD-K17628612	8	6	14	1	1	2
CPC016_NPC_24H:BRD-A22844106-001-16-1:10	BRD-A22844106	tenoxicam	17	8	25	NA	4	4
CPC016_NPC_24H:BRD-A44780397-001-01-1:10	BRD-A44780397	mifepristone	55	48	103	6	4	10
CPC013_NPC_24H:BRD-A64811980-001-01-2:10	BRD-A64811980	NK42-I-109-1	21	13	34	2	1	3
CPC013_NPC_24H:BRD-A89333723-001-01-0:10	BRD-A89333723	BRD-A89333723	14	8	22	NA	1	1
CPC016_NPC_24H:BRD-K22010301-001-01-2:10	BRD-K22010301	JLK-6	15	16	31	1	3	4
CPC016_NPC_24H:BRD-K33453211-003-03-2:10	BRD-K33453211	levocabastine	599	340	939	21	22	43
CPC016_NPC_24H:BRD-K59522102-001-08-8:10	BRD-K59522102	piperine	5	6	11	NA	1	1
CPC016_NPC_24H:BRD-K63165456-001-03-3:10	BRD-K63165456	norcyclobenzaprine	16	8	24	NA	2	2
CPC013_NPC_24H:BRD-K76938712-001-01-2:10	BRD-K76938712	BRD-K76938712	21	11	32	2	1	3
CPC016_NPC_24H:BRD-K80725821-300-01-1:10	BRD-K80725821	RS-16566	9	5	14	NA	1	1
CPC014_NPC_24H:BRD-K88714443-001-01-9:10	BRD-K88714443	BRD-K88714443	20	16	36	NA	2	2
CPC015_NPC_24H:BRD-K90333595-003-14-9:10	BRD-K90333595	phentolamine	7	11	18	2	1	3
CPC016_NPC_24H:BRD-K96144918-001-02-3:10	BRD-K96144918	mead-acid	8	5	13	NA	1	1
CPC013_NPC_24H:BRD-A66395008-001-03-8:10	BRD-A66395008	parthenolide	13	14	27	NA	1	1
CPC014_NPC_24H:BRD-K39944607-001-03-0:10	BRD-K39944607	ochratoxin-a	20	34	54	3	2	5
CPC013_NPC_24H:BRD-K93899689-001-01-4:10	BRD-K93899689	BRD-K93899689	22	13	35	NA	2	2
CPC013_NPC_24H:BRD-K51696048-001-01-0:10	BRD-K51696048	BRD-K51696048	20	10	30	NA	2	2
CPC014_NPC_24H:BRD-A61666925-001-05-2:10	BRD-A61666925	EMF-sumo1-6	16	11	27	1	3	4
CPC014_NPC_24H:BRD-K47539947-001-01-1:10	BRD-K47539947	tetradecylthioacetic-acid	30	20	50	2	3	5
CPC014_NPC_24H:BRD-M16762496-001-01-9:10	BRD-M16762496	PIK-75	14	11	25	NA	3	3
CPC013_NPC_24H:BRD-A25569250-001-01-7:10	BRD-A25569250	KI-16425	24	17	41	2	5	7
CPC013_NPC_24H:BRD-K99515112-001-01-7:10	BRD-K99515112	ST-4029010	20	7	27	NA	3	3
CPC018_NPC_24H:BRD-A11813248-003-01-6:10	BRD-A11813248	AM-92016	14	12	26	1	1	2
CPC017_NPC_24H:BRD-A26384407-001-15-2:10	BRD-A26384407	chlorthalidone	19	13	32	2	2	4
CPC017_NPC_24H:BRD-K06024458-001-01-4:10	BRD-K06024458	N-arachidonyl-GABA	13	14	27	NA	1	1
CPC018_NPC_24H:BRD-K06753942-001-06-1:10	BRD-K06753942	nobiletin	10	9	19	1	2	3
CPC018_NPC_24H:BRD-K10705233-001-01-4:10	BRD-K10705233	GW-405833	12	11	23	NA	1	1
CPC018_NPC_24H:BRD-K14993104-001-03-4:10	BRD-K14993104	bemegride	13	5	18	NA	2	2
CPC018_NPC_24H:BRD-K17796732-001-02-0:10	BRD-K17796732	JWH-015	9	9	18	1	1	2
CPC018_NPC_24H:BRD-K18619710-001-03-7:10	BRD-K18619710	digoxigenin	17	13	30	3	3	6
CPC017_NPC_24H:BRD-K52930707-001-04-8:10	BRD-K52930707	rescinnamine	12	5	17	1	1	2
CPC018_NPC_24H:BRD-K52989797-001-01-1:10	BRD-K52989797	clomipramine	17	13	30	1	2	3
CPC018_NPC_24H:BRD-K94080537-001-05-5:10	BRD-K94080537	diethyltoluamide	42	30	72	4	3	7
CPC018_NPC_24H:BRD-A02006392-001-09-9:10	BRD-A02006392	nitrendipine	15	8	23	1	2	3
NMH001_NPC_6H:BRD-K35553576-001-01-4:10	BRD-K35553576	n-bromoacetyltryptamine	176	103	279	7	13	20
NMH002_NPC_6H:BRD-K52313696-001-10-7:10	BRD-K52313696	tacedinaline	47	68	115	9	3	12
NMH002_NPC_6H:BRD-K17820047-001-03-6:10	BRD-K17820047	BML-210	41	65	106	9	1	10
CPC012_NPC_24H:BRD-A67438293-001-01-3:10	BRD-A67438293	treprostinil	24	18	42	3	1	4
CPC018_NPC_24H:BRD-K48869804-001-01-3:10	BRD-K48869804	icilin	243	243	486	15	12	27
CPC012_NPC_24H:BRD-K98064019-001-01-1:10	BRD-K98064019	BRD-K98064019	20	12	32	3	2	5
CPC012_NPC_24H:BRD-K89626439-001-01-0:10	BRD-K89626439	sirolimus	19	5	24	2	NA	2
CPC012_NPC_24H:BRD-K10554164-001-01-9:10	BRD-K10554164	BRD-K10554164	33	36	69	4	2	6
CPC013_NPC_24H:BRD-A75931230-001-03-9:10	BRD-A75931230	F-1061-0166	390	216	606	21	13	34
CPC018_NPC_24H:BRD-A72703248-003-03-1:10	BRD-A72703248	SKF-96365	25	24	49	2	1	3
CPC018_NPC_24H:BRD-K67439147-001-01-7:10	BRD-K67439147	SIB-1893	24	44	68	9	2	11
CPC018_NPC_24H:BRD-K84595254-001-03-0:10	BRD-K84595254	strophanthidin	356	230	586	21	39	60
NMH001_NPC_24H:BRD-K12539581-001-18-7:10	BRD-K12539581	nocodazole	56	79	135	13	3	16
DOSBIO002_NPC_24H:BRD-A19500257:3.33333	BRD-A19500257	geldanamycin	394	175	569	21	23	44
NMH001_NPC_6H:BRD-K78075916-001-01-5:10	BRD-K78075916	BRD-K78075916	285	160	445	14	8	22
CPC015_NPC_24H:BRD-A94709349-001-03-4:10	BRD-A94709349	metaxalone	27	13	40	1	1	2
NMH001_NPC_6H:BRD-A75409952-001-04-0:10	BRD-A75409952	wortmannin	76	91	167	7	9	16
CPC015_NPC_24H:BRD-A59174698-003-12-8:10	BRD-A59174698	ritodrine	615	191	806	17	16	33
CPC014_NPC_24H:BRD-K89085489-001-11-7:10	BRD-K89085489	fenretinide	427	324	751	41	15	56
CPC014_NPC_24H:BRD-A19037878:10	BRD-A19037878	trichostatin-a	256	216	472	33	10	43
NMH001_NPC_24H:BRD-K81418486-001-28-5:10	BRD-K81418486	vorinostat	209	203	412	26	6	32
DOSBIO001_NPC_24H:BRD-K79947405:10.0148	BRD-K79947405	BRD-K79947405	119	60	179	3	6	9
CPC018_NPC_24H:BRD-K63606607-001-01-8:10	BRD-K63606607	bufalin	554	330	884	34	39	73
NMH001_NPC_6H:BRD-A55317422-001-01-7:10	BRD-A55317422	BRD-A55317422	111	58	169	7	4	11
NMH002_NPC_6H:BRD-K43797669-001-16-3:10	BRD-K43797669	genistein	35	20	55	3	1	4
NMH001_NPC_24H:BRD-K13629382-051-05-8:10	BRD-K13629382	eseroline	96	113	209	16	4	20
NMH001_NPC_24H:BRD-K97447442-001-01-6:10	BRD-K97447442	Fluoro-SAHA	119	146	265	14	4	18
CPC012_NPC_24H:BRD-K02223034-001-01-9:10	BRD-K02223034	BRD-K02223034	29	28	57	3	2	5
CPC016_NPC_24H:BRD-A31227688-001-02-4:10	BRD-A31227688	kynuramine	185	118	303	4	8	12
CPC014_NPC_24H:BRD-K45114207-001-01-0:10	BRD-K45114207	BRD-K45114207	218	156	374	11	8	19
CPC013_NPC_24H:BRD-K70369221-001-01-0:10	BRD-K70369221	BRD-K70369221	82	69	151	3	5	8
CPC012_NPC_24H:BRD-A62200266-001-01-5:10	BRD-A62200266	BRD-A62200266	90	52	142	6	7	13
CPC018_NPC_24H:BRD-K69195780-001-01-5:10	BRD-K69195780	NAN-190	492	259	751	22	26	48
CPC012_NPC_24H:BRD-K38012662-001-05-4:10	BRD-K38012662	BRD-K38012662	51	42	93	4	2	6
CPC012_NPC_24H:BRD-K58279162-001-01-8:10	BRD-K58279162	BRD-K58279162	22	14	36	1	NA	1
CPC012_NPC_24H:BRD-K63175663-001-01-5:10	BRD-K63175663	BRD-K63175663	14	14	28	2	1	3
CPC012_NPC_24H:BRD-K27881911-001-01-3:10	BRD-K27881911	BRD-K27881911	10	8	18	2	NA	2
CPC012_NPC_24H:BRD-K63954456-001-01-4:10	BRD-K63954456	BRD-K63954456	29	24	53	3	1	4
CPC014_NPC_24H:BRD-A13914662-001-01-1:10	BRD-A13914662	BRD-A13914662	15	12	27	2	1	3
CPC016_NPC_24H:BRD-A94669766-001-04-2:10	BRD-A94669766	naringenin	6	6	12	1	NA	1
CPC013_NPC_24H:BRD-K06476055-001-01-3:10	BRD-K06476055	BRD-K06476055	16	11	27	1	1	2
CPC013_NPC_24H:BRD-K06585517-003-01-9:10	BRD-K06585517	RAN-29	54	49	103	3	2	5
CPC016_NPC_24H:BRD-K42221274-003-02-8:10	BRD-K42221274	NNC-711	7	5	12	1	1	2
CPC014_NPC_24H:BRD-K51998148-001-01-9:10	BRD-K51998148	BRD-K51998148	35	32	67	5	2	7
CPC015_NPC_24H:BRD-K53737926-003-14-6:10	BRD-K53737926	amitriptyline	16	9	25	1	1	2
CPC015_NPC_24H:BRD-K92428153-001-01-0:10	BRD-K92428153	mycophenolate-mofetil	27	15	42	1	1	2
CPC014_NPC_24H:BRD-U86922168-000-01-3:10	BRD-U86922168	QL-XII-47	212	145	357	17	22	39
CPC014_NPC_24H:BRD-A80574334-001-01-9:10	BRD-A80574334	oxalomalic-acid	176	116	292	15	6	21
CPC013_NPC_24H:BRD-K41757249-001-01-0:10	BRD-K41757249	BRD-K41757249	36	25	61	2	1	3
CPC017_NPC_24H:BRD-A10303790-003-03-7:10	BRD-A10303790	talampicillin	5	2	7	1	1	2
CPC018_NPC_24H:BRD-A50311610-300-06-2:10	BRD-A50311610	meclizine	200	155	355	13	12	25
CPC017_NPC_24H:BRD-A68281735-001-02-0:10	BRD-A68281735	REV-5901	168	49	217	2	7	9
CPC017_NPC_24H:BRD-A74269027-003-03-8:10	BRD-A74269027	isoxsuprine	8	6	14	1	NA	1
CPC018_NPC_24H:BRD-K06712146-001-01-2:10	BRD-K06712146	YM-90709	60	45	105	6	2	8
CPC018_NPC_24H:BRD-K20742498-001-01-5:10	BRD-K20742498	RS-39604	84	53	137	7	5	12
CPC018_NPC_24H:BRD-K25906698-303-01-9:10	BRD-K25906698	immepip	39	33	72	4	1	5
CPC017_NPC_24H:BRD-K30189597-001-01-7:10	BRD-K30189597	SYK-inhibitor	39	23	62	3	NA	3
DOSBIO001_NPC_24H:BRD-K93763482:10.3152	BRD-K93763482	BRD-K93763482	24	17	41	4	1	5
DOSBIO001_NPC_24H:BRD-K96703623:10.5091	BRD-K96703623	BRD-K96703623	23	20	43	1	2	3
CPC012_NPC_24H:BRD-K58499478-001-01-1:10	BRD-K58499478	SPB02137	7	14	21	NA	1	1
CPC016_NPC_24H:BRD-K38449220-001-03-8:10	BRD-K38449220	seneciphylline	134	83	217	8	4	12
CPC014_NPC_24H:BRD-K08115555-001-04-4:10	BRD-K08115555	tyrphostin-AG-1288	33	62	95	4	3	7
CPC014_NPC_24H:BRD-A99518825-001-01-1:10	BRD-A99518825	BRD-A99518825	23	23	46	3	1	4
CPC015_NPC_24H:BRD-K19227686-001-12-9:10	BRD-K19227686	phenolphthalein	20	18	38	5	NA	5
NMH001_NPC_6H:BRD-K12539581-001-18-7:10	BRD-K12539581	nocodazole	83	65	148	6	5	11
NMH002_NPC_6H:BRD-K82261406-001-02-0:10	BRD-K82261406	anisomycin	171	127	298	13	21	34
NMH002_NPC_6H:BRD-K42624714-001-03-3:10	BRD-K42624714	BML-284	41	20	61	2	2	4
CPC017_NPC_24H:BRD-K52459643-001-10-2:10	BRD-K52459643	alprostadil	88	58	146	8	4	12
CPC016_NPC_24H:BRD-K54906270-001-03-5:10	BRD-K54906270	BRD-K54906270	25	21	46	2	NA	2
CPC014_NPC_24H:BRD-K49669041-001-02-7:10	BRD-K49669041	BX-912	45	61	106	8	1	9
CPC014_NPC_24H:BRD-K50140147-001-01-0:10	BRD-K50140147	NVP-TAE684	193	167	360	18	11	29
CPC014_NPC_24H:BRD-K77008974-001-01-6:10	BRD-K77008974	WYE-354	49	40	89	7	5	12
CPC017_NPC_24H:BRD-A38030642-001-01-2:10	BRD-A38030642	cyclosporin-a	68	79	147	12	3	15
CPC018_NPC_24H:BRD-K21064560-001-01-6:10	BRD-K21064560	BRD-K21064560	225	194	419	24	8	32
NMH001_NPC_6H:BRD-K91862102-001-01-3:10	BRD-K91862102	p-aminophenethylspiperone	88	18	106	3	NA	3
DOSBIO001_NPC_24H:BRD-K29251608:10.0387	BRD-K29251608	BRD-K29251608	19	15	34	2	NA	2
DOSBIO001_NPC_24H:BRD-K53475565:10.0808	BRD-K53475565	BRD-K53475565	22	17	39	2	NA	2
DOSBIO001_NPC_24H:BRD-K75035820:9.90952	BRD-K75035820	BRD-K75035820	21	19	40	2	NA	2
CPC012_NPC_24H:BRD-A88504692-001-01-4:10	BRD-A88504692	BRD-A88504692	8	7	15	NA	1	1
CPC012_NPC_24H:BRD-K16051505-001-01-8:10	BRD-K16051505	BRD-K16051505	9	8	17	2	1	3
CPC016_NPC_24H:BRD-A93659613-051-03-6:10	BRD-A93659613	GR-89696	9	12	21	NA	1	1
CPC016_NPC_24H:BRD-K27450477-001-03-9:10	BRD-K27450477	EHNA	9	2	11	NA	1	1
CPC014_NPC_24H:BRD-K59939374-001-01-0:10	BRD-K59939374	BRD-K59939374	30	24	54	1	6	7
CPC014_NPC_24H:BRD-K83691318-001-01-6:10	BRD-K83691318	BRD-K83691318	23	19	42	1	3	4
CPC014_NPC_24H:BRD-K67808578-001-02-9:10	BRD-K67808578	BRD-K67808578	19	15	34	1	1	2
CPC014_NPC_24H:BRD-K91701654-001-01-5:10	BRD-K91701654	U-0126	23	20	43	1	2	3
CPC014_NPC_24H:BRD-A01317026-001-01-2:10	BRD-A01317026	7,8-dihydro-L-biopterin	33	26	59	2	4	6
CPC014_NPC_24H:BRD-U66370498-000-01-0:10	BRD-U66370498	androstanol	17	16	33	2	1	3
CPC014_NPC_24H:BRD-K23841751-001-01-4:10	BRD-K23841751	BRD-K23841751	24	28	52	2	3	5
CPC014_NPC_24H:BRD-K85493820-001-01-6:10	BRD-K85493820	KM-00927	16	11	27	NA	2	2
CPC014_NPC_24H:BRD-A39052811-377-01-4:10	BRD-A39052811	mosapride	28	26	54	1	1	2
CPC014_NPC_24H:BRD-K42541148-001-01-9:10	BRD-K42541148	BRD-K42541148	16	15	31	2	2	4
CPC014_NPC_24H:BRD-K77286328-001-02-9:10	BRD-K77286328	reversine	24	17	41	3	2	5
CPC014_NPC_24H:BRD-K77908580-001-05-4:10	BRD-K77908580	entinostat	11	6	17	NA	1	1
CPC014_NPC_24H:BRD-K95901403-001-01-1:10	BRD-K95901403	XL-147	23	18	41	1	1	2
CPC014_NPC_24H:BRD-K07736136-001-01-2:10	BRD-K07736136	VX-702	39	11	50	2	3	5
CPC014_NPC_24H:BRD-K25991148-001-01-7:10	BRD-K25991148	warfarin	23	11	34	1	3	4
CPC017_NPC_24H:BRD-A09828896-004-04-5:10	BRD-A09828896	SKF-81297	18	8	26	NA	2	2
CPC018_NPC_24H:BRD-A39255369-001-01-5:10	BRD-A39255369	DCPIB	24	19	43	NA	3	3
CPC017_NPC_24H:BRD-A45140972-060-02-4:10	BRD-A45140972	meclocycline	25	12	37	2	1	3
CPC017_NPC_24H:BRD-K05901394-001-01-1:10	BRD-K05901394	terguride	12	6	18	NA	2	2
CPC017_NPC_24H:BRD-K18618618-001-01-6:10	BRD-K18618618	cimetidine	3	4	7	NA	1	1
CPC018_NPC_24H:BRD-K18816859-001-01-4:10	BRD-K18816859	L-694247	13	11	24	1	2	3
CPC017_NPC_24H:BRD-K27871032-001-04-2:10	BRD-K27871032	lysergol	30	24	54	NA	1	1
CPC018_NPC_24H:BRD-K32164935-001-17-5:10	BRD-K32164935	tolazamide	14	15	29	NA	3	3
CPC018_NPC_24H:BRD-K36965586-001-01-7:10	BRD-K36965586	m-chlorophenylbiguanide	12	10	22	NA	2	2
CPC017_NPC_24H:BRD-K51751936-001-03-4:10	BRD-K51751936	alfadolone-acetate	29	18	47	1	2	3
CPC017_NPC_24H:BRD-K52721684-001-02-2:10	BRD-K52721684	PCO-400	6	2	8	NA	1	1
CPC017_NPC_24H:BRD-K60932973-001-01-7:10	BRD-K60932973	BRD-K60932973	11	3	14	NA	1	1
CPC017_NPC_24H:BRD-K78637815-001-01-4:10	BRD-K78637815	LY-320135	16	7	23	NA	2	2
CPC017_NPC_24H:BRD-K86301799-001-19-9:10	BRD-K86301799	dipyridamole	11	5	16	1	1	2
CPC017_NPC_24H:BRD-K99107520-001-09-2:10	BRD-K99107520	felbamate	12	12	24	1	1	2
CPC018_NPC_24H:BRD-A19500257:10	BRD-A19500257	geldanamycin	18	11	29	NA	1	1
NMH001_NPC_6H:BRD-K45845523-001-01-6:10	BRD-K45845523	BRD-K45845523	8	6	14	3	2	5
NMH001_NPC_6H:BRD-K56622826-001-01-9:10	BRD-K56622826	BRD-K56622826	6	6	12	NA	1	1
NMH001_NPC_24H:BRD-K45845523-001-01-6:10	BRD-K45845523	BRD-K45845523	12	13	25	1	1	2
NMH001_NPC_24H:BRD-K90711641-001-01-1:10	BRD-K90711641	dopamine	10	15	25	4	1	5
NMH002_NPC_6H:BRD-K24994810-001-02-7:10	BRD-K24994810	androstenol	8	9	17	2	1	3
NMH002_NPC_6H:BRD-K89732114-300-10-5:10	BRD-K89732114	trifluoperazine	300	138	438	7	6	13
DOSBIO002_NPC_24H:BRD-K61001510:9.98494	BRD-K61001510	BRD-K61001510	347	149	496	10	15	25
CPC012_NPC_24H:BRD-K16234721-001-02-6:10	BRD-K16234721	ARG-CSC2-23	16	13	29	1	1	2
CPC012_NPC_24H:BRD-K61776140-001-01-5:10	BRD-K61776140	BRD-K61776140	49	69	118	8	2	10
CPC012_NPC_24H:BRD-K94991378-001-02-2:10	BRD-K94991378	BRD-K94991378	40	40	80	4	4	8
CPC012_NPC_24H:BRD-K50659736-001-01-6:10	BRD-K50659736	BRD-K50659736	14	18	32	4	NA	4
CPC012_NPC_24H:BRD-A76490030-001-06-0:10	BRD-A76490030	K784-3131	55	74	129	10	3	13
CPC012_NPC_24H:BRD-K42308740-001-01-5:10	BRD-K42308740	ST-056792	15	40	55	7	NA	7
CPC012_NPC_24H:BRD-K77014406-001-03-8:10	BRD-K77014406	BRD-K77014406	6	6	12	1	NA	1
CPC012_NPC_24H:BRD-K99705204-001-01-3:10	BRD-K99705204	MW-A1-2	7	7	14	2	NA	2
CPC012_NPC_24H:BRD-K10573841-001-01-0:10	BRD-K10573841	tunicamycin	139	215	354	23	4	27
CPC015_NPC_24H:BRD-A23683907-334-01-0:10	BRD-A23683907	NAS-181	13	17	30	4	NA	4
CPC015_NPC_24H:BRD-A30815329-001-03-0:10	BRD-A30815329	felodipine	18	13	31	2	1	3
CPC015_NPC_24H:BRD-A35338386-001-04-6:10	BRD-A35338386	NECA	12	11	23	2	1	3
CPC015_NPC_24H:BRD-A36010170-001-03-2:10	BRD-A36010170	amcinonide	5	8	13	2	NA	2
CPC015_NPC_24H:BRD-A48237631-001-03-0:10	BRD-A48237631	mitomycin-c	142	185	327	19	7	26
CPC016_NPC_24H:BRD-A51410489-003-02-8:10	BRD-A51410489	yohimbine	148	198	346	15	7	22
CPC016_NPC_24H:BRD-A60571864-001-03-3:10	BRD-A60571864	budesonide	10	9	19	3	2	5
CPC016_NPC_24H:BRD-A96456596-001-01-4:10	BRD-A96456596	FPL-55712	5	3	8	1	NA	1
CPC015_NPC_24H:BRD-K00603606-003-13-3:10	BRD-K00603606	ticlopidine	11	11	22	2	NA	2
CPC016_NPC_24H:BRD-K12079898-001-01-8:10	BRD-K12079898	PD-160170	7	5	12	1	NA	1
CPC014_NPC_24H:BRD-K16331660-001-01-5:10	BRD-K16331660	BRD-K16331660	21	21	42	4	NA	4
CPC015_NPC_24H:BRD-K18194590-065-05-6:10	BRD-K18194590	mephentermine	18	14	32	2	1	3
CPC016_NPC_24H:BRD-K19360254-001-01-3:10	BRD-K19360254	ergocornine	24	20	44	3	NA	3
CPC015_NPC_24H:BRD-K23566484-001-09-4:10	BRD-K23566484	nilutamide	10	8	18	1	NA	1
CPC015_NPC_24H:BRD-K39120595-304-03-9:10	BRD-K39120595	bithionol	34	58	92	8	1	9
CPC013_NPC_24H:BRD-K44540157-001-01-7:10	BRD-K44540157	BRD-K44540157	20	29	49	2	1	3
CPC013_NPC_24H:BRD-K46558254-001-01-9:10	BRD-K46558254	BRD-K46558254	33	23	56	5	3	8
CPC015_NPC_24H:BRD-K52219182-001-01-6:10	BRD-K52219182	ICI-63197	19	14	33	1	NA	1
CPC015_NPC_24H:BRD-K60038276-001-03-3:10	BRD-K60038276	irbesartan	22	10	32	2	NA	2
CPC016_NPC_24H:BRD-K79353516-001-03-5:10	BRD-K79353516	indolophenanthridine	10	12	22	2	NA	2
CPC016_NPC_24H:BRD-K80348542-001-01-4:10	BRD-K80348542	cephaeline	407	216	623	16	41	57
CPC016_NPC_24H:BRD-K87049188-001-03-6:10	BRD-K87049188	fusaric-acid	23	40	63	5	NA	5
CPC015_NPC_24H:BRD-K89375097-300-06-2:10	BRD-K89375097	pirenzepine	19	17	36	1	1	2
CPC013_NPC_24H:BRD-K93296644-001-01-7:10	BRD-K93296644	BRD-K93296644	28	28	56	4	NA	4
CPC013_NPC_24H:BRD-K35961280-300-01-2:10	BRD-K35961280	BRD-K35961280	19	23	42	2	1	3
CPC013_NPC_24H:BRD-K09460252-001-01-5:10	BRD-K09460252	BRD-K09460252	21	11	32	1	1	2
CPC013_NPC_24H:BRD-K73707305-001-04-1:10	BRD-K73707305	BRD-K73707305	9	7	16	3	NA	3
CPC013_NPC_24H:BRD-A39121618-001-01-8:10	BRD-A39121618	BRD-A39121618	23	16	39	2	1	3
CPC014_NPC_24H:BRD-A75931230-001-01-3:10	BRD-A75931230	F-1061-0166	29	55	84	8	1	9
CPC013_NPC_24H:BRD-K82492171-001-01-6:10	BRD-K82492171	BRD-K82492171	18	12	30	3	NA	3
CPC014_NPC_24H:BRD-U06594984-000-01-9:10	BRD-U06594984	BL-074	24	17	41	1	2	3
CPC015_NPC_24H:BRD-A01593789-001-02-3:10	BRD-A01593789	chlormadinone-acetate	34	35	69	4	3	7
CPC014_NPC_24H:BRD-K50140147-001-02-8:10	BRD-K50140147	NVP-TAE684	91	108	199	8	7	15
CPC014_NPC_24H:BRD-K26674531-001-01-3:10	BRD-K26674531	GR-235	21	20	41	1	1	2
CPC013_NPC_24H:BRD-A32161980-001-01-1:10	BRD-A32161980	carbetocin	27	28	55	2	1	3
CPC013_NPC_24H:BRD-K97056771-001-05-7:10	BRD-K97056771	GNF-2	13	14	27	4	1	5
CPC014_NPC_24H:BRD-K53561341-001-02-6:10	BRD-K53561341	aurora-a-inhibitor-i	31	54	85	6	2	8
CPC014_NPC_24H:BRD-A67748489-001-06-8:10	BRD-A67748489	K-858	40	30	70	4	1	5
CPC013_NPC_24H:BRD-A06909528-001-01-4:10	BRD-A06909528	BRD-A06909528	28	41	69	8	2	10
CPC013_NPC_24H:BRD-K94493764-001-01-3:10	BRD-K94493764	BRD-K94493764	37	66	103	12	1	13
CPC014_NPC_24H:BRD-K97764662-001-09-0:10	BRD-K97764662	PD-173074	70	69	139	8	1	9
CPC013_NPC_24H:BRD-K28120222-001-05-0:10	BRD-K28120222	parthenolide-(alternate-stereo)	20	18	38	3	1	4
CPC014_NPC_24H:BRD-K86930074-001-01-9:10	BRD-K86930074	cediranib	50	69	119	7	1	8
CPC013_NPC_24H:BRD-K05926469-001-01-8:10	BRD-K05926469	lenalidomide	19	12	31	1	1	2
CPC013_NPC_24H:BRD-K23984367-075-05-3:10	BRD-K23984367	sorafenib	67	86	153	11	4	15
CPC013_NPC_24H:BRD-K59369769-001-05-4:10	BRD-K59369769	tozasertib	35	53	88	7	2	9
CPC013_NPC_24H:BRD-K63068307-001-01-4:10	BRD-K63068307	ZSTK-474	23	33	56	6	1	7
CPC013_NPC_24H:BRD-K11636097-001-01-5:10	BRD-K11636097	JNJ-7706621	18	20	38	3	NA	3
CPC014_NPC_24H:BRD-K08206212-001-01-2:10	BRD-K08206212	entecavir	17	14	31	1	2	3
CPC013_NPC_24H:BRD-K16798053-001-01-0:10	BRD-K16798053	ST-4029573	22	27	49	5	1	6
CPC013_NPC_24H:BRD-K38910949-001-01-3:10	BRD-K38910949	ST-4075437	24	17	41	1	2	3
CPC013_NPC_24H:BRD-K66763349-001-01-7:10	BRD-K66763349	STOCK1S-03920	71	40	111	2	3	5
CPC014_NPC_24H:BRD-A26002865-001-01-5:10	BRD-A26002865	verrucarin-a	266	187	453	13	25	38
CPC017_NPC_24H:BRD-A32164164-048-01-4:10	BRD-A32164164	methyllycaconitine	16	13	29	1	NA	1
CPC017_NPC_24H:BRD-A44133049-001-01-5:10	BRD-A44133049	azasetron	19	13	32	3	NA	3
CPC017_NPC_24H:BRD-A49734948-001-03-3:10	BRD-A49734948	foliosidine	22	26	48	2	1	3
CPC017_NPC_24H:BRD-A58269583-001-02-0:10	BRD-A58269583	deoxyandirobin	20	18	38	2	1	3
CPC017_NPC_24H:BRD-A94624445-236-02-2:10	BRD-A94624445	bucladesine	18	17	35	2	1	3
CPC018_NPC_24H:BRD-K00206590-001-01-2:10	BRD-K00206590	P-1075	7	5	12	1	NA	1
CPC018_NPC_24H:BRD-K03642198-300-01-7:10	BRD-K03642198	AY-9944	11	10	21	2	NA	2
CPC018_NPC_24H:BRD-K03816923-001-06-2:10	BRD-K03816923	rottlerin	46	46	92	8	2	10
CPC018_NPC_24H:BRD-K03842655-001-02-1:10	BRD-K03842655	penitrem-a	25	25	50	4	NA	4
CPC017_NPC_24H:BRD-K05181084-003-02-9:10	BRD-K05181084	NGB-2904	21	19	40	2	1	3
CPC017_NPC_24H:BRD-K09764130-001-02-6:10	BRD-K09764130	mead-ethanolamide	12	7	19	1	1	2
CPC018_NPC_24H:BRD-K10207760-236-03-0:10	BRD-K10207760	lasalocid	115	98	213	16	6	22
CPC018_NPC_24H:BRD-K15616905-001-01-5:10	BRD-K15616905	CCCP	51	28	79	5	1	6
CPC018_NPC_24H:BRD-K17497770-001-01-0:10	BRD-K17497770	butein	33	54	87	9	2	11
CPC018_NPC_24H:BRD-K22385716-001-01-7:10	BRD-K22385716	LY-303511	21	29	50	4	3	7
CPC017_NPC_24H:BRD-K26669427-001-01-0:10	BRD-K26669427	WR-216174	23	24	47	2	NA	2
CPC018_NPC_24H:BRD-K26997899-001-01-4:10	BRD-K26997899	D-64131	29	41	70	5	2	7
CPC018_NPC_24H:BRD-K28680267-001-01-8:10	BRD-K28680267	BRD-K28680267	14	13	27	2	NA	2
CPC018_NPC_24H:BRD-K31542390-001-01-5:10	BRD-K31542390	mycophenolic-acid	21	19	40	4	1	5
CPC018_NPC_24H:BRD-K35960502-001-10-1:10	BRD-K35960502	niclosamide	33	39	72	7	2	9
CPC018_NPC_24H:BRD-K36864847-303-01-7:10	BRD-K36864847	BD-1047	58	24	82	3	1	4
CPC017_NPC_24H:BRD-K39111395-001-01-6:10	BRD-K39111395	BCL2-inhibitor	23	17	40	3	1	4
CPC017_NPC_24H:BRD-K52620403-015-02-6:10	BRD-K52620403	STO-609	11	13	24	1	NA	1
CPC017_NPC_24H:BRD-K65814004-003-01-1:10	BRD-K65814004	diphenyleneiodonium	34	70	104	10	1	11
CPC018_NPC_24H:BRD-K67847053-015-08-8:10	BRD-K67847053	guanabenz	23	9	32	1	NA	1
CPC017_NPC_24H:BRD-K68336408-001-03-4:10	BRD-K68336408	tyrphostin-AG-1478	38	26	64	4	1	5
CPC017_NPC_24H:BRD-K71534238-001-03-5:10	BRD-K71534238	GW-9508	32	23	55	2	NA	2
CPC018_NPC_24H:BRD-K73824630-001-03-2:10	BRD-K73824630	skatole	116	122	238	17	8	25
CPC018_NPC_24H:BRD-K78126613-001-16-0:10	BRD-K78126613	menadione	253	190	443	27	7	34
CPC017_NPC_24H:BRD-K91509126-001-04-6:10	BRD-K91509126	piceatannol	36	44	80	9	4	13
CPC018_NPC_24H:BRD-K98548675-001-02-6:10	BRD-K98548675	parthenolide	131	144	275	15	6	21
CPC017_NPC_24H:BRD-A04668240-001-01-5:10	BRD-A04668240	CGP-52432	14	17	31	3	NA	3
NMH001_NPC_6H:BRD-K78075916-001-02-3:10	BRD-K78075916	BRD-K78075916	185	138	323	12	8	20
NMH001_NPC_6H:BRD-K71339761-001-01-8:10	BRD-K71339761	BRD-K71339761	35	35	70	3	1	4
NMH001_NPC_6H:BRD-K80062189-001-01-9:10	BRD-K80062189	BRD-K80062189	41	75	116	8	1	9
NMH001_NPC_24H:BRD-K47535255-001-01-5:10	BRD-K47535255	BRD-K47535255	20	10	30	2	1	3
NMH001_NPC_24H:BRD-K43631199-001-01-5:10	BRD-K43631199	BRD-K43631199	14	31	45	7	1	8
NMH001_NPC_24H:BRD-K75971499-001-01-3:10	BRD-K75971499	BRD-K75971499	68	79	147	15	2	17
NMH001_NPC_24H:BRD-K38720323-001-01-2:10	BRD-K38720323	BRD-K38720323	6	4	10	2	NA	2
NMH001_NPC_24H:BRD-K71339761-001-01-8:10	BRD-K71339761	BRD-K71339761	28	35	63	7	NA	7
NMH001_NPC_24H:BRD-K80062189-001-01-9:10	BRD-K80062189	BRD-K80062189	24	23	47	5	NA	5
NMH001_NPC_24H:BRD-K61260019-005-01-9:10	BRD-K61260019	BRD-K61260019	15	16	31	4	1	5
NMH002_NPC_6H:BRD-K26818574-305-01-9:10	BRD-K26818574	BIX-01294	199	94	293	7	13	20
NMH002_NPC_6H:BRD-A94810754-001-03-8:10	BRD-A94810754	ionomycin	84	61	145	3	2	5
NMH002_NPC_6H:BRD-K82681249-001-01-2:10	BRD-K82681249	JS-K	135	101	236	15	4	19
NMH002_NPC_6H:BRD-K97399794-001-12-0:10	BRD-K97399794	quercetin	3	8	11	3	NA	3
DOSBIO001_NPC_24H:BRD-K40276799:9.96723	BRD-K40276799	BRD-K40276799	73	49	122	4	1	5
DOSBIO002_NPC_24H:BRD-K85593835:9.99025	BRD-K85593835	BRD-K85593835	38	23	61	3	3	6
DOSBIO002_NPC_24H:BRD-A13084692:1.11111	BRD-A13084692	troglitazone	7	6	13	1	NA	1
DOSBIO002_NPC_24H:BRD-A75409952:0.37037	BRD-A75409952	wortmannin	20	10	30	2	NA	2
DOSBIO001_NPC_24H:BRD-K26484692:10.1375	BRD-K26484692	BRD-K26484692	42	39	81	4	5	9
DOSBIO001_NPC_24H:BRD-K71742078:10.2688	BRD-K71742078	BRD-K71742078	74	81	155	8	4	12
DOSBIO001_NPC_24H:BRD-K88822846:10.1074	BRD-K88822846	BRD-K88822846	36	24	60	2	3	5
CPC017_NPC_24H:BRD-K54728231-001-02-3:10	BRD-K54728231	endecaphyllin-x	180	59	239	6	7	13
NMH001_NPC_6H:BRD-A77098556-001-01-5:10	BRD-A77098556	BRD-A77098556	44	42	86	4	7	11
CPC012_NPC_24H:BRD-K00486725-001-01-8:10	BRD-K00486725	BRD-K00486725	14	11	25	3	NA	3
CPC012_NPC_24H:BRD-K00816165-001-01-3:10	BRD-K00816165	BRD-K00816165	25	18	43	2	NA	2
CPC012_NPC_24H:BRD-K01614657-001-01-6:10	BRD-K01614657	BRD-K01614657	42	21	63	3	1	4
CPC012_NPC_24H:BRD-K05114711-001-01-7:10	BRD-K05114711	RAN-27	17	16	33	2	NA	2
CPC012_NPC_24H:BRD-K05562558-001-01-3:10	BRD-K05562558	BRD-K05562558	25	10	35	2	NA	2
CPC012_NPC_24H:BRD-K10010115-001-01-2:10	BRD-K10010115	BRD-K10010115	18	18	36	2	1	3
CPC012_NPC_24H:BRD-K18074178-001-01-4:10	BRD-K18074178	BRD-K18074178	15	12	27	2	1	3
CPC012_NPC_24H:BRD-K18964980-001-01-4:10	BRD-K18964980	TUL-XX025TFA	16	9	25	1	NA	1
CPC012_NPC_24H:BRD-K30640165-001-01-1:10	BRD-K30640165	BRD-K30640165	10	9	19	2	NA	2
CPC012_NPC_24H:BRD-K36767861-001-01-3:10	BRD-K36767861	BRD-K36767861	28	24	52	3	2	5
CPC012_NPC_24H:BRD-K37618507-001-01-7:10	BRD-K37618507	BRD-K37618507	25	33	58	2	1	3
CPC012_NPC_24H:BRD-K38519699-001-01-4:10	BRD-K38519699	BRD-K38519699	10	12	22	1	NA	1
CPC012_NPC_24H:BRD-K38690464-001-01-6:10	BRD-K38690464	BRD-K38690464	12	13	25	4	NA	4
CPC012_NPC_24H:BRD-K41429297-001-01-7:10	BRD-K41429297	BRD-K41429297	12	11	23	2	NA	2
CPC012_NPC_24H:BRD-K44890999-001-01-8:10	BRD-K44890999	BRD-K44890999	12	6	18	3	NA	3
CPC012_NPC_24H:BRD-K45842176-001-01-3:10	BRD-K45842176	BRD-K45842176	36	38	74	3	1	4
CPC012_NPC_24H:BRD-K56596360-001-01-7:10	BRD-K56596360	BRD-K56596360	11	11	22	2	NA	2
CPC012_NPC_24H:BRD-K59488055-001-01-4:10	BRD-K59488055	BRD-K59488055	18	9	27	4	NA	4
CPC012_NPC_24H:BRD-K61529775-001-01-0:10	BRD-K61529775	BRD-K61529775	17	14	31	1	NA	1
CPC012_NPC_24H:BRD-K63511615-001-01-0:10	BRD-K63511615	SJB-AF-2	18	8	26	1	NA	1
CPC012_NPC_24H:BRD-K69501658-001-01-3:10	BRD-K69501658	BRD-K69501658	12	13	25	3	NA	3
CPC012_NPC_24H:BRD-K69888333-001-01-7:10	BRD-K69888333	BRD-K69888333	38	28	66	2	1	3
CPC012_NPC_24H:BRD-K70947604-001-01-0:10	BRD-K70947604	BRD-K70947604	14	3	17	1	NA	1
CPC012_NPC_24H:BRD-K71935468-001-01-9:10	BRD-K71935468	BRD-K71935468	17	17	34	3	NA	3
CPC012_NPC_24H:BRD-K74710236-001-02-2:10	BRD-K74710236	VU-0410183-2	7	8	15	2	NA	2
CPC012_NPC_24H:BRD-K74761218-001-03-5:10	BRD-K74761218	WT-171	33	22	55	4	NA	4
CPC012_NPC_24H:BRD-K78603557-001-01-8:10	BRD-K78603557	BRD-K78603557	8	12	20	1	NA	1
CPC012_NPC_24H:BRD-K82971429-001-01-9:10	BRD-K82971429	BRD-K82971429	28	24	52	3	1	4
CPC012_NPC_24H:BRD-K86472598-001-02-7:10	BRD-K86472598	MD-II-051	11	6	17	2	1	3
CPC012_NPC_24H:BRD-K90072296-001-01-6:10	BRD-K90072296	ML-4054	11	12	23	1	NA	1
CPC012_NPC_24H:BRD-K66381707-001-01-4:10	BRD-K66381707	BRD-K66381707	21	19	40	1	1	2
CPC012_NPC_24H:BRD-K87573634-001-01-9:10	BRD-K87573634	propylpyrazole	25	18	43	2	1	3
CPC012_NPC_24H:BRD-K10484463-001-06-6:10	BRD-K10484463	BRD-K10484463	14	12	26	1	1	2
CPC012_NPC_24H:BRD-K05396879-001-02-6:10	BRD-K05396879	15-delta-prostaglandin-j2	14	10	24	1	NA	1
CPC012_NPC_24H:BRD-K71574320-300-01-0:10	BRD-K71574320	BRD-K71574320	22	12	34	1	NA	1
CPC012_NPC_24H:BRD-K65050353-001-01-3:10	BRD-K65050353	BRD-K65050353	6	5	11	1	NA	1
CPC012_NPC_24H:BRD-A27640568-001-01-1:10	BRD-A27640568	BRD-A27640568	13	10	23	2	NA	2
CPC012_NPC_24H:BRD-K11841836-001-01-7:10	BRD-K11841836	BRD-K11841836	18	17	35	1	NA	1
CPC012_NPC_24H:BRD-K47703442-001-01-3:10	BRD-K47703442	BRD-K47703442	17	17	34	2	NA	2
CPC012_NPC_24H:BRD-K76052538-001-01-4:10	BRD-K76052538	BRD-K76052538	15	12	27	2	NA	2
CPC012_NPC_24H:BRD-A67306036-001-01-4:10	BRD-A67306036	BRD-A67306036	8	10	18	3	NA	3
CPC012_NPC_24H:BRD-A50388635-001-01-6:10	BRD-A50388635	BRD-A50388635	16	17	33	1	NA	1
CPC012_NPC_24H:BRD-K63220166-001-01-1:10	BRD-K63220166	BRD-K63220166	12	2	14	1	NA	1
CPC012_NPC_24H:BRD-K06020002-001-01-3:10	BRD-K06020002	BRD-K06020002	12	5	17	2	1	3
CPC012_NPC_24H:BRD-K84114569-001-01-4:10	BRD-K84114569	BRD-K84114569	15	11	26	3	NA	3
CPC012_NPC_24H:BRD-K03568209-001-07-2:10	BRD-K03568209	MW-STK33-4C	14	10	24	1	NA	1
CPC012_NPC_24H:BRD-A80788753-001-01-7:10	BRD-A80788753	EMF-sumo1-10	15	17	32	3	NA	3
CPC012_NPC_24H:BRD-A82913781-001-01-5:10	BRD-A82913781	BRD-A82913781	18	9	27	3	NA	3
CPC012_NPC_24H:BRD-K06652922-001-01-0:10	BRD-K06652922	BRD-K06652922	30	44	74	3	NA	3
CPC012_NPC_24H:BRD-K35483542-001-03-1:10	BRD-K35483542	alitretinoin	16	6	22	1	NA	1
CPC012_NPC_24H:BRD-K81313552-001-01-4:10	BRD-K81313552	BRD-K81313552	18	12	30	2	1	3
CPC012_NPC_24H:BRD-K42834456-001-01-4:10	BRD-K42834456	ST-012015	20	11	31	1	NA	1
CPC012_NPC_24H:BRD-K32502880-001-01-5:10	BRD-K32502880	ST-013960	16	11	27	1	1	2
CPC012_NPC_24H:BRD-K19300944-001-01-5:10	BRD-K19300944	MW-STK33-2C	29	43	72	4	1	5
CPC012_NPC_24H:BRD-K21005091-001-03-3:10	BRD-K21005091	BRD-K21005091	12	11	23	2	NA	2
CPC012_NPC_24H:BRD-K22129929-001-03-8:10	BRD-K22129929	BRD-K22129929	6	4	10	1	1	2
CPC012_NPC_24H:BRD-K25774147-001-01-8:10	BRD-K25774147	BRD-K25774147	12	7	19	2	NA	2
CPC016_NPC_24H:BRD-A17428743-003-03-3:10	BRD-A17428743	BW-723C86	9	10	19	1	NA	1
CPC015_NPC_24H:BRD-A18202423-001-01-6:10	BRD-A18202423	CPCCOEt	19	13	32	1	2	3
CPC014_NPC_24H:BRD-A25337146-003-07-0:10	BRD-A25337146	AT-SUMO-1	111	72	183	10	6	16
CPC015_NPC_24H:BRD-A26095496-001-03-2:10	BRD-A26095496	clobetasol	20	16	36	2	NA	2
CPC015_NPC_24H:BRD-A27887842-001-03-2:10	BRD-A27887842	prednisolone	22	10	32	1	1	2
CPC015_NPC_24H:BRD-A42759514-001-09-8:10	BRD-A42759514	ornidazole	6	5	11	1	NA	1
CPC013_NPC_24H:BRD-A50796384-001-01-3:10	BRD-A50796384	NK26-I-41-1	24	17	41	2	2	4
CPC015_NPC_24H:BRD-A75172220-001-03-2:10	BRD-A75172220	hydrocortisone	10	10	20	3	NA	3
CPC014_NPC_24H:BRD-A77467113-001-01-8:10	BRD-A77467113	EMF-sumo1-11	159	164	323	19	5	24
CPC016_NPC_24H:BRD-A96882008-001-01-3:10	BRD-A96882008	L-732138	27	17	44	1	NA	1
CPC014_NPC_24H:BRD-K01800709-001-01-9:10	BRD-K01800709	BRD-K01800709	36	21	57	2	NA	2
CPC015_NPC_24H:BRD-K02404261-001-07-6:10	BRD-K02404261	caffeine	7	4	11	2	1	3
CPC015_NPC_24H:BRD-K10995081-001-15-4:10	BRD-K10995081	perphenazine	8	23	31	1	1	2
CPC013_NPC_24H:BRD-K14328427-001-01-7:10	BRD-K14328427	BRD-K14328427	21	17	38	3	1	4
CPC013_NPC_24H:BRD-K15672523-001-01-0:10	BRD-K15672523	BRD-K15672523	24	11	35	2	1	3
CPC013_NPC_24H:BRD-K16180117-001-01-5:10	BRD-K16180117	BRD-K16180117	41	29	70	1	1	2
CPC014_NPC_24H:BRD-K16478699-001-02-7:10	BRD-K16478699	PLX-4720	33	25	58	4	NA	4
CPC013_NPC_24H:BRD-K16541732-001-01-3:10	BRD-K16541732	BRD-K16541732	49	36	85	5	NA	5
CPC014_NPC_24H:BRD-K24102129-001-01-5:10	BRD-K24102129	BRD-K24102129	29	32	61	5	NA	5
CPC014_NPC_24H:BRD-K24859147-379-01-8:10	BRD-K24859147	KIN001-242	28	24	52	1	NA	1
CPC015_NPC_24H:BRD-K25650355-059-12-2:10	BRD-K25650355	physostigmine	20	14	34	1	1	2
CPC016_NPC_24H:BRD-K31611373-001-02-7:10	BRD-K31611373	fluprostenol	9	3	12	2	NA	2
CPC015_NPC_24H:BRD-K34014345-001-03-4:10	BRD-K34014345	naproxol	10	5	15	2	1	3
CPC016_NPC_24H:BRD-K34995470-001-02-3:10	BRD-K34995470	SU-1498	40	29	69	3	2	5
CPC013_NPC_24H:BRD-K35638681-001-01-5:10	BRD-K35638681	BRD-K35638681	30	21	51	3	2	5
CPC015_NPC_24H:BRD-K36198571-001-01-2:10	BRD-K36198571	WAY-170523	11	16	27	2	NA	2
CPC013_NPC_24H:BRD-K41931739-001-01-8:10	BRD-K41931739	BRD-K41931739	20	13	33	1	1	2
CPC013_NPC_24H:BRD-K43581698-001-01-8:10	BRD-K43581698	BRD-K43581698	25	20	45	2	NA	2
CPC013_NPC_24H:BRD-K45044657-001-01-4:10	BRD-K45044657	BRD-K45044657	11	6	17	1	1	2
CPC015_NPC_24H:BRD-K45117373-001-01-1:10	BRD-K45117373	Y-26763	19	15	34	4	NA	4
CPC015_NPC_24H:BRD-K45296539-003-01-0:10	BRD-K45296539	ZD-7114	20	9	29	2	1	3
CPC015_NPC_24H:BRD-K46937689-001-08-5:10	BRD-K46937689	phenazone	21	7	28	2	NA	2
CPC015_NPC_24H:BRD-K47659338-003-01-0:10	BRD-K47659338	EMD-386088	5	3	8	1	NA	1
CPC013_NPC_24H:BRD-K55536701-001-01-2:10	BRD-K55536701	BRD-K55536701	12	9	21	3	1	4
CPC013_NPC_24H:BRD-K55612480-001-01-8:10	BRD-K55612480	BRD-K55612480	36	28	64	2	2	4
CPC015_NPC_24H:BRD-K56558538-003-02-8:10	BRD-K56558538	ambroxol	20	15	35	1	1	2
CPC015_NPC_24H:BRD-K57569181-001-16-8:10	BRD-K57569181	pentoxifylline	10	9	19	1	NA	1
CPC013_NPC_24H:BRD-K58347372-001-02-7:10	BRD-K58347372	BRD-K58347372	26	21	47	2	NA	2
CPC016_NPC_24H:BRD-K68264559-045-01-6:10	BRD-K68264559	brimonidine	11	12	23	1	NA	1
CPC014_NPC_24H:BRD-K70161581-001-01-5:10	BRD-K70161581	BRD-K70161581	20	18	38	1	2	3
CPC013_NPC_24H:BRD-K72381041-001-01-1:10	BRD-K72381041	BRD-K72381041	38	36	74	2	2	4
CPC015_NPC_24H:BRD-K73589491-001-05-4:10	BRD-K73589491	nizatidine	47	31	78	3	2	5
CPC015_NPC_24H:BRD-K76805682-001-05-0:10	BRD-K76805682	SB-415286	12	15	27	2	1	3
CPC016_NPC_24H:BRD-K77771411-003-03-2:10	BRD-K77771411	moxonidine	8	10	18	1	1	2
CPC013_NPC_24H:BRD-K83336168-001-01-9:10	BRD-K83336168	MD-040	30	22	52	3	2	5
CPC013_NPC_24H:BRD-K85694079-001-01-7:10	BRD-K85694079	BRD-K85694079	31	15	46	4	2	6
CPC013_NPC_24H:BRD-K87426499-001-02-2:10	BRD-K87426499	BRD-K87426499	20	16	36	3	NA	3
CPC013_NPC_24H:BRD-K90697054-001-01-2:10	BRD-K90697054	BRD-K90697054	20	11	31	2	NA	2
CPC016_NPC_24H:BRD-K93460210-001-09-6:10	BRD-K93460210	lamotrigine	10	14	24	1	NA	1
CPC015_NPC_24H:BRD-K93645900-001-04-8:10	BRD-K93645900	tadalafil	13	6	19	1	NA	1
CPC016_NPC_24H:BRD-K95992530-001-02-4:10	BRD-K95992530	cyclo-[Arg-Gly-Asp-D-Phe-Val]	14	14	28	1	1	2
CPC013_NPC_24H:BRD-K96167523-001-01-3:10	BRD-K96167523	BRD-K96167523	41	31	72	5	3	8
CPC013_NPC_24H:BRD-K96433222-001-01-3:10	BRD-K96433222	BRD-K96433222	22	18	40	2	NA	2
CPC013_NPC_24H:BRD-K96787835-001-01-1:10	BRD-K96787835	BRD-K96787835	12	13	25	2	1	3
CPC014_NPC_24H:BRD-K98381590-001-01-6:10	BRD-K98381590	RAN-07	23	20	43	1	2	3
CPC013_NPC_24H:BRD-K99303177-001-01-0:10	BRD-K99303177	BRD-K99303177	23	13	36	1	NA	1
CPC014_NPC_24H:BRD-K14681867-015-01-6:10	BRD-K14681867	somatostatin	18	16	34	2	NA	2
CPC014_NPC_24H:BRD-K32836707-001-01-8:10	BRD-K32836707	CAY-10577	24	14	38	1	2	3
CPC013_NPC_24H:BRD-K57019930-001-01-0:10	BRD-K57019930	BRD-K57019930	25	16	41	3	1	4
CPC014_NPC_24H:BRD-K05396879-001-05-9:10	BRD-K05396879	15-delta-prostaglandin-j2	22	9	31	1	NA	1
CPC014_NPC_24H:BRD-A57107094-001-02-5:10	BRD-A57107094	BRD-A57107094	18	11	29	2	NA	2
CPC014_NPC_24H:BRD-K05593511-001-02-2:10	BRD-K05593511	BRD-K05593511	8	11	19	2	1	3
CPC013_NPC_24H:BRD-K48716658-001-05-4:10	BRD-K48716658	BRD-K48716658	33	22	55	5	1	6
CPC014_NPC_24H:BRD-K25311561-001-03-2:10	BRD-K25311561	KU-55933	28	24	52	2	3	5
CPC013_NPC_24H:BRD-K00390580-001-01-6:10	BRD-K00390580	BRD-K00390580	19	21	40	1	1	2
CPC013_NPC_24H:BRD-K06765193-001-05-3:10	BRD-K06765193	BRD-K06765193	33	34	67	4	1	5
CPC014_NPC_24H:BRD-K05977823-001-01-2:10	BRD-K05977823	tenovin-1	23	22	45	1	4	5
CPC014_NPC_24H:BRD-A59808129-001-01-7:10	BRD-A59808129	guggulsterone	22	14	36	1	NA	1
CPC014_NPC_24H:BRD-K42419294-001-01-0:10	BRD-K42419294	BRD-K42419294	27	20	47	1	1	2
CPC013_NPC_24H:BRD-K22384978-001-01-3:10	BRD-K22384978	BRD-K22384978	12	9	21	1	1	2
CPC013_NPC_24H:BRD-K63587518-001-01-8:10	BRD-K63587518	BRD-K63587518	16	14	30	2	2	4
CPC014_NPC_24H:BRD-K61341215-004-01-2:10	BRD-K61341215	vecuronium	27	17	44	1	NA	1
CPC013_NPC_24H:BRD-K31754360-001-01-2:10	BRD-K31754360	BRD-K31754360	19	10	29	2	NA	2
CPC014_NPC_24H:BRD-K07877311-001-01-1:10	BRD-K07877311	BRD-K07877311	23	18	41	3	NA	3
CPC013_NPC_24H:BRD-K61627029-001-04-0:10	BRD-K61627029	BRD-K61627029	47	28	75	4	NA	4
CPC013_NPC_24H:BRD-A07614565-001-01-3:10	BRD-A07614565	BRD-A07614565	32	19	51	2	2	4
CPC013_NPC_24H:BRD-K51731619-001-01-4:10	BRD-K51731619	BRD-K51731619	16	12	28	2	NA	2
CPC014_NPC_24H:BRD-K01493881-001-19-5:10	BRD-K01493881	apigenin	24	19	43	2	1	3
CPC013_NPC_24H:BRD-K55991774-001-01-1:10	BRD-K55991774	BAS-09104376	12	8	20	2	NA	2
CPC013_NPC_24H:BRD-K83643280-001-01-1:10	BRD-K83643280	BG-FA-0953	33	26	59	1	2	3
CPC014_NPC_24H:BRD-K81062487-001-01-7:10	BRD-K81062487	taurocholic-acid	21	16	37	2	3	5
CPC013_NPC_24H:BRD-A47706533-001-01-8:10	BRD-A47706533	buthionine-sulfoximine	14	18	32	2	1	3
CPC013_NPC_24H:BRD-A02333338-001-01-1:10	BRD-A02333338	cyclopamine	24	18	42	2	NA	2
CPC014_NPC_24H:BRD-K77175907-001-03-1:10	BRD-K77175907	calcifediol	22	22	44	3	2	5
CPC014_NPC_24H:BRD-K64935403-001-01-6:10	BRD-K64935403	ebelactone-b	20	17	37	2	2	4
CPC014_NPC_24H:BRD-K77625572-323-01-1:10	BRD-K77625572	etomoxir	34	25	59	2	2	4
CPC014_NPC_24H:BRD-U01690642-000-01-4:10	BRD-U01690642	acetyl-geranyl-cysteine	22	15	37	3	2	5
CPC014_NPC_24H:BRD-K62012036-001-06-0:10	BRD-K62012036	acitretin	28	14	42	1	NA	1
CPC014_NPC_24H:BRD-K61480498-001-01-2:10	BRD-K61480498	epoxycholesterol	26	27	53	2	1	3
CPC014_NPC_24H:BRD-K61463582-001-03-1:10	BRD-K61463582	BRD-K61463582	18	15	33	1	NA	1
CPC014_NPC_24H:BRD-K86465814-001-03-7:10	BRD-K86465814	HO-013	12	10	22	2	NA	2
CPC014_NPC_24H:BRD-K11147885-001-01-9:10	BRD-K11147885	BRD-K11147885	8	7	15	1	1	2
CPC014_NPC_24H:BRD-K19540840-001-02-9:10	BRD-K19540840	saracatinib	21	25	46	3	2	5
CPC014_NPC_24H:BRD-K52751261-001-01-2:10	BRD-K52751261	TAK-715	19	16	35	1	1	2
CPC013_NPC_24H:BRD-K76908866-001-02-7:10	BRD-K76908866	CP-724714	21	8	29	1	1	2
CPC014_NPC_24H:BRD-K64052750-001-05-0:10	BRD-K64052750	gefitinib	28	20	48	1	1	2
CPC014_NPC_24H:BRD-A72180425-001-06-4:10	BRD-A72180425	K784-3188	21	27	48	1	4	5
CPC014_NPC_24H:BRD-K33586157-001-01-3:10	BRD-K33586157	BRD-K33586157	22	24	46	2	1	3
CPC013_NPC_24H:BRD-K26367064-001-01-9:10	BRD-K26367064	BRD-K26367064	32	25	57	2	2	4
CPC014_NPC_24H:BRD-K69516039-001-01-1:10	BRD-K69516039	BRD-K69516039	31	24	55	2	1	3
CPC013_NPC_24H:BRD-A41114263-001-01-7:10	BRD-A41114263	BRD-A41114263	17	11	28	3	1	4
CPC013_NPC_24H:BRD-K85266146-001-01-3:10	BRD-K85266146	BRD-K85266146	34	31	65	3	NA	3
CPC014_NPC_24H:BRD-K33926001-001-01-9:10	BRD-K33926001	BRD-K33926001	13	11	24	1	1	2
CPC013_NPC_24H:BRD-K29905972-001-03-0:10	BRD-K29905972	axitinib	54	68	122	6	2	8
CPC013_NPC_24H:BRD-K19540840-001-01-1:10	BRD-K19540840	saracatinib	21	20	41	3	NA	3
CPC014_NPC_24H:BRD-K50168500-001-01-2:10	BRD-K50168500	canertinib	19	10	29	1	2	3
CPC013_NPC_24H:BRD-K49865102-001-01-9:10	BRD-K49865102	PD-0325901	23	20	43	3	NA	3
CPC013_NPC_24H:BRD-K04833372-001-01-3:10	BRD-K04833372	GSK-1904529A	26	15	41	1	1	2
CPC014_NPC_24H:BRD-K17823458-001-01-6:10	BRD-K17823458	danoprevir	26	18	44	3	1	4
CPC014_NPC_24H:BRD-K17306061-001-01-1:10	BRD-K17306061	aprepitant	20	15	35	2	1	3
CPC013_NPC_24H:BRD-K89839824-001-01-2:10	BRD-K89839824	raltitrexed	14	7	21	1	NA	1
CPC014_NPC_24H:BRD-K07265709-003-01-5:10	BRD-K07265709	dexrazoxane	22	16	38	3	2	5
CPC013_NPC_24H:BRD-K64785675-001-01-6:10	BRD-K64785675	TG-100115	16	16	32	1	NA	1
CPC014_NPC_24H:BRD-K53972329-001-02-1:10	BRD-K53972329	ruxolitinib	31	11	42	1	2	3
CPC013_NPC_24H:BRD-K62982419-001-01-2:10	BRD-K62982419	cilomilast	18	11	29	1	NA	1
CPC013_NPC_24H:BRD-A10523515-001-01-2:10	BRD-A10523515	GSK-429286A	24	10	34	2	NA	2
CPC013_NPC_24H:BRD-A98670841-001-01-1:10	BRD-A98670841	ST-012030	17	8	25	1	1	2
CPC013_NPC_24H:BRD-A38275906-001-01-4:10	BRD-A38275906	ST-019366	22	16	38	3	NA	3
CPC013_NPC_24H:BRD-A33325795-001-01-6:10	BRD-A33325795	ST-208960	21	13	34	3	1	4
CPC013_NPC_24H:BRD-A25852922-001-01-5:10	BRD-A25852922	ST-4034902	22	16	38	3	3	6
CPC014_NPC_24H:BRD-K78062244-001-06-5:10	BRD-K78062244	BRD-K78062244	29	41	70	5	1	6
CPC015_NPC_24H:BRD-A01320529-001-05-9:10	BRD-A01320529	salmeterol	14	10	24	1	NA	1
CPC014_NPC_24H:BRD-K65258912-001-04-0:10	BRD-K65258912	BRD-K65258912	18	20	38	2	3	5
CPC017_NPC_24H:BRD-A16694057-001-03-5:10	BRD-A16694057	BADGE	12	18	30	1	NA	1
CPC017_NPC_24H:BRD-A24429032-003-01-6:10	BRD-A24429032	BE-2254	7	7	14	1	1	2
CPC017_NPC_24H:BRD-A32949107-001-01-7:10	BRD-A32949107	MRS-1845	5	7	12	1	NA	1
CPC017_NPC_24H:BRD-A62071884-001-02-0:10	BRD-A62071884	siguazodan	8	8	16	1	NA	1
CPC017_NPC_24H:BRD-A65550283-001-01-9:10	BRD-A65550283	ginsenoside	10	4	14	1	NA	1
CPC017_NPC_24H:BRD-A95939040-008-03-3:10	BRD-A95939040	sertaconazole	23	15	38	5	NA	5
CPC018_NPC_24H:BRD-A97730597-003-03-2:10	BRD-A97730597	hexylcaine	15	8	23	3	1	4
CPC017_NPC_24H:BRD-A98725278-103-01-9:10	BRD-A98725278	methysergide	15	13	28	2	NA	2
CPC017_NPC_24H:BRD-K06208435-003-03-3:10	BRD-K06208435	YS-035	12	11	23	1	NA	1
CPC017_NPC_24H:BRD-K08287586-001-08-5:10	BRD-K08287586	butyl-paraben	18	14	32	1	NA	1
CPC017_NPC_24H:BRD-K09635134-001-02-4:10	BRD-K09635134	L-erythro-MAPP	17	6	23	1	3	4
CPC017_NPC_24H:BRD-K10870738-001-02-4:10	BRD-K10870738	CDC	18	15	33	4	NA	4
CPC018_NPC_24H:BRD-K11107424-001-01-1:10	BRD-K11107424	tiotidine	17	14	31	2	NA	2
CPC017_NPC_24H:BRD-K12120659-305-01-4:10	BRD-K12120659	GR-144053	41	24	65	3	1	4
CPC018_NPC_24H:BRD-K15601958-001-01-3:10	BRD-K15601958	SEW-2871	12	5	17	1	2	3
CPC017_NPC_24H:BRD-K15791587-003-01-7:10	BRD-K15791587	L-733060	21	16	37	1	1	2
CPC018_NPC_24H:BRD-K20655524-003-07-0:10	BRD-K20655524	mefexamide	12	5	17	1	NA	1
CPC017_NPC_24H:BRD-K25591257-001-01-2:10	BRD-K25591257	resveratrol	5	2	7	1	NA	1
CPC018_NPC_24H:BRD-K26241953-001-01-0:10	BRD-K26241953	piceatannol	21	24	45	6	1	7
CPC017_NPC_24H:BRD-K27665173-001-01-3:10	BRD-K27665173	D-64406	14	3	17	1	NA	1
CPC017_NPC_24H:BRD-K28075147-001-02-5:10	BRD-K28075147	biochanin-a	14	8	22	1	1	2
CPC017_NPC_24H:BRD-K29173907-001-03-5:10	BRD-K29173907	isoflupredone-acetate	4	3	7	1	NA	1
CPC017_NPC_24H:BRD-K29555132-001-02-2:10	BRD-K29555132	arachidonamide	10	5	15	2	NA	2
CPC018_NPC_24H:BRD-K31920458-001-03-8:10	BRD-K31920458	mestranol	7	6	13	1	NA	1
CPC017_NPC_24H:BRD-K34441861-003-01-3:10	BRD-K34441861	moexipril	18	9	27	3	1	4
CPC018_NPC_24H:BRD-K46652470-001-02-6:10	BRD-K46652470	nizatidine	12	5	17	3	NA	3
CPC017_NPC_24H:BRD-K52394958-001-01-9:10	BRD-K52394958	GR-159897	9	5	14	1	NA	1
CPC017_NPC_24H:BRD-K54704028-001-01-3:10	BRD-K54704028	BAY-36-7620	18	14	32	4	1	5
CPC017_NPC_24H:BRD-K60298136-001-01-7:10	BRD-K60298136	ITE	13	8	21	1	NA	1
CPC017_NPC_24H:BRD-K60762818-003-15-3:10	BRD-K60762818	desipramine	13	7	20	1	2	3
CPC017_NPC_24H:BRD-K64236792-002-03-2:10	BRD-K64236792	austricine	11	7	18	3	NA	3
CPC017_NPC_24H:BRD-K66782112-001-01-2:10	BRD-K66782112	ICI-162846	13	12	25	1	NA	1
CPC017_NPC_24H:BRD-K67080878-001-05-5:10	BRD-K67080878	milrinone	8	11	19	2	NA	2
CPC017_NPC_24H:BRD-K67277431-002-03-0:10	BRD-K67277431	picotamide	19	16	35	2	NA	2
CPC017_NPC_24H:BRD-K68341547-003-01-6:10	BRD-K68341547	W-9	6	14	20	2	NA	2
CPC017_NPC_24H:BRD-K68620903-001-03-1:10	BRD-K68620903	dydrogesterone	24	17	41	2	NA	2
CPC017_NPC_24H:BRD-K74284736-001-01-5:10	BRD-K74284736	L-689560	6	8	14	1	NA	1
CPC018_NPC_24H:BRD-K74534237-003-01-3:10	BRD-K74534237	BRD-K74534237	10	10	20	2	NA	2
CPC017_NPC_24H:BRD-K76064317-001-03-2:10	BRD-K76064317	tyrphostin-AG-1296	8	4	12	1	NA	1
CPC017_NPC_24H:BRD-K76568384-001-01-4:10	BRD-K76568384	PHTPP	11	10	21	2	1	3
CPC017_NPC_24H:BRD-K78692225-001-11-2:10	BRD-K78692225	leflunomide	17	13	30	3	3	6
CPC017_NPC_24H:BRD-K93201660-001-03-2:10	BRD-K93201660	ML-7	12	13	25	1	NA	1
CPC017_NPC_24H:BRD-A00267231-001-01-1:10	BRD-A00267231	hemado	13	9	22	1	NA	1
CPC017_NPC_24H:BRD-A01295252-001-01-5:10	BRD-A01295252	7-hydroxy-PIPAT	13	9	22	1	NA	1
NMH001_NPC_6H:BRD-K37365015-001-01-0:10	BRD-K37365015	BRD-K37365015	33	38	71	6	3	9
NMH001_NPC_6H:BRD-K75971499-001-01-3:10	BRD-K75971499	BRD-K75971499	63	60	123	9	3	12
NMH001_NPC_6H:BRD-K55914420-001-01-1:10	BRD-K55914420	BG-1002	16	10	26	3	1	4
NMH001_NPC_6H:BRD-K55242988-001-01-1:10	BRD-K55242988	BRD-K55242988	258	160	418	17	9	26
NMH002_NPC_6H:BRD-A42994615-236-01-8:10	BRD-A42994615	BRD-A42994615	11	9	20	1	NA	1
NMH002_NPC_6H:BRD-A22997170-001-04-4:10	BRD-A22997170	CCT036477	70	70	140	9	3	12
NMH002_NPC_6H:BRD-K36137799-001-04-0:10	BRD-K36137799	plumbagin	132	99	231	9	3	12
NMH002_NPC_24H:BRD-K06854232-001-10-8:10	BRD-K06854232	AM-580	14	9	23	2	2	4
NMH002_NPC_24H:BRD-K59406868-001-01-3:10	BRD-K59406868	NCI-16221	5	4	9	2	NA	2
DOSBIO002_NPC_24H:BRD-K56130969:10.0571	BRD-K56130969	BRD-K56130969	36	22	58	3	NA	3
DOSBIO002_NPC_24H:BRD-K59341874:10.0069	BRD-K59341874	BRD-K59341874	9	14	23	2	NA	2
DOSBIO001_NPC_24H:BRD-K73517272:9.84119	BRD-K73517272	BRD-K73517272	8	6	14	1	NA	1
DOSBIO002_NPC_24H:BRD-K84797952:10.0587	BRD-K84797952	BRD-K84797952	15	8	23	1	NA	1
NMH001_NPC_6H:BRD-K36055864-001-15-0:10	BRD-K36055864	cycloheximide	85	48	133	7	12	19
CPC012_NPC_24H:BRD-K14842454-001-01-3:10	BRD-K14842454	BRD-K14842454	30	23	53	4	NA	4
CPC012_NPC_24H:BRD-K32010074-001-01-5:10	BRD-K32010074	MW-A1-14	10	14	24	1	NA	1
CPC012_NPC_24H:BRD-K49807497-001-01-4:10	BRD-K49807497	BRD-K49807497	4	8	12	1	1	2
CPC012_NPC_24H:BRD-K53816294-001-01-3:10	BRD-K53816294	BRD-K53816294	21	27	48	3	1	4
CPC012_NPC_24H:BRD-K83998179-001-01-3:10	BRD-K83998179	BRD-K83998179	25	19	44	1	NA	1
CPC012_NPC_24H:BRD-K92863101-001-01-1:10	BRD-K92863101	BRD-K92863101	24	15	39	1	1	2
CPC012_NPC_24H:BRD-K97701319-001-01-6:10	BRD-K97701319	BRD-K97701319	6	2	8	1	NA	1
CPC012_NPC_24H:BRD-K68588778-001-05-7:10	BRD-K68588778	BRD-K68588778	9	6	15	1	NA	1
CPC012_NPC_24H:BRD-K06800040-001-01-2:10	BRD-K06800040	BRD-K06800040	25	15	40	2	NA	2
CPC012_NPC_24H:BRD-K09661167-001-06-1:10	BRD-K09661167	BRD-K09661167	18	17	35	1	NA	1
CPC016_NPC_24H:BRD-A30655177-001-06-6:10	BRD-A30655177	LFM-A13	26	7	33	1	3	4
CPC016_NPC_24H:BRD-A70268693-103-01-9:10	BRD-A70268693	PG-9	7	5	12	1	1	2
CPC015_NPC_24H:BRD-A78391468-001-01-0:10	BRD-A78391468	prednisolone-hemisuccinate	12	9	21	1	1	2
CPC016_NPC_24H:BRD-A82371568-001-01-5:10	BRD-A82371568	clofarabine	16	9	25	2	NA	2
CPC016_NPC_24H:BRD-A82656074-003-01-2:10	BRD-A82656074	naltrindole	4	3	7	2	NA	2
CPC015_NPC_24H:BRD-A92177080-001-01-3:10	BRD-A92177080	betamethasone-acetate	13	7	20	2	NA	2
CPC013_NPC_24H:BRD-K04156788-001-01-7:10	BRD-K04156788	BRD-K04156788	33	17	50	2	1	3
CPC013_NPC_24H:BRD-K06311439-001-01-9:10	BRD-K06311439	BRD-K06311439	10	8	18	1	NA	1
CPC016_NPC_24H:BRD-K08547377-003-03-2:10	BRD-K08547377	irinotecan	15	20	35	2	NA	2
CPC013_NPC_24H:BRD-K11663430-001-01-5:10	BRD-K11663430	pyroxamide	43	30	73	4	3	7
CPC016_NPC_24H:BRD-K16664969-001-02-5:10	BRD-K16664969	GTP-14564	53	33	86	4	NA	4
CPC014_NPC_24H:BRD-K19220233-001-01-5:10	BRD-K19220233	JNK-9L	27	20	47	3	1	4
CPC016_NPC_24H:BRD-K20714604-003-01-1:10	BRD-K20714604	RS-56812	9	7	16	1	NA	1
CPC016_NPC_24H:BRD-K21283037-003-06-2:10	BRD-K21283037	riluzole	11	7	18	3	NA	3
CPC016_NPC_24H:BRD-K28578425-001-02-1:10	BRD-K28578425	cilostamide	68	51	119	8	2	10
CPC016_NPC_24H:BRD-K49671696-045-03-6:10	BRD-K49671696	ketanserin	7	8	15	2	NA	2
CPC013_NPC_24H:BRD-K51683034-001-01-4:10	BRD-K51683034	BRD-K51683034	23	24	47	3	NA	3
CPC015_NPC_24H:BRD-K53220666-001-01-8:10	BRD-K53220666	trimetozine	3	2	5	2	NA	2
CPC016_NPC_24H:BRD-K54094468-003-05-3:10	BRD-K54094468	remoxipride	10	4	14	1	NA	1
CPC016_NPC_24H:BRD-K67537649-001-01-1:10	BRD-K67537649	PQ-401	10	5	15	1	1	2
CPC016_NPC_24H:BRD-K67680372-003-01-8:10	BRD-K67680372	CI-966	2	2	4	1	NA	1
CPC013_NPC_24H:BRD-K70974948-001-01-9:10	BRD-K70974948	BRD-K70974948	25	19	44	2	1	3
CPC014_NPC_24H:BRD-K75081836-001-01-3:10	BRD-K75081836	BRD-K75081836	18	16	34	1	NA	1
CPC016_NPC_24H:BRD-K77677632-003-01-8:10	BRD-K77677632	SB-200646	5	4	9	1	NA	1
CPC016_NPC_24H:BRD-K78633253-001-04-6:10	BRD-K78633253	EXO-1	9	3	12	1	1	2
CPC016_NPC_24H:BRD-K83637872-001-01-7:10	BRD-K83637872	SANT-1	8	6	14	1	1	2
CPC016_NPC_24H:BRD-K90382497-001-02-4:10	BRD-K90382497	GW-843682X	22	13	35	3	NA	3
CPC016_NPC_24H:BRD-K92678294-001-01-0:10	BRD-K92678294	irilin-a	5	3	8	1	NA	1
CPC016_NPC_24H:BRD-K93541117-001-01-4:10	BRD-K93541117	BRD-K93541117	61	49	110	5	NA	5
CPC014_NPC_24H:BRD-U44618005-000-01-5:10	BRD-U44618005	WH-4023	33	29	62	1	3	4
CPC013_NPC_24H:BRD-K37932103-001-01-0:10	BRD-K37932103	BRD-K37932103	17	17	34	3	NA	3
CPC014_NPC_24H:BRD-A31374339-001-01-9:10	BRD-A31374339	fludarabine	27	22	49	2	NA	2
CPC013_NPC_24H:BRD-K48204702-001-01-6:10	BRD-K48204702	BRD-K48204702	43	28	71	2	1	3
CPC014_NPC_24H:BRD-K95402279-001-01-1:10	BRD-K95402279	geranylgeraniol	15	10	25	1	1	2
CPC014_NPC_24H:BRD-K00184207-001-03-2:10	BRD-K00184207	GR-206	23	19	42	2	1	3
CPC014_NPC_24H:BRD-A36707673-001-01-9:10	BRD-A36707673	hydroxycholesterol	21	19	40	1	1	2
CPC014_NPC_24H:BRD-K01507359-001-05-4:10	BRD-K01507359	rifampicin	24	15	39	1	1	2
CPC014_NPC_24H:BRD-K51313569-001-02-9:10	BRD-K51313569	palbociclib	23	26	49	2	NA	2
CPC014_NPC_24H:BRD-K67258146-001-01-2:10	BRD-K67258146	BRD-K67258146	24	27	51	3	1	4
CPC013_NPC_24H:BRD-K54573313-001-01-6:10	BRD-K54573313	BRD-K54573313	11	9	20	1	NA	1
CPC013_NPC_24H:BRD-K89162000-001-02-3:10	BRD-K89162000	tandutinib	27	14	41	2	1	3
CPC014_NPC_24H:BRD-K83988098-003-01-8:10	BRD-K83988098	alvespimycin	22	22	44	2	2	4
CPC013_NPC_24H:BRD-K61192372-001-01-4:10	BRD-K61192372	capecitabine	18	16	34	4	1	5
CPC014_NPC_24H:BRD-K19499941-001-05-9:10	BRD-K19499941	BRD-K19499941	31	20	51	2	1	3
CPC014_NPC_24H:BRD-K17343332-001-05-8:10	BRD-K17343332	EMF-sumo1-4	28	30	58	3	1	4
CPC013_NPC_24H:BRD-K20032655-001-01-0:10	BRD-K20032655	BRD-K20032655	19	14	33	2	1	3
CPC013_NPC_24H:BRD-K79382620-001-01-1:10	BRD-K79382620	TH02453-036-P1	37	22	59	3	NA	3
CPC014_NPC_24H:BRD-K32644160-001-07-3:10	BRD-K32644160	BRD-K32644160	66	41	107	3	6	9
CPC017_NPC_24H:BRD-A49358627-001-03-9:10	BRD-A49358627	ciprofibrate	15	12	27	2	NA	2
CPC017_NPC_24H:BRD-A59215453-003-03-3:10	BRD-A59215453	lobelanidine	14	16	30	1	NA	1
CPC018_NPC_24H:BRD-K00234327-001-01-4:10	BRD-K00234327	RU-24969	29	31	60	3	4	7
CPC017_NPC_24H:BRD-K02283807-003-01-4:10	BRD-K02283807	GR-32191	14	11	25	2	1	3
CPC017_NPC_24H:BRD-K07325606-001-02-3:10	BRD-K07325606	hispidin	25	10	35	1	1	2
CPC018_NPC_24H:BRD-K10843433-001-12-8:10	BRD-K10843433	phenylbutazone	12	15	27	4	1	5
CPC017_NPC_24H:BRD-K22193694-001-08-6:10	BRD-K22193694	dioxybenzone	5	8	13	1	NA	1
CPC018_NPC_24H:BRD-K26373640-001-03-6:10	BRD-K26373640	IKK-2-inhibitor	5	10	15	2	1	3
CPC018_NPC_24H:BRD-K26548821-001-01-8:10	BRD-K26548821	quinpirol-(-)	10	7	17	1	NA	1
CPC017_NPC_24H:BRD-K37289225-001-19-0:10	BRD-K37289225	clozapine	25	19	44	2	1	3
CPC018_NPC_24H:BRD-K74913225-001-03-3:10	BRD-K74913225	brinzolamide	36	27	63	2	1	3
NMH001_NPC_6H:BRD-K02603382-001-01-0:10	BRD-K02603382	1-methylisoquinoline	6	2	8	1	1	2
NMH001_NPC_6H:BRD-A04831598-001-01-7:10	BRD-A04831598	2-aminotetralin	13	19	32	3	1	4
NMH001_NPC_6H:BRD-K96834847-001-01-7:10	BRD-K96834847	BRD-K96834847	21	9	30	2	NA	2
NMH001_NPC_6H:BRD-K84265381-001-01-0:10	BRD-K84265381	propanoic-acid	18	16	34	2	1	3
NMH001_NPC_6H:BRD-A40807648-001-01-3:10	BRD-A40807648	SIB-1508Y	21	19	40	4	1	5
NMH001_NPC_6H:BRD-K91243525-001-02-3:10	BRD-K91243525	SR-142948	11	13	24	1	2	3
NMH001_NPC_6H:BRD-K25075681-001-01-2:10	BRD-K25075681	SR-48692	11	11	22	2	NA	2
NMH001_NPC_6H:BRD-K86940927-001-01-7:10	BRD-K86940927	p-azido-PE-TFMPP	73	73	146	4	3	7
NMH001_NPC_24H:BRD-A24951056-001-01-4:10	BRD-A24951056	BRD-A24951056	13	8	21	2	NA	2
NMH001_NPC_24H:BRD-K88575585-001-01-2:10	BRD-K88575585	BRD-K88575585	25	32	57	2	1	3
NMH001_NPC_24H:BRD-A72322024-001-01-8:10	BRD-A72322024	APEC	14	12	26	1	NA	1
NMH001_NPC_24H:BRD-K48006774-001-03-4:10	BRD-K48006774	BG-1004	44	77	121	11	1	12
NMH001_NPC_24H:BRD-K04809113-001-01-7:10	BRD-K04809113	hydroxytyrosol	9	16	25	5	NA	5
NMH001_NPC_24H:BRD-A50984182-001-01-9:10	BRD-A50984182	JMV-431	8	12	20	2	NA	2
DOSBIO001_NPC_24H:BRD-K11169037:10.0519	BRD-K11169037	BRD-K11169037	16	13	29	2	NA	2
DOSBIO001_NPC_24H:BRD-K16769902:10.0669	BRD-K16769902	BRD-K16769902	15	18	33	3	1	4
DOSBIO001_NPC_24H:BRD-K17890048:9.6625	BRD-K17890048	BRD-K17890048	18	10	28	1	1	2
DOSBIO001_NPC_24H:BRD-K28431278:10.0047	BRD-K28431278	BRD-K28431278	11	19	30	2	NA	2
DOSBIO002_NPC_24H:BRD-K31444894:10.0359	BRD-K31444894	SA-1921867	15	17	32	1	1	2
DOSBIO002_NPC_24H:BRD-K40185230:9.66806	BRD-K40185230	BRD-K40185230	18	15	33	1	NA	1
DOSBIO002_NPC_24H:BRD-K49687221:9.54655	BRD-K49687221	BRD-K49687221	69	36	105	2	5	7
DOSBIO002_NPC_24H:BRD-K55149044:10	BRD-K55149044	BRD-K55149044	13	16	29	1	NA	1
DOSBIO001_NPC_24H:BRD-K56450018:10.1372	BRD-K56450018	BRD-K56450018	46	32	78	3	NA	3
DOSBIO002_NPC_24H:BRD-K63455741:10.0765	BRD-K63455741	BRD-K63455741	12	8	20	2	1	3
DOSBIO002_NPC_24H:BRD-K66658536:9.95069	BRD-K66658536	BRD-K66658536	28	22	50	2	NA	2
DOSBIO001_NPC_24H:BRD-K68319707:10.0384	BRD-K68319707	BRD-K68319707	32	31	63	4	1	5
DOSBIO002_NPC_24H:BRD-K79793579:10.0478	BRD-K79793579	BRD-K79793579	9	7	16	1	NA	1
DOSBIO002_NPC_24H:BRD-K83631404:9.77076	BRD-K83631404	BRD-K83631404	11	8	19	1	NA	1
DOSBIO002_NPC_24H:BRD-K89824424:9.82599	BRD-K89824424	BRD-K89824424	21	19	40	1	NA	1
DOSBIO001_NPC_24H:BRD-K97633445:10.166	BRD-K97633445	BRD-K97633445	18	15	33	2	NA	2
DOSBIO001_NPC_24H:BRD-K81418486:1.11111	BRD-K81418486	vorinostat	69	57	126	8	2	10
DOSBIO002_NPC_24H:BRD-K81418486:3.33333	BRD-K81418486	vorinostat	159	167	326	17	9	26
CPC012_NPC_24H:BRD-K87375115-001-06-6:10	BRD-K87375115	KM-00799	97	67	164	6	7	13
CPC013_NPC_24H:BRD-K50140147-001-03-6:10	BRD-K50140147	NVP-TAE684	30	19	49	1	3	4
DOSBIO002_NPC_24H:BRD-K91663486:10.0833	BRD-K91663486	BRD-K91663486	41	69	110	8	2	10
CPC012_NPC_24H:BRD-K42568865-001-01-3:10	BRD-K42568865	BRD-K42568865	37	21	58	3	1	4
NMH002_NPC_24H:BRD-K45882009-001-06-1:10	BRD-K45882009	dihydrocapsaicin	97	66	163	9	3	12
CPC013_NPC_24H:BRD-K61217870-001-01-6:10	BRD-K61217870	N-(3-acetamidophenyl)-3-chlorobenzamide	90	49	139	2	7	9
CPC015_NPC_24H:BRD-A80151636-066-03-0:10	BRD-A80151636	bromocriptine	11	9	20	2	2	4
CPC015_NPC_24H:BRD-A93206962-001-01-2:10	BRD-A93206962	L-755507	17	14	31	1	2	3
CPC014_NPC_24H:BRD-K70401845-001-02-5:10	BRD-K70401845	erlotinib	25	27	52	3	NA	3
CPC018_NPC_24H:BRD-A20589515-001-01-1:10	BRD-A20589515	dihydroxyphenylglycine	14	17	31	2	1	3
CPC018_NPC_24H:BRD-A80928489-001-01-0:10	BRD-A80928489	1-monopalmitin	15	7	22	1	NA	1
CPC018_NPC_24H:BRD-K05434375-001-05-7:10	BRD-K05434375	HA-1004	53	32	85	3	4	7
CPC017_NPC_24H:BRD-K29668683-300-01-4:10	BRD-K29668683	BD-1063	24	23	47	3	NA	3
CPC017_NPC_24H:BRD-K50422030-003-01-8:10	BRD-K50422030	clomethiazole	25	22	47	3	1	4
CPC014_NPC_24H:BRD-K99369265-001-01-4:10	BRD-K99369265	sirolimus	16	16	32	3	3	6
CPC017_NPC_24H:BRD-K04976539-001-01-0:10	BRD-K04976539	aminogenistein	27	9	36	1	1	2
CPC018_NPC_24H:BRD-K32526544-001-01-2:10	BRD-K32526544	DCEBIO	32	26	58	1	3	4
NMH001_NPC_6H:BRD-A33749298-002-01-7:10	BRD-A33749298	oxyphenbutazone	86	56	142	5	6	11
NMH002_NPC_6H:BRD-K67868012-001-03-5:10	BRD-K67868012	PI-103	13	13	26	2	2	4
NMH002_NPC_6H:BRD-K91509126-001-19-4:10	BRD-K91509126	piceatannol	85	23	108	3	3	6
DOSBIO002_NPC_24H:BRD-A75409952:10	BRD-A75409952	wortmannin	19	15	34	1	1	2
NMH001_NPC_6H:BRD-K89997465-001-08-7:10	BRD-K89997465	chlorpromazine	1235	170	1405	13	34	47
CPC015_NPC_24H:BRD-A15415227-003-01-1:10	BRD-A15415227	GW-1929	88	62	150	6	4	10
NMH001_NPC_6H:BRD-K56994829-001-01-9:10	BRD-K56994829	BRD-K56994829	33	28	61	3	2	5
NMH001_NPC_6H:BRD-A27924917-001-02-5:10	BRD-A27924917	BRD-A27924917	18	14	32	2	1	3
NMH002_NPC_6H:BRD-K11528507-001-05-9:10	BRD-K11528507	geldanamycin	113	61	174	4	5	9
NMH001_NPC_6H:BRD-K33445737-001-01-1:10	BRD-K33445737	BRD-K33445737	137	85	222	6	8	14
DOSBIO002_NPC_24H:BRD-K31380618:10.0743	BRD-K31380618	BRD-K31380618	46	23	69	NA	2	2
CPC012_NPC_24H:BRD-K70771662-001-01-3:10	BRD-K70771662	BRD-K70771662	54	62	116	8	4	12
CPC012_NPC_24H:BRD-K70891562-001-01-0:10	BRD-K70891562	BRD-K70891562	28	29	57	4	NA	4
CPC016_NPC_24H:BRD-K19309090-300-03-0:10	BRD-K19309090	SR-95639A	148	55	203	6	4	10
CPC014_NPC_24H:BRD-K13087974-001-01-7:10	BRD-K13087974	CGP-52411	32	29	61	2	2	4
CPC013_NPC_24H:BRD-K19416115-001-02-0:10	BRD-K19416115	sitagliptin	42	28	70	3	1	4
CPC014_NPC_24H:BRD-K62459624-001-07-9:10	BRD-K62459624	BRD-K62459624	55	68	123	13	5	18
CPC013_NPC_24H:BRD-K28774715-001-05-8:10	BRD-K28774715	BRD-K28774715	51	46	97	6	3	9
CPC018_NPC_24H:BRD-K15025317-001-11-0:10	BRD-K15025317	BAY-11-7082	23	17	40	3	2	5
NMH001_NPC_6H:BRD-K32501161-001-02-5:10	BRD-K32501161	vanoxerine	183	127	310	14	8	22
NMH001_NPC_24H:BRD-K53249762-001-01-0:10	BRD-K53249762	BRD-K53249762	23	23	46	2	1	3
NMH001_NPC_24H:BRD-K36055864-001-15-0:10	BRD-K36055864	cycloheximide	91	88	179	8	8	16
NMH002_NPC_6H:BRD-A30142024-001-01-1:10	BRD-A30142024	dithiothreitol	5	8	13	1	NA	1
NMH002_NPC_24H:BRD-K23984367-075-10-3:10	BRD-K23984367	sorafenib	88	77	165	8	3	11
CPC012_NPC_24H:BRD-K40087974-001-05-5:10	BRD-K40087974	BRD-K40087974	20	17	37	2	NA	2
CPC015_NPC_24H:BRD-A19053259-003-03-3:10	BRD-A19053259	pseudopelletierine	17	13	30	3	1	4
CPC013_NPC_24H:BRD-A90643929-001-01-1:10	BRD-A90643929	BRD-A90643929	56	47	103	6	2	8
CPC013_NPC_24H:BRD-K11795542-001-01-0:10	BRD-K11795542	BRD-K11795542	19	15	34	3	2	5
CPC015_NPC_24H:BRD-K49945136-001-03-5:10	BRD-K49945136	GR-113808	21	16	37	4	NA	4
CPC015_NPC_24H:BRD-K57718010-001-08-5:10	BRD-K57718010	pentylenetetrazol	21	19	40	1	1	2
CPC015_NPC_24H:BRD-K70505054-001-02-9:10	BRD-K70505054	ranitidine	42	18	60	3	NA	3
CPC013_NPC_24H:BRD-K72451865-001-01-5:10	BRD-K72451865	BRD-K72451865	18	13	31	1	1	2
CPC016_NPC_24H:BRD-K87696786-003-01-0:10	BRD-K87696786	LY-456236	13	11	24	1	NA	1
CPC016_NPC_24H:BRD-K92683369-001-03-6:10	BRD-K92683369	graveoline	19	29	48	6	NA	6
CPC013_NPC_24H:BRD-A09164687-003-01-6:10	BRD-A09164687	BRD-A09164687	25	13	38	3	4	7
CPC013_NPC_24H:BRD-K24346336-001-01-7:10	BRD-K24346336	BRD-K24346336	17	17	34	4	NA	4
CPC013_NPC_24H:BRD-A10523515-001-02-0:10	BRD-A10523515	GSK-429286A	24	16	40	3	2	5
CPC013_NPC_24H:BRD-K92428232-001-01-5:10	BRD-K92428232	GSK-461364	11	26	37	4	NA	4
CPC013_NPC_24H:BRD-K28293491-001-01-8:10	BRD-K28293491	BRD-K28293491	44	29	73	4	5	9
CPC013_NPC_24H:BRD-A25416824-001-01-8:10	BRD-A25416824	BRD-A25416824	18	15	33	5	3	8
CPC013_NPC_24H:BRD-K72192970-001-01-7:10	BRD-K72192970	ST-019365	13	9	22	1	NA	1
CPC017_NPC_24H:BRD-A23723433-001-01-2:10	BRD-A23723433	paclitaxel	13	16	29	3	NA	3
CPC017_NPC_24H:BRD-A36151937-001-01-2:10	BRD-A36151937	genistein	8	8	16	1	1	2
CPC017_NPC_24H:BRD-A51929314-001-01-4:10	BRD-A51929314	BRD-A51929314	21	16	37	3	1	4
CPC017_NPC_24H:BRD-A92537424-001-03-9:10	BRD-A92537424	danazol	38	26	64	4	1	5
CPC017_NPC_24H:BRD-K04546108-066-01-5:10	BRD-K04546108	JAK3-inhibitor-VI	13	40	53	3	2	5
CPC017_NPC_24H:BRD-K13646352-001-01-2:10	BRD-K13646352	midostaurin	19	37	56	2	1	3
CPC017_NPC_24H:BRD-K15086322-103-01-0:10	BRD-K15086322	JNJ-10191584	15	15	30	2	2	4
CPC017_NPC_24H:BRD-K24526313-001-08-6:10	BRD-K24526313	levcromakalim	22	21	43	4	2	6
CPC017_NPC_24H:BRD-K26573499-300-01-3:10	BRD-K26573499	DMAB-anabaseine	84	60	144	2	3	5
CPC018_NPC_24H:BRD-K37270826-001-16-9:10	BRD-K37270826	mifepristone	19	26	45	2	1	3
CPC017_NPC_24H:BRD-K59469039-001-03-1:10	BRD-K59469039	tyrphostin-AG-879	34	13	47	3	NA	3
CPC017_NPC_24H:BRD-K72024482-001-01-3:10	BRD-K72024482	MRS-1754	32	24	56	3	2	5
CPC017_NPC_24H:BRD-K89997465-001-05-3:10	BRD-K89997465	chlorpromazine	13	17	30	2	3	5
CPC017_NPC_24H:BRD-A75409952:10	BRD-A75409952	wortmannin	8	18	26	5	NA	5
NMH001_NPC_24H:BRD-A00763758-001-01-2:10	BRD-A00763758	BRD-A00763758	9	13	22	2	NA	2
NMH001_NPC_24H:BRD-K06209536-001-01-7:10	BRD-K06209536	BRD-K06209536	25	17	42	3	NA	3
NMH001_NPC_24H:BRD-K95767742-001-01-6:10	BRD-K95767742	BRD-K95767742	20	17	37	3	1	4
NMH001_NPC_24H:BRD-K86940927-001-01-7:10	BRD-K86940927	p-azido-PE-TFMPP	23	22	45	2	1	3
NMH002_NPC_6H:BRD-K39965020-001-05-9:10	BRD-K39965020	doconexent	21	18	39	2	NA	2
NMH002_NPC_6H:BRD-K77830450-001-03-2:10	BRD-K77830450	forskolin	9	5	14	1	NA	1
DOSBIO001_NPC_24H:BRD-K07244661:9.9754	BRD-K07244661	BRD-K07244661	11	6	17	1	NA	1
DOSBIO001_NPC_24H:BRD-K18972207:10.1059	BRD-K18972207	BRD-K18972207	58	119	177	12	2	14
DOSBIO002_NPC_24H:BRD-K25427024:10.0687	BRD-K25427024	BRD-K25427024	13	3	16	1	1	2
DOSBIO001_NPC_24H:BRD-K36928794:10.2341	BRD-K36928794	BRD-K36928794	10	8	18	2	NA	2
DOSBIO001_NPC_24H:BRD-K37060179:9.99945	BRD-K37060179	BRD-K37060179	22	16	38	3	NA	3
DOSBIO001_NPC_24H:BRD-K37650321:10.0011	BRD-K37650321	BRD-K37650321	40	37	77	4	5	9
DOSBIO002_NPC_24H:BRD-K44242139:10.0633	BRD-K44242139	BRD-K44242139	45	26	71	1	3	4
DOSBIO002_NPC_24H:BRD-K44732214:10.0665	BRD-K44732214	BRD-K44732214	52	21	73	1	1	2
DOSBIO001_NPC_24H:BRD-K47512679:10.0463	BRD-K47512679	BRD-K47512679	14	14	28	1	1	2
DOSBIO001_NPC_24H:BRD-K54051742:9.98275	BRD-K54051742	BRD-K54051742	38	27	65	3	1	4
DOSBIO001_NPC_24H:BRD-K60391168:10.1841	BRD-K60391168	BRD-K60391168	19	10	29	2	1	3
DOSBIO001_NPC_24H:BRD-K76418961:9.87424	BRD-K76418961	BRD-K76418961	19	24	43	5	NA	5
DOSBIO002_NPC_24H:BRD-K80169513:9.9532	BRD-K80169513	BRD-K80169513	62	64	126	3	2	5
DOSBIO002_NPC_24H:BRD-K82462389:10.0985	BRD-K82462389	BRD-K82462389	12	10	22	1	NA	1
DOSBIO002_NPC_24H:BRD-K95582125:9.94315	BRD-K95582125	BRD-K95582125	9	5	14	2	1	3
DOSBIO002_NPC_24H:BRD-K97972722:10.2327	BRD-K97972722	BRD-K97972722	35	29	64	4	1	5
DOSBIO002_NPC_24H:BRD-K98437249:10.0411	BRD-K98437249	BRD-K98437249	11	8	19	1	NA	1
DOSBIO002_NPC_24H:BRD-K55077180:10.2381	BRD-K55077180	BRD-K55077180	191	63	254	3	5	8
NMH001_NPC_6H:BRD-A19500257-001-03-9:10	BRD-A19500257	geldanamycin	147	87	234	5	7	12
CPC012_NPC_24H:BRD-K11181277-001-01-4:10	BRD-K11181277	BRD-K11181277	18	15	33	2	1	3
CPC012_NPC_24H:BRD-K12168891-001-05-7:10	BRD-K12168891	BRD-K12168891	4	12	16	2	NA	2
CPC012_NPC_24H:BRD-K12621773-001-01-7:10	BRD-K12621773	BRD-K12621773	10	22	32	3	NA	3
CPC012_NPC_24H:BRD-K16290432-001-01-0:10	BRD-K16290432	BRD-K16290432	30	9	39	1	NA	1
CPC012_NPC_24H:BRD-K30993697-001-01-1:10	BRD-K30993697	SC-I-004	21	24	45	4	1	5
CPC012_NPC_24H:BRD-K35004659-001-01-8:10	BRD-K35004659	BRD-K35004659	16	11	27	2	NA	2
CPC012_NPC_24H:BRD-K37852224-001-01-4:10	BRD-K37852224	BRD-K37852224	15	17	32	1	1	2
CPC012_NPC_24H:BRD-K50493736-001-01-0:10	BRD-K50493736	RAN-02	11	14	25	3	NA	3
CPC012_NPC_24H:BRD-K55715339-001-01-2:10	BRD-K55715339	BRD-K55715339	20	14	34	3	1	4
CPC012_NPC_24H:BRD-K58070753-001-01-6:10	BRD-K58070753	BRD-K58070753	27	17	44	1	1	2
CPC012_NPC_24H:BRD-K58972465-001-01-2:10	BRD-K58972465	BRD-K58972465	11	14	25	1	2	3
CPC012_NPC_24H:BRD-K62169556-001-01-9:10	BRD-K62169556	BRD-K62169556	18	12	30	1	NA	1
CPC012_NPC_24H:BRD-K66426634-001-01-5:10	BRD-K66426634	BRD-K66426634	33	29	62	3	1	4
CPC012_NPC_24H:BRD-K72429558-001-01-3:10	BRD-K72429558	BRD-K72429558	11	11	22	1	NA	1
CPC012_NPC_24H:BRD-K73155123-001-01-9:10	BRD-K73155123	BRD-K73155123	13	10	23	3	1	4
CPC012_NPC_24H:BRD-K73418978-001-01-7:10	BRD-K73418978	BRD-K73418978	15	18	33	2	NA	2
CPC012_NPC_24H:BRD-K74711637-001-01-7:10	BRD-K74711637	BRD-K74711637	15	14	29	3	NA	3
CPC012_NPC_24H:BRD-K84855052-001-01-6:10	BRD-K84855052	BRD-K84855052	10	8	18	1	NA	1
CPC012_NPC_24H:BRD-K47709646-001-01-4:10	BRD-K47709646	BRD-K47709646	17	20	37	3	1	4
CPC012_NPC_24H:BRD-K56518176-001-01-5:10	BRD-K56518176	BRD-K56518176	10	5	15	1	NA	1
CPC012_NPC_24H:BRD-K43069600-001-01-1:10	BRD-K43069600	BRD-K43069600	18	15	33	2	1	3
CPC012_NPC_24H:BRD-K36087356-001-01-8:10	BRD-K36087356	BRD-K36087356	8	17	25	2	1	3
CPC012_NPC_24H:BRD-A55565369-001-01-6:10	BRD-A55565369	BRD-A55565369	6	5	11	2	NA	2
CPC012_NPC_24H:BRD-K11981252-001-01-6:10	BRD-K11981252	BRD-K11981252	8	4	12	1	NA	1
CPC012_NPC_24H:BRD-K23313025-001-01-4:10	BRD-K23313025	BRD-K23313025	13	12	25	2	NA	2
CPC012_NPC_24H:BRD-K95349679-001-01-0:10	BRD-K95349679	BRD-K95349679	11	10	21	2	NA	2
CPC012_NPC_24H:BRD-K21672423-001-01-3:10	BRD-K21672423	BRD-K21672423	14	9	23	1	NA	1
CPC012_NPC_24H:BRD-K90090262-001-01-8:10	BRD-K90090262	BRD-K90090262	13	12	25	2	NA	2
CPC012_NPC_24H:BRD-K16346331-001-01-2:10	BRD-K16346331	BRD-K16346331	13	17	30	3	NA	3
CPC012_NPC_24H:BRD-K95895342-001-01-9:10	BRD-K95895342	BRD-K95895342	9	5	14	1	NA	1
CPC012_NPC_24H:BRD-K81441552-001-01-3:10	BRD-K81441552	BRD-K81441552	9	4	13	1	NA	1
CPC012_NPC_24H:BRD-K06191433-001-01-1:10	BRD-K06191433	BAS-00594560	17	10	27	1	NA	1
CPC012_NPC_24H:BRD-K37727696-001-01-7:10	BRD-K37727696	BRD-K37727696	13	12	25	1	NA	1
CPC012_NPC_24H:BRD-K55996963-001-01-1:10	BRD-K55996963	BRD-K55996963	11	12	23	2	NA	2
CPC012_NPC_24H:BRD-K15475572-001-01-8:10	BRD-K15475572	BRD-K15475572	14	8	22	1	NA	1
CPC012_NPC_24H:BRD-K91671201-001-01-8:10	BRD-K91671201	BRD-K91671201	13	9	22	1	NA	1
CPC012_NPC_24H:BRD-K76425827-001-01-2:10	BRD-K76425827	BRD-K76425827	9	9	18	1	NA	1
CPC012_NPC_24H:BRD-K95253417-001-01-1:10	BRD-K95253417	BRD-K95253417	10	9	19	2	NA	2
CPC012_NPC_24H:BRD-K29003210-001-06-9:10	BRD-K29003210	BRD-K29003210	6	9	15	2	NA	2
CPC012_NPC_24H:BRD-K48935217-001-01-3:10	BRD-K48935217	epothilone	9	10	19	1	NA	1
CPC012_NPC_24H:BRD-K68535470-001-01-8:10	BRD-K68535470	STK-222600	26	25	51	2	NA	2
CPC012_NPC_24H:BRD-A19248578-001-02-9:10	BRD-A19248578	latrunculin-b	16	7	23	1	1	2
CPC012_NPC_24H:BRD-K40094191-001-01-7:10	BRD-K40094191	BRD-K40094191	22	19	41	1	NA	1
CPC015_NPC_24H:BRD-A10977446-001-05-5:10	BRD-A10977446	carvedilol	11	18	29	2	NA	2
CPC016_NPC_24H:BRD-A20243730-001-01-4:10	BRD-A20243730	danazol	26	18	44	2	1	3
CPC015_NPC_24H:BRD-A22143024-231-02-0:10	BRD-A22143024	estropipate	46	33	79	7	2	9
CPC016_NPC_24H:BRD-A22684332-003-03-1:10	BRD-A22684332	procaterol	11	11	22	1	NA	1
CPC015_NPC_24H:BRD-A28746609-001-05-7:10	BRD-A28746609	paclitaxel	10	14	24	1	1	2
CPC015_NPC_24H:BRD-A31575449-300-01-4:10	BRD-A31575449	CGP-20712	7	5	12	1	NA	1
CPC016_NPC_24H:BRD-A33833419-003-01-1:10	BRD-A33833419	TER-14687	26	20	46	4	1	5
CPC015_NPC_24H:BRD-A41145729-001-02-7:10	BRD-A41145729	methoprene-acid	4	3	7	1	NA	1
CPC015_NPC_24H:BRD-A41519720-001-03-0:10	BRD-A41519720	ezetimibe	10	5	15	1	NA	1
CPC015_NPC_24H:BRD-A41722204-003-01-5:10	BRD-A41722204	sulmazole	4	3	7	1	NA	1
CPC015_NPC_24H:BRD-A51820102-008-16-4:10	BRD-A51820102	econazole	10	5	15	2	2	4
CPC015_NPC_24H:BRD-A55393291-001-05-7:10	BRD-A55393291	testosterone	27	7	34	2	1	3
CPC015_NPC_24H:BRD-A55416093-001-03-1:10	BRD-A55416093	colforsin	9	10	19	1	NA	1
CPC014_NPC_24H:BRD-A59145032-003-01-6:10	BRD-A59145032	BRD-A59145032	22	35	57	4	2	6
CPC016_NPC_24H:BRD-A69960130-066-01-4:10	BRD-A69960130	bromocriptine	12	4	16	1	NA	1
CPC015_NPC_24H:BRD-A70649075-008-17-5:10	BRD-A70649075	sulconazole	6	6	12	2	NA	2
CPC016_NPC_24H:BRD-A82590476-001-01-1:10	BRD-A82590476	SDZ-NKT-343	9	12	21	3	NA	3
CPC016_NPC_24H:BRD-A85587465-001-02-5:10	BRD-A85587465	bemesetron	27	23	50	2	NA	2
CPC016_NPC_24H:BRD-A86109770-001-01-9:10	BRD-A86109770	guggulsterone	8	5	13	1	NA	1
CPC015_NPC_24H:BRD-A89175223-051-05-6:10	BRD-A89175223	bisoprolol	14	8	22	1	1	2
CPC015_NPC_24H:BRD-A90131694-001-02-8:10	BRD-A90131694	alclometasone	12	11	23	2	NA	2
CPC016_NPC_24H:BRD-A90311807-236-01-4:10	BRD-A90311807	cilastatin	11	7	18	1	1	2
CPC015_NPC_24H:BRD-A97739905-001-15-8:10	BRD-A97739905	ketoprofen	8	6	14	1	NA	1
CPC015_NPC_24H:BRD-K03557653-001-02-7:10	BRD-K03557653	sappanone-a	8	7	15	2	NA	2
CPC013_NPC_24H:BRD-K06623064-001-01-9:10	BRD-K06623064	BRD-K06623064	27	14	41	2	1	3
CPC015_NPC_24H:BRD-K07859598-001-03-9:10	BRD-K07859598	GW-5074	7	12	19	2	NA	2
CPC015_NPC_24H:BRD-K14920963-304-01-9:10	BRD-K14920963	erythrosine	7	39	46	5	NA	5
CPC016_NPC_24H:BRD-K15164005-001-02-3:10	BRD-K15164005	apoptosis-activator-II	12	8	20	1	NA	1
CPC015_NPC_24H:BRD-K19136521-001-03-0:10	BRD-K19136521	indirubin-3-monoxime	41	26	67	2	1	3
CPC015_NPC_24H:BRD-K21853356-001-03-6:10	BRD-K21853356	RG-14620	3	6	9	1	NA	1
CPC015_NPC_24H:BRD-K30296925-001-02-1:10	BRD-K30296925	flavokavain-b	8	5	13	1	1	2
CPC016_NPC_24H:BRD-K32755366-003-03-4:10	BRD-K32755366	reserpic-acid	12	14	26	2	1	3
CPC016_NPC_24H:BRD-K33211335-337-03-7:10	BRD-K33211335	dextromethorphan	18	13	31	2	1	3
CPC015_NPC_24H:BRD-K37206356-001-02-1:10	BRD-K37206356	rhamnetin	9	7	16	1	NA	1
CPC015_NPC_24H:BRD-K41731458-001-04-5:10	BRD-K41731458	triclosan	59	27	86	4	2	6
CPC015_NPC_24H:BRD-K42500029-001-01-9:10	BRD-K42500029	CGP-57380	26	7	33	1	1	2
CPC013_NPC_24H:BRD-K42687792-001-01-9:10	BRD-K42687792	BRD-K42687792	79	41	120	2	4	6
CPC015_NPC_24H:BRD-K45033733-001-05-6:10	BRD-K45033733	famciclovir	14	11	25	2	1	3
CPC016_NPC_24H:BRD-K46441700-300-01-4:10	BRD-K46441700	GR-55562	14	11	25	2	NA	2
CPC016_NPC_24H:BRD-K47598052-001-06-7:10	BRD-K47598052	PP-1	12	21	33	1	NA	1
CPC016_NPC_24H:BRD-K49061529-001-01-0:10	BRD-K49061529	BRD-K49061529	15	32	47	4	1	5
CPC015_NPC_24H:BRD-K51350053-048-06-6:10	BRD-K51350053	toremifene	7	9	16	1	1	2
CPC015_NPC_24H:BRD-K52075715-001-03-4:10	BRD-K52075715	oxibendazole	19	14	33	3	3	6
CPC016_NPC_24H:BRD-K59058766-003-15-1:10	BRD-K59058766	chlorprothixene	15	19	34	2	NA	2
CPC016_NPC_24H:BRD-K59331372-001-01-2:10	BRD-K59331372	SB-366791	23	24	47	3	NA	3
CPC014_NPC_24H:BRD-K61192129-001-01-0:10	BRD-K61192129	BRD-K61192129	31	33	64	4	1	5
CPC015_NPC_24H:BRD-K61401890-001-04-6:10	BRD-K61401890	deguelin	13	10	23	1	1	2
CPC015_NPC_24H:BRD-K62200014-003-05-5:10	BRD-K62200014	anagrelide	24	31	55	2	1	3
CPC015_NPC_24H:BRD-K66874953-004-01-3:10	BRD-K66874953	pifithrin-alpha	25	23	48	1	1	2
CPC015_NPC_24H:BRD-K68143200-001-04-2:10	BRD-K68143200	NSC-95397	26	19	45	1	1	2
CPC013_NPC_24H:BRD-K68437527-001-02-8:10	BRD-K68437527	EMF-BCA1-60	26	27	53	6	2	8
CPC016_NPC_24H:BRD-K69837166-003-01-2:10	BRD-K69837166	trap-101	20	35	55	4	NA	4
CPC015_NPC_24H:BRD-K70301876-034-06-1:10	BRD-K70301876	escitalopram	19	9	28	2	1	3
CPC016_NPC_24H:BRD-K70487031-001-01-0:10	BRD-K70487031	flupentixol	11	8	19	2	NA	2
CPC013_NPC_24H:BRD-K74623475-001-02-7:10	BRD-K74623475	BRD-K74623475	26	16	42	1	1	2
CPC013_NPC_24H:BRD-K74949371-001-01-3:10	BRD-K74949371	BRD-K74949371	24	11	35	1	1	2
CPC015_NPC_24H:BRD-K78485176-001-03-7:10	BRD-K78485176	olmesartan-medoxomil	11	7	18	1	NA	1
CPC015_NPC_24H:BRD-K79131256-001-08-8:10	BRD-K79131256	albendazole	16	10	26	3	1	4
CPC013_NPC_24H:BRD-K80981391-001-01-4:10	BRD-K80981391	I-070754	20	5	25	1	1	2
CPC016_NPC_24H:BRD-K81709173-001-03-8:10	BRD-K81709173	halcinonide	7	7	14	1	NA	1
CPC016_NPC_24H:BRD-K82484965-003-02-7:10	BRD-K82484965	carmoxirole	15	20	35	3	2	5
CPC016_NPC_24H:BRD-K85015012-003-01-1:10	BRD-K85015012	NNC-05-2090	12	10	22	1	1	2
CPC015_NPC_24H:BRD-K88625236-001-03-4:10	BRD-K88625236	nonoxynol-9	36	15	51	3	NA	3
CPC016_NPC_24H:BRD-K89930444-001-01-9:10	BRD-K89930444	AG-592	21	15	36	1	1	2
CPC016_NPC_24H:BRD-K90027355-001-03-4:10	BRD-K90027355	spironolactone	29	24	53	3	NA	3
CPC016_NPC_24H:BRD-K92492521-001-01-1:10	BRD-K92492521	LY-255283	23	28	51	4	NA	4
CPC016_NPC_24H:BRD-K92726801-003-02-7:10	BRD-K92726801	hydrastinine	9	18	27	4	1	5
CPC016_NPC_24H:BRD-K93480852-001-02-2:10	BRD-K93480852	KN-93	35	38	73	3	2	5
CPC016_NPC_24H:BRD-K94441233-001-03-1:10	BRD-K94441233	mevastatin	14	18	32	2	1	3
CPC016_NPC_24H:BRD-K94832621-001-01-5:10	BRD-K94832621	Y-134	26	24	50	3	NA	3
CPC016_NPC_24H:BRD-K96271548-001-02-2:10	BRD-K96271548	coumaric-acid	9	12	21	2	NA	2
CPC016_NPC_24H:BRD-K96527333-001-03-4:10	BRD-K96527333	dehydroisoandosterone	10	16	26	1	NA	1
CPC016_NPC_24H:BRD-K99621550-003-03-4:10	BRD-K99621550	tubocurarine	4	6	10	1	NA	1
CPC016_NPC_24H:BRD-M00539986-051-01-1:10	BRD-M00539986	formoterol	7	9	16	3	NA	3
CPC014_NPC_24H:BRD-U29336476-000-01-3:10	BRD-U29336476	XMD-16144	15	18	33	2	1	3
CPC013_NPC_24H:BRD-U44700465-000-01-4:10	BRD-U44700465	HG-5-88-01	25	13	38	1	2	3
CPC014_NPC_24H:BRD-U87780043-000-01-5:10	BRD-U87780043	XMD-132	13	15	28	2	1	3
CPC014_NPC_24H:BRD-K63915849-001-01-1:10	BRD-K63915849	AS-604850	17	16	33	2	NA	2
CPC013_NPC_24H:BRD-A49581300-001-01-4:10	BRD-A49581300	BRD-A49581300	30	15	45	1	NA	1
CPC013_NPC_24H:BRD-K07161233-001-07-2:10	BRD-K07161233	BRD-K07161233	13	11	24	3	NA	3
CPC013_NPC_24H:BRD-K74133369-001-01-8:10	BRD-K74133369	oligomycin-a	26	16	42	3	1	4
CPC014_NPC_24H:BRD-K32927008-001-01-1:10	BRD-K32927008	BRD-K32927008	22	11	33	2	1	3
CPC014_NPC_24H:BRD-A84327315-001-01-1:10	BRD-A84327315	calcitriol	25	21	46	4	NA	4
CPC013_NPC_24H:BRD-A12643502-001-01-1:10	BRD-A12643502	BRD-A12643502	12	9	21	2	1	3
CPC014_NPC_24H:BRD-K10906552-001-01-1:10	BRD-K10906552	BRD-K10906552	23	17	40	3	4	7
CPC014_NPC_24H:BRD-K84937637-001-03-2:10	BRD-K84937637	sirolimus	21	20	41	1	1	2
CPC014_NPC_24H:BRD-K59946561-001-05-9:10	BRD-K59946561	BRD-K59946561	16	16	32	2	1	3
CPC014_NPC_24H:BRD-K13927029-001-01-9:10	BRD-K13927029	retinol	20	20	40	3	1	4
CPC014_NPC_24H:BRD-K68144790-001-01-2:10	BRD-K68144790	glycodeoxycholic-acid	35	27	62	3	1	4
CPC013_NPC_24H:BRD-A09984573-001-01-8:10	BRD-A09984573	BRD-A09984573	22	17	39	1	1	2
CPC014_NPC_24H:BRD-K67506692-001-07-9:10	BRD-K67506692	tyrphostin-AG-126	26	9	35	1	1	2
CPC013_NPC_24H:BRD-K65261396-002-01-3:10	BRD-K65261396	tacrolimus	38	35	73	3	2	5
CPC014_NPC_24H:BRD-K37846922-001-07-8:10	BRD-K37846922	3,3'-diindolylmethane	13	17	30	2	1	3
CPC014_NPC_24H:BRD-A89067742-001-01-1:10	BRD-A89067742	BRD-A89067742	15	14	29	1	1	2
CPC013_NPC_24H:BRD-K26048285-001-01-8:10	BRD-K26048285	BRD-K26048285	91	63	154	6	6	12
CPC014_NPC_24H:BRD-K83963101-001-01-0:10	BRD-K83963101	MLN-8054	15	18	33	2	1	3
CPC014_NPC_24H:BRD-K56343971-001-01-5:10	BRD-K56343971	vemurafenib	23	36	59	5	1	6
CPC013_NPC_24H:BRD-K79090631-001-15-7:10	BRD-K79090631	CGP-60474	13	14	27	3	1	4
CPC013_NPC_24H:BRD-K92723993-066-08-6:10	BRD-K92723993	imatinib	18	17	35	1	1	2
CPC014_NPC_24H:BRD-K98372770-001-04-1:10	BRD-K98372770	L-2167	28	16	44	2	NA	2
CPC013_NPC_24H:BRD-K54331210-001-02-1:10	BRD-K54331210	BRD-K54331210	19	14	33	1	1	2
CPC013_NPC_24H:BRD-K36591038-001-04-9:10	BRD-K36591038	BRD-K36591038	15	16	31	3	NA	3
CPC013_NPC_24H:BRD-K83620635-001-01-1:10	BRD-K83620635	BRD-K83620635	22	20	42	3	1	4
CPC013_NPC_24H:BRD-K86631041-001-01-3:10	BRD-K86631041	BRD-K86631041	19	13	32	2	NA	2
CPC013_NPC_24H:BRD-A77050075-001-01-8:10	BRD-A77050075	heraclenol	22	22	44	2	1	3
CPC013_NPC_24H:BRD-A41997916-001-01-6:10	BRD-A41997916	BRD-A41997916	16	25	41	4	1	5
CPC013_NPC_24H:BRD-A77704559-001-01-5:10	BRD-A77704559	BRD-A77704559	24	23	47	2	3	5
CPC013_NPC_24H:BRD-K98519396-001-01-7:10	BRD-K98519396	BRD-K98519396	7	3	10	1	2	3
CPC014_NPC_24H:BRD-K82206012-001-01-3:10	BRD-K82206012	BRD-K82206012	32	19	51	2	1	3
CPC013_NPC_24H:BRD-K49810818-001-01-0:10	BRD-K49810818	sorafenib	40	15	55	2	NA	2
CPC014_NPC_24H:BRD-K71035033-001-01-4:10	BRD-K71035033	masitinib	23	16	39	1	1	2
CPC014_NPC_24H:BRD-K52911425-001-01-5:10	BRD-K52911425	GDC-0941	30	23	53	2	1	3
CPC013_NPC_24H:BRD-K63923597-001-02-7:10	BRD-K63923597	barasertib-HQPA	18	12	30	2	NA	2
CPC013_NPC_24H:BRD-K42125900-001-01-9:10	BRD-K42125900	docetaxel	14	15	29	3	NA	3
CPC013_NPC_24H:BRD-K71823332-001-01-1:10	BRD-K71823332	epothilone-a	38	55	93	3	2	5
CPC013_NPC_24H:BRD-K05658747-237-01-1:10	BRD-K05658747	raltegravir	20	15	35	1	NA	1
CPC013_NPC_24H:BRD-K01400178-001-01-0:10	BRD-K01400178	ST-209453	17	20	37	2	NA	2
CPC014_NPC_24H:BRD-K36627727-001-01-3:10	BRD-K36627727	tamibarotene	24	17	41	1	1	2
CPC014_NPC_24H:BRD-K68313733-001-07-0:10	BRD-K68313733	BRD-K68313733	21	19	40	1	1	2
CPC015_NPC_24H:BRD-K18910433-001-05-1:10	BRD-K18910433	estradiol	7	2	9	1	1	2
CPC018_NPC_24H:BRD-A00758722-001-03-1:10	BRD-A00758722	noretynodrel	19	18	37	3	2	5
CPC017_NPC_24H:BRD-A17453586-003-01-5:10	BRD-A17453586	MDL-72832	18	21	39	4	2	6
CPC018_NPC_24H:BRD-A18917088-001-03-1:10	BRD-A18917088	estradiol	13	7	20	1	NA	1
CPC018_NPC_24H:BRD-A39415247-001-06-2:10	BRD-A39415247	norethisterone	23	15	38	2	1	3
CPC018_NPC_24H:BRD-A64290322-001-01-6:10	BRD-A64290322	cyclosporin-a	13	8	21	1	1	2
CPC018_NPC_24H:BRD-K00675675-003-01-2:10	BRD-K00675675	CL-82198	17	12	29	1	NA	1
CPC017_NPC_24H:BRD-K02590140-001-01-2:10	BRD-K02590140	O-2050	21	9	30	1	NA	1
CPC017_NPC_24H:BRD-K04185004-003-03-6:10	BRD-K04185004	oxybuprocaine	14	17	31	1	NA	1
CPC018_NPC_24H:BRD-K06980535-003-15-0:10	BRD-K06980535	promazine	15	11	26	2	1	3
CPC018_NPC_24H:BRD-K08619574-334-03-9:10	BRD-K08619574	thioproperazine	9	5	14	1	NA	1
CPC017_NPC_24H:BRD-K09635314-001-01-8:10	BRD-K09635314	m-3M3FBS	13	16	29	1	1	2
CPC017_NPC_24H:BRD-K11911061-003-02-8:10	BRD-K11911061	GR-127935	13	11	24	1	NA	1
CPC017_NPC_24H:BRD-K14282469-001-01-5:10	BRD-K14282469	LY-165163	14	11	25	1	1	2
CPC017_NPC_24H:BRD-K14441456-001-01-2:10	BRD-K14441456	tyrphostin-AG-556	8	9	17	1	NA	1
CPC018_NPC_24H:BRD-K32501161-300-04-7:10	BRD-K32501161	vanoxerine	28	28	56	2	NA	2
CPC018_NPC_24H:BRD-K36055864-001-09-3:10	BRD-K36055864	cycloheximide	51	69	120	5	4	9
CPC018_NPC_24H:BRD-K48367671-001-01-8:10	BRD-K48367671	febuxostat	19	13	32	2	NA	2
CPC017_NPC_24H:BRD-K48970916-001-03-0:10	BRD-K48970916	danazol	26	10	36	1	1	2
CPC018_NPC_24H:BRD-K50859149-001-10-4:10	BRD-K50859149	sulfafurazole	13	9	22	2	1	3
CPC018_NPC_24H:BRD-K51318897-001-07-0:10	BRD-K51318897	fenbendazole	18	10	28	1	2	3
CPC017_NPC_24H:BRD-K60476892-001-02-1:10	BRD-K60476892	YC-1	12	6	18	1	2	3
CPC017_NPC_24H:BRD-K62609077-001-02-2:10	BRD-K62609077	scoulerine	5	8	13	1	NA	1
CPC018_NPC_24H:BRD-K65503129-001-04-8:10	BRD-K65503129	CCT-018159	4	14	18	2	NA	2
CPC018_NPC_24H:BRD-K77987382-001-08-2:10	BRD-K77987382	mebendazole	22	12	34	1	1	2
CPC017_NPC_24H:BRD-K94176593-001-02-9:10	BRD-K94176593	TWS-119	43	55	98	2	2	4
CPC017_NPC_24H:BRD-K95785537-001-09-0:10	BRD-K95785537	PP-2	13	9	22	1	1	2
CPC018_NPC_24H:BRD-K98530306-003-06-8:10	BRD-K98530306	clonidine	17	13	30	2	NA	2
CPC018_NPC_24H:BRD-A79768653-001-03-9:10	BRD-A79768653	sirolimus	10	10	20	1	NA	1
NMH001_NPC_6H:BRD-A81472640-001-01-4:10	BRD-A81472640	BRD-A81472640	7	13	20	1	1	2
NMH001_NPC_6H:BRD-A47564106-001-07-5:10	BRD-A47564106	tetrabenazine	15	11	26	1	NA	1
NMH001_NPC_6H:BRD-K24304282-001-01-0:10	BRD-K24304282	BRD-K24304282	5	14	19	2	NA	2
NMH001_NPC_6H:BRD-K74865981-001-01-3:10	BRD-K74865981	YM-09151-2	8	13	21	2	NA	2
NMH001_NPC_6H:BRD-K19042873-001-01-8:10	BRD-K19042873	BRD-K19042873	68	15	83	3	5	8
NMH001_NPC_6H:BRD-K63915987-001-01-3:10	BRD-K63915987	BRD-K63915987	27	19	46	5	1	6
NMH001_NPC_6H:BRD-K24307074-001-01-5:10	BRD-K24307074	BRD-K24307074	6	3	9	2	NA	2
NMH001_NPC_6H:BRD-K91844626-001-01-8:10	BRD-K91844626	BRD-K91844626	327	71	398	5	9	14
NMH001_NPC_6H:BRD-K78787248-001-01-4:10	BRD-K78787248	a-disintegrin-and-metalloproteinase	9	14	23	4	1	5
NMH001_NPC_6H:BRD-K61260019-005-01-9:10	BRD-K61260019	BRD-K61260019	31	26	57	3	2	5
NMH001_NPC_6H:BRD-K04809113-001-01-7:10	BRD-K04809113	hydroxytyrosol	7	11	18	1	1	2
NMH001_NPC_6H:BRD-A51696495-001-01-0:10	BRD-A51696495	KW-06	24	22	46	2	2	4
NMH001_NPC_6H:BRD-K00878439-001-06-2:10	BRD-K00878439	BRD-K00878439	12	11	23	1	1	2
NMH001_NPC_6H:BRD-A04260165-001-01-2:10	BRD-A04260165	SKF-83959	9	5	14	3	NA	3
NMH001_NPC_24H:BRD-K55332332-001-01-3:10	BRD-K55332332	BRD-K55332332	17	15	32	3	1	4
NMH001_NPC_24H:BRD-A35825362-001-01-6:10	BRD-A35825362	BRD-A35825362	6	6	12	2	NA	2
NMH001_NPC_24H:BRD-A31159102-001-02-7:10	BRD-A31159102	fluoxetine	23	20	43	4	1	5
NMH001_NPC_24H:BRD-A47441220-001-01-0:10	BRD-A47441220	mevalonic-acid	17	12	29	3	1	4
NMH001_NPC_24H:BRD-A47564106-001-07-5:10	BRD-A47564106	tetrabenazine	17	12	29	1	1	2
NMH001_NPC_24H:BRD-K82326223-001-01-4:10	BRD-K82326223	BRD-K82326223	11	17	28	2	NA	2
NMH001_NPC_24H:BRD-K84252391-001-01-6:10	BRD-K84252391	BRD-K84252391	8	9	17	4	NA	4
NMH001_NPC_24H:BRD-K31460632-001-01-8:10	BRD-K31460632	norfenfluramine	18	10	28	4	1	5
NMH001_NPC_24H:BRD-K63915987-001-01-3:10	BRD-K63915987	BRD-K63915987	9	8	17	3	1	4
NMH001_NPC_24H:BRD-A42610307-001-01-1:10	BRD-A42610307	BRD-A42610307	30	33	63	4	1	5
NMH001_NPC_24H:BRD-K24307074-001-01-5:10	BRD-K24307074	BRD-K24307074	45	26	71	3	3	6
NMH001_NPC_24H:BRD-K83836748-001-01-7:10	BRD-K83836748	BRD-K83836748	7	6	13	1	NA	1
NMH001_NPC_24H:BRD-K87166736-001-01-9:10	BRD-K87166736	BRD-K87166736	13	17	30	4	NA	4
NMH001_NPC_24H:BRD-K35798075-001-01-1:10	BRD-K35798075	chrysamine-g	1	7	8	1	NA	1
NMH001_NPC_24H:BRD-A14999564-001-01-0:10	BRD-A14999564	geranyl-geranyl-pyrophosphate	15	15	30	4	NA	4
NMH001_NPC_24H:BRD-U57440914-000-01-8:10	BRD-U57440914	lansoprazole	24	17	41	3	2	5
NMH001_NPC_24H:BRD-K83068825-005-01-4:10	BRD-K83068825	BRD-K83068825	7	9	16	2	NA	2
NMH001_NPC_24H:BRD-K41868777-001-01-5:10	BRD-K41868777	W-5	22	11	33	3	1	4
NMH001_NPC_24H:BRD-K79134921-001-01-2:10	BRD-K79134921	methyltyramine	3	5	8	2	NA	2
NMH001_NPC_24H:BRD-K41415459-001-01-0:10	BRD-K41415459	RN1	22	15	37	1	NA	1
NMH001_NPC_24H:BRD-K49808142-001-01-1:10	BRD-K49808142	tyramine	12	29	41	3	NA	3
NMH001_NPC_24H:BRD-K12762134-001-02-1:10	BRD-K12762134	XAV-939	16	17	33	4	NA	4
NMH001_NPC_24H:BRD-K56060837-001-01-9:10	BRD-K56060837	serotonin	11	13	24	2	NA	2
NMH001_NPC_24H:BRD-K69458799-001-01-6:10	BRD-K69458799	nor-1-promazine	18	23	41	2	NA	2
NMH002_NPC_6H:BRD-K86465814-001-04-5:10	BRD-K86465814	HO-013	42	29	71	4	2	6
NMH002_NPC_6H:BRD-K27332342-001-01-6:10	BRD-K27332342	BRD-K27332342	15	10	25	2	1	3
NMH002_NPC_6H:BRD-K06080977-001-14-1:10	BRD-K06080977	eicosatetraynoic-acid	43	37	80	2	1	3
NMH002_NPC_6H:BRD-K79437791-001-04-0:10	BRD-K79437791	acetyl-farnesyl-cysteine	20	13	33	2	1	3
NMH002_NPC_6H:BRD-K08135697-001-02-5:10	BRD-K08135697	BG-1024	16	20	36	3	1	4
NMH002_NPC_6H:BRD-K04923131-001-11-3:10	BRD-K04923131	GSK-3-inhibitor-IX	37	25	62	5	NA	5
NMH002_NPC_6H:BRD-K43234716-001-01-2:10	BRD-K43234716	CTPB	8	7	15	2	NA	2
NMH002_NPC_6H:BRD-K50590187-001-17-3:10	BRD-K50590187	capsaicin	15	17	32	2	NA	2
NMH002_NPC_6H:BRD-K77947974-001-14-8:10	BRD-K77947974	fluspirilene	49	15	64	1	NA	1
NMH002_NPC_6H:BRD-K93258693-001-12-4:10	BRD-K93258693	GW-9662	9	7	16	1	NA	1
NMH002_NPC_6H:BRD-K70131229-003-01-2:10	BRD-K70131229	glucosamine	11	8	19	2	NA	2
NMH002_NPC_6H:BRD-K66956375-001-09-7:10	BRD-K66956375	oleoylethanolamide	12	11	23	4	NA	4
NMH002_NPC_6H:BRD-K12184916-001-08-9:10	BRD-K12184916	NVP-BEZ235	19	24	43	1	1	2
NMH002_NPC_6H:BRD-K52405437-001-01-4:10	BRD-K52405437	penitrem-a	106	55	161	5	8	13
NMH002_NPC_24H:BRD-K47503321-001-01-3:10	BRD-K47503321	BL003-049-HDAC3	44	49	93	4	1	5
NMH002_NPC_24H:BRD-K64729807-001-03-1:10	BRD-K64729807	acetyl-geranyl-cysteine	6	10	16	3	NA	3
NMH002_NPC_24H:BRD-K42352790-001-04-6:10	BRD-K42352790	anandamide	5	7	12	2	NA	2
NMH002_NPC_24H:BRD-K66968629-001-01-3:10	BRD-K66968629	BG-1012	3	4	7	2	NA	2
NMH002_NPC_24H:BRD-K54729176-001-01-0:10	BRD-K54729176	suberoyl-bis-hydroxamic-acid	10	10	20	2	NA	2
DOSBIO002_NPC_24H:BRD-K01048110:10.001	BRD-K01048110	BRD-K01048110	23	11	34	2	3	5
DOSBIO001_NPC_24H:BRD-K01573538:10.0061	BRD-K01573538	BRD-K01573538	35	27	62	2	1	3
DOSBIO002_NPC_24H:BRD-K02409808:10.0218	BRD-K02409808	BRD-K02409808	10	9	19	2	1	3
DOSBIO001_NPC_24H:BRD-K05978741:9.85793	BRD-K05978741	BRD-K05978741	4	6	10	1	NA	1
DOSBIO002_NPC_24H:BRD-K06718821:10.3101	BRD-K06718821	BRD-K06718821	14	7	21	2	NA	2
DOSBIO001_NPC_24H:BRD-K07516181:10	BRD-K07516181	BRD-K07516181	14	12	26	1	1	2
DOSBIO001_NPC_24H:BRD-K10087454:9.95555	BRD-K10087454	BRD-K10087454	31	18	49	2	1	3
DOSBIO002_NPC_24H:BRD-K20109053:10.0611	BRD-K20109053	BRD-K20109053	46	16	62	2	1	3
DOSBIO002_NPC_24H:BRD-K21374126:10.4185	BRD-K21374126	BRD-K21374126	15	15	30	2	1	3
DOSBIO001_NPC_24H:BRD-K23319301:10.08	BRD-K23319301	BRD-K23319301	73	35	108	5	1	6
DOSBIO002_NPC_24H:BRD-K25379780:10.5212	BRD-K25379780	BRD-K25379780	12	14	26	1	NA	1
DOSBIO001_NPC_24H:BRD-K28934562:10.0731	BRD-K28934562	BRD-K28934562	53	32	85	4	1	5
DOSBIO001_NPC_24H:BRD-K36864553:10.0778	BRD-K36864553	BRD-K36864553	8	6	14	1	1	2
DOSBIO001_NPC_24H:BRD-K42454450:9.9971	BRD-K42454450	BRD-K42454450	16	15	31	2	NA	2
DOSBIO001_NPC_24H:BRD-K50868745:10.0011	BRD-K50868745	BRD-K50868745	18	13	31	1	NA	1
DOSBIO002_NPC_24H:BRD-K55260239:9.93527	BRD-K55260239	BRD-K55260239	55	38	93	3	3	6
DOSBIO002_NPC_24H:BRD-K60637442:10.0717	BRD-K60637442	BRD-K60637442	11	13	24	2	NA	2
DOSBIO002_NPC_24H:BRD-K60836534:10.0181	BRD-K60836534	BRD-K60836534	8	3	11	1	NA	1
DOSBIO001_NPC_24H:BRD-K61102260:10.005	BRD-K61102260	BRD-K61102260	71	40	111	5	2	7
DOSBIO001_NPC_24H:BRD-K63813530:10.0318	BRD-K63813530	BRD-K63813530	28	19	47	2	NA	2
DOSBIO001_NPC_24H:BRD-K67514995:10.0099	BRD-K67514995	BRD-K67514995	28	22	50	3	NA	3
DOSBIO001_NPC_24H:BRD-K67787765:10.0032	BRD-K67787765	BRD-K67787765	13	15	28	1	1	2
DOSBIO001_NPC_24H:BRD-K68253248:10.1649	BRD-K68253248	BRD-K68253248	13	15	28	1	NA	1
DOSBIO002_NPC_24H:BRD-K70983703:10.0005	BRD-K70983703	BRD-K70983703	14	7	21	1	1	2
DOSBIO001_NPC_24H:BRD-K72343629:10.1316	BRD-K72343629	BRD-K72343629	33	24	57	3	NA	3
DOSBIO001_NPC_24H:BRD-K73008154:9.91582	BRD-K73008154	BRD-K73008154	4	10	14	1	NA	1
DOSBIO001_NPC_24H:BRD-K74446951:9.80202	BRD-K74446951	BRD-K74446951	17	7	24	1	2	3
DOSBIO002_NPC_24H:BRD-K75264577:9.85359	BRD-K75264577	BRD-K75264577	15	7	22	1	1	2
DOSBIO001_NPC_24H:BRD-K76264608:10.0326	BRD-K76264608	BRD-K76264608	106	88	194	7	6	13
DOSBIO002_NPC_24H:BRD-K77750380:10.041	BRD-K77750380	BRD-K77750380	26	20	46	3	NA	3
DOSBIO002_NPC_24H:BRD-K82071478:10.0649	BRD-K82071478	BRD-K82071478	11	15	26	2	2	4
DOSBIO002_NPC_24H:BRD-K84022666:9.98421	BRD-K84022666	SA-1463810	16	14	30	1	1	2
DOSBIO001_NPC_24H:BRD-K86671899:10.0019	BRD-K86671899	BRD-K86671899	31	27	58	4	4	8
DOSBIO002_NPC_24H:BRD-K92993117:9.92655	BRD-K92993117	BRD-K92993117	29	22	51	3	1	4
DOSBIO001_NPC_24H:BRD-K93158953:10.049	BRD-K93158953	BRD-K93158953	39	27	66	1	NA	1
DOSBIO001_NPC_24H:BRD-A90490067:0.37037	BRD-A90490067	fulvestrant	5	8	13	1	NA	1
DOSBIO002_NPC_24H:BRD-A19500257:0.37037	BRD-A19500257	geldanamycin	11	23	34	6	2	8
DOSBIO001_NPC_24H:BRD-K27305650:1.11111	BRD-K27305650	LY-294002	6	7	13	1	NA	1
DOSBIO002_NPC_24H:BRD-A75409952:3.33333	BRD-A75409952	wortmannin	15	11	26	2	1	3
DOSBIO002_NPC_24H:BRD-K81210389:10.4409	BRD-K81210389	BRD-K81210389	46	22	68	1	1	2
DOSBIO001_NPC_24H:BRD-K75845944:10.0028	BRD-K75845944	BRD-K75845944	23	33	56	4	1	5
DOSBIO001_NPC_24H:BRD-K93971872:10.0044	BRD-K93971872	SA-84902	7	10	17	2	NA	2
CPC012_NPC_24H:BRD-K14790374-001-01-1:10	BRD-K14790374	BRD-K14790374	21	16	37	NA	1	1
CPC015_NPC_24H:BRD-A13650332-236-03-9:10	BRD-A13650332	flucloxacillin	6	5	11	1	1	2
CPC015_NPC_24H:BRD-A16665823-001-01-2:10	BRD-A16665823	butoconazole	19	12	31	1	2	3
CPC015_NPC_24H:BRD-A17411484-001-05-1:10	BRD-A17411484	carprofen	14	5	19	NA	2	2
CPC015_NPC_24H:BRD-A39290993-001-03-2:10	BRD-A39290993	cyproterone	6	7	13	NA	1	1
CPC015_NPC_24H:BRD-A39969961-001-01-3:10	BRD-A39969961	eplerenone	9	4	13	NA	1	1
CPC015_NPC_24H:BRD-A57382968-001-18-3:10	BRD-A57382968	piroxicam	18	10	28	NA	3	3
CPC014_NPC_24H:BRD-A68739437-001-01-0:10	BRD-A68739437	NPK76-II-72-1	22	21	43	2	2	4
CPC015_NPC_24H:BRD-A75552914-001-09-3:10	BRD-A75552914	isoxicam	23	20	43	1	2	3
CPC013_NPC_24H:BRD-K05452595-001-01-2:10	BRD-K05452595	BRD-K05452595	16	14	30	NA	2	2
CPC015_NPC_24H:BRD-K07507905-236-01-8:10	BRD-K07507905	BRL-37344	13	13	26	NA	1	1
CPC013_NPC_24H:BRD-K18364651-001-01-5:10	BRD-K18364651	BRD-K18364651	20	9	29	1	1	2
CPC013_NPC_24H:BRD-K19181733-001-01-4:10	BRD-K19181733	BRD-K19181733	24	15	39	NA	1	1
CPC015_NPC_24H:BRD-K25836724-001-01-6:10	BRD-K25836724	epitestosterone	16	11	27	NA	1	1
CPC013_NPC_24H:BRD-K30511626-001-01-7:10	BRD-K30511626	BRD-K30511626	18	12	30	1	1	2
CPC015_NPC_24H:BRD-K32830106-001-01-8:10	BRD-K32830106	guanfacine	11	7	18	NA	1	1
CPC013_NPC_24H:BRD-K35669573-001-02-9:10	BRD-K35669573	TUL-XX023	18	19	37	NA	2	2
CPC015_NPC_24H:BRD-K35941380-050-17-0:10	BRD-K35941380	methysergide	10	7	17	1	2	3
CPC013_NPC_24H:BRD-K46171503-001-01-0:10	BRD-K46171503	BRD-K46171503	21	11	32	1	1	2
CPC015_NPC_24H:BRD-K51805276-001-04-4:10	BRD-K51805276	temefos	15	17	32	NA	2	2
CPC013_NPC_24H:BRD-K58784778-001-01-3:10	BRD-K58784778	BRD-K58784778	28	10	38	NA	1	1
CPC014_NPC_24H:BRD-K74109131-001-01-5:10	BRD-K74109131	BRD-K74109131	17	14	31	NA	5	5
CPC013_NPC_24H:BRD-K79779816-001-01-2:10	BRD-K79779816	BRD-K79779816	26	24	50	2	1	3
CPC013_NPC_24H:BRD-K80786583-001-01-5:10	BRD-K80786583	BRD-K80786583	11	10	21	NA	1	1
CPC015_NPC_24H:BRD-K82562631-236-03-8:10	BRD-K82562631	tolmetin	7	6	13	NA	1	1
CPC014_NPC_24H:BRD-K83972459-001-01-9:10	BRD-K83972459	JWE-035	25	21	46	3	2	5
CPC013_NPC_24H:BRD-K84803513-001-01-9:10	BRD-K84803513	BRD-K84803513	20	9	29	NA	1	1
CPC013_NPC_24H:BRD-K86901264-001-01-0:10	BRD-K86901264	BRD-K86901264	12	12	24	NA	1	1
CPC014_NPC_24H:BRD-K88569143-001-01-0:10	BRD-K88569143	BRD-K88569143	22	16	38	NA	1	1
CPC013_NPC_24H:BRD-K99433267-001-01-6:10	BRD-K99433267	BRD-K99433267	20	12	32	NA	1	1
CPC014_NPC_24H:BRD-U32365159-000-01-1:10	BRD-U32365159	XMD-1527	27	22	49	1	2	3
CPC014_NPC_24H:BRD-K88551539-001-01-0:10	BRD-K88551539	CAY-10585	22	24	46	1	2	3
CPC014_NPC_24H:BRD-A13346522-001-01-6:10	BRD-A13346522	BRD-A13346522	19	15	34	2	1	3
CPC013_NPC_24H:BRD-K54405293-001-01-5:10	BRD-K54405293	BRD-K54405293	13	11	24	1	1	2
CPC013_NPC_24H:BRD-K15107389-001-01-0:10	BRD-K15107389	BRD-K15107389	14	9	23	1	1	2
CPC013_NPC_24H:BRD-K69852452-001-01-8:10	BRD-K69852452	F-1566-0341	13	9	22	NA	2	2
CPC013_NPC_24H:BRD-K32321439-001-01-6:10	BRD-K32321439	BRD-K32321439	20	13	33	NA	2	2
CPC013_NPC_24H:BRD-K14395638-001-01-1:10	BRD-K14395638	BRD-K14395638	21	14	35	1	1	2
CPC013_NPC_24H:BRD-K58628167-001-01-1:10	BRD-K58628167	BRD-K58628167	21	8	29	NA	3	3
CPC013_NPC_24H:BRD-A81530502-001-01-6:10	BRD-A81530502	BRD-A81530502	18	14	32	2	3	5
CPC014_NPC_24H:BRD-K22429181-001-08-4:10	BRD-K22429181	retinol	18	15	33	1	1	2
CPC014_NPC_24H:BRD-K18135438-001-08-4:10	BRD-K18135438	chenodeoxycholic-acid	22	21	43	NA	2	2
CPC014_NPC_24H:BRD-K32610195-001-11-5:10	BRD-K32610195	androstenedione	21	16	37	1	1	2
CPC013_NPC_24H:BRD-K50360938-001-01-7:10	BRD-K50360938	BRD-K50360938	19	15	34	NA	2	2
CPC014_NPC_24H:BRD-K35128472-001-05-1:10	BRD-K35128472	2-aminopurine	13	17	30	1	1	2
CPC014_NPC_24H:BRD-A80788753-001-01-7:10	BRD-A80788753	EMF-sumo1-10	35	24	59	2	3	5
CPC015_NPC_24H:BRD-A04553218-050-08-9:10	BRD-A04553218	chlorphenamine	12	5	17	NA	2	2
CPC014_NPC_24H:BRD-K85985071-001-20-7:10	BRD-K85985071	ellipticine	21	17	38	1	2	3
CPC014_NPC_24H:BRD-K38775274-001-13-0:10	BRD-K38775274	dexamethasone	21	13	34	NA	2	2
CPC014_NPC_24H:BRD-K32710582-001-01-5:10	BRD-K32710582	EI-247	12	18	30	NA	2	2
CPC014_NPC_24H:BRD-K69852452-001-02-6:10	BRD-K69852452	F-1566-0341	15	12	27	NA	1	1
CPC014_NPC_24H:BRD-K79404599-001-03-6:10	BRD-K79404599	enzastaurin	19	11	30	1	1	2
CPC014_NPC_24H:BRD-K58772419-001-02-1:10	BRD-K58772419	AZD-6482	22	25	47	4	2	6
CPC014_NPC_24H:BRD-K63068307-001-02-2:10	BRD-K63068307	ZSTK-474	39	32	71	4	5	9
CPC013_NPC_24H:BRD-A60386802-001-01-5:10	BRD-A60386802	BRD-A60386802	27	23	50	1	2	3
CPC013_NPC_24H:BRD-A68274214-001-01-7:10	BRD-A68274214	BRD-A68274214	11	6	17	NA	1	1
CPC014_NPC_24H:BRD-A13461302-001-01-9:10	BRD-A13461302	BRD-A13461302	21	12	33	NA	1	1
CPC013_NPC_24H:BRD-A43188678-001-01-8:10	BRD-A43188678	BRD-A43188678	18	9	27	1	2	3
CPC013_NPC_24H:BRD-K84571636-001-01-4:10	BRD-K84571636	BRD-K84571636	19	9	28	NA	1	1
CPC015_NPC_24H:BRD-A01643550-001-03-1:10	BRD-A01643550	prednisolone-acetate	31	14	45	NA	1	1
CPC013_NPC_24H:BRD-A32241587-001-01-8:10	BRD-A32241587	BRD-A32241587	21	13	34	3	1	4
CPC014_NPC_24H:BRD-K93331255-001-01-2:10	BRD-K93331255	lypressin	22	12	34	NA	3	3
CPC014_NPC_24H:BRD-K28428262-001-01-7:10	BRD-K28428262	brivanib	18	7	25	NA	1	1
CPC014_NPC_24H:BRD-K13514097-001-01-2:10	BRD-K13514097	everolimus	51	30	81	2	1	3
CPC013_NPC_24H:BRD-K16621777-001-01-9:10	BRD-K16621777	enobosarm	13	11	24	1	1	2
CPC014_NPC_24H:BRD-K99260425-001-01-2:10	BRD-K99260425	etodolac	25	26	51	NA	4	4
CPC014_NPC_24H:BRD-K91900765-001-01-9:10	BRD-K91900765	VX-745	20	10	30	2	1	3
CPC014_NPC_24H:BRD-K37720887-001-01-1:10	BRD-K37720887	SB-525334	21	17	38	NA	3	3
CPC013_NPC_24H:BRD-K64440589-001-01-3:10	BRD-K64440589	SEW-05685	15	13	28	NA	1	1
CPC013_NPC_24H:BRD-K55498981-001-01-6:10	BRD-K55498981	ST-022313	20	14	34	1	1	2
CPC013_NPC_24H:BRD-K95673870-004-01-4:10	BRD-K95673870	ST-4034917	14	7	21	1	1	2
CPC013_NPC_24H:BRD-K47622659-001-01-3:10	BRD-K47622659	ST-4042556	21	16	37	NA	3	3
CPC013_NPC_24H:BRD-K18587499-003-01-3:10	BRD-K18587499	ST-4049616	34	25	59	NA	4	4
CPC014_NPC_24H:BRD-K46062088-001-01-4:10	BRD-K46062088	ST-4062971	12	11	23	3	1	4
CPC013_NPC_24H:BRD-K76565902-001-01-3:10	BRD-K76565902	S-206352	34	23	57	NA	5	5
CPC014_NPC_24H:BRD-K38324426-001-05-0:10	BRD-K38324426	EMF-sumo1-8	10	10	20	1	2	3
CPC015_NPC_24H:BRD-A75409952:10	BRD-A75409952	wortmannin	14	8	22	NA	1	1
CPC018_NPC_24H:BRD-A09495397-001-02-7:10	BRD-A09495397	bicuculline	12	12	24	NA	1	1
CPC017_NPC_24H:BRD-A10188456-001-03-1:10	BRD-A10188456	dexamethasone	19	13	32	NA	4	4
CPC017_NPC_24H:BRD-A14574269-051-01-4:10	BRD-A14574269	UB-165	31	19	50	1	2	3
CPC018_NPC_24H:BRD-A20126139-001-03-4:10	BRD-A20126139	medrysone	17	10	27	1	3	4
CPC018_NPC_24H:BRD-A23072235-050-09-4:10	BRD-A23072235	pheniramine	13	12	25	NA	2	2
CPC018_NPC_24H:BRD-A30395175-001-01-2:10	BRD-A30395175	BRD-A30395175	14	4	18	NA	2	2
CPC018_NPC_24H:BRD-A30856524-001-01-1:10	BRD-A30856524	BRD-A30856524	17	7	24	NA	3	3
CPC018_NPC_24H:BRD-A31521121-001-15-7:10	BRD-A31521121	methocarbamol	17	8	25	NA	1	1
CPC017_NPC_24H:BRD-A39747742-001-03-5:10	BRD-A39747742	estradiol-valerate	3	3	6	NA	1	1
CPC017_NPC_24H:BRD-A42553870-001-05-1:10	BRD-A42553870	L-152804	19	9	28	NA	1	1
CPC017_NPC_24H:BRD-A44008656-036-15-9:10	BRD-A44008656	doxylamine	15	11	26	NA	1	1
CPC018_NPC_24H:BRD-A67433117-001-01-8:10	BRD-A67433117	NCS-382	15	19	34	NA	2	2
CPC018_NPC_24H:BRD-K01095011-001-03-5:10	BRD-K01095011	finasteride	11	16	27	NA	2	2
CPC018_NPC_24H:BRD-K01902415-001-03-4:10	BRD-K01902415	pirinixic-acid	13	6	19	NA	1	1
CPC017_NPC_24H:BRD-K02275692-003-03-4:10	BRD-K02275692	cefotiam	21	15	36	NA	3	3
CPC018_NPC_24H:BRD-K03981224-001-02-9:10	BRD-K03981224	ethisterone	12	4	16	NA	1	1
CPC018_NPC_24H:BRD-K04010869-001-02-6:10	BRD-K04010869	prostaglandin-a1	8	9	17	NA	1	1
CPC018_NPC_24H:BRD-K05361803-001-01-3:10	BRD-K05361803	SC-10	14	12	26	1	2	3
CPC018_NPC_24H:BRD-K06854232-001-03-3:10	BRD-K06854232	AM-580	12	2	14	NA	1	1
CPC017_NPC_24H:BRD-K08132273-001-01-6:10	BRD-K08132273	tyrphostin	8	9	17	NA	1	1
CPC018_NPC_24H:BRD-K13261168-001-01-4:10	BRD-K13261168	quinelorane	8	5	13	1	2	3
CPC018_NPC_24H:BRD-K14965640-001-03-3:10	BRD-K14965640	ibuprofen-(S)	15	13	28	1	1	2
CPC018_NPC_24H:BRD-K17110974-001-04-7:10	BRD-K17110974	aristolochic-acid	13	9	22	1	1	2
CPC018_NPC_24H:BRD-K20482099-001-01-1:10	BRD-K20482099	rutin	15	8	23	1	1	2
CPC017_NPC_24H:BRD-K23383398-001-01-6:10	BRD-K23383398	T-0901317	14	12	26	NA	1	1
CPC017_NPC_24H:BRD-K24053527-004-03-8:10	BRD-K24053527	dextromethorphan	17	11	28	1	2	3
CPC017_NPC_24H:BRD-K26015241-001-01-0:10	BRD-K26015241	ODQ	22	17	39	1	3	4
CPC018_NPC_24H:BRD-K32412559-001-01-7:10	BRD-K32412559	morphothebaine	11	9	20	NA	2	2
CPC018_NPC_24H:BRD-K32598858-001-04-5:10	BRD-K32598858	BRD-K32598858	20	21	41	NA	2	2
CPC018_NPC_24H:BRD-K37846922-001-04-5:10	BRD-K37846922	3,3'-diindolylmethane	11	8	19	NA	1	1
CPC018_NPC_24H:BRD-K40990712-001-02-4:10	BRD-K40990712	hexamethyleneamiloride	28	8	36	1	3	4
CPC018_NPC_24H:BRD-K40992116-001-05-5:10	BRD-K40992116	parachlorophenol	12	3	15	NA	1	1
CPC018_NPC_24H:BRD-K41567364-001-01-2:10	BRD-K41567364	SB-334867	4	4	8	NA	1	1
CPC018_NPC_24H:BRD-K43887077-001-02-8:10	BRD-K43887077	dopamine	17	15	32	NA	1	1
CPC018_NPC_24H:BRD-K43978949-075-01-7:10	BRD-K43978949	PIT	9	10	19	1	1	2
CPC018_NPC_24H:BRD-K44899736-003-02-1:10	BRD-K44899736	Ro-16-6941	19	4	23	NA	2	2
CPC018_NPC_24H:BRD-K46836114-001-04-3:10	BRD-K46836114	BRD-K46836114	13	8	21	1	1	2
CPC018_NPC_24H:BRD-K48692744-001-01-2:10	BRD-K48692744	NU-1025	7	3	10	NA	1	1
CPC018_NPC_24H:BRD-K51677086-001-07-0:10	BRD-K51677086	erythromycin-ethylsuccinate	15	12	27	2	1	3
CPC018_NPC_24H:BRD-K59037100-001-09-7:10	BRD-K59037100	oxybenzone	22	11	33	NA	1	1
CPC018_NPC_24H:BRD-K59633395-001-01-4:10	BRD-K59633395	BRD-K59633395	17	18	35	1	1	2
CPC017_NPC_24H:BRD-K60923938-001-02-8:10	BRD-K60923938	veratridine	2	3	5	NA	1	1
CPC018_NPC_24H:BRD-K63151507-001-01-6:10	BRD-K63151507	MNITMT	14	7	21	NA	1	1
CPC018_NPC_24H:BRD-K68095457-001-04-4:10	BRD-K68095457	palmitoylethanolamide	15	13	28	NA	3	3
CPC018_NPC_24H:BRD-K69763916-001-01-7:10	BRD-K69763916	LY-341495	10	8	18	NA	2	2
CPC018_NPC_24H:BRD-K72029282-001-15-4:10	BRD-K72029282	probucol	7	6	13	NA	1	1
CPC017_NPC_24H:BRD-K72541103-001-01-5:10	BRD-K72541103	JAK3-inhibitor-I	17	12	29	2	1	3
CPC018_NPC_24H:BRD-K75641298-001-01-5:10	BRD-K75641298	metoclopramide	18	13	31	1	1	2
CPC018_NPC_24H:BRD-K76617868-003-03-6:10	BRD-K76617868	fasudil	11	7	18	1	2	3
CPC018_NPC_24H:BRD-K77171813-050-01-4:10	BRD-K77171813	proxyfan	9	9	18	NA	2	2
CPC018_NPC_24H:BRD-K77830450-001-02-4:10	BRD-K77830450	forskolin	11	7	18	NA	1	1
CPC018_NPC_24H:BRD-K77947974-001-10-6:10	BRD-K77947974	fluspirilene	13	15	28	NA	1	1
CPC018_NPC_24H:BRD-K78959463-001-05-8:10	BRD-K78959463	FPL-64176	12	5	17	NA	1	1
CPC017_NPC_24H:BRD-K79124250-001-03-0:10	BRD-K79124250	ioxaglic-acid	21	19	40	NA	2	2
CPC018_NPC_24H:BRD-K90610876-001-01-1:10	BRD-K90610876	BRD-K90610876	37	39	76	2	2	4
NMH001_NPC_6H:BRD-K83836748-001-01-7:10	BRD-K83836748	BRD-K83836748	20	12	32	3	2	5
NMH001_NPC_6H:BRD-K38720323-001-01-2:10	BRD-K38720323	BRD-K38720323	13	5	18	1	1	2
NMH002_NPC_6H:BRD-K35307346-001-04-8:10	BRD-K35307346	hydroxycholesterol	26	19	45	2	2	4
NMH002_NPC_6H:BRD-K67265981-001-01-5:10	BRD-K67265981	carnosol	13	8	21	1	1	2
NMH002_NPC_6H:BRD-K39096267-001-01-4:10	BRD-K39096267	BRD-K39096267	34	10	44	1	1	2
NMH002_NPC_6H:BRD-K87696786-003-02-8:10	BRD-K87696786	LY-456236	14	8	22	NA	1	1
NMH002_NPC_6H:BRD-K84943004-001-01-9:10	BRD-K84943004	MC-1293	11	6	17	NA	1	1
NMH002_NPC_6H:BRD-K08316444-001-06-8:10	BRD-K08316444	rotenone	29	20	49	1	2	3
NMH002_NPC_6H:BRD-K93754473-048-14-5:10	BRD-K93754473	tamoxifen	30	27	57	3	1	4
NMH002_NPC_24H:BRD-K35307346-001-04-8:10	BRD-K35307346	hydroxycholesterol	37	64	101	4	3	7
NMH002_NPC_24H:BRD-K35483542-001-05-6:10	BRD-K35483542	alitretinoin	16	15	31	1	2	3
NMH002_NPC_24H:BRD-K39096267-001-01-4:10	BRD-K39096267	BRD-K39096267	63	23	86	3	1	4
NMH002_NPC_24H:BRD-K71879491-001-30-9:10	BRD-K71879491	tretinoin	9	2	11	NA	1	1
NMH002_NPC_24H:BRD-K81062487-001-03-3:10	BRD-K81062487	taurocholic-acid	10	12	22	1	1	2
CPC012_NPC_24H:BRD-A51777634-001-01-0:10	BRD-A51777634	VU-0418933-1	83	72	155	2	3	5
CPC012_NPC_24H:BRD-K85123403-001-01-4:10	BRD-K85123403	BRD-K85123403	14	12	26	1	1	2
CPC012_NPC_24H:BRD-K03857568-001-06-6:10	BRD-K03857568	BRD-K03857568	9	5	14	NA	2	2
CPC012_NPC_24H:BRD-A16581344-001-01-1:10	BRD-A16581344	BRD-A16581344	13	10	23	1	1	2
CPC012_NPC_24H:BRD-K05542495-001-01-1:10	BRD-K05542495	BRD-K05542495	10	10	20	1	1	2
CPC016_NPC_24H:BRD-A10420615-001-03-6:10	BRD-A10420615	cyclopiazonic-acid	9	2	11	NA	1	1
CPC016_NPC_24H:BRD-A49370193-051-01-7:10	BRD-A49370193	Ro-60-0175	4	4	8	NA	1	1
CPC016_NPC_24H:BRD-A63346720-300-01-1:10	BRD-A63346720	rimcazole	7	7	14	1	1	2
CPC014_NPC_24H:BRD-A68721828-001-01-5:10	BRD-A68721828	BRD-A68721828	14	10	24	NA	1	1
CPC014_NPC_24H:BRD-A89907244-001-01-1:10	BRD-A89907244	BRD-A89907244	17	13	30	1	2	3
CPC014_NPC_24H:BRD-K09186807-001-01-6:10	BRD-K09186807	KIN001-244	23	13	36	1	3	4
CPC016_NPC_24H:BRD-K16604360-001-01-8:10	BRD-K16604360	BRD-K16604360	8	8	16	1	1	2
CPC013_NPC_24H:BRD-K19166598-001-01-9:10	BRD-K19166598	BRD-K19166598	23	16	39	2	2	4
CPC014_NPC_24H:BRD-K22630935-001-01-1:10	BRD-K22630935	BRD-K22630935	22	16	38	NA	1	1
CPC016_NPC_24H:BRD-K35189033-001-03-0:10	BRD-K35189033	levonorgestrel	9	4	13	NA	1	1
CPC013_NPC_24H:BRD-K45818044-001-01-3:10	BRD-K45818044	SA-425500	37	24	61	2	1	3
CPC014_NPC_24H:BRD-K52911425-001-02-3:10	BRD-K52911425	GDC-0941	18	15	33	1	2	3
CPC013_NPC_24H:BRD-K67010098-001-01-5:10	BRD-K67010098	BRD-K67010098	21	13	34	1	1	2
CPC016_NPC_24H:BRD-K67043667-001-15-7:10	BRD-K67043667	altretamine	12	8	20	NA	1	1
CPC016_NPC_24H:BRD-K69600043-328-03-0:10	BRD-K69600043	thiethylperazine	13	10	23	NA	1	1
CPC016_NPC_24H:BRD-K85242180-001-01-1:10	BRD-K85242180	beta-CCP	10	6	16	NA	1	1
CPC016_NPC_24H:BRD-K93332168-001-03-2:10	BRD-K93332168	isocarboxazid	10	9	19	NA	1	1
CPC013_NPC_24H:BRD-K98714523-001-01-0:10	BRD-K98714523	SA-103006	28	17	45	NA	3	3
CPC014_NPC_24H:BRD-U04166717-000-01-2:10	BRD-U04166717	XMD-1499	26	19	45	2	2	4
CPC014_NPC_24H:BRD-K22631935-001-01-9:10	BRD-K22631935	neurodazine	21	19	40	NA	2	2
CPC014_NPC_24H:BRD-K76698671-001-01-1:10	BRD-K76698671	HNHA	19	20	39	NA	2	2
CPC013_NPC_24H:BRD-K16925374-001-01-1:10	BRD-K16925374	BRD-K16925374	25	13	38	3	1	4
CPC013_NPC_24H:BRD-K28789065-001-01-1:10	BRD-K28789065	BRD-K28789065	15	11	26	NA	1	1
CPC014_NPC_24H:BRD-A26199074-003-02-0:10	BRD-A26199074	calmidazolium	22	13	35	NA	2	2
CPC014_NPC_24H:BRD-K04923131-001-06-3:10	BRD-K04923131	GSK-3-inhibitor-IX	76	69	145	6	5	11
CPC014_NPC_24H:BRD-K31841256-001-01-4:10	BRD-K31841256	BRD-K31841256	23	18	41	1	2	3
CPC013_NPC_24H:BRD-A70879086-001-01-4:10	BRD-A70879086	BRD-A70879086	32	13	45	NA	3	3
CPC013_NPC_24H:BRD-A32214171-001-01-7:10	BRD-A32214171	BRD-A32214171	22	15	37	1	2	3
CPC014_NPC_24H:BRD-K63350243-001-01-3:10	BRD-K63350243	BRD-K63350243	29	20	49	3	1	4
CPC014_NPC_24H:BRD-K07061353-001-01-1:10	BRD-K07061353	BRD-K07061353	20	18	38	NA	2	2
CPC014_NPC_24H:BRD-K25979535-001-01-3:10	BRD-K25979535	BRD-K25979535	29	27	56	2	3	5
CPC014_NPC_24H:BRD-A50454580-001-01-1:10	BRD-A50454580	PD-0325901	25	19	44	NA	2	2
CPC014_NPC_24H:BRD-K73982490-001-01-1:10	BRD-K73982490	BI-78D3	21	19	40	NA	1	1
CPC014_NPC_24H:BRD-K20986251-001-07-2:10	BRD-K20986251	lithocholic-acid	24	25	49	NA	1	1
CPC014_NPC_24H:BRD-K24656285-001-03-6:10	BRD-K24656285	farnesol	26	25	51	1	1	2
CPC014_NPC_24H:BRD-K24994810-001-01-9:10	BRD-K24994810	androstenol	13	8	21	NA	2	2
CPC013_NPC_24H:BRD-K25504083-001-03-1:10	BRD-K25504083	cytochalasin-d	36	21	57	1	2	3
CPC014_NPC_24H:BRD-K53972329-001-01-3:10	BRD-K53972329	ruxolitinib	20	11	31	NA	4	4
CPC014_NPC_24H:BRD-K62959606-001-10-4:10	BRD-K62959606	sphingosine	31	15	46	1	2	3
CPC014_NPC_24H:BRD-K09790412-001-03-8:10	BRD-K09790412	H-9	14	9	23	NA	2	2
CPC014_NPC_24H:BRD-A74904029-001-05-7:10	BRD-A74904029	EI-231	21	18	39	NA	2	2
CPC014_NPC_24H:BRD-K99291625-001-06-4:10	BRD-K99291625	SB-203580	12	13	25	NA	2	2
CPC014_NPC_24H:BRD-A18497530-001-05-3:10	BRD-A18497530	5-iodotubercidin	13	13	26	1	2	3
CPC014_NPC_24H:BRD-K49685476-001-09-2:10	BRD-K49685476	TTNPB	22	19	41	1	2	3
CPC014_NPC_24H:BRD-K81528515-001-03-9:10	BRD-K81528515	nilotinib	17	19	36	3	1	4
CPC014_NPC_24H:BRD-K68407802-001-01-9:10	BRD-K68407802	KIN001-055	13	13	26	NA	2	2
CPC014_NPC_24H:BRD-K93918653-001-01-4:10	BRD-K93918653	quizartinib	45	35	80	3	4	7
CPC014_NPC_24H:BRD-K05104363-001-04-3:10	BRD-K05104363	PD-184352	33	18	51	1	1	2
CPC014_NPC_24H:BRD-K19687926-379-01-7:10	BRD-K19687926	lapatinib	19	12	31	NA	1	1
CPC013_NPC_24H:BRD-A59193861-001-02-4:10	BRD-A59193861	K784-3391	23	11	34	NA	2	2
CPC014_NPC_24H:BRD-K66902379-001-01-4:10	BRD-K66902379	BRD-K66902379	15	20	35	1	2	3
CPC014_NPC_24H:BRD-K32111336-001-01-5:10	BRD-K32111336	BRD-K32111336	32	31	63	NA	3	3
CPC014_NPC_24H:BRD-K79404599-001-02-8:10	BRD-K79404599	enzastaurin	15	11	26	NA	3	3
CPC014_NPC_24H:BRD-K56957086-001-04-8:10	BRD-K56957086	dacinostat	19	12	31	NA	1	1
CPC014_NPC_24H:BRD-K84639753-066-01-9:10	BRD-K84639753	safinamide	25	15	40	NA	1	1
CPC016_NPC_24H:BRD-A06352508-001-02-9:10	BRD-A06352508	SB-218078	27	17	44	1	2	3
CPC013_NPC_24H:BRD-K51608872-001-07-3:10	BRD-K51608872	BRD-K51608872	14	12	26	1	1	2
CPC014_NPC_24H:BRD-K48576794-001-04-0:10	BRD-K48576794	BRD-K48576794	22	12	34	NA	1	1
CPC014_NPC_24H:BRD-K49181186-001-04-4:10	BRD-K49181186	EMF-sumo1-7	38	27	65	2	1	3
CPC014_NPC_24H:BRD-K81418486:10	BRD-K81418486	vorinostat	22	19	41	NA	1	1
CPC018_NPC_24H:BRD-A14798026-001-01-8:10	BRD-A14798026	mestranol	13	7	20	NA	1	1
CPC017_NPC_24H:BRD-A15435692-003-01-5:10	BRD-A15435692	BMY-14802	59	33	92	3	5	8
CPC017_NPC_24H:BRD-A27143604-001-01-2:10	BRD-A27143604	diarylpropionitrile	12	11	23	NA	1	1
CPC018_NPC_24H:BRD-A29289453-001-03-9:10	BRD-A29289453	PCA-4248	12	8	20	NA	2	2
CPC018_NPC_24H:BRD-A41451487-001-04-7:10	BRD-A41451487	PK-11195	12	11	23	1	1	2
CPC018_NPC_24H:BRD-A43940795-001-03-6:10	BRD-A43940795	tetrahydropalmatine	9	10	19	2	1	3
CPC018_NPC_24H:BRD-A56987319-001-02-0:10	BRD-A56987319	SQ-22536	17	10	27	NA	1	1
CPC017_NPC_24H:BRD-A72758037-001-01-8:10	BRD-A72758037	asiatic-acid	9	7	16	NA	1	1
CPC018_NPC_24H:BRD-A78322124-003-06-6:10	BRD-A78322124	dobutamine	17	12	29	1	1	2
CPC018_NPC_24H:BRD-A85025557-001-01-7:10	BRD-A85025557	NCS-382	11	20	31	1	1	2
CPC018_NPC_24H:BRD-A91699651-316-06-7:10	BRD-A91699651	chloroquine	12	12	24	2	2	4
CPC018_NPC_24H:BRD-A93255169-001-13-5:10	BRD-A93255169	thalidomide	13	5	18	NA	2	2
CPC017_NPC_24H:BRD-A96820077-008-02-2:10	BRD-A96820077	ungerine	13	8	21	1	1	2
CPC018_NPC_24H:BRD-A97437073-001-03-1:10	BRD-A97437073	rosiglitazone	14	7	21	NA	1	1
CPC018_NPC_24H:BRD-A99449986-001-01-4:10	BRD-A99449986	MT-21	26	31	57	1	2	3
CPC018_NPC_24H:BRD-K03015355-003-01-5:10	BRD-K03015355	forskolin	22	22	44	1	2	3
CPC018_NPC_24H:BRD-K06895174-001-01-0:10	BRD-K06895174	cisapride	17	11	28	2	1	3
CPC017_NPC_24H:BRD-K07079548-001-01-9:10	BRD-K07079548	BRD-K07079548	8	3	11	NA	1	1
CPC017_NPC_24H:BRD-K07220430-001-03-6:10	BRD-K07220430	cinnarizine	15	10	25	1	1	2
CPC018_NPC_24H:BRD-K08619838-300-03-2:10	BRD-K08619838	tremorine	20	14	34	1	1	2
CPC018_NPC_24H:BRD-K09602097-001-04-5:10	BRD-K09602097	forskolin	12	8	20	1	1	2
CPC018_NPC_24H:BRD-K11163873-001-02-8:10	BRD-K11163873	phenanthridone	12	12	24	1	1	2
CPC017_NPC_24H:BRD-K12184470-300-01-8:10	BRD-K12184470	flunarizine	17	19	36	1	1	2
CPC018_NPC_24H:BRD-K12244279-001-02-5:10	BRD-K12244279	MEK1-2-inhibitor	23	18	41	NA	1	1
CPC018_NPC_24H:BRD-K12357156-001-01-5:10	BRD-K12357156	AG-490	11	6	17	1	1	2
CPC018_NPC_24H:BRD-K12765235-304-03-8:10	BRD-K12765235	carbenoxolone	11	15	26	1	1	2
CPC018_NPC_24H:BRD-K13872703-304-01-8:10	BRD-K13872703	BRD-K13872703	20	15	35	NA	1	1
CPC018_NPC_24H:BRD-K14765469-003-02-3:10	BRD-K14765469	vesamicol	12	9	21	NA	1	1
CPC018_NPC_24H:BRD-K15567136-003-18-1:10	BRD-K15567136	papaverine	12	11	23	NA	1	1
CPC018_NPC_24H:BRD-K15715913-001-01-5:10	BRD-K15715913	fluperlapine	18	13	31	1	2	3
CPC017_NPC_24H:BRD-K16444452-001-03-4:10	BRD-K16444452	ibudilast	14	10	24	NA	2	2
CPC018_NPC_24H:BRD-K25186396-001-04-7:10	BRD-K25186396	tangeritin	25	17	42	1	2	3
CPC018_NPC_24H:BRD-K26429091-051-01-9:10	BRD-K26429091	J-104129	18	17	35	1	1	2
CPC017_NPC_24H:BRD-K29950728-048-08-3:10	BRD-K29950728	clomifene	7	8	15	NA	1	1
CPC018_NPC_24H:BRD-K31843556-001-01-7:10	BRD-K31843556	T-0070907	8	4	12	NA	1	1
CPC018_NPC_24H:BRD-K40656405-001-01-5:10	BRD-K40656405	L-165041	18	5	23	NA	2	2
CPC018_NPC_24H:BRD-K41557448-001-01-3:10	BRD-K41557448	BRD-K41557448	13	17	30	NA	1	1
CPC017_NPC_24H:BRD-K42452249-001-01-7:10	BRD-K42452249	EO-1428	11	3	14	NA	1	1
CPC018_NPC_24H:BRD-K44067360-001-16-2:10	BRD-K44067360	flufenamic-acid	27	21	48	2	2	4
CPC018_NPC_24H:BRD-K45437867-005-02-5:10	BRD-K45437867	BRD-K45437867	15	15	30	1	1	2
CPC017_NPC_24H:BRD-K51276371-001-02-6:10	BRD-K51276371	aloisine	15	10	25	NA	1	1
CPC017_NPC_24H:BRD-K53570330-001-02-0:10	BRD-K53570330	carbofuran	15	9	24	1	1	2
CPC017_NPC_24H:BRD-K53878242-001-02-4:10	BRD-K53878242	MMPX	13	8	21	NA	1	1
CPC018_NPC_24H:BRD-K54142781-003-02-7:10	BRD-K54142781	cirazoline	13	9	22	NA	1	1
CPC018_NPC_24H:BRD-K54233340-001-02-2:10	BRD-K54233340	dorsomorphin	119	52	171	1	6	7
CPC018_NPC_24H:BRD-K56450366-001-03-7:10	BRD-K56450366	NSC-94258	10	10	20	NA	1	1
CPC017_NPC_24H:BRD-K58938839-001-03-8:10	BRD-K58938839	cyclopamine	8	6	14	NA	1	1
CPC018_NPC_24H:BRD-K59256312-066-04-1:10	BRD-K59256312	gabexate	34	21	55	2	1	3
CPC017_NPC_24H:BRD-K59574735-001-05-0:10	BRD-K59574735	ubenimex	25	19	44	NA	1	1
CPC017_NPC_24H:BRD-K60640630-001-03-7:10	BRD-K60640630	mometasone	11	7	18	NA	1	1
CPC017_NPC_24H:BRD-K61097567-001-03-6:10	BRD-K61097567	SB-218795	14	15	29	NA	1	1
CPC018_NPC_24H:BRD-K62810658-001-08-0:10	BRD-K62810658	PD-98059	6	5	11	NA	1	1
CPC017_NPC_24H:BRD-K64402243-001-01-1:10	BRD-K64402243	ivachtin	10	9	19	1	2	3
CPC017_NPC_24H:BRD-K64670467-001-01-2:10	BRD-K64670467	JNJ-16259685	15	12	27	1	1	2
CPC018_NPC_24H:BRD-K70881766-001-02-3:10	BRD-K70881766	solanine	18	16	34	1	1	2
CPC017_NPC_24H:BRD-K79145749-001-01-8:10	BRD-K79145749	dibenzepin	13	15	28	NA	1	1
CPC018_NPC_24H:BRD-K84996949-001-01-5:10	BRD-K84996949	sinensetin	21	15	36	1	1	2
CPC018_NPC_24H:BRD-K88329126-001-01-0:10	BRD-K88329126	BRD-K88329126	20	9	29	NA	2	2
CPC018_NPC_24H:BRD-K97019106-005-01-1:10	BRD-K97019106	BRD-K97019106	12	6	18	1	1	2
CPC017_NPC_24H:BRD-K98769987-001-09-6:10	BRD-K98769987	flumazenil	12	12	24	2	1	3
CPC017_NPC_24H:BRD-A07875874-001-01-6:10	BRD-A07875874	cilnidipine	16	9	25	NA	2	2
NMH001_NPC_6H:BRD-K10939925-001-01-2:10	BRD-K10939925	BRD-K10939925	16	8	24	1	1	2
NMH001_NPC_6H:BRD-A40163033-001-01-4:10	BRD-A40163033	BRD-A40163033	18	9	27	NA	2	2
NMH001_NPC_6H:BRD-A17081056-001-01-9:10	BRD-A17081056	BRD-A17081056	28	31	59	3	2	5
NMH001_NPC_6H:BRD-K32814891-001-01-1:10	BRD-K32814891	reboxetine	10	15	25	2	1	3
NMH001_NPC_6H:BRD-A66927094-001-02-5:10	BRD-A66927094	nemonapride	9	11	20	NA	1	1
NMH001_NPC_6H:BRD-A65615053-001-01-8:10	BRD-A65615053	zacopride	18	10	28	NA	1	1
NMH001_NPC_6H:BRD-K42823101-001-01-6:10	BRD-K42823101	BRD-K42823101	20	22	42	2	1	3
NMH001_NPC_6H:BRD-A00763758-001-01-2:10	BRD-A00763758	BRD-A00763758	17	21	38	NA	1	1
NMH001_NPC_6H:BRD-K74773935-001-01-6:10	BRD-K74773935	BRD-K74773935	6	9	15	1	1	2
NMH001_NPC_6H:BRD-K23628492-001-01-9:10	BRD-K23628492	BRD-K23628492	18	7	25	1	1	2
NMH001_NPC_6H:BRD-K36269259-001-01-0:10	BRD-K36269259	BRD-K36269259	20	45	65	6	2	8
NMH001_NPC_6H:BRD-K47535255-001-01-5:10	BRD-K47535255	BRD-K47535255	64	42	106	1	3	4
NMH001_NPC_6H:BRD-K88575585-001-01-2:10	BRD-K88575585	BRD-K88575585	51	36	87	NA	3	3
NMH001_NPC_6H:BRD-K18573821-001-01-6:10	BRD-K18573821	BRD-K18573821	18	14	32	4	1	5
NMH001_NPC_6H:BRD-K63116520-001-01-2:10	BRD-K63116520	BRD-K63116520	12	12	24	1	1	2
NMH001_NPC_6H:BRD-K54472228-001-01-5:10	BRD-K54472228	BRD-K54472228	18	15	33	1	2	3
NMH001_NPC_6H:BRD-K27803479-001-01-1:10	BRD-K27803479	BRD-K27803479	63	24	87	1	5	6
NMH001_NPC_6H:BRD-K09767179-001-01-3:10	BRD-K09767179	allantoxanamide	13	12	25	1	2	3
NMH001_NPC_6H:BRD-K02410399-001-01-1:10	BRD-K02410399	aminobenztropine	29	19	48	2	1	3
NMH001_NPC_6H:BRD-K47664560-001-02-1:10	BRD-K47664560	BG-1001	40	44	84	7	2	9
NMH001_NPC_6H:BRD-A93269281-001-01-4:10	BRD-A93269281	clopidogrel	14	15	29	1	2	3
NMH001_NPC_6H:BRD-K73251053-001-01-0:10	BRD-K73251053	clorgiline	18	14	32	1	2	3
NMH001_NPC_6H:BRD-A42264566-001-01-3:10	BRD-A42264566	EHPG-piperazine	16	17	33	3	1	4
NMH001_NPC_6H:BRD-K19669037-019-01-3:10	BRD-K19669037	GGTI-298	17	9	26	NA	1	1
NMH001_NPC_6H:BRD-U57440914-000-01-8:10	BRD-U57440914	lansoprazole	13	7	20	NA	2	2
NMH001_NPC_6H:BRD-K59915259-001-01-0:10	BRD-K59915259	BRD-K59915259	22	32	54	3	1	4
NMH001_NPC_6H:BRD-K90259198-001-01-8:10	BRD-K90259198	W-7	20	12	32	2	1	3
NMH001_NPC_6H:BRD-K92326486-001-01-4:10	BRD-K92326486	BRD-K92326486	12	15	27	NA	1	1
NMH001_NPC_6H:BRD-K41415459-001-01-0:10	BRD-K41415459	RN1	17	17	34	2	1	3
NMH001_NPC_6H:BRD-A25037258-001-01-7:10	BRD-A25037258	RTI-55	15	13	28	1	3	4
NMH001_NPC_6H:BRD-A04438777-001-02-2:10	BRD-A04438777	SKF-82958	13	14	27	NA	1	1
NMH001_NPC_6H:BRD-K13296708-001-01-7:10	BRD-K13296708	rimonabant	12	8	20	1	1	2
NMH001_NPC_6H:BRD-A23747351-001-02-7:10	BRD-A23747351	sirtinol	12	16	28	2	2	4
NMH002_NPC_6H:BRD-K52313696-001-09-9:10	BRD-K52313696	tacedinaline	24	36	60	6	2	8
NMH002_NPC_6H:BRD-K54729176-001-01-0:10	BRD-K54729176	suberoyl-bis-hydroxamic-acid	20	19	39	1	1	2
NMH002_NPC_24H:BRD-K78689929-001-02-6:10	BRD-K78689929	BG-1009	11	7	18	3	1	4
NMH002_NPC_24H:BRD-K08856548-001-03-5:10	BRD-K08856548	BG-1016	22	7	29	1	1	2
NMH002_NPC_24H:BRD-K27756844-001-02-7:10	BRD-K27756844	BG-1032	25	10	35	NA	1	1
NMH002_NPC_24H:BRD-K17820047-001-03-6:10	BRD-K17820047	BML-210	37	17	54	1	1	2
NMH002_NPC_24H:BRD-K61314889-001-02-8:10	BRD-K61314889	endo-IWR-1	18	12	30	NA	1	1
CPC013_NPC_24H:BRD-K05520923-001-02-7:10	BRD-K05520923	BRD-K05520923	15	19	34	NA	1	1
CPC012_NPC_24H:BRD-K96752129-001-01-0:10	BRD-K96752129	BRD-K96752129	12	3	15	1	1	2
CPC012_NPC_24H:BRD-K98004941-001-01-0:10	BRD-K98004941	BRD-K98004941	10	9	19	NA	1	1
CPC012_NPC_24H:BRD-K62683350-001-06-6:10	BRD-K62683350	MW-STK33-4A	19	9	28	1	1	2
CPC016_NPC_24H:BRD-A18579359-001-02-3:10	BRD-A18579359	wiskostatin	15	17	32	1	1	2
CPC015_NPC_24H:BRD-A25775766-001-03-3:10	BRD-A25775766	securinine	7	5	12	NA	1	1
CPC015_NPC_24H:BRD-K21450440-001-08-8:10	BRD-K21450440	benzthiazide	42	21	63	2	2	4
CPC015_NPC_24H:BRD-K29673530-001-03-9:10	BRD-K29673530	hypericin	15	10	25	NA	1	1
CPC013_NPC_24H:BRD-K29699988-001-01-5:10	BRD-K29699988	RAN-14B	31	14	45	NA	3	3
CPC015_NPC_24H:BRD-K38305202-001-08-3:10	BRD-K38305202	domperidone	6	9	15	NA	2	2
CPC013_NPC_24H:BRD-K52914903-001-01-0:10	BRD-K52914903	BRD-K52914903	12	10	22	NA	2	2
CPC015_NPC_24H:BRD-K63828191-003-11-5:10	BRD-K63828191	raloxifene	8	8	16	NA	1	1
CPC015_NPC_24H:BRD-K70914287-300-01-0:10	BRD-K70914287	BIBX-1382	5	0	5	NA	1	1
CPC016_NPC_24H:BRD-K72676686-103-01-8:10	BRD-K72676686	fluvoxamine	25	14	39	1	2	3
CPC015_NPC_24H:BRD-K79366068-236-01-5:10	BRD-K79366068	PSB-069	16	4	20	1	2	3
CPC015_NPC_24H:BRD-K82036761-003-07-0:10	BRD-K82036761	sertraline	7	6	13	NA	1	1
CPC016_NPC_24H:BRD-K85383046-001-02-5:10	BRD-K85383046	IAA-94	8	7	15	NA	2	2
CPC013_NPC_24H:BRD-K96274284-001-01-6:10	BRD-K96274284	UGISS-451	47	31	78	3	1	4
CPC014_NPC_24H:BRD-U73238814-000-01-7:10	BRD-U73238814	QL-XI-92	36	24	60	1	2	3
CPC013_NPC_24H:BRD-K03122949-001-01-6:10	BRD-K03122949	BRD-K03122949	28	18	46	2	2	4
CPC013_NPC_24H:BRD-K58547240-001-01-4:10	BRD-K58547240	BRD-K58547240	21	13	34	NA	1	1
CPC013_NPC_24H:BRD-K79254416-001-08-5:10	BRD-K79254416	decitabine	31	22	53	1	1	2
CPC014_NPC_24H:BRD-K72703948-001-04-4:10	BRD-K72703948	ZM-447439	30	27	57	2	4	6
CPC017_NPC_24H:BRD-A22707317-001-02-5:10	BRD-A22707317	SB-205384	11	9	20	1	1	2
CPC018_NPC_24H:BRD-K08890269-001-01-5:10	BRD-K08890269	CO-102862	15	9	24	1	1	2
CPC018_NPC_24H:BRD-K34154330-003-04-9:10	BRD-K34154330	tracazolate	14	12	26	1	1	2
CPC018_NPC_24H:BRD-K44849676-001-05-5:10	BRD-K44849676	capsazepine	9	6	15	1	1	2
CPC018_NPC_24H:BRD-K50135270-001-01-9:10	BRD-K50135270	GBR-12935	10	3	13	NA	1	1
CPC018_NPC_24H:BRD-K72895815-001-01-4:10	BRD-K72895815	SSR-69071	16	15	31	2	1	3
CPC018_NPC_24H:BRD-K73395020-001-01-5:10	BRD-K73395020	ARP-101	10	8	18	1	1	2
CPC017_NPC_24H:BRD-K74195153-050-03-0:10	BRD-K74195153	irsogladine	3	7	10	NA	1	1
CPC018_NPC_24H:BRD-K80431395-001-02-4:10	BRD-K80431395	triciribine	18	14	32	3	1	4
CPC018_NPC_24H:BRD-K91263825-001-03-6:10	BRD-K91263825	nortriptyline	9	7	16	NA	1	1
NMH001_NPC_6H:BRD-K96799727-001-04-1:10	BRD-K96799727	pifithrin-mu	41	19	60	NA	5	5
NMH001_NPC_24H:BRD-K69812556-001-01-7:10	BRD-K69812556	WAY-100635	26	14	40	NA	3	3
DOSBIO001_NPC_24H:BRD-K14475668:10.2224	BRD-K14475668	BRD-K14475668	9	9	18	NA	1	1
DOSBIO002_NPC_24H:BRD-K15918270:9.73936	BRD-K15918270	BRD-K15918270	13	4	17	1	1	2
DOSBIO001_NPC_24H:BRD-K59253994:9.55469	BRD-K59253994	BRD-K59253994	18	12	30	NA	2	2
DOSBIO001_NPC_24H:BRD-K63279176:10.0156	BRD-K63279176	BRD-K63279176	24	23	47	NA	1	1
DOSBIO001_NPC_24H:BRD-K71195237:10.1383	BRD-K71195237	BRD-K71195237	20	14	34	2	2	4
DOSBIO001_NPC_24H:BRD-K79734497:10.0021	BRD-K79734497	SA-1939936	14	6	20	1	2	3
DOSBIO002_NPC_24H:BRD-K98850601:10.0457	BRD-K98850601	BRD-K98850601	16	15	31	NA	1	1
NMH002_NPC_6H:BRD-K61250553-003-24-9:10	BRD-K61250553	loperamide	10	8	18	1	1	2
CPC012_NPC_24H:BRD-A26962727-001-01-8:10	BRD-A26962727	BRD-A26962727	15	7	22	2	1	3
CPC012_NPC_24H:BRD-A22272113-001-01-8:10	BRD-A22272113	BRD-A22272113	7	6	13	2	1	3
CPC015_NPC_24H:BRD-K46137903-001-03-3:10	BRD-K46137903	prednicarbate	19	23	42	4	NA	4
CPC016_NPC_24H:BRD-K54330070-001-07-1:10	BRD-K54330070	SB-202190	5	12	17	1	NA	1
CPC015_NPC_24H:BRD-K60770992-066-15-1:10	BRD-K60770992	pergolide	18	13	31	1	NA	1
CPC015_NPC_24H:BRD-K67017579-001-16-6:10	BRD-K67017579	cilostazol	6	3	9	1	NA	1
CPC013_NPC_24H:BRD-K89558221-001-01-7:10	BRD-K89558221	BRD-K89558221	16	13	29	3	1	4
CPC013_NPC_24H:BRD-K42644990-003-01-6:10	BRD-K42644990	BRD-K42644990	28	20	48	2	1	3
CPC013_NPC_24H:BRD-A82628254-001-01-7:10	BRD-A82628254	BRD-A82628254	27	13	40	2	1	3
CPC013_NPC_24H:BRD-K36264978-001-01-1:10	BRD-K36264978	KM-03439	58	76	134	4	1	5
CPC013_NPC_24H:BRD-K23027438-001-01-1:10	BRD-K23027438	BRD-K23027438	38	21	59	2	NA	2
CPC018_NPC_24H:BRD-A15131297-003-01-9:10	BRD-A15131297	benazepril	14	8	22	3	NA	3
CPC018_NPC_24H:BRD-K18678457-003-01-0:10	BRD-K18678457	ZD-7288	13	8	21	1	NA	1
CPC018_NPC_24H:BRD-M41783010-238-01-9:10	BRD-M41783010	acamprosate	17	16	33	2	1	3
NMH001_NPC_24H:BRD-K58930050-001-03-7:10	BRD-K58930050	dizocilpine	6	14	20	2	NA	2
CPC012_NPC_24H:BRD-A63583287-001-01-8:10	BRD-A63583287	SA-1447005	13	12	25	1	NA	1
CPC012_NPC_24H:BRD-K98896788-001-02-3:10	BRD-K98896788	BRD-K98896788	15	9	24	1	NA	1
CPC013_NPC_24H:BRD-A95944315-001-01-0:10	BRD-A95944315	BRD-A95944315	36	27	63	1	2	3
CPC014_NPC_24H:BRD-K64610608-001-02-6:10	BRD-K64610608	EMF-BCA1-57	14	8	22	2	NA	2
CPC014_NPC_24H:BRD-K74733595-001-02-9:10	BRD-K74733595	APHA-compound-8	13	17	30	2	NA	2
CPC014_NPC_24H:BRD-K33572481-001-01-0:10	BRD-K33572481	taurodeoxycholic-acid	22	21	43	2	2	4
CPC014_NPC_24H:BRD-A64228451-001-06-8:10	BRD-A64228451	terreic-acid-(-)	27	22	49	1	3	4
CPC014_NPC_24H:BRD-K14232336-001-06-0:10	BRD-K14232336	EMF-sumo1-5	19	17	36	3	NA	3
CPC013_NPC_24H:BRD-A95820578-001-01-4:10	BRD-A95820578	BRD-A95820578	22	18	40	2	1	3
CPC013_NPC_24H:BRD-K63425657-001-01-2:10	BRD-K63425657	BRD-K63425657	13	11	24	2	NA	2
CPC013_NPC_24H:BRD-A13807286-001-06-2:10	BRD-A13807286	HA-14-1	15	7	22	1	1	2
CPC013_NPC_24H:BRD-K58698715-001-05-2:10	BRD-K58698715	BRD-K58698715	25	20	45	2	1	3
CPC017_NPC_24H:BRD-A10355991-003-01-8:10	BRD-A10355991	norketamine	21	13	34	2	NA	2
CPC018_NPC_24H:BRD-A52805806-001-02-8:10	BRD-A52805806	totaralolal	20	11	31	2	NA	2
CPC018_NPC_24H:BRD-K01648091-001-01-8:10	BRD-K01648091	LE-300	11	15	26	2	NA	2
CPC018_NPC_24H:BRD-K08998509-001-01-6:10	BRD-K08998509	fananserin	9	8	17	1	NA	1
CPC017_NPC_24H:BRD-K19525698-003-01-1:10	BRD-K19525698	ozagrel	15	13	28	1	NA	1
CPC018_NPC_24H:BRD-K30816563-003-01-1:10	BRD-K30816563	ranitidine	22	15	37	2	NA	2
CPC018_NPC_24H:BRD-K32188552-300-01-6:10	BRD-K32188552	BRD-K32188552	15	9	24	1	NA	1
CPC017_NPC_24H:BRD-K62353524-001-01-8:10	BRD-K62353524	DY-131	6	4	10	1	1	2
NMH001_NPC_6H:BRD-K43631199-001-01-5:10	BRD-K43631199	BRD-K43631199	26	28	54	2	2	4
NMH001_NPC_24H:BRD-A42187224-001-01-0:10	BRD-A42187224	BRD-A42187224	30	21	51	4	3	7
NMH002_NPC_24H:BRD-K58550667-001-04-6:10	BRD-K58550667	FK-866	12	7	19	1	1	2
NMH002_NPC_24H:BRD-K91509126-001-19-4:10	BRD-K91509126	piceatannol	23	25	48	5	NA	5
NMH002_NPC_24H:BRD-A50287119-001-01-5:10	BRD-A50287119	sirolimus	11	15	26	3	NA	3
DOSBIO001_NPC_24H:BRD-K00381581:10.4651	BRD-K00381581	BRD-K00381581	26	19	45	2	NA	2
CPC012_NPC_24H:BRD-K36977165-001-01-1:10	BRD-K36977165	RAN-14A	10	3	13	1	NA	1
CPC012_NPC_24H:BRD-K07403598-001-01-0:10	BRD-K07403598	CAY-10470	12	5	17	1	NA	1
CPC012_NPC_24H:BRD-K15402119-001-01-2:10	BRD-K15402119	huperzine-a	51	62	113	3	4	7
CPC012_NPC_24H:BRD-K70524666-001-01-2:10	BRD-K70524666	BRD-K70524666	5	5	10	2	NA	2
CPC016_NPC_24H:BRD-A19195498-050-09-1:10	BRD-A19195498	trimipramine	17	11	28	1	NA	1
CPC015_NPC_24H:BRD-A26032986-050-01-3:10	BRD-A26032986	zaldaride	2	6	8	1	NA	1
CPC016_NPC_24H:BRD-A29322418-237-03-2:10	BRD-A29322418	canrenoic-acid	16	9	25	1	NA	1
CPC015_NPC_24H:BRD-A36318220-001-01-3:10	BRD-A36318220	necrostatin-1	7	12	19	2	NA	2
CPC016_NPC_24H:BRD-A64977602-001-04-3:10	BRD-A64977602	mirtazapine	11	7	18	1	NA	1
CPC015_NPC_24H:BRD-A83081521-001-01-5:10	BRD-A83081521	finasteride	16	14	30	4	1	5
CPC015_NPC_24H:BRD-K07996107-001-03-3:10	BRD-K07996107	harpagoside	9	8	17	2	1	3
CPC015_NPC_24H:BRD-K33818169-003-01-2:10	BRD-K33818169	GW-3965	39	35	74	2	2	4
CPC016_NPC_24H:BRD-K45479396-103-01-2:10	BRD-K45479396	BP-554	13	10	23	1	1	2
CPC013_NPC_24H:BRD-K78596368-001-01-3:10	BRD-K78596368	BRD-K78596368	9	8	17	1	NA	1
CPC016_NPC_24H:BRD-K91699951-001-03-7:10	BRD-K91699951	benzonatate	7	9	16	2	NA	2
CPC016_NPC_24H:BRD-K92138166-001-01-0:10	BRD-K92138166	mammea-a	3	2	5	1	NA	1
CPC013_NPC_24H:BRD-A57107094-001-01-7:10	BRD-A57107094	BRD-A57107094	6	9	15	2	NA	2
CPC014_NPC_24H:BRD-K67470788-001-01-6:10	BRD-K67470788	BRD-K67470788	19	16	35	1	NA	1
CPC013_NPC_24H:BRD-K00954209-001-01-0:10	BRD-K00954209	BRD-K00954209	18	17	35	1	2	3
CPC013_NPC_24H:BRD-A57300602-001-01-3:10	BRD-A57300602	BRD-A57300602	10	11	21	2	NA	2
CPC017_NPC_24H:BRD-A14566392-004-03-5:10	BRD-A14566392	scopolamine	15	8	23	1	NA	1
CPC018_NPC_24H:BRD-A34255068-001-16-2:10	BRD-A34255068	rolipram	8	5	13	3	NA	3
CPC018_NPC_24H:BRD-A61793559-001-08-1:10	BRD-A61793559	metolazone	25	8	33	1	NA	1
CPC017_NPC_24H:BRD-A77291778-003-15-4:10	BRD-A77291778	cyclopentolate	5	7	12	2	NA	2
CPC018_NPC_24H:BRD-K01663662-003-03-8:10	BRD-K01663662	diphenidol	68	57	125	5	3	8
CPC018_NPC_24H:BRD-K23583188-001-06-4:10	BRD-K23583188	lavendustin-a	9	6	15	2	NA	2
CPC018_NPC_24H:BRD-K34034388-300-01-0:10	BRD-K34034388	GBR-12783	17	11	28	1	1	2
CPC018_NPC_24H:BRD-K39356024-001-13-1:10	BRD-K39356024	pregnenolone	10	10	20	1	NA	1
CPC017_NPC_24H:BRD-K63938928-001-02-5:10	BRD-K63938928	BRD-K63938928	7	7	14	1	NA	1
CPC017_NPC_24H:BRD-K66944906-001-02-6:10	BRD-K66944906	fraxidin	59	28	87	4	2	6
CPC017_NPC_24H:BRD-K99595596-004-03-4:10	BRD-K99595596	salsolinol	9	6	15	1	NA	1
CPC018_NPC_24H:BRD-M62162320-103-01-1:10	BRD-M62162320	rilmenidine	14	15	29	3	NA	3
NMH001_NPC_6H:BRD-K58930050-001-03-7:10	BRD-K58930050	dizocilpine	14	22	36	1	1	2
NMH001_NPC_6H:BRD-K24125544-001-01-3:10	BRD-K24125544	tetrabenazine	10	5	15	1	NA	1
NMH001_NPC_6H:BRD-A13982089-005-01-4:10	BRD-A13982089	ephedrine	16	17	33	3	2	5
NMH001_NPC_6H:BRD-A77864279-001-01-6:10	BRD-A77864279	BRD-A77864279	14	10	24	2	1	3
NMH001_NPC_6H:BRD-A18795974-001-02-0:10	BRD-A18795974	(+/-)-7-hydroxy-2-(N,N-di-n-propylamino)tetralin	15	11	26	1	NA	1
NMH001_NPC_6H:BRD-A20862232-001-01-4:10	BRD-A20862232	isosalsoline	13	10	23	2	NA	2
NMH001_NPC_6H:BRD-A47441220-001-01-0:10	BRD-A47441220	mevalonic-acid	15	9	24	3	NA	3
NMH001_NPC_6H:BRD-A31180007-001-01-1:10	BRD-A31180007	BRD-A31180007	134	44	178	2	7	9
NMH001_NPC_6H:BRD-A17555397-001-01-0:10	BRD-A17555397	beta-alanine	14	17	31	4	NA	4
NMH001_NPC_6H:BRD-K07653295-001-01-6:10	BRD-K07653295	BRD-K07653295	8	9	17	2	NA	2
NMH001_NPC_6H:BRD-A35072120-001-01-8:10	BRD-A35072120	BRD-A35072120	22	25	47	3	2	5
NMH001_NPC_6H:BRD-K94158209-001-01-5:10	BRD-K94158209	BRD-K94158209	21	17	38	2	2	4
NMH001_NPC_6H:BRD-A65140285-001-01-7:10	BRD-A65140285	BRD-A65140285	9	8	17	1	1	2
NMH001_NPC_6H:BRD-M28563253-001-01-0:10	BRD-M28563253	BRD-M28563253	6	2	8	1	NA	1
NMH001_NPC_6H:BRD-A26347577-001-01-3:10	BRD-A26347577	BRD-A26347577	7	7	14	1	NA	1
NMH001_NPC_6H:BRD-K93859331-001-01-0:10	BRD-K93859331	BRD-K93859331	14	7	21	1	NA	1
NMH001_NPC_6H:BRD-K99554241-001-01-0:10	BRD-K99554241	BRD-K99554241	12	14	26	2	1	3
NMH001_NPC_6H:BRD-K41809988-001-02-2:10	BRD-K41809988	oxidopamine	22	15	37	3	NA	3
NMH001_NPC_6H:BRD-K72015216-001-01-4:10	BRD-K72015216	BRD-K72015216	13	11	24	3	NA	3
NMH001_NPC_6H:BRD-K23986500-001-01-1:10	BRD-K23986500	BRD-K23986500	13	12	25	3	2	5
NMH001_NPC_6H:BRD-K07223205-001-04-1:10	BRD-K07223205	BRD-K07223205	22	14	36	3	NA	3
NMH001_NPC_6H:BRD-K99502674-001-01-5:10	BRD-K99502674	epidepride	8	12	20	2	1	3
NMH001_NPC_6H:BRD-K58550667-001-05-3:10	BRD-K58550667	FK-866	11	7	18	1	1	2
NMH001_NPC_6H:BRD-A14999564-001-01-0:10	BRD-A14999564	geranyl-geranyl-pyrophosphate	11	9	20	1	1	2
NMH001_NPC_6H:BRD-A52647795-001-01-9:10	BRD-A52647795	BRD-A52647795	9	4	13	1	1	2
NMH001_NPC_6H:BRD-K16828188-001-01-3:10	BRD-K16828188	n-methylphenothiazine	20	14	34	1	NA	1
NMH001_NPC_6H:BRD-A92148199-001-01-2:10	BRD-A92148199	PD-149163	16	13	29	3	NA	3
NMH001_NPC_6H:BRD-K01160827-001-06-4:10	BRD-K01160827	phenothiazine	12	6	18	1	NA	1
NMH001_NPC_6H:BRD-K67097529-001-01-1:10	BRD-K67097529	SR-12813	8	10	18	1	NA	1
NMH001_NPC_6H:BRD-K22134346-001-18-1:10	BRD-K22134346	simvastatin	34	36	70	4	NA	4
NMH001_NPC_6H:BRD-K27710560-001-05-9:10	BRD-K27710560	splitomycin	18	7	25	2	NA	2
NMH001_NPC_6H:BRD-K03243820-001-16-2:10	BRD-K03243820	trifluridine	21	19	40	2	NA	2
NMH001_NPC_6H:BRD-A98299281-001-01-6:10	BRD-A98299281	hydroxytacrine-maleate-(r,s)	19	21	40	5	1	6
NMH001_NPC_6H:BRD-K59650319-003-02-5:10	BRD-K59650319	YM-298198	31	28	59	2	1	3
NMH001_NPC_6H:BRD-K37542305-303-01-3:10	BRD-K37542305	trans-bis-q	11	11	22	3	NA	3
NMH001_NPC_24H:BRD-K74865981-001-01-3:10	BRD-K74865981	YM-09151-2	7	9	16	2	NA	2
NMH001_NPC_24H:BRD-A26347577-001-01-3:10	BRD-A26347577	BRD-A26347577	15	13	28	4	NA	4
NMH001_NPC_24H:BRD-K99554241-001-01-0:10	BRD-K99554241	BRD-K99554241	18	15	33	3	NA	3
NMH001_NPC_24H:BRD-K08229828-001-01-0:10	BRD-K08229828	mevastatin	14	11	25	3	1	4
NMH001_NPC_24H:BRD-K00878439-001-06-2:10	BRD-K00878439	BRD-K00878439	21	13	34	2	NA	2
NMH001_NPC_24H:BRD-K53857191-001-17-7:10	BRD-K53857191	risperidone	31	30	61	5	1	6
NMH001_NPC_24H:BRD-A79052425-001-01-9:10	BRD-A79052425	SIB-1553A	10	10	20	2	NA	2
NMH001_NPC_24H:BRD-K55468218-001-23-8:10	BRD-K55468218	spiperone	12	14	26	4	NA	4
NMH001_NPC_24H:BRD-A28095882-001-08-1:10	BRD-A28095882	zonisamide	7	9	16	1	NA	1
NMH001_NPC_24H:BRD-A75409952-001-04-0:10	BRD-A75409952	wortmannin	35	20	55	2	3	5
NMH002_NPC_6H:BRD-K64024097-001-02-8:10	BRD-K64024097	BRD-K64024097	7	7	14	2	1	3
NMH002_NPC_6H:BRD-K05396879-001-06-7:10	BRD-K05396879	15-delta-prostaglandin-j2	46	16	62	2	3	5
NMH002_NPC_6H:BRD-K32610195-001-14-9:10	BRD-K32610195	androstenedione	8	5	13	1	NA	1
NMH002_NPC_6H:BRD-K76097666-001-03-9:10	BRD-K76097666	itdac-1	22	24	46	3	2	5
NMH002_NPC_6H:BRD-K02526760-001-02-3:10	BRD-K02526760	QS-11	13	14	27	2	NA	2
NMH002_NPC_6H:BRD-K85479953-001-08-9:10	BRD-K85479953	STF-62247	12	10	22	1	NA	1
NMH002_NPC_6H:BRD-K57139258-001-01-0:10	BRD-K57139258	z-guggulsterone	8	7	15	1	NA	1
NMH002_NPC_24H:BRD-K01192156-001-03-5:10	BRD-K01192156	tyrphostin-AG-112	4	4	8	1	NA	1
NMH002_NPC_24H:BRD-K26925640-001-01-7:10	BRD-K26925640	BML-286	4	17	21	2	NA	2
NMH002_NPC_24H:BRD-K02404261-001-12-6:10	BRD-K02404261	caffeine	7	10	17	1	NA	1
NMH002_NPC_24H:BRD-A95074085-236-01-6:10	BRD-A95074085	dibutyryl-cAMP-Na	7	10	17	2	NA	2
NMH002_NPC_24H:BRD-K66956375-001-09-7:10	BRD-K66956375	oleoylethanolamide	7	7	14	2	NA	2
NMH002_NPC_24H:BRD-K08478539-001-09-6:10	BRD-K08478539	RLM-2-12	5	7	12	2	NA	2
NMH002_NPC_24H:BRD-K41260949-236-10-1:10	BRD-K41260949	valproic-acid	5	5	10	2	NA	2
NMH002_NPC_24H:BRD-A93255169-001-21-8:10	BRD-A93255169	thalidomide	4	7	11	1	NA	1
NMH002_NPC_24H:BRD-K96146874-001-03-8:10	BRD-K96146874	valproxam	81	68	149	8	3	11
DOSBIO001_NPC_24H:BRD-K06188347:9.90407	BRD-K06188347	BRD-K06188347	8	8	16	1	1	2
DOSBIO002_NPC_24H:BRD-K06816133:10.0289	BRD-K06816133	BRD-K06816133	19	14	33	2	NA	2
DOSBIO001_NPC_24H:BRD-K10327449:10.1399	BRD-K10327449	SA-1457945	19	10	29	1	NA	1
DOSBIO001_NPC_24H:BRD-K19677752:10.0343	BRD-K19677752	BRD-K19677752	11	12	23	1	2	3
DOSBIO002_NPC_24H:BRD-K23564937:10.1488	BRD-K23564937	BRD-K23564937	19	18	37	2	NA	2
DOSBIO001_NPC_24H:BRD-K27622376:10.0861	BRD-K27622376	BRD-K27622376	26	21	47	2	NA	2
DOSBIO002_NPC_24H:BRD-K30633722:10.0927	BRD-K30633722	BRD-K30633722	21	4	25	1	1	2
DOSBIO002_NPC_24H:BRD-K41878610:10.0787	BRD-K41878610	BRD-K41878610	13	13	26	1	NA	1
DOSBIO002_NPC_24H:BRD-K43357772:9.94639	BRD-K43357772	BRD-K43357772	12	13	25	3	NA	3
DOSBIO001_NPC_24H:BRD-K44410738:9.88263	BRD-K44410738	BRD-K44410738	46	21	67	1	1	2
DOSBIO001_NPC_24H:BRD-K57200229:10.1159	BRD-K57200229	SD-6-035-B3	11	4	15	1	NA	1
DOSBIO002_NPC_24H:BRD-K69295800:9.69533	BRD-K69295800	BRD-K69295800	33	12	45	1	2	3
DOSBIO001_NPC_24H:BRD-K70711508:9.99154	BRD-K70711508	BRD-K70711508	22	15	37	2	1	3
DOSBIO001_NPC_24H:BRD-K84528570:10.0272	BRD-K84528570	BRD-K84528570	12	12	24	1	1	2
DOSBIO002_NPC_24H:BRD-K89994146:10.0654	BRD-K89994146	BRD-K89994146	12	13	25	2	NA	2
DOSBIO002_NPC_24H:BRD-K91834385:10.1018	BRD-K91834385	BRD-K91834385	24	14	38	1	3	4
DOSBIO001_NPC_24H:BRD-K92953840:10.0389	BRD-K92953840	BRD-K92953840	65	48	113	8	1	9
CPC013_NPC_24H:BRD-A56800788-001-01-9:10	BRD-A56800788	BRD-A56800788	17	15	32	1	1	2
DOSBIO001_NPC_24H:BRD-K99638701:10.0481	BRD-K99638701	BRD-K99638701	14	13	27	3	NA	3
CPC016_NPC_24H:BRD-A95096829-300-01-4:10	BRD-A95096829	PNU-96415E	8	9	17	1	NA	1
CPC013_NPC_24H:BRD-K66876909-001-04-3:10	BRD-K66876909	linezolid	27	18	45	1	1	2
CPC013_NPC_24H:BRD-K56287385-001-01-4:10	BRD-K56287385	ST-001903	22	14	36	5	1	6
CPC018_NPC_24H:BRD-K00312224-001-03-8:10	BRD-K00312224	PPT	45	40	85	7	2	9
CPC017_NPC_24H:BRD-K68332390-001-03-3:10	BRD-K68332390	ponalrestat	8	7	15	1	NA	1
NMH002_NPC_6H:BRD-K99636700-001-01-9:10	BRD-K99636700	BRD-K99636700	22	16	38	2	NA	2
NMH002_NPC_6H:BRD-K27316855-001-10-9:10	BRD-K27316855	calcitriol	13	8	21	1	NA	1
NMH002_NPC_6H:BRD-K01493881-001-24-5:10	BRD-K01493881	apigenin	11	10	21	1	NA	1
NMH002_NPC_24H:BRD-K47192521-001-04-7:10	BRD-K47192521	icosapent	6	5	11	3	NA	3
NMH001_NPC_6H:BRD-A42610307-001-01-1:10	BRD-A42610307	BRD-A42610307	22	23	45	1	1	2
NMH001_NPC_6H:BRD-K43807558-001-01-6:10	BRD-K43807558	BRD-K43807558	7	3	10	1	1	2
NMH001_NPC_6H:CMAP-C110766:100	CMAP-C110766	NaCl	1	0	1	NA	1	1
NMH001_NPC_6H:BRD-K21283037-001-16-5:10	BRD-K21283037	riluzole	18	14	32	1	1	2
NMH001_NPC_6H:BRD-K53857191-001-17-7:10	BRD-K53857191	risperidone	37	18	55	1	1	2
CPC015_NPC_24H:BRD-K59753853-001-01-5:10	BRD-K59753853	MDL-29951	27	30	57	1	1	2
NMH001_NPC_6H:BRD-K33943862-001-01-2:10	BRD-K33943862	BRD-K33943862	27	30	57	4	2	6
CPC012_NPC_24H:BRD-K88556033-001-01-0:10	BRD-K88556033	BRD-K88556033	12	13	25	1	1	2
CPC015_NPC_24H:BRD-A25234499-001-09-2:10	BRD-A25234499	aminoglutethimide	4	2	6	NA	1	1
CPC016_NPC_24H:BRD-A36066264-001-03-1:10	BRD-A36066264	estradiol-benzoate	15	11	26	NA	1	1
CPC015_NPC_24H:BRD-A68723818-050-18-4:10	BRD-A68723818	brompheniramine	11	9	20	NA	1	1
CPC015_NPC_24H:BRD-K02637541-001-06-5:10	BRD-K02637541	celecoxib	9	0	9	NA	1	1
CPC016_NPC_24H:BRD-K31238592-001-01-6:10	BRD-K31238592	devazepide	7	1	8	NA	1	1
CPC016_NPC_24H:BRD-K46317332-003-10-3:10	BRD-K46317332	proadifen	11	9	20	1	1	2
CPC015_NPC_24H:BRD-K57033106-048-03-6:10	BRD-K57033106	tripelennamine	11	7	18	1	2	3
CPC013_NPC_24H:BRD-K70500696-001-01-6:10	BRD-K70500696	KB188-III-56	11	6	17	1	1	2
CPC016_NPC_24H:BRD-K78294846-001-02-5:10	BRD-K78294846	osthol	11	5	16	NA	1	1
CPC015_NPC_24H:BRD-K84658672-001-03-0:10	BRD-K84658672	nateglinide	13	8	21	NA	2	2
CPC016_NPC_24H:BRD-K93258693-001-05-8:10	BRD-K93258693	GW-9662	10	8	18	1	1	2
CPC016_NPC_24H:BRD-K97061094-001-03-2:10	BRD-K97061094	azacyclonol	7	2	9	1	1	2
CPC016_NPC_24H:BRD-K97330509-001-01-4:10	BRD-K97330509	SRC-kinase-inhibitor-II	16	14	30	NA	1	1
CPC014_NPC_24H:BRD-U64289953-000-01-2:10	BRD-U64289953	XMD-1185H	24	20	44	1	1	2
CPC014_NPC_24H:BRD-U74615290-000-01-8:10	BRD-U74615290	THZ-2-98-01	23	18	41	NA	2	2
CPC013_NPC_24H:BRD-U82589721-000-01-4:10	BRD-U82589721	HG-5-113-01	31	15	46	1	1	2
CPC014_NPC_24H:BRD-K63923597-001-04-3:10	BRD-K63923597	barasertib-HQPA	21	19	40	1	4	5
CPC013_NPC_24H:BRD-K95760042-001-01-8:10	BRD-K95760042	BRD-K95760042	29	13	42	2	2	4
CPC013_NPC_24H:BRD-K89843224-001-01-0:10	BRD-K89843224	BRD-K89843224	11	6	17	NA	1	1
CPC015_NPC_24H:BRD-A02180903-001-03-7:10	BRD-A02180903	betamethasone	9	5	14	NA	1	1
CPC014_NPC_24H:BRD-A11706664-001-01-1:10	BRD-A11706664	triciribine	17	11	28	2	2	4
CPC015_NPC_24H:BRD-A07440155-003-16-3:10	BRD-A07440155	labetalol	19	11	30	2	2	4
CPC014_NPC_24H:BRD-K09191212-001-01-5:10	BRD-K09191212	BRD-K09191212	34	19	53	1	1	2
CPC014_NPC_24H:BRD-K60460488-066-01-0:10	BRD-K60460488	nelfinavir	52	34	86	NA	3	3
CPC014_NPC_24H:BRD-K99749624-001-01-3:10	BRD-K99749624	linifanib	22	22	44	1	1	2
CPC013_NPC_24H:BRD-K99616396-316-01-2:10	BRD-K99616396	motesanib	13	12	25	NA	1	1
CPC013_NPC_24H:BRD-K07881437-001-01-2:10	BRD-K07881437	danusertib	33	26	59	NA	1	1
CPC014_NPC_24H:BRD-K81783531-001-01-4:10	BRD-K81783531	VX-222	29	23	52	1	2	3
CPC017_NPC_24H:BRD-A71262238-001-04-3:10	BRD-A71262238	nafadotride	13	12	25	NA	1	1
CPC017_NPC_24H:BRD-A73605923-001-01-7:10	BRD-A73605923	mocimycin	19	14	33	NA	2	2
CPC017_NPC_24H:BRD-A87719232-001-02-4:10	BRD-A87719232	naproxen	19	16	35	1	1	2
CPC017_NPC_24H:BRD-K08252256-236-17-1:10	BRD-K08252256	diclofenac	7	3	10	NA	2	2
CPC017_NPC_24H:BRD-K16977723-001-01-0:10	BRD-K16977723	PP-3	15	15	30	NA	2	2
CPC018_NPC_24H:BRD-K20313525-001-03-8:10	BRD-K20313525	rosmarinic-acid	34	38	72	1	2	3
CPC018_NPC_24H:BRD-K36616567-003-01-5:10	BRD-K36616567	doxepin	12	4	16	NA	1	1
CPC017_NPC_24H:BRD-K47639036-003-03-3:10	BRD-K47639036	flavoxate	7	4	11	NA	1	1
CPC017_NPC_24H:BRD-K56515112-001-03-4:10	BRD-K56515112	medrysone	12	7	19	NA	2	2
CPC017_NPC_24H:BRD-K68392338-003-01-2:10	BRD-K68392338	ZK-93426	8	12	20	NA	1	1
CPC017_NPC_24H:BRD-K87932577-001-01-6:10	BRD-K87932577	NSC-693868	8	7	15	NA	1	1
CPC018_NPC_24H:BRD-A03623303-045-05-3:10	BRD-A03623303	metoprolol	17	10	27	NA	1	1
NMH001_NPC_6H:BRD-K27237442-001-01-6:10	BRD-K27237442	BRD-K27237442	12	10	22	NA	2	2
NMH001_NPC_6H:BRD-K17219111-236-01-8:10	BRD-K17219111	enevalproate	9	5	14	1	1	2
NMH001_NPC_6H:BRD-M29370314-001-01-6:10	BRD-M29370314	BRD-M29370314	12	3	15	NA	1	1
NMH001_NPC_24H:BRD-A79058669-001-01-1:10	BRD-A79058669	BRD-A79058669	19	11	30	NA	1	1
NMH001_NPC_24H:BRD-K91614993-001-01-0:10	BRD-K91614993	BRD-K91614993	12	13	25	1	1	2
NMH001_NPC_24H:BRD-K31344914-001-01-3:10	BRD-K31344914	BRD-K31344914	15	14	29	1	2	3
NMH001_NPC_24H:BRD-A40807648-001-01-3:10	BRD-A40807648	SIB-1508Y	23	29	52	3	2	5
NMH001_NPC_24H:BRD-K09557221-001-01-6:10	BRD-K09557221	SR-147778	29	18	47	2	1	3
NMH002_NPC_6H:BRD-K82206012-001-02-1:10	BRD-K82206012	BRD-K82206012	5	3	8	NA	1	1
NMH002_NPC_6H:BRD-K71799949-001-29-9:10	BRD-K71799949	carbamazepine	9	11	20	2	1	3
DOSBIO001_NPC_24H:BRD-K04380254:9.968	BRD-K04380254	BRD-K04380254	34	16	50	NA	1	1
DOSBIO001_NPC_24H:BRD-K08293924:10.0128	BRD-K08293924	BRD-K08293924	5	4	9	1	1	2
DOSBIO002_NPC_24H:BRD-K12916986:10.0279	BRD-K12916986	BRD-K12916986	30	25	55	1	4	5
DOSBIO001_NPC_24H:BRD-K14471942:9.99882	BRD-K14471942	BRD-K14471942	29	9	38	NA	1	1
DOSBIO002_NPC_24H:BRD-K18396390:9.77211	BRD-K18396390	BRD-K18396390	12	6	18	NA	2	2
DOSBIO002_NPC_24H:BRD-K18747403:10.0751	BRD-K18747403	BRD-K18747403	28	18	46	2	2	4
DOSBIO001_NPC_24H:BRD-K23589333:10.0131	BRD-K23589333	BRD-K23589333	16	4	20	NA	2	2
DOSBIO002_NPC_24H:BRD-K27865298:10.0276	BRD-K27865298	BRD-K27865298	24	24	48	NA	1	1
DOSBIO001_NPC_24H:BRD-K31949858:10.046	BRD-K31949858	BRD-K31949858	45	30	75	1	3	4
DOSBIO002_NPC_24H:BRD-K32301393:10.2919	BRD-K32301393	BRD-K32301393	11	12	23	1	1	2
DOSBIO002_NPC_24H:BRD-K41115759:9.62396	BRD-K41115759	BRD-K41115759	9	12	21	1	1	2
DOSBIO002_NPC_24H:BRD-K43253317:9.93787	BRD-K43253317	BRD-K43253317	15	10	25	NA	1	1
DOSBIO001_NPC_24H:BRD-K59472190:10.0508	BRD-K59472190	BRD-K59472190	19	10	29	NA	2	2
DOSBIO001_NPC_24H:BRD-K60636255:10.0166	BRD-K60636255	BRD-K60636255	36	21	57	NA	2	2
DOSBIO002_NPC_24H:BRD-K65373229:10.0453	BRD-K65373229	BRD-K65373229	7	4	11	1	1	2
DOSBIO001_NPC_24H:BRD-K69500068:10.0503	BRD-K69500068	BRD-K69500068	23	22	45	1	1	2
DOSBIO001_NPC_24H:BRD-K71151012:10.0208	BRD-K71151012	BRD-K71151012	11	5	16	1	1	2
DOSBIO001_NPC_24H:BRD-K71387353:10.0773	BRD-K71387353	BRD-K71387353	16	12	28	NA	2	2
DOSBIO002_NPC_24H:BRD-K76856691:10.0453	BRD-K76856691	BRD-K76856691	20	1	21	NA	1	1
DOSBIO001_NPC_24H:BRD-K79793338:9.98956	BRD-K79793338	BRD-K79793338	40	32	72	NA	2	2
DOSBIO001_NPC_24H:BRD-K86786416:10.0451	BRD-K86786416	BRD-K86786416	33	28	61	2	1	3
DOSBIO001_NPC_24H:BRD-K95487462:10.0657	BRD-K95487462	BRD-K95487462	38	27	65	3	1	4
DOSBIO001_NPC_24H:BRD-K96552587:10.0058	BRD-K96552587	BRD-K96552587	17	21	38	3	1	4
DOSBIO002_NPC_24H:BRD-K97114030:10.1989	BRD-K97114030	BRD-K97114030	18	11	29	NA	1	1
DOSBIO002_NPC_24H:BRD-K98710661:10.0782	BRD-K98710661	BRD-K98710661	11	4	15	NA	1	1
DOSBIO001_NPC_24H:BRD-A19500257:0.37037	BRD-A19500257	geldanamycin	21	11	32	2	1	3
DOSBIO002_NPC_24H:BRD-K27305650:0.37037	BRD-K27305650	LY-294002	15	8	23	1	1	2
NMH002_NPC_24H:BRD-K55478147-001-01-9:10	BRD-K55478147	isonicotinohydroxamic-acid	40	47	87	4	5	9
CPC013_NPC_24H:BRD-K71427192-014-01-3:10	BRD-K71427192	BRD-K71427192	32	27	59	1	NA	1
NMH001_NPC_24H:BRD-A48323445-001-04-2:10	BRD-A48323445	salsoline	19	16	35	4	1	5
NMH001_NPC_24H:BRD-A14240607-001-01-8:10	BRD-A14240607	octopamine	7	10	17	3	1	4
NMH001_NPC_24H:BRD-A17745711-001-02-4:10	BRD-A17745711	alpha-methylserotonin	24	13	37	2	1	3
NMH001_NPC_24H:BRD-K23628492-001-01-9:10	BRD-K23628492	BRD-K23628492	16	16	32	2	1	3
NMH001_NPC_24H:BRD-A04831598-001-01-7:10	BRD-A04831598	2-aminotetralin	25	14	39	1	2	3
NMH001_NPC_24H:BRD-K27803479-001-01-1:10	BRD-K27803479	BRD-K27803479	12	9	21	3	1	4
NMH001_NPC_24H:BRD-K73251053-001-01-0:10	BRD-K73251053	clorgiline	13	15	28	2	1	3
NMH001_NPC_24H:BRD-A04260165-001-01-2:10	BRD-A04260165	SKF-83959	10	14	24	2	NA	2
NMH001_NPC_24H:BRD-A12881497-001-01-4:10	BRD-A12881497	serotonin	13	17	30	3	NA	3
NMH001_NPC_24H:BRD-A10396145-001-01-1:10	BRD-A10396145	vanillyl-glycol	14	9	23	3	NA	3
NMH001_NPC_24H:BRD-K34722304-001-01-5:10	BRD-K34722304	MK-801	31	13	44	NA	1	1
DOSBIO001_NPC_24H:BRD-K96539190:9.93357	BRD-K96539190	BRD-K96539190	43	27	70	1	4	5
DOSBIO002_NPC_24H:BRD-K68326515:10.1579	BRD-K68326515	BRD-K68326515	27	22	49	NA	3	3
CPC012_NPC_24H:BRD-K12238169-001-01-2:10	BRD-K12238169	BRD-K12238169	17	30	47	3	NA	3
CPC012_NPC_24H:BRD-A75409952:10	BRD-A75409952	wortmannin	33	33	66	2	NA	2
CPC017_NPC_24H:BRD-A99177642-001-02-5:10	BRD-A99177642	deltaline	19	17	36	1	1	2
NMH002_NPC_6H:BRD-K30743633-001-08-2:10	BRD-K30743633	TCPOBOP	7	10	17	2	1	3
NMH002_NPC_6H:BRD-K54028654-001-01-8:10	BRD-K54028654	trehalose	9	8	17	1	1	2
DOSBIO002_NPC_24H:BRD-K69075782:9.93307	BRD-K69075782	BRD-K69075782	16	9	25	1	NA	1
CPC012_NPC_24H:BRD-K22828860-001-01-0:10	BRD-K22828860	BRD-K22828860	19	24	43	3	1	4
CPC013_NPC_24H:BRD-K23657553-001-01-4:10	BRD-K23657553	BRD-K23657553	18	10	28	1	2	3
CPC015_NPC_24H:BRD-K46384212-001-01-1:10	BRD-K46384212	O-3M3FBS	5	3	8	NA	1	1
CPC015_NPC_24H:BRD-K85603128-001-02-7:10	BRD-K85603128	resorcinol	15	6	21	NA	2	2
CPC013_NPC_24H:BRD-K92489476-001-01-2:10	BRD-K92489476	BRD-K92489476	41	24	65	NA	2	2
NMH002_NPC_6H:BRD-K35923252-001-03-6:10	BRD-K35923252	Ac-Leu-Leu-Nle-CHO	79	28	107	3	3	6
CPC017_NPC_24H:BRD-K52850071-001-01-2:10	BRD-K52850071	WHI-P154	35	9	44	1	1	2
CPC012_NPC_24H:BRD-K44893543-001-01-3:10	BRD-K44893543	BRD-K44893543	18	19	37	NA	1	1
CPC012_NPC_24H:BRD-K89156937-001-01-5:10	BRD-K89156937	BRD-K89156937	8	6	14	1	NA	1
CPC012_NPC_24H:BRD-K99532291-001-03-1:10	BRD-K99532291	SPB02303	24	9	33	2	1	3
CPC012_NPC_24H:BRD-K41227865-001-01-7:10	BRD-K41227865	ST-4039884	64	50	114	4	3	7
CPC014_NPC_24H:BRD-K40300908-001-01-2:10	BRD-K40300908	BRD-K40300908	18	13	31	1	1	2
CPC013_NPC_24H:BRD-K46961308-001-01-1:10	BRD-K46961308	BRD-K46961308	14	6	20	1	NA	1
CPC014_NPC_24H:BRD-K57926513-001-08-6:10	BRD-K57926513	tyrphostin-AG-1295	31	37	68	2	1	3
CPC014_NPC_24H:BRD-K70557564-305-01-0:10	BRD-K70557564	zosuquidar	24	24	48	2	1	3
CPC017_NPC_24H:BRD-A03359064-001-01-5:10	BRD-A03359064	ICI-89406	12	10	22	1	NA	1
[truncated: 1,305 more rows]

## Sheet: column_definitions
pert	perturbation information
pert_id	perturbogen id
pert_iname	perturbogen common name
num_genes_up_3sd	number of genes with increase in expression at least 3 standard deviations away from mean of control distribution
num_genes_down_3sd	number of genes with decrease in expression at least 3 standard deviations away from mean of control distribution
num_genes_effected	number of genes with change in expression at least 3 standard deviations away from mean of control distribution
epi_down	number of epigenes with increase in expression at least 3 standard deviations away from mean of control distribution
epi_up	number of epigenes with decrease in expression at least 3 standard deviations away from mean of control distribution
epi_effected	number of epigenes with change in expression at least 3 standard deviations away from mean of control distribution
