# Supplementary material for: Epigene functional diversity: isoform usage, disordered domain content, and variable binding partners
Source: Epigenetics Chromatin. 2025 Feb 1;18:8. doi: 10.1186/s13072-025-00571-z (PMC11786378; doi:10.1186/s13072-025-00571-z)
Supplement: Supplementary file 9 — Additional file 9. [file 13072_2025_571_MOESM9_ESM.xlsx]

## Sheet: Table_S__L1000_NPC_epigene_drug
pert	num_genes_up_3sd	num_genes_down_3sd	query_target	query_effect	pert_id	pert_iname
CPC012_NPC_24H:BRD-K03736784-001-01-1:10	1282	634	ACTB	-4.6316	BRD-K03736784	MD-II-038
CPC012_NPC_24H:BRD-A15010982-001-01-9:10	602	420	ACTB	-3.29478	BRD-A15010982	HU-211
CPC012_NPC_24H:BRD-A39093044-001-05-4:10	306	243	ACTB	-3.1917	BRD-A39093044	K784-3187
CPC012_NPC_24H:BRD-A59985574-003-01-9:10	1052	543	ACTB	-3.4164	BRD-A59985574	topotecan
CPC016_NPC_24H:BRD-A17065207-001-06-9:10	804	428	ACTB	-3.59937	BRD-A17065207	brefeldin-a
CPC015_NPC_24H:BRD-A22032524-074-04-0:10	992	406	ACTB	-4.0119	BRD-A22032524	amlodipine
CPC015_NPC_24H:BRD-A36471396-003-02-2:10	1454	868	ACTB	-4.95739	BRD-A36471396	biperiden
CPC015_NPC_24H:BRD-A50737080-001-01-4:10	2149	932	ACTB	-4.9759	BRD-A50737080	CGK-733
CPC016_NPC_24H:BRD-K07762753-001-02-8:10	3675	953	ACTB	-4.8837	BRD-K07762753	aminopurvalanol-a
CPC015_NPC_24H:BRD-K15409150-001-01-7:10	3809	1184	ACTB	-3.1606	BRD-K15409150	penfluridol
CPC015_NPC_24H:BRD-K31912990-003-01-0:10	1323	569	ACTB	-3.33237	BRD-K31912990	CGP-71683
CPC016_NPC_24H:BRD-K35708212-331-03-1:10	1996	620	ACTB	-3.56915	BRD-K35708212	ouabain
CPC016_NPC_24H:BRD-K38477985-001-01-8:10	2181	797	ACTB	-3.8939	BRD-K38477985	malonoben
CPC014_NPC_24H:BRD-K38615104-001-06-8:10	1379	722	ACTB	-4.3397	BRD-K38615104	A-443644
CPC016_NPC_24H:BRD-K72222507-003-07-7:10	1437	886	ACTB	-3.1339	BRD-K72222507	quinapril
CPC015_NPC_24H:BRD-K76205745-001-04-1:10	2000	1198	ACTB	-6.7755	BRD-K76205745	losartan
CPC015_NPC_24H:BRD-K77695569-001-16-9:10	1178	492	ACTB	-3.55645	BRD-K77695569	tiabendazole
CPC015_NPC_24H:BRD-K95435023-001-01-0:10	2725	1294	ACTB	-7.6018	BRD-K95435023	PHA-665752
CPC015_NPC_24H:BRD-K98490050-001-01-8:10	1502	725	ACTB	-4.3805	BRD-K98490050	amsacrine
CPC014_NPC_24H:BRD-U00779237-000-01-7:10	2587	891	ACTB	-4.5962	BRD-U00779237	WZ-3105
CPC014_NPC_24H:BRD-K89085489-001-10-9:10	1600	640	ACTB	-4.0619	BRD-K89085489	fenretinide
CPC013_NPC_24H:BRD-K59369769-001-07-0:10	535	198	ACTB	-3.14787	BRD-K59369769	tozasertib
CPC014_NPC_24H:BRD-K01253243-001-01-4:10	1125	778	ACTB	-4.7245	BRD-K01253243	SB-590885
CPC014_NPC_24H:BRD-K36740062-001-01-7:10	1079	415	ACTB	-3.0735	BRD-K36740062	GSK-1070916
CPC013_NPC_24H:BRD-K52640952-001-01-1:10	24	22	ACTB	-3.14204	BRD-K52640952	BRD-K52640952
CPC014_NPC_24H:BRD-K33551950-001-01-6:10	685	239	ACTB	-3.0471	BRD-K33551950	radicicol
CPC013_NPC_24H:BRD-K29733039-001-01-1:10	2887	668	ACTB	-4.5608	BRD-K29733039	deforolimus
CPC013_NPC_24H:BRD-K24681473-004-01-4:10	4048	1425	ACTB	-9.3949	BRD-K24681473	YM-155
CPC013_NPC_24H:BRD-K17210248-003-01-7:10	3274	1282	ACTB	-7.3698	BRD-K17210248	daunorubicin
CPC013_NPC_24H:BRD-K35687265-236-01-8:10	952	365	ACTB	-5.03815	BRD-K35687265	ON-01910
CPC013_NPC_24H:BRD-K64881305-001-01-1:10	1546	621	ACTB	-4.4158	BRD-K64881305	ispinesib
CPC014_NPC_24H:BRD-K15891719-001-01-0:10	551	458	ACTB	-3.046	BRD-K15891719	tenofovir
CPC018_NPC_24H:BRD-A46747628-001-01-9:10	626	376	ACTB	-3.12355	BRD-A46747628	ouabain
CPC017_NPC_24H:BRD-A80502530-001-01-2:10	944	511	ACTB	-4.46754	BRD-A80502530	cinobufagin
CPC017_NPC_24H:BRD-A94756469-001-03-9:10	973	437	ACTB	-3.44104	BRD-A94756469	digoxin
CPC017_NPC_24H:BRD-K06426971-001-01-9:10	1733	617	ACTB	-3.33985	BRD-K06426971	ryuvidine
CPC017_NPC_24H:BRD-K09549677-300-01-8:10	742	488	ACTB	-5.9933	BRD-K09549677	mibefradil
CPC017_NPC_24H:BRD-K11927976-050-01-1:10	2641	960	ACTB	-5.8029	BRD-K11927976	ER-27319
CPC018_NPC_24H:BRD-K13169950-001-04-5:10	1998	713	ACTB	-3.932	BRD-K13169950	NSC-3852
CPC017_NPC_24H:BRD-K14821540-001-03-9:10	158	139	ACTB	-3.16288	BRD-K14821540	FCCP
CPC017_NPC_24H:BRD-K24132293-001-13-7:10	813	340	ACTB	-3.63585	BRD-K24132293	piperlongumine
CPC017_NPC_24H:BRD-K26134695-001-02-8:10	172	92	ACTB	-3.44714	BRD-K26134695	calpeptin
CPC018_NPC_24H:BRD-K34092021-001-02-3:10	1516	597	ACTB	-5.5268	BRD-K34092021	arvanil
CPC018_NPC_24H:BRD-K37392901-003-01-7:10	1935	916	ACTB	-5.13955	BRD-K37392901	NSC-632839
CPC017_NPC_24H:BRD-K60230970-001-04-3:10	1340	510	ACTB	-3.4031	BRD-K60230970	MG-132
CPC017_NPC_24H:BRD-K62289640-003-01-9:10	2886	851	ACTB	-5.8802	BRD-K62289640	lylamine
CPC017_NPC_24H:BRD-K67298865-001-03-3:10	40	29	ACTB	-3.02734	BRD-K67298865	SB-431542
CPC018_NPC_24H:BRD-K74305673-001-02-1:10	1449	712	ACTB	-4.6958	BRD-K74305673	IKK-2-inhibitor-V
NMH001_NPC_6H:BRD-K06209536-001-01-7:10	1612	452	ACTB	-3.63401	BRD-K06209536	BRD-K06209536
NMH001_NPC_6H:BRD-K30553817-001-01-8:10	1274	592	ACTB	-3.9656	BRD-K30553817	BRD-K30553817
NMH001_NPC_24H:BRD-A70541707-001-01-9:10	1998	532	ACTB	-5.2815	BRD-A70541707	BRD-A70541707
NMH001_NPC_24H:BRD-A78236793-001-01-3:10	13	11	ACTB	-3.29167	BRD-A78236793	BRD-A78236793
NMH001_NPC_24H:BRD-A95696066-001-01-7:10	3	5	ACTB	-3.08163	BRD-A95696066	nisoxetine
NMH001_NPC_24H:BRD-K29064493-001-01-0:10	39	28	ACTB	-3.5108	BRD-K29064493	MK-801
NMH001_NPC_24H:BRD-K72381300-001-01-7:10	41	38	ACTB	-3.61545	BRD-K72381300	SK-383933
NMH001_NPC_24H:BRD-K67582595-001-01-1:10	10	14	ACTB	-3.51057	BRD-K67582595	BRD-K67582595
NMH001_NPC_24H:BRD-K07653295-001-01-6:10	12	12	ACTB	-3.55469	BRD-K07653295	BRD-K07653295
NMH001_NPC_24H:BRD-A14795281-001-01-4:10	5	4	ACTB	-3.12165	BRD-A14795281	BRD-A14795281
NMH001_NPC_24H:BRD-K52696183-001-01-4:10	1492	414	ACTB	-3.1779	BRD-K52696183	desmethylclomipramine
NMH001_NPC_24H:BRD-K91844626-001-01-8:10	23	22	ACTB	-3.0932	BRD-K91844626	BRD-K91844626
NMH001_NPC_24H:BRD-K41809988-001-01-4:10	20	16	ACTB	-3.51635	BRD-K41809988	oxidopamine
NMH001_NPC_24H:BRD-K41809988-001-02-2:10	11	26	ACTB	-4.17521	BRD-K41809988	oxidopamine
NMH001_NPC_24H:BRD-K37365015-001-01-0:10	36	70	ACTB	-3.45129	BRD-K37365015	BRD-K37365015
NMH001_NPC_24H:BRD-K08372451-001-03-8:10	340	307	ACTB	-3.37291	BRD-K08372451	BG-1003
NMH001_NPC_24H:BRD-A57152259-001-01-4:10	13	16	ACTB	-3.20512	BRD-A57152259	CGS-21680
NMH001_NPC_24H:BRD-A47884604-001-01-7:10	11	14	ACTB	-3.38874	BRD-A47884604	cyanopindolol
NMH001_NPC_24H:BRD-K63835783-001-01-9:10	25	31	ACTB	-5.15725	BRD-K63835783	desmethyl-DASB
NMH001_NPC_24H:BRD-K30912208-001-01-3:10	12	12	ACTB	-3.52187	BRD-K30912208	KDM-096
NMH001_NPC_24H:BRD-U63562434-000-01-2:10	326	346	ACTB	-4.53478	BRD-U63562434	LBH-589
NMH001_NPC_24H:BRD-K30553817-001-01-8:10	2182	637	ACTB	-10	BRD-K30553817	BRD-K30553817
NMH001_NPC_24H:BRD-K15519488-001-02-4:10	17	11	ACTB	-3.47106	BRD-K15519488	CS-110266
NMH001_NPC_24H:BRD-K92326486-001-01-4:10	18	16	ACTB	-4.94066	BRD-K92326486	BRD-K92326486
NMH001_NPC_24H:BRD-A33749298-002-01-7:10	219	346	ACTB	-3.7483	BRD-A33749298	oxyphenbutazone
NMH001_NPC_24H:BRD-A25037258-001-01-7:10	13	9	ACTB	-3.57955	BRD-A25037258	RTI-55
NMH001_NPC_24H:BRD-A09828896-001-01-7:10	14	29	ACTB	-5.63518	BRD-A09828896	SKF-81297
NMH001_NPC_24H:BRD-A19500257-001-03-9:10	146	158	ACTB	-7.46335	BRD-A19500257	geldanamycin
NMH001_NPC_24H:BRD-K58901278-001-01-8:10	2499	849	ACTB	-10	BRD-K58901278	nor-1-chlorpromazine
NMH001_NPC_24H:BRD-K78075916-001-01-5:10	2609	652	ACTB	-10	BRD-K78075916	BRD-K78075916
NMH001_NPC_24H:BRD-K91862102-001-01-3:10	147	92	ACTB	-3.00822	BRD-K91862102	p-aminophenethylspiperone
NMH002_NPC_6H:BRD-K17561142-003-25-9:10	649	272	ACTB	-3.5214	BRD-K17561142	amiodarone
NMH002_NPC_24H:BRD-A64228451-001-07-6:10	19	26	ACTB	-7.09289	BRD-A64228451	terreic-acid-(-)
NMH002_NPC_24H:BRD-K64024097-001-02-8:10	21	25	ACTB	-5.81613	BRD-K64024097	BRD-K64024097
NMH002_NPC_24H:BRD-K64606589-001-02-7:10	916	437	ACTB	-6.87762	BRD-K64606589	apicidin
NMH002_NPC_24H:BRD-K85133207-001-01-1:10	30	64	ACTB	-3.14975	BRD-K85133207	HDAC1-selective
NMH002_NPC_24H:BRD-K88742110-001-01-2:10	11	30	ACTB	-3.89647	BRD-K88742110	PCI-34051
NMH002_NPC_24H:BRD-K99636700-001-01-9:10	103	106	ACTB	-3.20406	BRD-K99636700	BRD-K99636700
NMH002_NPC_24H:BRD-K81473043-001-07-0:10	1585	489	ACTB	-8.52615	BRD-K81473043	tanespimycin
NMH002_NPC_24H:BRD-K97808269-001-01-9:10	7	15	ACTB	-5.58282	BRD-K97808269	BRD-K97808269
NMH002_NPC_24H:BRD-K77175907-001-04-9:10	20	34	ACTB	-6.54422	BRD-K77175907	calcifediol
NMH002_NPC_24H:BRD-K81647657-001-02-7:10	11	7	ACTB	-3.11303	BRD-K81647657	BRD-K81647657
NMH002_NPC_24H:BRD-K61463582-001-04-9:10	18	25	ACTB	-4.00496	BRD-K61463582	BRD-K61463582
NMH002_NPC_24H:BRD-A96799240-001-02-5:10	3	5	ACTB	-5.94269	BRD-A96799240	4-hydroxyretinoic-acid
NMH002_NPC_24H:BRD-K00184207-001-04-0:10	6	5	ACTB	-4.01965	BRD-K00184207	GR-206
NMH002_NPC_24H:BRD-K82206012-001-02-1:10	30	24	ACTB	-3.46698	BRD-K82206012	BRD-K82206012
NMH002_NPC_24H:BRD-A81585303-001-01-1:10	7	13	ACTB	-4.56154	BRD-A81585303	acadesine
NMH002_NPC_24H:BRD-K35923252-001-03-6:10	289	222	ACTB	-3.78863	BRD-K35923252	Ac-Leu-Leu-Nle-CHO
NMH002_NPC_24H:BRD-K62012036-001-10-2:10	8	8	ACTB	-4.92883	BRD-K62012036	acitretin
NMH002_NPC_24H:BRD-K17561142-003-25-9:10	1261	277	ACTB	-7.52215	BRD-K17561142	amiodarone
NMH002_NPC_24H:BRD-K32610195-001-14-9:10	4	29	ACTB	-6.90555	BRD-K32610195	androstenedione
NMH002_NPC_24H:BRD-A63989068-001-01-2:10	496	585	ACTB	-7.5393	BRD-A63989068	apicidin
NMH002_NPC_24H:BRD-K35010406-001-03-7:10	1595	872	ACTB	-5.0573	BRD-K35010406	BG-1005
NMH002_NPC_24H:BRD-K41179159-001-02-3:10	421	489	ACTB	-7.89823	BRD-K41179159	BG-1006
NMH002_NPC_24H:BRD-K65031973-001-02-1:10	306	357	ACTB	-6.92076	BRD-K65031973	BG-1007
NMH002_NPC_24H:BRD-A73972952-001-02-3:10	154	124	ACTB	-7.14072	BRD-A73972952	BG-1010
NMH002_NPC_24H:BRD-K82088145-001-03-1:10	35	49	ACTB	-3.62333	BRD-K82088145	BG-1014
NMH002_NPC_24H:BRD-K08135697-001-02-5:10	2289	668	ACTB	-3.3848	BRD-K08135697	BG-1024
NMH002_NPC_24H:BRD-K51966546-001-02-2:10	269	393	ACTB	-7.83881	BRD-K51966546	BG-1026
NMH002_NPC_24H:BRD-K97869369-001-02-8:10	261	307	ACTB	-7.78314	BRD-K97869369	BG-1027
NMH002_NPC_24H:BRD-K85732814-001-02-3:10	421	450	ACTB	-7.71763	BRD-K85732814	BG-1028
NMH002_NPC_24H:BRD-K31041191-001-03-5:10	437	476	ACTB	-7.49148	BRD-K31041191	BG-1029
NMH002_NPC_24H:BRD-K87634564-001-03-9:10	456	370	ACTB	-8.32215	BRD-K87634564	BG-1030
NMH002_NPC_24H:BRD-K51704689-001-04-0:10	12	5	ACTB	-3.97318	BRD-K51704689	BG-1031
NMH002_NPC_24H:BRD-K52313696-001-10-7:10	256	211	ACTB	-3.16231	BRD-K52313696	tacedinaline
NMH002_NPC_24H:BRD-K81418486-001-29-3:10	689	350	ACTB	-7.6223	BRD-K81418486	vorinostat
NMH002_NPC_24H:BRD-K04923131-001-11-3:10	77	44	ACTB	-3.15349	BRD-K04923131	GSK-3-inhibitor-IX
NMH002_NPC_24H:BRD-K26818574-305-01-9:10	4953	1361	ACTB	-9.7539	BRD-K26818574	BIX-01294
NMH002_NPC_24H:BRD-K81633055-001-01-7:10	39	52	ACTB	-3.72473	BRD-K81633055	BML-278
NMH002_NPC_24H:BRD-K69840642-001-02-2:10	334	242	ACTB	-5.55776	BRD-K69840642	ISOX
NMH002_NPC_24H:BRD-K42624714-001-03-3:10	73	137	ACTB	-6.60253	BRD-K42624714	BML-284
NMH002_NPC_24H:BRD-A84228258-001-03-6:10	815	399	ACTB	-8.58003	BRD-A84228258	brefeldin-a
NMH002_NPC_24H:BRD-K68584490-001-01-2:10	4	23	ACTB	-3.54757	BRD-K68584490	butyrolactone
NMH002_NPC_24H:BRD-A22997170-001-04-4:10	2745	1085	ACTB	-10	BRD-A22997170	CCT036477
NMH002_NPC_24H:BRD-K76894938-001-01-5:10	34	27	ACTB	-3.73889	BRD-K76894938	CHIR-99021
NMH002_NPC_24H:BRD-K52313696-001-09-9:10	253	305	ACTB	-7.396	BRD-K52313696	tacedinaline
NMH002_NPC_24H:BRD-K55591206-001-11-6:10	7	10	ACTB	-3.42295	BRD-K55591206	epigallocatechin-gallate-(-)
NMH002_NPC_24H:BRD-A79067928-001-04-3:10	32	81	ACTB	-4.02805	BRD-A79067928	etoposide
NMH002_NPC_24H:BRD-A07824748-001-08-3:10	7	23	ACTB	-3.89064	BRD-A07824748	flavanone
NMH002_NPC_24H:BRD-K77947974-001-14-8:10	104	79	ACTB	-4.84295	BRD-K77947974	fluspirilene
NMH002_NPC_24H:BRD-K88186167-001-01-4:10	14	35	ACTB	-4.31716	BRD-K88186167	GW-4064
NMH002_NPC_24H:BRD-K77345217-001-04-3:10	6	6	ACTB	-3.20421	BRD-K77345217	gallic-acid
NMH002_NPC_24H:BRD-K11528507-001-05-9:10	1094	386	ACTB	-8.40288	BRD-K11528507	geldanamycin
NMH002_NPC_24H:BRD-K31342827-001-12-0:10	25	31	ACTB	-3.57587	BRD-K31342827	bisindolylmaleimide
NMH002_NPC_24H:BRD-K17476933-001-04-2:10	4	18	ACTB	-4.27564	BRD-K17476933	ITSA-1
NMH002_NPC_24H:BRD-K82681249-001-01-2:10	2633	987	ACTB	-10	BRD-K82681249	JS-K
NMH002_NPC_24H:BRD-K37312348-001-12-7:10	5	13	ACTB	-3.45159	BRD-K37312348	kenpaullone
NMH002_NPC_24H:BRD-K87696786-003-02-8:10	54	68	ACTB	-9.66571	BRD-K87696786	LY-456236
NMH002_NPC_24H:BRD-K45528773-001-04-9:10	470	527	ACTB	-3.7233	BRD-K45528773	M-344
NMH002_NPC_24H:BRD-K60230970-001-09-2:10	4025	1089	ACTB	-7.3411	BRD-K60230970	MG-132
NMH002_NPC_24H:BRD-K52522949-001-02-5:10	186	208	ACTB	-3.97139	BRD-K52522949	NCH-51
NMH002_NPC_24H:BRD-K35960502-001-16-8:10	182	77	ACTB	-4.26418	BRD-K35960502	niclosamide
NMH002_NPC_24H:BRD-K14221870-001-02-4:10	435	445	ACTB	-7.08161	BRD-K14221870	oxamflatin
NMH002_NPC_24H:BRD-K67868012-001-03-5:10	49	45	ACTB	-3.28735	BRD-K67868012	PI-103
NMH002_NPC_24H:BRD-K33422401-001-02-3:10	4	2	ACTB	-5.73787	BRD-K33422401	PMSF
NMH002_NPC_24H:BRD-K38251852-001-08-2:10	7	10	ACTB	-5.00917	BRD-K38251852	paxilline
NMH002_NPC_24H:BRD-K01292756-001-20-1:10	387	279	ACTB	-5.9789	BRD-K01292756	pimozide
NMH002_NPC_24H:BRD-K36137799-001-04-0:10	3101	775	ACTB	-9.15	BRD-K36137799	plumbagin
NMH002_NPC_24H:BRD-K64994968-001-24-2:10	38	21	ACTB	-3.19524	BRD-K64994968	progesterone
NMH002_NPC_24H:BRD-K03816923-001-08-8:10	1526	619	ACTB	-7.21715	BRD-K03816923	rottlerin
NMH002_NPC_24H:BRD-K22503835-001-08-6:10	383	508	ACTB	-6.55443	BRD-K22503835	scriptaid
NMH002_NPC_24H:BRD-A23747351-001-02-7:10	37	44	ACTB	-4.53985	BRD-A23747351	sirtinol
NMH002_NPC_24H:BRD-K53597484-001-01-9:10	11	6	ACTB	-3.88295	BRD-K53597484	TNP-470
NMH002_NPC_24H:BRD-K49685476-001-11-8:10	15	11	ACTB	-5.70583	BRD-K49685476	TTNPB
NMH002_NPC_24H:BRD-K94176593-001-04-5:10	111	45	ACTB	-4.83508	BRD-K94176593	TWS-119
NMH002_NPC_24H:BRD-K93754473-001-16-9:10	12	14	ACTB	-4.46807	BRD-K93754473	tamoxifen
NMH002_NPC_24H:BRD-K33572481-001-02-8:10	7	18	ACTB	-3.86249	BRD-K33572481	taurodeoxycholic-acid
NMH002_NPC_24H:BRD-K68202742-001-08-2:10	466	413	ACTB	-6.80583	BRD-K68202742	trichostatin-a
NMH002_NPC_24H:BRD-K89732114-300-10-5:10	27	78	ACTB	-6.69285	BRD-K89732114	trifluoperazine
NMH002_NPC_24H:BRD-A72024019-001-01-7:10	134	86	ACTB	-6.3825	BRD-A72024019	tunicamycin
NMH002_NPC_24H:BRD-K22429181-001-12-6:10	4	8	ACTB	-3.9723	BRD-K22429181	retinol
NMH002_NPC_24H:BRD-A19500257-001-03-9:10	661	205	ACTB	-7.80892	BRD-A19500257	geldanamycin
NMH002_NPC_24H:BRD-A19037878-001-02-3:10	433	528	ACTB	-5.94403	BRD-A19037878	trichostatin-a
NMH002_NPC_24H:BRD-K81418486-001-22-8:10	314	370	ACTB	-4.97668	BRD-K81418486	vorinostat
DOSBIO001_NPC_24H:BRD-K78133682:10.2009	4055	895	ACTB	-3.83308	BRD-K78133682	BRD-K78133682
DOSBIO001_NPC_24H:BRD-A19500257:10	3143	727	ACTB	-3.19848	BRD-A19500257	geldanamycin
DOSBIO002_NPC_24H:BRD-A19500257:10	1412	388	ACTB	-3.10956	BRD-A19500257	geldanamycin
CPC012_NPC_24H:BRD-K03736784-001-01-1:10	1282	634	ACTL6B	4.0044	BRD-K03736784	MD-II-038
CPC012_NPC_24H:BRD-A59985574-003-01-9:10	1052	543	ACTL6B	3.41225	BRD-A59985574	topotecan
CPC015_NPC_24H:BRD-A22032524-074-04-0:10	992	406	ACTL6B	4.6572	BRD-A22032524	amlodipine
CPC015_NPC_24H:BRD-A34205397-001-03-7:10	262	207	ACTL6B	3.0165	BRD-A34205397	suloctidil
CPC015_NPC_24H:BRD-A36471396-003-02-2:10	1454	868	ACTL6B	3.74831	BRD-A36471396	biperiden
CPC015_NPC_24H:BRD-A50737080-001-01-4:10	2149	932	ACTL6B	3.6611	BRD-A50737080	CGK-733
CPC015_NPC_24H:BRD-A68930007-001-03-1:10	1031	537	ACTL6B	3.08797	BRD-A68930007	ouabain
CPC016_NPC_24H:BRD-K07762753-001-02-8:10	3675	953	ACTL6B	4.9591	BRD-K07762753	aminopurvalanol-a
CPC015_NPC_24H:BRD-K15409150-001-01-7:10	3809	1184	ACTL6B	4.0773	BRD-K15409150	penfluridol
CPC015_NPC_24H:BRD-K31912990-003-01-0:10	1323	569	ACTL6B	3.27312	BRD-K31912990	CGP-71683
CPC016_NPC_24H:BRD-K36737713-001-01-6:10	668	376	ACTL6B	3.0841	BRD-K36737713	AG-957
CPC016_NPC_24H:BRD-K38477985-001-01-8:10	2181	797	ACTL6B	3.1552	BRD-K38477985	malonoben
CPC015_NPC_24H:BRD-K39733634-001-01-8:10	817	350	ACTL6B	3.12172	BRD-K39733634	L-161982
CPC015_NPC_24H:BRD-K76205745-001-04-1:10	2000	1198	ACTL6B	5.3676	BRD-K76205745	losartan
CPC015_NPC_24H:BRD-K95435023-001-01-0:10	2725	1294	ACTL6B	3.2965	BRD-K95435023	PHA-665752
CPC015_NPC_24H:BRD-K98490050-001-01-8:10	1502	725	ACTL6B	4.2685	BRD-K98490050	amsacrine
CPC014_NPC_24H:BRD-U51951544-000-01-8:10	680	199	ACTL6B	3.7146	BRD-U51951544	ZG-10
CPC014_NPC_24H:BRD-K89085489-001-10-9:10	1600	640	ACTL6B	3.5096	BRD-K89085489	fenretinide
CPC013_NPC_24H:BRD-K87909389-001-02-0:10	1382	461	ACTL6B	3.7145	BRD-K87909389	alvocidib
CPC014_NPC_24H:BRD-K36740062-001-01-7:10	1079	415	ACTL6B	3.1888	BRD-K36740062	GSK-1070916
CPC013_NPC_24H:BRD-K97764662-001-08-2:10	210	107	ACTL6B	3.05295	BRD-K97764662	PD-173074
CPC013_NPC_24H:BRD-K29733039-001-01-1:10	2887	668	ACTL6B	4.8972	BRD-K29733039	deforolimus
CPC013_NPC_24H:BRD-K24681473-004-01-4:10	4048	1425	ACTL6B	3.7614	BRD-K24681473	YM-155
CPC013_NPC_24H:BRD-K51967704-001-01-0:10	1002	252	ACTL6B	3.07725	BRD-K51967704	BIIB-021
CPC013_NPC_24H:BRD-K17210248-003-01-7:10	3274	1282	ACTL6B	5.162	BRD-K17210248	daunorubicin
CPC015_NPC_24H:BRD-A19500257:10	1404	471	ACTL6B	3.0549	BRD-A19500257	geldanamycin
CPC017_NPC_24H:BRD-K06426971-001-01-9:10	1733	617	ACTL6B	4.06035	BRD-K06426971	ryuvidine
CPC017_NPC_24H:BRD-K11927976-050-01-1:10	2641	960	ACTL6B	4.4952	BRD-K11927976	ER-27319
CPC017_NPC_24H:BRD-K24132293-001-13-7:10	813	340	ACTL6B	3.3059	BRD-K24132293	piperlongumine
CPC018_NPC_24H:BRD-K37392901-003-01-7:10	1935	916	ACTL6B	4.214	BRD-K37392901	NSC-632839
CPC017_NPC_24H:BRD-K62289640-003-01-9:10	2886	851	ACTL6B	6.3886	BRD-K62289640	lylamine
CPC017_NPC_24H:BRD-K86958018-001-01-9:10	2553	554	ACTL6B	3.64655	BRD-K86958018	olvanil
NMH001_NPC_6H:BRD-K58901278-001-01-8:10	552	283	ACTL6B	3.0858	BRD-K58901278	nor-1-chlorpromazine
NMH001_NPC_24H:BRD-K52696183-001-01-4:10	1492	414	ACTL6B	3.0168	BRD-K52696183	desmethylclomipramine
NMH001_NPC_24H:BRD-K58901278-001-01-8:10	2499	849	ACTL6B	3.917	BRD-K58901278	nor-1-chlorpromazine
NMH001_NPC_24H:BRD-K78075916-001-01-5:10	2609	652	ACTL6B	4.2688	BRD-K78075916	BRD-K78075916
NMH002_NPC_6H:BRD-K89085489-001-14-1:10	2213	321	ACTL6B	3.2998	BRD-K89085489	fenretinide
NMH002_NPC_6H:BRD-A19134330-001-04-6:10	1010	232	ACTL6B	3.2663	BRD-A19134330	A-23187
NMH002_NPC_6H:BRD-K99964838-001-05-1:10	2012	466	ACTL6B	3.0444	BRD-K99964838	bosutinib
NMH002_NPC_6H:BRD-K17953061-001-12-7:10	687	295	ACTL6B	4.509	BRD-K17953061	staurosporine
NMH002_NPC_24H:BRD-K17561142-003-25-9:10	1261	277	ACTL6B	3.61595	BRD-K17561142	amiodarone
NMH002_NPC_24H:BRD-K35010406-001-03-7:10	1595	872	ACTL6B	3.9153	BRD-K35010406	BG-1005
NMH002_NPC_24H:BRD-K08135697-001-02-5:10	2289	668	ACTL6B	4.0526	BRD-K08135697	BG-1024
NMH002_NPC_24H:BRD-K26818574-305-01-9:10	4953	1361	ACTL6B	6.5245	BRD-K26818574	BIX-01294
NMH002_NPC_24H:BRD-K60230970-001-09-2:10	4025	1089	ACTL6B	5.7505	BRD-K60230970	MG-132
NMH002_NPC_24H:BRD-K36137799-001-04-0:10	3101	775	ACTL6B	4.514	BRD-K36137799	plumbagin
NMH002_NPC_24H:BRD-K03816923-001-08-8:10	1526	619	ACTL6B	3.13185	BRD-K03816923	rottlerin
DOSBIO001_NPC_24H:BRD-K78133682:10.2009	4055	895	ACTL6B	6.18024	BRD-K78133682	BRD-K78133682
DOSBIO002_NPC_24H:BRD-K87125912:9.98177	1015	197	ACTL6B	3.09203	BRD-K87125912	BRD-K87125912
DOSBIO001_NPC_24H:BRD-K81418486:10	1117	610	ACTL6B	3.12071	BRD-K81418486	vorinostat
CPC012_NPC_24H:BRD-K02130563-001-06-4:10	307	285	ADNP	-4.23779	BRD-K02130563	panobinostat
CPC012_NPC_24H:BRD-A19037878:10	359	311	ADNP	-3.10089	BRD-A19037878	trichostatin-a
CPC012_NPC_24H:BRD-K68202742-001-06-6:10	385	333	ADNP	-4.56997	BRD-K68202742	trichostatin-a
CPC015_NPC_24H:BRD-A50737080-001-01-4:10	2149	932	ADNP	-3.1875	BRD-A50737080	CGK-733
CPC015_NPC_24H:BRD-K22503835-001-06-0:10	299	257	ADNP	-4.33507	BRD-K22503835	scriptaid
CPC016_NPC_24H:BRD-K37865504-001-01-7:10	47	74	ADNP	-3.09604	BRD-K37865504	LY-2183240
CPC013_NPC_24H:BRD-K64606589-001-01-9:10	256	192	ADNP	-3.15635	BRD-K64606589	apicidin
CPC015_NPC_24H:BRD-K76205745-001-04-1:10	2000	1198	ADNP	-5.2137	BRD-K76205745	losartan
CPC013_NPC_24H:BRD-K24681473-004-01-4:10	4048	1425	ADNP	-5.0476	BRD-K24681473	YM-155
CPC013_NPC_24H:BRD-A19037878:10	306	251	ADNP	-4.18559	BRD-A19037878	trichostatin-a
CPC015_NPC_24H:BRD-A19037878:10	482	421	ADNP	-4.20491	BRD-A19037878	trichostatin-a
CPC016_NPC_24H:BRD-A19037878:10	333	292	ADNP	-3.55065	BRD-A19037878	trichostatin-a
CPC013_NPC_24H:BRD-K68202742-001-05-8:10	294	238	ADNP	-3.02528	BRD-K68202742	trichostatin-a
CPC013_NPC_24H:BRD-K81418486:10	245	225	ADNP	-3.81568	BRD-K81418486	vorinostat
CPC015_NPC_24H:BRD-K81418486:10	388	327	ADNP	-3.90695	BRD-K81418486	vorinostat
CPC016_NPC_24H:BRD-K81418486:10	266	248	ADNP	-3.82751	BRD-K81418486	vorinostat
CPC017_NPC_24H:BRD-K11927976-050-01-1:10	2641	960	ADNP	-3.308	BRD-K11927976	ER-27319
CPC017_NPC_24H:BRD-K12867552-001-01-3:10	355	303	ADNP	-3.5572	BRD-K12867552	PCI-24781
CPC018_NPC_24H:BRD-K74305673-001-02-1:10	1449	712	ADNP	-3.7126	BRD-K74305673	IKK-2-inhibitor-V
CPC017_NPC_24H:BRD-A19037878:10	444	319	ADNP	-4.23913	BRD-A19037878	trichostatin-a
CPC018_NPC_24H:BRD-A19037878:10	314	241	ADNP	-3.75153	BRD-A19037878	trichostatin-a
CPC017_NPC_24H:BRD-K81418486:10	320	212	ADNP	-4.00639	BRD-K81418486	vorinostat
CPC018_NPC_24H:BRD-K81418486:10	232	191	ADNP	-3.25657	BRD-K81418486	vorinostat
NMH001_NPC_6H:BRD-A11009626-001-01-7:10	121	188	ADNP	-3.54341	BRD-A11009626	BRD-A11009626
NMH001_NPC_6H:BRD-K13629382-051-05-8:10	198	270	ADNP	-4.34445	BRD-K13629382	eseroline
NMH001_NPC_6H:BRD-K08372451-001-03-8:10	188	235	ADNP	-4.65533	BRD-K08372451	BG-1003
NMH001_NPC_6H:BRD-K48006774-001-03-4:10	113	111	ADNP	-3.54353	BRD-K48006774	BG-1004
NMH001_NPC_6H:BRD-K97447442-001-01-6:10	163	202	ADNP	-5.71482	BRD-K97447442	Fluoro-SAHA
NMH001_NPC_6H:BRD-U63562434-000-01-2:10	228	223	ADNP	-5.04785	BRD-U63562434	LBH-589
NMH001_NPC_6H:BRD-K81418486-001-28-5:10	208	243	ADNP	-5.02074	BRD-K81418486	vorinostat
NMH001_NPC_6H:BRD-A19037878-001-02-3:10	225	260	ADNP	-5.26606	BRD-A19037878	trichostatin-a
NMH001_NPC_6H:BRD-K81418486-001-22-8:10	201	225	ADNP	-5.49471	BRD-K81418486	vorinostat
NMH001_NPC_24H:BRD-K08372451-001-03-8:10	340	307	ADNP	-3.94662	BRD-K08372451	BG-1003
NMH001_NPC_24H:BRD-U63562434-000-01-2:10	326	346	ADNP	-4.40414	BRD-U63562434	LBH-589
NMH001_NPC_24H:BRD-K30553817-001-01-8:10	2182	637	ADNP	-3.506	BRD-K30553817	BRD-K30553817
NMH001_NPC_24H:BRD-A19037878-001-02-3:10	428	368	ADNP	-4.7632	BRD-A19037878	trichostatin-a
NMH001_NPC_24H:BRD-K81418486-001-22-8:10	248	198	ADNP	-3.79386	BRD-K81418486	vorinostat
NMH002_NPC_6H:BRD-K64606589-001-02-7:10	135	168	ADNP	-4.31703	BRD-K64606589	apicidin
NMH002_NPC_6H:BRD-A63989068-001-01-2:10	124	135	ADNP	-4.47094	BRD-A63989068	apicidin
NMH002_NPC_6H:BRD-K35010406-001-03-7:10	118	116	ADNP	-4.08032	BRD-K35010406	BG-1005
NMH002_NPC_6H:BRD-K41179159-001-02-3:10	95	105	ADNP	-4.52381	BRD-K41179159	BG-1006
NMH002_NPC_6H:BRD-K65031973-001-02-1:10	89	103	ADNP	-3.49239	BRD-K65031973	BG-1007
NMH002_NPC_6H:BRD-A54024781-001-02-3:10	93	83	ADNP	-3.10552	BRD-A54024781	BG-1008
NMH002_NPC_6H:BRD-K46918889-001-02-6:10	95	101	ADNP	-3.5909	BRD-K46918889	BG-1025
NMH002_NPC_6H:BRD-K51966546-001-02-2:10	75	76	ADNP	-3.58347	BRD-K51966546	BG-1026
NMH002_NPC_6H:BRD-K97869369-001-02-8:10	81	96	ADNP	-3.97605	BRD-K97869369	BG-1027
NMH002_NPC_6H:BRD-K85732814-001-02-3:10	86	91	ADNP	-3.96949	BRD-K85732814	BG-1028
NMH002_NPC_6H:BRD-K31041191-001-03-5:10	88	120	ADNP	-3.46549	BRD-K31041191	BG-1029
NMH002_NPC_6H:BRD-K87634564-001-03-9:10	108	141	ADNP	-3.47648	BRD-K87634564	BG-1030
NMH002_NPC_6H:BRD-K81418486-001-29-3:10	131	112	ADNP	-3.88597	BRD-K81418486	vorinostat
NMH002_NPC_6H:BRD-K69840642-001-02-2:10	91	75	ADNP	-3.52699	BRD-K69840642	ISOX
NMH002_NPC_6H:BRD-A56518012-003-03-7:10	177	285	ADNP	-5.60367	BRD-A56518012	epirubicin
NMH002_NPC_6H:BRD-K45528773-001-04-9:10	119	133	ADNP	-4.19287	BRD-K45528773	M-344
NMH002_NPC_6H:BRD-K52522949-001-02-5:10	60	70	ADNP	-3.34369	BRD-K52522949	NCH-51
NMH002_NPC_6H:BRD-K14221870-001-02-4:10	146	148	ADNP	-3.30118	BRD-K14221870	oxamflatin
NMH002_NPC_6H:BRD-K22503835-001-08-6:10	144	169	ADNP	-3.84602	BRD-K22503835	scriptaid
NMH002_NPC_6H:BRD-K68202742-001-08-2:10	82	101	ADNP	-5.29917	BRD-K68202742	trichostatin-a
NMH002_NPC_6H:BRD-A19037878-001-02-3:10	126	123	ADNP	-4.44672	BRD-A19037878	trichostatin-a
NMH002_NPC_6H:BRD-K81418486-001-22-8:10	121	132	ADNP	-4.19899	BRD-K81418486	vorinostat
NMH002_NPC_24H:BRD-K64606589-001-02-7:10	916	437	ADNP	-4.11698	BRD-K64606589	apicidin
NMH002_NPC_24H:BRD-A63989068-001-01-2:10	496	585	ADNP	-5.56695	BRD-A63989068	apicidin
NMH002_NPC_24H:BRD-K35010406-001-03-7:10	1595	872	ADNP	-4.4038	BRD-K35010406	BG-1005
NMH002_NPC_24H:BRD-K41179159-001-02-3:10	421	489	ADNP	-5.56462	BRD-K41179159	BG-1006
NMH002_NPC_24H:BRD-K65031973-001-02-1:10	306	357	ADNP	-5.41573	BRD-K65031973	BG-1007
NMH002_NPC_24H:BRD-A54024781-001-02-3:10	179	236	ADNP	-4.3385	BRD-A54024781	BG-1008
NMH002_NPC_24H:BRD-K46918889-001-02-6:10	169	191	ADNP	-4.29346	BRD-K46918889	BG-1025
NMH002_NPC_24H:BRD-K51966546-001-02-2:10	269	393	ADNP	-3.96049	BRD-K51966546	BG-1026
NMH002_NPC_24H:BRD-K97869369-001-02-8:10	261	307	ADNP	-4.84981	BRD-K97869369	BG-1027
NMH002_NPC_24H:BRD-K85732814-001-02-3:10	421	450	ADNP	-5.09451	BRD-K85732814	BG-1028
NMH002_NPC_24H:BRD-K31041191-001-03-5:10	437	476	ADNP	-5.81047	BRD-K31041191	BG-1029
NMH002_NPC_24H:BRD-K87634564-001-03-9:10	456	370	ADNP	-4.42746	BRD-K87634564	BG-1030
NMH002_NPC_24H:BRD-K81418486-001-29-3:10	689	350	ADNP	-5.20723	BRD-K81418486	vorinostat
NMH002_NPC_24H:BRD-K69840642-001-02-2:10	334	242	ADNP	-3.95284	BRD-K69840642	ISOX
NMH002_NPC_24H:BRD-K45528773-001-04-9:10	470	527	ADNP	-5.32976	BRD-K45528773	M-344
NMH002_NPC_24H:BRD-K52522949-001-02-5:10	186	208	ADNP	-4.83664	BRD-K52522949	NCH-51
NMH002_NPC_24H:BRD-K14221870-001-02-4:10	435	445	ADNP	-5.53685	BRD-K14221870	oxamflatin
NMH002_NPC_24H:BRD-K36137799-001-04-0:10	3101	775	ADNP	-3.9084	BRD-K36137799	plumbagin
NMH002_NPC_24H:BRD-K22503835-001-08-6:10	383	508	ADNP	-5.51755	BRD-K22503835	scriptaid
NMH002_NPC_24H:BRD-K68202742-001-08-2:10	466	413	ADNP	-6.02229	BRD-K68202742	trichostatin-a
NMH002_NPC_24H:BRD-A19037878-001-02-3:10	433	528	ADNP	-5.98353	BRD-A19037878	trichostatin-a
NMH002_NPC_24H:BRD-K81418486-001-22-8:10	314	370	ADNP	-5.27385	BRD-K81418486	vorinostat
DOSBIO001_NPC_24H:BRD-A19037878:10	1272	793	ADNP	-6.34731	BRD-A19037878	trichostatin-a
DOSBIO001_NPC_24H:BRD-A19037878:3.33333	1212	688	ADNP	-5.03405	BRD-A19037878	trichostatin-a
DOSBIO001_NPC_24H:BRD-A19037878:1.11111	822	649	ADNP	-6.26016	BRD-A19037878	trichostatin-a
DOSBIO002_NPC_24H:BRD-A19037878:10	1017	524	ADNP	-5.31979	BRD-A19037878	trichostatin-a
DOSBIO002_NPC_24H:BRD-A19037878:3.33333	918	648	ADNP	-5.61714	BRD-A19037878	trichostatin-a
DOSBIO002_NPC_24H:BRD-A19037878:1.11111	755	507	ADNP	-5.4062	BRD-A19037878	trichostatin-a
DOSBIO001_NPC_24H:BRD-K81418486:10	1117	610	ADNP	-5.92969	BRD-K81418486	vorinostat
DOSBIO002_NPC_24H:BRD-K81418486:10	647	514	ADNP	-5.29338	BRD-K81418486	vorinostat
CPC014_NPC_24H:BRD-K68174511-001-01-7:10	184	210	ADNP	4.3518	BRD-K68174511	torin-2
DOSBIO001_NPC_24H:BRD-A19500257:3.33333	891	269	ADNP	4.25059	BRD-A19500257	geldanamycin
DOSBIO001_NPC_24H:BRD-A19500257:1.11111	77	94	ADNP	3.76584	BRD-A19500257	geldanamycin
CPC016_NPC_24H:BRD-A35588707-001-03-0:10	1125	336	AICDA	3.17182	BRD-A35588707	teniposide
CPC016_NPC_24H:BRD-K07762753-001-02-8:10	3675	953	AICDA	3.1472	BRD-K07762753	aminopurvalanol-a
CPC016_NPC_24H:BRD-K35708212-331-03-1:10	1996	620	AICDA	4.14275	BRD-K35708212	ouabain
CPC014_NPC_24H:BRD-U00779237-000-01-7:10	2587	891	AICDA	3.2264	BRD-U00779237	WZ-3105
CPC014_NPC_24H:BRD-K89085489-001-10-9:10	1600	640	AICDA	3.0032	BRD-K89085489	fenretinide
CPC013_NPC_24H:BRD-K29733039-001-01-1:10	2887	668	AICDA	3.2698	BRD-K29733039	deforolimus
CPC013_NPC_24H:BRD-K17210248-003-01-7:10	3274	1282	AICDA	3.0551	BRD-K17210248	daunorubicin
CPC018_NPC_24H:BRD-A46747628-001-01-9:10	626	376	AICDA	3.54085	BRD-A46747628	ouabain
CPC018_NPC_24H:BRD-A71459254-001-02-8:10	895	441	AICDA	3.5925	BRD-A71459254	cymarin
CPC017_NPC_24H:BRD-A93236127-001-03-7:10	766	361	AICDA	3.2942	BRD-A93236127	digitoxin
CPC017_NPC_24H:BRD-A94756469-001-03-9:10	973	437	AICDA	3.91803	BRD-A94756469	digoxin
CPC018_NPC_24H:BRD-K74305673-001-02-1:10	1449	712	AICDA	4.3698	BRD-K74305673	IKK-2-inhibitor-V
NMH001_NPC_6H:BRD-K08713111-001-01-9:10	937	315	AICDA	3.1732	BRD-K08713111	BRD-K08713111
NMH001_NPC_6H:BRD-K30553817-001-01-8:10	1274	592	AICDA	3.0196	BRD-K30553817	BRD-K30553817
NMH001_NPC_24H:BRD-K78075916-001-01-5:10	2609	652	AICDA	3.5842	BRD-K78075916	BRD-K78075916
NMH002_NPC_24H:BRD-K81473043-001-07-0:10	1585	489	AICDA	3.5543	BRD-K81473043	tanespimycin
NMH002_NPC_24H:BRD-K35010406-001-03-7:10	1595	872	AICDA	4.4003	BRD-K35010406	BG-1005
NMH002_NPC_24H:BRD-K26818574-305-01-9:10	4953	1361	AICDA	5.2401	BRD-K26818574	BIX-01294
NMH002_NPC_24H:BRD-K60230970-001-09-2:10	4025	1089	AICDA	4.2378	BRD-K60230970	MG-132
DOSBIO001_NPC_24H:BRD-K78133682:10.2009	4055	895	AICDA	4.68362	BRD-K78133682	BRD-K78133682
DOSBIO001_NPC_24H:BRD-A19500257:10	3143	727	AICDA	3.39778	BRD-A19500257	geldanamycin
DOSBIO002_NPC_24H:BRD-A19500257:10	1412	388	AICDA	3.72077	BRD-A19500257	geldanamycin
DOSBIO001_NPC_24H:BRD-A19037878:10	1272	793	AICDA	3.646	BRD-A19037878	trichostatin-a
DOSBIO002_NPC_24H:BRD-A19037878:10	1017	524	AICDA	3.82391	BRD-A19037878	trichostatin-a
DOSBIO002_NPC_24H:BRD-A19037878:1.11111	755	507	AICDA	3.30191	BRD-A19037878	trichostatin-a
DOSBIO001_NPC_24H:BRD-A13084692:3.33333	935	282	AICDA	3.0751	BRD-A13084692	troglitazone
CPC016_NPC_24H:BRD-A35588707-001-03-0:10	1125	336	AIRE	3.73111	BRD-A35588707	teniposide
CPC015_NPC_24H:BRD-A50737080-001-01-4:10	2149	932	AIRE	3.4307	BRD-A50737080	CGK-733
CPC016_NPC_24H:BRD-K07762753-001-02-8:10	3675	953	AIRE	6.1008	BRD-K07762753	aminopurvalanol-a
CPC015_NPC_24H:BRD-K15409150-001-01-7:10	3809	1184	AIRE	3.6905	BRD-K15409150	penfluridol
CPC016_NPC_24H:BRD-K35708212-331-03-1:10	1996	620	AIRE	3.5696	BRD-K35708212	ouabain
CPC016_NPC_24H:BRD-K38477985-001-01-8:10	2181	797	AIRE	3.93015	BRD-K38477985	malonoben
CPC014_NPC_24H:BRD-K38615104-001-06-8:10	1379	722	AIRE	3.5434	BRD-K38615104	A-443644
CPC015_NPC_24H:BRD-K95435023-001-01-0:10	2725	1294	AIRE	5.2508	BRD-K95435023	PHA-665752
CPC014_NPC_24H:BRD-U00779237-000-01-7:10	2587	891	AIRE	3.1095	BRD-U00779237	WZ-3105
CPC014_NPC_24H:BRD-K89085489-001-10-9:10	1600	640	AIRE	4.3336	BRD-K89085489	fenretinide
CPC013_NPC_24H:BRD-K87909389-001-02-0:10	1382	461	AIRE	3.2249	BRD-K87909389	alvocidib
CPC013_NPC_24H:BRD-K59369769-001-07-0:10	535	198	AIRE	3.12198	BRD-K59369769	tozasertib
CPC014_NPC_24H:BRD-K83794624-001-01-7:10	883	519	AIRE	3.96857	BRD-K83794624	pirarubicin
CPC013_NPC_24H:BRD-K29733039-001-01-1:10	2887	668	AIRE	5.1002	BRD-K29733039	deforolimus
CPC013_NPC_24H:BRD-K24681473-004-01-4:10	4048	1425	AIRE	4.9001	BRD-K24681473	YM-155
CPC013_NPC_24H:BRD-K17210248-003-01-7:10	3274	1282	AIRE	4.229	BRD-K17210248	daunorubicin
CPC013_NPC_24H:BRD-K35687265-236-01-8:10	952	365	AIRE	3.45265	BRD-K35687265	ON-01910
CPC013_NPC_24H:BRD-K64881305-001-01-1:10	1546	621	AIRE	3.4701	BRD-K64881305	ispinesib
CPC017_NPC_24H:BRD-A64125466-236-03-8:10	456	93	AIRE	3.9752	BRD-A64125466	dehydrocholate
CPC017_NPC_24H:BRD-K11927976-050-01-1:10	2641	960	AIRE	4.6733	BRD-K11927976	ER-27319
CPC018_NPC_24H:BRD-K15519488-001-01-6:10	667	182	AIRE	3.66325	BRD-K15519488	CS-110266
CPC018_NPC_24H:BRD-K37392901-003-01-7:10	1935	916	AIRE	3.4606	BRD-K37392901	NSC-632839
CPC017_NPC_24H:BRD-K60230970-001-04-3:10	1340	510	AIRE	3.2657	BRD-K60230970	MG-132
CPC017_NPC_24H:BRD-K62289640-003-01-9:10	2886	851	AIRE	4.5869	BRD-K62289640	lylamine
CPC018_NPC_24H:BRD-K74305673-001-02-1:10	1449	712	AIRE	3.6881	BRD-K74305673	IKK-2-inhibitor-V
CPC017_NPC_24H:BRD-K86958018-001-01-9:10	2553	554	AIRE	4.1477	BRD-K86958018	olvanil
NMH001_NPC_6H:BRD-K06209536-001-01-7:10	1612	452	AIRE	4.14068	BRD-K06209536	BRD-K06209536
NMH001_NPC_24H:BRD-K30553817-001-01-8:10	2182	637	AIRE	4.1452	BRD-K30553817	BRD-K30553817
NMH001_NPC_24H:BRD-K58901278-001-01-8:10	2499	849	AIRE	4.348	BRD-K58901278	nor-1-chlorpromazine
NMH001_NPC_24H:BRD-K78075916-001-01-5:10	2609	652	AIRE	4.2769	BRD-K78075916	BRD-K78075916
NMH002_NPC_6H:BRD-K89085489-001-14-1:10	2213	321	AIRE	3.7377	BRD-K89085489	fenretinide
NMH002_NPC_6H:BRD-K99964838-001-05-1:10	2012	466	AIRE	3.0587	BRD-K99964838	bosutinib
NMH002_NPC_24H:BRD-K81418486-001-29-3:10	689	350	AIRE	3.07518	BRD-K81418486	vorinostat
NMH002_NPC_24H:BRD-K26818574-305-01-9:10	4953	1361	AIRE	3.8715	BRD-K26818574	BIX-01294
NMH002_NPC_24H:BRD-A22997170-001-04-4:10	2745	1085	AIRE	3.2636	BRD-A22997170	CCT036477
NMH002_NPC_24H:BRD-K60230970-001-09-2:10	4025	1089	AIRE	4.2571	BRD-K60230970	MG-132
NMH002_NPC_24H:BRD-K36137799-001-04-0:10	3101	775	AIRE	3.60325	BRD-K36137799	plumbagin
DOSBIO001_NPC_24H:BRD-K78133682:10.2009	4055	895	AIRE	5.72843	BRD-K78133682	BRD-K78133682
DOSBIO002_NPC_24H:BRD-K87864638:10.0472	719	267	AIRE	3.64209	BRD-K87864638	SA-1925996
DOSBIO001_NPC_24H:BRD-A19500257:10	3143	727	AIRE	4.3242	BRD-A19500257	geldanamycin
DOSBIO001_NPC_24H:BRD-A19037878:10	1272	793	AIRE	3.43936	BRD-A19037878	trichostatin-a
DOSBIO002_NPC_24H:BRD-A19037878:10	1017	524	AIRE	3.19471	BRD-A19037878	trichostatin-a
DOSBIO002_NPC_24H:BRD-A19037878:1.11111	755	507	AIRE	3.48087	BRD-A19037878	trichostatin-a
DOSBIO001_NPC_24H:BRD-A13084692:3.33333	935	282	AIRE	4.2235	BRD-A13084692	troglitazone
DOSBIO001_NPC_24H:BRD-K81418486:10	1117	610	AIRE	3.62644	BRD-K81418486	vorinostat
CPC015_NPC_24H:BRD-A11605036-001-03-2:10	894	640	ARID1A	-3.05095	BRD-A11605036	thiocolchicoside
CPC015_NPC_24H:BRD-A36471396-003-02-2:10	1454	868	ARID1A	-3.16362	BRD-A36471396	biperiden
CPC016_NPC_24H:BRD-K54210043-001-02-0:10	104	62	ARID1A	-3.16654	BRD-K54210043	NS-1619
CPC016_NPC_24H:BRD-K72222507-003-07-7:10	1437	886	ARID1A	-3.2134	BRD-K72222507	quinapril
CPC014_NPC_24H:BRD-K83794624-001-01-7:10	883	519	ARID1A	-3.00205	BRD-K83794624	pirarubicin
CPC013_NPC_24H:BRD-K24681473-004-01-4:10	4048	1425	ARID1A	-3.8326	BRD-K24681473	YM-155
CPC017_NPC_24H:BRD-K10176267-001-02-5:10	641	223	ARID1A	-3.06133	BRD-K10176267	L-701252
CPC017_NPC_24H:BRD-K26134695-001-02-8:10	172	92	ARID1A	-3.07866	BRD-K26134695	calpeptin
CPC018_NPC_24H:BRD-K97399794-001-10-4:10	587	226	ARID1A	-4.34835	BRD-K97399794	quercetin
NMH001_NPC_24H:BRD-K58901278-001-01-8:10	2499	849	ARID1A	-3.3061	BRD-K58901278	nor-1-chlorpromazine
NMH001_NPC_6H:BRD-K08713111-001-01-9:10	937	315	ARID1A	3.1119	BRD-K08713111	BRD-K08713111
DOSBIO001_NPC_24H:BRD-K16827616:10.034	82	54	ARID1A	3.20289	BRD-K16827616	BRD-K16827616
DOSBIO001_NPC_24H:BRD-K78133682:10.2009	4055	895	ARID1A	4.04909	BRD-K78133682	BRD-K78133682
CPC012_NPC_24H:BRD-K03736784-001-01-1:10	1282	634	ASH1L	3.4886	BRD-K03736784	MD-II-038
CPC012_NPC_24H:BRD-A59985574-003-01-9:10	1052	543	ASH1L	3.54105	BRD-A59985574	topotecan
CPC015_NPC_24H:BRD-A22032524-074-04-0:10	992	406	ASH1L	3.2201	BRD-A22032524	amlodipine
CPC016_NPC_24H:BRD-A35588707-001-03-0:10	1125	336	ASH1L	3.40722	BRD-A35588707	teniposide
CPC015_NPC_24H:BRD-A35912562-001-01-0:10	440	314	ASH1L	3.9106	BRD-A35912562	pregnenolone-succinate
CPC014_NPC_24H:BRD-A60245366-001-01-1:10	803	565	ASH1L	3.3972	BRD-A60245366	AS-601245
CPC016_NPC_24H:BRD-K07762753-001-02-8:10	3675	953	ASH1L	6.2274	BRD-K07762753	aminopurvalanol-a
CPC015_NPC_24H:BRD-K15409150-001-01-7:10	3809	1184	ASH1L	4.4866	BRD-K15409150	penfluridol
CPC016_NPC_24H:BRD-K35708212-331-03-1:10	1996	620	ASH1L	3.56655	BRD-K35708212	ouabain
CPC016_NPC_24H:BRD-K38477985-001-01-8:10	2181	797	ASH1L	4.21865	BRD-K38477985	malonoben
CPC014_NPC_24H:BRD-K38615104-001-06-8:10	1379	722	ASH1L	3.54635	BRD-K38615104	A-443644
CPC016_NPC_24H:BRD-K72222507-003-07-7:10	1437	886	ASH1L	3.5178	BRD-K72222507	quinapril
CPC015_NPC_24H:BRD-K98490050-001-01-8:10	1502	725	ASH1L	3.08555	BRD-K98490050	amsacrine
CPC014_NPC_24H:BRD-U00779237-000-01-7:10	2587	891	ASH1L	4.0159	BRD-U00779237	WZ-3105
CPC013_NPC_24H:BRD-K03176945-001-01-6:10	1452	675	ASH1L	5.3452	BRD-K03176945	BRD-K03176945
CPC014_NPC_24H:BRD-K89085489-001-10-9:10	1600	640	ASH1L	4.1643	BRD-K89085489	fenretinide
CPC014_NPC_24H:BRD-K01253243-001-01-4:10	1125	778	ASH1L	3.0155	BRD-K01253243	SB-590885
CPC014_NPC_24H:BRD-K78431006-001-02-9:10	293	176	ASH1L	3.30335	BRD-K78431006	crizotinib
CPC014_NPC_24H:BRD-K36529613-001-01-8:10	351	194	ASH1L	3.22658	BRD-K36529613	PU-H71
CPC014_NPC_24H:BRD-K85402309-001-01-7:10	1021	519	ASH1L	4.9148	BRD-K85402309	dovitinib
CPC013_NPC_24H:BRD-K29733039-001-01-1:10	2887	668	ASH1L	3.8475	BRD-K29733039	deforolimus
CPC013_NPC_24H:BRD-K24681473-004-01-4:10	4048	1425	ASH1L	4.165	BRD-K24681473	YM-155
CPC013_NPC_24H:BRD-K17210248-003-01-7:10	3274	1282	ASH1L	4.3995	BRD-K17210248	daunorubicin
CPC013_NPC_24H:BRD-K56334280-001-01-0:10	1874	802	ASH1L	5.3112	BRD-K56334280	amonafide
CPC014_NPC_24H:BRD-K15891719-001-01-0:10	551	458	ASH1L	3.0973	BRD-K15891719	tenofovir
CPC015_NPC_24H:BRD-A19500257:10	1404	471	ASH1L	3.8176	BRD-A19500257	geldanamycin
CPC017_NPC_24H:BRD-A93236127-001-03-7:10	766	361	ASH1L	3.5349	BRD-A93236127	digitoxin
CPC017_NPC_24H:BRD-A94756469-001-03-9:10	973	437	ASH1L	3.80959	BRD-A94756469	digoxin
CPC017_NPC_24H:BRD-K06426971-001-01-9:10	1733	617	ASH1L	4.5476	BRD-K06426971	ryuvidine
CPC017_NPC_24H:BRD-K11927976-050-01-1:10	2641	960	ASH1L	5.9056	BRD-K11927976	ER-27319
CPC018_NPC_24H:BRD-K13169950-001-04-5:10	1998	713	ASH1L	3.2885	BRD-K13169950	NSC-3852
CPC018_NPC_24H:BRD-K37392901-003-01-7:10	1935	916	ASH1L	3.2109	BRD-K37392901	NSC-632839
CPC017_NPC_24H:BRD-K60230970-001-04-3:10	1340	510	ASH1L	3.5127	BRD-K60230970	MG-132
CPC017_NPC_24H:BRD-K62289640-003-01-9:10	2886	851	ASH1L	4.4613	BRD-K62289640	lylamine
CPC017_NPC_24H:BRD-K86958018-001-01-9:10	2553	554	ASH1L	5.13295	BRD-K86958018	olvanil
CPC017_NPC_24H:BRD-A07029265-004-02-9:10	888	572	ASH1L	3.0902	BRD-A07029265	ipratropium
NMH001_NPC_6H:BRD-K06209536-001-01-7:10	1612	452	ASH1L	3.73266	BRD-K06209536	BRD-K06209536
NMH001_NPC_24H:BRD-K58901278-001-01-8:10	2499	849	ASH1L	4.3585	BRD-K58901278	nor-1-chlorpromazine
NMH001_NPC_24H:BRD-K78075916-001-01-5:10	2609	652	ASH1L	4.2544	BRD-K78075916	BRD-K78075916
NMH002_NPC_6H:BRD-K99964838-001-05-1:10	2012	466	ASH1L	3.65	BRD-K99964838	bosutinib
NMH002_NPC_24H:BRD-K64606589-001-02-7:10	916	437	ASH1L	3.06154	BRD-K64606589	apicidin
NMH002_NPC_24H:BRD-K26818574-305-01-9:10	4953	1361	ASH1L	6.6337	BRD-K26818574	BIX-01294
NMH002_NPC_24H:BRD-K60230970-001-09-2:10	4025	1089	ASH1L	4.3003	BRD-K60230970	MG-132
DOSBIO002_NPC_24H:BRD-A13084692:3.33333	431	189	ASH1L	3.26839	BRD-A13084692	troglitazone
CPC012_NPC_24H:BRD-K68202742-001-06-6:10	385	333	ASXL1	-3.35896	BRD-K68202742	trichostatin-a
CPC013_NPC_24H:BRD-K64606589-001-01-9:10	256	192	ASXL1	-3.25505	BRD-K64606589	apicidin
CPC015_NPC_24H:BRD-K95435023-001-01-0:10	2725	1294	ASXL1	-6.1452	BRD-K95435023	PHA-665752
CPC013_NPC_24H:BRD-K17743125-001-03-5:10	258	256	ASXL1	-3.22953	BRD-K17743125	belinostat
NMH001_NPC_6H:BRD-K97447442-001-01-6:10	163	202	ASXL1	-3.21919	BRD-K97447442	Fluoro-SAHA
NMH002_NPC_24H:BRD-K51966546-001-02-2:10	269	393	ASXL1	-3.59445	BRD-K51966546	BG-1026
NMH002_NPC_24H:BRD-K97869369-001-02-8:10	261	307	ASXL1	-3.32766	BRD-K97869369	BG-1027
NMH002_NPC_24H:BRD-K31041191-001-03-5:10	437	476	ASXL1	-3.00678	BRD-K31041191	BG-1029
NMH001_NPC_6H:BRD-K18722736-001-01-3:10	176	162	ASXL1	4.2343	BRD-K18722736	BRD-K18722736
NMH001_NPC_6H:BRD-K26818574-305-02-7:10	712	255	ASXL1	3.6699	BRD-K26818574	BIX-01294
NMH001_NPC_6H:BRD-K30553817-001-01-8:10	1274	592	ASXL1	3.5499	BRD-K30553817	BRD-K30553817
NMH002_NPC_6H:BRD-K89085489-001-14-1:10	2213	321	ASXL1	3.0761	BRD-K89085489	fenretinide
NMH002_NPC_24H:BRD-K26818574-305-01-9:10	4953	1361	ASXL1	3.3088	BRD-K26818574	BIX-01294
DOSBIO002_NPC_24H:BRD-K81408913:9.98515	271	163	ASXL1	4.52893	BRD-K81408913	BRD-K81408913
DOSBIO002_NPC_24H:BRD-K87864638:10.0472	719	267	ASXL1	3.0147	BRD-K87864638	SA-1925996
DOSBIO002_NPC_24H:BRD-A19500257:10	1412	388	ASXL1	3.11565	BRD-A19500257	geldanamycin
NMH002_NPC_6H:BRD-K17953061-001-12-7:10	687	295	ASXL2	-3.3812	BRD-K17953061	staurosporine
CPC012_NPC_24H:BRD-K32896438-001-01-8:10	320	215	ASXL2	3.1141	BRD-K32896438	BRD-K32896438
CPC015_NPC_24H:BRD-A11605036-001-03-2:10	894	640	ASXL2	4.2637	BRD-A11605036	thiocolchicoside
CPC016_NPC_24H:BRD-K32584078-001-02-3:10	777	586	ASXL2	3.386	BRD-K32584078	BML-257
CPC016_NPC_24H:BRD-K72222507-003-07-7:10	1437	886	ASXL2	3.2793	BRD-K72222507	quinapril
CPC015_NPC_24H:BRD-K77695569-001-16-9:10	1178	492	ASXL2	5.92873	BRD-K77695569	tiabendazole
CPC015_NPC_24H:BRD-K95435023-001-01-0:10	2725	1294	ASXL2	4.3002	BRD-K95435023	PHA-665752
CPC015_NPC_24H:BRD-K96263742-001-02-3:10	793	356	ASXL2	3.83289	BRD-K96263742	GW-7647
CPC013_NPC_24H:BRD-K03176945-001-01-6:10	1452	675	ASXL2	4.6517	BRD-K03176945	BRD-K03176945
CPC014_NPC_24H:BRD-K33551950-001-01-6:10	685	239	ASXL2	3.1158	BRD-K33551950	radicicol
CPC013_NPC_24H:BRD-K56334280-001-01-0:10	1874	802	ASXL2	4.376	BRD-K56334280	amonafide
CPC018_NPC_24H:BRD-A46747628-001-01-9:10	626	376	ASXL2	3.3502	BRD-A46747628	ouabain
CPC018_NPC_24H:BRD-K13169950-001-04-5:10	1998	713	ASXL2	4.209	BRD-K13169950	NSC-3852
CPC018_NPC_24H:BRD-K17561142-003-16-8:10	230	190	ASXL2	3.0728	BRD-K17561142	amiodarone
CPC018_NPC_24H:BRD-K31491153-001-01-2:10	658	394	ASXL2	3.41187	BRD-K31491153	1-phenylbiguanide
CPC018_NPC_24H:BRD-K34092021-001-02-3:10	1516	597	ASXL2	3.57595	BRD-K34092021	arvanil
CPC018_NPC_24H:BRD-K39187410-001-01-7:10	174	149	ASXL2	4.07402	BRD-K39187410	BRD-K39187410
CPC017_NPC_24H:BRD-A07029265-004-02-9:10	888	572	ASXL2	4.34645	BRD-A07029265	ipratropium
NMH001_NPC_6H:BRD-K06209536-001-01-7:10	1612	452	ASXL2	6.07332	BRD-K06209536	BRD-K06209536
CPC015_NPC_24H:BRD-A68930007-001-03-1:10	1031	537	ATM	-3.02154	BRD-A68930007	ouabain
CPC015_NPC_24H:BRD-K37991163-003-06-8:10	194	168	ATM	4.2303	BRD-K37991163	paroxetine
CPC015_NPC_24H:BRD-K39733634-001-01-8:10	817	350	ATM	3.4165	BRD-K39733634	L-161982
CPC017_NPC_24H:BRD-K11927976-050-01-1:10	2641	960	ATM	3.2812	BRD-K11927976	ER-27319
CPC018_NPC_24H:BRD-K13169950-001-04-5:10	1998	713	ATM	3.354	BRD-K13169950	NSC-3852
CPC013_NPC_24H:BRD-K64606589-001-01-9:10	256	192	ATN1	-3.02709	BRD-K64606589	apicidin
NMH002_NPC_6H:BRD-K14221870-001-02-4:10	146	148	ATN1	-3.02878	BRD-K14221870	oxamflatin
NMH002_NPC_24H:BRD-K45528773-001-04-9:10	470	527	ATN1	-3.77674	BRD-K45528773	M-344
DOSBIO001_NPC_24H:BRD-A19037878:3.33333	1212	688	ATN1	-3.16796	BRD-A19037878	trichostatin-a
CPC016_NPC_24H:BRD-K07762753-001-02-8:10	3675	953	ATN1	3.1292	BRD-K07762753	aminopurvalanol-a
CPC016_NPC_24H:BRD-K35708212-331-03-1:10	1996	620	ATN1	3.7308	BRD-K35708212	ouabain
CPC014_NPC_24H:BRD-K01253243-001-01-4:10	1125	778	ATN1	3.2367	BRD-K01253243	SB-590885
CPC014_NPC_24H:BRD-K85402309-001-01-7:10	1021	519	ATN1	3.1948	BRD-K85402309	dovitinib
DOSBIO001_NPC_24H:BRD-K78133682:10.2009	4055	895	ATN1	4.04218	BRD-K78133682	BRD-K78133682
NMH002_NPC_24H:BRD-K08135697-001-02-5:10	2289	668	ATR	-3.6006	BRD-K08135697	BG-1024
CPC015_NPC_24H:BRD-A11605036-001-03-2:10	894	640	ATR	4.7111	BRD-A11605036	thiocolchicoside
CPC016_NPC_24H:BRD-K32584078-001-02-3:10	777	586	ATR	4.0487	BRD-K32584078	BML-257
CPC016_NPC_24H:BRD-K72222507-003-07-7:10	1437	886	ATR	3.7323	BRD-K72222507	quinapril
CPC015_NPC_24H:BRD-K77695569-001-16-9:10	1178	492	ATR	3.92286	BRD-K77695569	tiabendazole
CPC013_NPC_24H:BRD-K03176945-001-01-6:10	1452	675	ATR	3.404	BRD-K03176945	BRD-K03176945
NMH001_NPC_24H:BRD-K30553817-001-01-8:10	2182	637	ATR	3.7468	BRD-K30553817	BRD-K30553817
CPC012_NPC_24H:BRD-K03736784-001-01-1:10	1282	634	ATRX	-3.0913	BRD-K03736784	MD-II-038
CPC012_NPC_24H:BRD-K32896438-001-01-8:10	320	215	ATRX	-3.65975	BRD-K32896438	BRD-K32896438
CPC012_NPC_24H:BRD-K68202742-001-06-6:10	385	333	ATRX	-4.0578	BRD-K68202742	trichostatin-a
CPC015_NPC_24H:BRD-A68930007-001-03-1:10	1031	537	ATRX	-3.3492	BRD-A68930007	ouabain
CPC015_NPC_24H:BRD-A19037878:10	482	421	ATRX	-3.73369	BRD-A19037878	trichostatin-a
CPC015_NPC_24H:BRD-K81418486:10	388	327	ATRX	-3.11868	BRD-K81418486	vorinostat
NMH001_NPC_24H:BRD-K58901278-001-01-8:10	2499	849	ATRX	-3.9448	BRD-K58901278	nor-1-chlorpromazine
NMH002_NPC_24H:BRD-A22997170-001-04-4:10	2745	1085	ATRX	-3.6561	BRD-A22997170	CCT036477
NMH002_NPC_24H:BRD-K82681249-001-01-2:10	2633	987	ATRX	-4.7679	BRD-K82681249	JS-K
NMH002_NPC_24H:BRD-K14221870-001-02-4:10	435	445	ATRX	-3.09191	BRD-K14221870	oxamflatin
DOSBIO001_NPC_24H:BRD-A19500257:3.33333	891	269	ATRX	3.20444	BRD-A19500257	geldanamycin
CPC015_NPC_24H:BRD-A08187463-001-03-8:10	333	167	BAP1	-3.75604	BRD-A08187463	racecadotril
CPC016_NPC_24H:BRD-K32584078-001-02-3:10	777	586	BAP1	-3.6226	BRD-K32584078	BML-257
CPC016_NPC_24H:BRD-K72222507-003-07-7:10	1437	886	BAP1	-3.0319	BRD-K72222507	quinapril
CPC013_NPC_24H:BRD-K77908580-001-04-7:10	114	161	BAP1	-3.35852	BRD-K77908580	entinostat
CPC017_NPC_24H:BRD-A07029265-004-02-9:10	888	572	BAP1	-3.4205	BRD-A07029265	ipratropium
NMH002_NPC_24H:BRD-K52313696-001-08-1:10	130	157	BAP1	-3.13306	BRD-K52313696	tacedinaline
NMH002_NPC_24H:BRD-K99636700-001-01-9:10	103	106	BAP1	-3.44344	BRD-K99636700	BRD-K99636700
DOSBIO001_NPC_24H:BRD-K81418486:3.33333	225	201	BAP1	-3.39977	BRD-K81418486	vorinostat
CPC015_NPC_24H:BRD-A36471396-003-02-2:10	1454	868	BAP1	6.75908	BRD-A36471396	biperiden
CPC013_NPC_24H:BRD-K37340241-001-01-9:10	650	199	BAP1	3.18824	BRD-K37340241	BRD-K37340241
CPC015_NPC_24H:BRD-K39733634-001-01-8:10	817	350	BAP1	3.07289	BRD-K39733634	L-161982
CPC013_NPC_24H:BRD-K24681473-004-01-4:10	4048	1425	BAP1	3.4416	BRD-K24681473	YM-155
CPC017_NPC_24H:BRD-K60230970-001-04-3:10	1340	510	BAP1	3.6473	BRD-K60230970	MG-132
CPC017_NPC_24H:BRD-A19500257:10	70	65	BAP1	3.81364	BRD-A19500257	geldanamycin
NMH002_NPC_24H:BRD-A84228258-001-03-6:10	815	399	BAP1	5.14095	BRD-A84228258	brefeldin-a
NMH002_NPC_24H:BRD-K60230970-001-09-2:10	4025	1089	BAP1	3.2361	BRD-K60230970	MG-132
CPC012_NPC_24H:BRD-K81418486:10	330	360	BCOR	-4.21654	BRD-K81418486	vorinostat
CPC014_NPC_24H:BRD-K85402309-001-01-7:10	1021	519	BCOR	-3.6685	BRD-K85402309	dovitinib
CPC014_NPC_24H:BRD-K15891719-001-01-0:10	551	458	BCOR	-4.2162	BRD-K15891719	tenofovir
CPC015_NPC_24H:BRD-K81418486:10	388	327	BCOR	-3.17948	BRD-K81418486	vorinostat
NMH002_NPC_6H:BRD-K17953061-001-12-7:10	687	295	BCOR	-3.8706	BRD-K17953061	staurosporine
NMH002_NPC_24H:BRD-A63989068-001-01-2:10	496	585	BCOR	-3.31594	BRD-A63989068	apicidin
NMH002_NPC_24H:BRD-K35010406-001-03-7:10	1595	872	BCOR	-3.8536	BRD-K35010406	BG-1005
NMH002_NPC_24H:BRD-K85732814-001-02-3:10	421	450	BCOR	-3.34364	BRD-K85732814	BG-1028
NMH002_NPC_24H:BRD-K31041191-001-03-5:10	437	476	BCOR	-3.40196	BRD-K31041191	BG-1029
NMH002_NPC_24H:BRD-A22997170-001-04-4:10	2745	1085	BCOR	-4.6982	BRD-A22997170	CCT036477
NMH002_NPC_24H:BRD-K82681249-001-01-2:10	2633	987	BCOR	-3.8428	BRD-K82681249	JS-K
NMH002_NPC_24H:BRD-K45528773-001-04-9:10	470	527	BCOR	-3.16421	BRD-K45528773	M-344
NMH002_NPC_24H:BRD-K14221870-001-02-4:10	435	445	BCOR	-3.58489	BRD-K14221870	oxamflatin
NMH002_NPC_24H:BRD-K22503835-001-08-6:10	383	508	BCOR	-3.68686	BRD-K22503835	scriptaid
DOSBIO001_NPC_24H:BRD-A19037878:10	1272	793	BCOR	-3.86821	BRD-A19037878	trichostatin-a
DOSBIO002_NPC_24H:BRD-A19037878:10	1017	524	BCOR	-3.38217	BRD-A19037878	trichostatin-a
DOSBIO002_NPC_24H:BRD-A19037878:3.33333	918	648	BCOR	-4.39815	BRD-A19037878	trichostatin-a
DOSBIO001_NPC_24H:BRD-K81418486:10	1117	610	BCOR	-3.18823	BRD-K81418486	vorinostat
DOSBIO002_NPC_24H:BRD-K81418486:10	647	514	BCOR	-3.41205	BRD-K81418486	vorinostat
CPC013_NPC_24H:BRD-K24681473-004-01-4:10	4048	1425	BCORL1	-3.0901	BRD-K24681473	YM-155
CPC013_NPC_24H:BRD-K56334280-001-01-0:10	1874	802	BCORL1	-3.7191	BRD-K56334280	amonafide
CPC014_NPC_24H:BRD-K85402309-001-01-7:10	1021	519	BCORL1	3.5467	BRD-K85402309	dovitinib
NMH001_NPC_6H:BRD-K06209536-001-01-7:10	1612	452	BCORL1	3.00521	BRD-K06209536	BRD-K06209536
DOSBIO001_NPC_24H:BRD-K51810646:9.93465	65	49	BCORL1	3.13937	BRD-K51810646	BRD-K51810646
CPC015_NPC_24H:BRD-K22503835-001-06-0:10	299	257	BPTF	-3.0086	BRD-K22503835	scriptaid
CPC015_NPC_24H:BRD-K76205745-001-04-1:10	2000	1198	BPTF	-5.1351	BRD-K76205745	losartan
CPC013_NPC_24H:BRD-K03176945-001-01-6:10	1452	675	BPTF	-3.8464	BRD-K03176945	BRD-K03176945
CPC014_NPC_24H:BRD-K82091397-001-01-4:10	516	424	BPTF	-4.6152	BRD-K82091397	SB-239063
CPC015_NPC_24H:BRD-A19037878:10	482	421	BPTF	-3.4052	BRD-A19037878	trichostatin-a
CPC015_NPC_24H:BRD-K81418486:10	388	327	BPTF	-3.36866	BRD-K81418486	vorinostat
CPC017_NPC_24H:BRD-A07029265-004-02-9:10	888	572	BPTF	-4.2189	BRD-A07029265	ipratropium
NMH001_NPC_6H:BRD-K97447442-001-01-6:10	163	202	BPTF	-3.71759	BRD-K97447442	Fluoro-SAHA
NMH001_NPC_6H:BRD-U63562434-000-01-2:10	228	223	BPTF	-3.3225	BRD-U63562434	LBH-589
NMH001_NPC_6H:BRD-K81418486-001-28-5:10	208	243	BPTF	-3.45717	BRD-K81418486	vorinostat
NMH001_NPC_24H:BRD-A19037878-001-02-3:10	428	368	BPTF	-3.02824	BRD-A19037878	trichostatin-a
NMH002_NPC_6H:BRD-K81418486-001-29-3:10	131	112	BPTF	-3.45583	BRD-K81418486	vorinostat
NMH002_NPC_24H:BRD-K64606589-001-02-7:10	916	437	BPTF	-3.6248	BRD-K64606589	apicidin
NMH002_NPC_24H:BRD-A63989068-001-01-2:10	496	585	BPTF	-3.1981	BRD-A63989068	apicidin
NMH002_NPC_24H:BRD-K41179159-001-02-3:10	421	489	BPTF	-3.18755	BRD-K41179159	BG-1006
NMH002_NPC_24H:BRD-K97869369-001-02-8:10	261	307	BPTF	-3.03029	BRD-K97869369	BG-1027
NMH002_NPC_24H:BRD-K31041191-001-03-5:10	437	476	BPTF	-3.49437	BRD-K31041191	BG-1029
NMH002_NPC_24H:BRD-K45528773-001-04-9:10	470	527	BPTF	-3.10036	BRD-K45528773	M-344
NMH002_NPC_24H:BRD-K14221870-001-02-4:10	435	445	BPTF	-3.82476	BRD-K14221870	oxamflatin
NMH002_NPC_24H:BRD-K68202742-001-08-2:10	466	413	BPTF	-3.62381	BRD-K68202742	trichostatin-a
NMH002_NPC_24H:BRD-A19037878-001-02-3:10	433	528	BPTF	-4.01515	BRD-A19037878	trichostatin-a
DOSBIO001_NPC_24H:BRD-A19037878:10	1272	793	BPTF	-3.67068	BRD-A19037878	trichostatin-a
DOSBIO001_NPC_24H:BRD-A19037878:3.33333	1212	688	BPTF	-3.17451	BRD-A19037878	trichostatin-a
DOSBIO001_NPC_24H:BRD-A19037878:1.11111	822	649	BPTF	-3.58109	BRD-A19037878	trichostatin-a
DOSBIO001_NPC_24H:BRD-K81418486:10	1117	610	BPTF	-3.84948	BRD-K81418486	vorinostat
DOSBIO002_NPC_24H:BRD-K81418486:10	647	514	BPTF	-3.36171	BRD-K81418486	vorinostat
CPC015_NPC_24H:BRD-A34806832-001-02-7:10	1140	468	BPTF	3.55629	BRD-A34806832	proscillaridin
CPC016_NPC_24H:BRD-K35708212-331-03-1:10	1996	620	BPTF	4.0123	BRD-K35708212	ouabain
CPC014_NPC_24H:BRD-A45498368-001-02-2:10	24	42	BPTF	3.06975	BRD-A45498368	WYE-125132
CPC017_NPC_24H:BRD-A25687296-300-03-5:10	471	210	BPTF	4.11685	BRD-A25687296	emetine
CPC018_NPC_24H:BRD-A46747628-001-01-9:10	626	376	BPTF	3.06625	BRD-A46747628	ouabain
CPC017_NPC_24H:BRD-A62184259-001-02-8:10	117	97	BPTF	3.41995	BRD-A62184259	cycloheximide
CPC017_NPC_24H:BRD-A93236127-001-03-7:10	766	361	BPTF	3.39665	BRD-A93236127	digitoxin
CPC017_NPC_24H:BRD-A94756469-001-03-9:10	973	437	BPTF	3.36147	BRD-A94756469	digoxin
DOSBIO002_NPC_24H:BRD-K81408913:9.98515	271	163	BPTF	3.61655	BRD-K81408913	BRD-K81408913
DOSBIO001_NPC_24H:BRD-A19500257:10	3143	727	BPTF	4.73015	BRD-A19500257	geldanamycin
DOSBIO001_NPC_24H:BRD-A19500257:3.33333	891	269	BPTF	3.05186	BRD-A19500257	geldanamycin
CPC012_NPC_24H:BRD-K08307026-001-01-4:10	182	203	BRCA1	-6.12482	BRD-K08307026	BRD-K08307026
CPC012_NPC_24H:BRD-K32896438-001-01-8:10	320	215	BRCA1	-4.2823	BRD-K32896438	BRD-K32896438
CPC012_NPC_24H:BRD-K44432556-001-01-4:10	173	226	BRCA1	-6.0018	BRD-K44432556	VU-0418946-1
CPC012_NPC_24H:BRD-K56196992-001-01-2:10	158	216	BRCA1	-4.0431	BRD-K56196992	BRD-K56196992
CPC012_NPC_24H:BRD-K61717269-001-01-4:10	112	142	BRCA1	-4.73658	BRD-K61717269	BRD-K61717269
CPC012_NPC_24H:BRD-K74797618-001-01-9:10	247	111	BRCA1	-3.29655	BRD-K74797618	MD-049
CPC012_NPC_24H:BRD-A39093044-001-05-4:10	306	243	BRCA1	-3.14745	BRD-A39093044	K784-3187
CPC015_NPC_24H:BRD-A11605036-001-03-2:10	894	640	BRCA1	-3.49075	BRD-A11605036	thiocolchicoside
CPC016_NPC_24H:BRD-A22783572-065-01-3:10	83	147	BRCA1	-5.42281	BRD-A22783572	vinblastine
CPC015_NPC_24H:BRD-A34806832-001-02-7:10	1140	468	BRCA1	-5.24091	BRD-A34806832	proscillaridin
CPC016_NPC_24H:BRD-A35588707-001-03-0:10	1125	336	BRCA1	-4.98064	BRD-A35588707	teniposide
CPC015_NPC_24H:BRD-A35912562-001-01-0:10	440	314	BRCA1	-5.8755	BRD-A35912562	pregnenolone-succinate
CPC015_NPC_24H:BRD-A55594068-065-03-1:10	90	143	BRCA1	-3.09408	BRD-A55594068	vinblastine
CPC015_NPC_24H:BRD-A60414806-065-01-6:10	115	161	BRCA1	-4.6477	BRD-A60414806	vincristine
CPC015_NPC_24H:BRD-A68930007-001-03-1:10	1031	537	BRCA1	-5.39928	BRD-A68930007	ouabain
CPC016_NPC_24H:BRD-A76528577-065-01-2:10	68	106	BRCA1	-5.3781	BRD-A76528577	vincristine
CPC013_NPC_24H:BRD-K09854848-001-01-0:10	615	353	BRCA1	-3.91	BRD-K09854848	MD-II-008-P
CPC015_NPC_24H:BRD-K12539581-001-14-6:10	41	52	BRCA1	-3.49152	BRD-K12539581	nocodazole
CPC016_NPC_24H:BRD-K32584078-001-02-3:10	777	586	BRCA1	-4.8758	BRD-K32584078	BML-257
CPC016_NPC_24H:BRD-K35708212-331-03-1:10	1996	620	BRCA1	-8.0681	BRD-K35708212	ouabain
CPC016_NPC_24H:BRD-K36737713-001-01-6:10	668	376	BRCA1	-4.5339	BRD-K36737713	AG-957
CPC016_NPC_24H:BRD-K37561857-001-06-4:10	31	56	BRCA1	-3.08527	BRD-K37561857	zardaverine
CPC016_NPC_24H:BRD-K37865504-001-01-7:10	47	74	BRCA1	-5.46252	BRD-K37865504	LY-2183240
CPC016_NPC_24H:BRD-K38477985-001-01-8:10	2181	797	BRCA1	-5.22485	BRD-K38477985	malonoben
CPC014_NPC_24H:BRD-K40175214-001-01-7:10	55	72	BRCA1	-4.01509	BRD-K40175214	torin-1
CPC015_NPC_24H:BRD-K47869605-001-18-9:10	162	178	BRCA1	-3.74353	BRD-K47869605	podophyllotoxin
CPC013_NPC_24H:BRD-K48950795-001-01-2:10	48	34	BRCA1	-4.03006	BRD-K48950795	BRD-K48950795
CPC014_NPC_24H:BRD-K56957086-001-02-2:10	52	51	BRCA1	-3.60674	BRD-K56957086	dacinostat
CPC013_NPC_24H:BRD-K62970326-001-01-9:10	96	95	BRCA1	-3.66935	BRD-K62970326	BRD-K62970326
CPC014_NPC_24H:BRD-K68174511-001-01-7:10	184	210	BRCA1	-5.035	BRD-K68174511	torin-2
CPC013_NPC_24H:BRD-K76236182-001-01-2:10	26	24	BRCA1	-3.05037	BRD-K76236182	BRD-K76236182
CPC013_NPC_24H:BRD-K77908580-001-04-7:10	114	161	BRCA1	-6.3574	BRD-K77908580	entinostat
CPC016_NPC_24H:BRD-K88677950-001-01-3:10	89	86	BRCA1	-4.01087	BRD-K88677950	PD-198306
CPC016_NPC_24H:BRD-K88741031-001-01-0:10	28	53	BRCA1	-3.38623	BRD-K88741031	methyl-2,5-dihydroxycinnamate
CPC016_NPC_24H:BRD-K91290917-336-03-8:10	225	157	BRCA1	-4.6566	BRD-K91290917	amodiaquine
CPC013_NPC_24H:BRD-K93578426-001-01-2:10	75	52	BRCA1	-4.0945	BRD-K93578426	BRD-K93578426
CPC016_NPC_24H:BRD-K94841585-001-02-8:10	14	17	BRCA1	-3.42579	BRD-K94841585	emodic-acid
CPC016_NPC_24H:BRD-K97365803-001-01-3:10	98	95	BRCA1	-4.00738	BRD-K97365803	PI-828
CPC015_NPC_24H:BRD-K98490050-001-01-8:10	1502	725	BRCA1	-3.45275	BRD-K98490050	amsacrine
CPC014_NPC_24H:BRD-U33728988-000-01-6:10	60	76	BRCA1	-3.67858	BRD-U33728988	QL-X-138
CPC013_NPC_24H:BRD-K89784888-001-01-3:10	179	208	BRCA1	-3.4705	BRD-K89784888	BRD-K89784888
CPC013_NPC_24H:BRD-K03176945-001-01-6:10	1452	675	BRCA1	-5.7355	BRD-K03176945	BRD-K03176945
CPC014_NPC_24H:BRD-K94294671-003-01-3:10	18	32	BRCA1	-3.61667	BRD-K94294671	OSI-027
CPC013_NPC_24H:BRD-K87909389-001-02-0:10	1382	461	BRCA1	-3.276	BRD-K87909389	alvocidib
CPC014_NPC_24H:BRD-A45498368-001-02-2:10	24	42	BRCA1	-3.20654	BRD-A45498368	WYE-125132
CPC014_NPC_24H:BRD-K13566078-003-01-1:10	473	286	BRCA1	-3.9595	BRD-K13566078	BMS-345541
CPC014_NPC_24H:BRD-K05804044-001-01-1:10	56	47	BRCA1	-5.00769	BRD-K05804044	AZ-628
CPC014_NPC_24H:BRD-K23192422-001-01-1:10	46	63	BRCA1	-3.07125	BRD-K23192422	lestaurtinib
CPC014_NPC_24H:BRD-K85402309-001-01-7:10	1021	519	BRCA1	-4.9184	BRD-K85402309	dovitinib
CPC014_NPC_24H:BRD-M64432851-001-01-9:10	57	76	BRCA1	-3.93925	BRD-M64432851	sunitinib
CPC013_NPC_24H:BRD-K51967704-001-01-0:10	1002	252	BRCA1	-3.0237	BRD-K51967704	BIIB-021
CPC013_NPC_24H:BRD-K35687265-236-01-8:10	952	365	BRCA1	-4.1763	BRD-K35687265	ON-01910
CPC013_NPC_24H:BRD-K56334280-001-01-0:10	1874	802	BRCA1	-6.9698	BRD-K56334280	amonafide
CPC014_NPC_24H:BRD-K70511574-001-01-0:10	34	29	BRCA1	-3.14939	BRD-K70511574	HMN-214
CPC014_NPC_24H:BRD-K10916986-001-01-6:10	62	103	BRCA1	-4.78472	BRD-K10916986	vinorelbine
CPC014_NPC_24H:BRD-K15891719-001-01-0:10	551	458	BRCA1	-3.7274	BRD-K15891719	tenofovir
CPC014_NPC_24H:BRD-M30523314-002-01-5:10	69	94	BRCA1	-6.27184	BRD-M30523314	vinorelbine
CPC014_NPC_24H:BRD-A19500257:10	239	133	BRCA1	-4.01656	BRD-A19500257	geldanamycin
CPC015_NPC_24H:BRD-A19500257:10	1404	471	BRCA1	-4.9981	BRD-A19500257	geldanamycin
CPC016_NPC_24H:BRD-A19500257:10	83	103	BRCA1	-5.74109	BRD-A19500257	geldanamycin
CPC018_NPC_24H:BRD-A29082194-001-02-4:10	59	61	BRCA1	-3.089	BRD-A29082194	gitoxigenin
CPC018_NPC_24H:BRD-A46747628-001-01-9:10	626	376	BRCA1	-3.6231	BRD-A46747628	ouabain
CPC017_NPC_24H:BRD-A54927599-001-07-8:10	48	63	BRCA1	-5.58091	BRD-A54927599	KF-38789
CPC017_NPC_24H:BRD-A80502530-001-01-2:10	944	511	BRCA1	-4.36324	BRD-A80502530	cinobufagin
CPC017_NPC_24H:BRD-A93236127-001-03-7:10	766	361	BRCA1	-8.83905	BRD-A93236127	digitoxin
CPC017_NPC_24H:BRD-A94756469-001-03-9:10	973	437	BRCA1	-3.77853	BRD-A94756469	digoxin
CPC017_NPC_24H:BRD-K06426971-001-01-9:10	1733	617	BRCA1	-4.49945	BRD-K06426971	ryuvidine
CPC017_NPC_24H:BRD-K09638361-001-01-4:10	26	16	BRCA1	-3.28571	BRD-K09638361	IC-261
CPC017_NPC_24H:BRD-K10176267-001-02-5:10	641	223	BRCA1	-3.56937	BRD-K10176267	L-701252
CPC017_NPC_24H:BRD-K12867552-001-01-3:10	355	303	BRCA1	-3.42966	BRD-K12867552	PCI-24781
CPC018_NPC_24H:BRD-K13169950-001-04-5:10	1998	713	BRCA1	-3.0914	BRD-K13169950	NSC-3852
CPC017_NPC_24H:BRD-K21667562-001-01-4:10	70	54	BRCA1	-3.38572	BRD-K21667562	AM-404
CPC017_NPC_24H:BRD-K23478508-001-03-7:10	674	362	BRCA1	-6.72516	BRD-K23478508	digoxin
CPC018_NPC_24H:BRD-K34092021-001-02-3:10	1516	597	BRCA1	-3.3817	BRD-K34092021	arvanil
CPC017_NPC_24H:BRD-K60230970-001-04-3:10	1340	510	BRCA1	-3.9435	BRD-K60230970	MG-132
CPC017_NPC_24H:BRD-K61323504-001-02-4:10	42	27	BRCA1	-3.74625	BRD-K61323504	SB-225002
CPC017_NPC_24H:BRD-K82823804-001-01-7:10	212	219	BRCA1	-6.78347	BRD-K82823804	PD-407824
CPC017_NPC_24H:BRD-K86958018-001-01-9:10	2553	554	BRCA1	-5.6415	BRD-K86958018	olvanil
NMH001_NPC_6H:BRD-A78236793-001-01-3:10	152	83	BRCA1	-3.86264	BRD-A78236793	BRD-A78236793
NMH001_NPC_6H:BRD-K08713111-001-01-9:10	937	315	BRCA1	-3.1178	BRD-K08713111	BRD-K08713111
NMH001_NPC_6H:BRD-K52696183-001-01-4:10	47	38	BRCA1	-3.57025	BRD-K52696183	desmethylclomipramine
NMH001_NPC_6H:BRD-K76894938-001-01-5:10	39	15	BRCA1	-3.09034	BRD-K76894938	CHIR-99021
NMH001_NPC_6H:BRD-K58901278-001-01-8:10	552	283	BRCA1	-3.8892	BRD-K58901278	nor-1-chlorpromazine
NMH001_NPC_24H:BRD-K49612115-001-01-0:10	45	32	BRCA1	-3.54457	BRD-K49612115	BRD-K49612115
NMH001_NPC_24H:BRD-A33749298-002-01-7:10	219	346	BRCA1	-4.25565	BRD-A33749298	oxyphenbutazone
NMH002_NPC_6H:BRD-K31342827-001-12-0:10	54	49	BRCA1	-3.73458	BRD-K31342827	bisindolylmaleimide
NMH002_NPC_24H:BRD-K52313696-001-08-1:10	130	157	BRCA1	-4.20832	BRD-K52313696	tacedinaline
NMH002_NPC_24H:BRD-K99636700-001-01-9:10	103	106	BRCA1	-4.50824	BRD-K99636700	BRD-K99636700
NMH002_NPC_24H:BRD-K81473043-001-07-0:10	1585	489	BRCA1	-3.35215	BRD-K81473043	tanespimycin
NMH002_NPC_24H:BRD-K35923252-001-03-6:10	289	222	BRCA1	-3.42769	BRD-K35923252	Ac-Leu-Leu-Nle-CHO
NMH002_NPC_24H:BRD-K08135697-001-02-5:10	2289	668	BRCA1	-3.2784	BRD-K08135697	BG-1024
NMH002_NPC_24H:BRD-K52313696-001-10-7:10	256	211	BRCA1	-3.10465	BRD-K52313696	tacedinaline
NMH002_NPC_24H:BRD-K26818574-305-01-9:10	4953	1361	BRCA1	-3.8614	BRD-K26818574	BIX-01294
NMH002_NPC_24H:BRD-A22997170-001-04-4:10	2745	1085	BRCA1	-3.57	BRD-A22997170	CCT036477
NMH002_NPC_24H:BRD-K52313696-001-09-9:10	253	305	BRCA1	-3.93042	BRD-K52313696	tacedinaline
NMH002_NPC_24H:BRD-K11528507-001-05-9:10	1094	386	BRCA1	-4.09472	BRD-K11528507	geldanamycin
NMH002_NPC_24H:BRD-K82681249-001-01-2:10	2633	987	BRCA1	-6.5708	BRD-K82681249	JS-K
NMH002_NPC_24H:BRD-K60230970-001-09-2:10	4025	1089	BRCA1	-3.5734	BRD-K60230970	MG-132
NMH002_NPC_24H:BRD-K12184916-001-08-9:10	62	68	BRCA1	-3.05943	BRD-K12184916	NVP-BEZ235
NMH002_NPC_24H:BRD-K52696183-003-01-0:10	67	64	BRCA1	-3.30725	BRD-K52696183	desmethylclomipramine
NMH002_NPC_24H:BRD-K03816923-001-08-8:10	1526	619	BRCA1	-3.48335	BRD-K03816923	rottlerin
NMH002_NPC_24H:BRD-A19500257-001-03-9:10	661	205	BRCA1	-4.35232	BRD-A19500257	geldanamycin
DOSBIO002_NPC_24H:BRD-K13559922:10.0387	48	41	BRCA1	-3.05306	BRD-K13559922	BRD-K13559922
DOSBIO001_NPC_24H:BRD-K16827616:10.034	82	54	BRCA1	-3.08301	BRD-K16827616	BRD-K16827616
DOSBIO002_NPC_24H:BRD-K29423519:9.37945	132	107	BRCA1	-4.2458	BRD-K29423519	BRD-K29423519
DOSBIO001_NPC_24H:BRD-K41880142:10.016	107	76	BRCA1	-3.37311	BRD-K41880142	BRD-K41880142
DOSBIO001_NPC_24H:BRD-K42197878:9.8377	20	32	BRCA1	-3.6496	BRD-K42197878	BRD-K42197878
DOSBIO001_NPC_24H:BRD-K62242359:10.5421	135	103	BRCA1	-3.99451	BRD-K62242359	BRD-K62242359
DOSBIO001_NPC_24H:BRD-K69894866:9.93102	42	55	BRCA1	-3.92073	BRD-K69894866	BRD-K69894866
DOSBIO001_NPC_24H:BRD-K78133682:10.2009	4055	895	BRCA1	-4.74712	BRD-K78133682	BRD-K78133682
DOSBIO002_NPC_24H:BRD-K79532217:10.3153	42	50	BRCA1	-4.3282	BRD-K79532217	BRD-K79532217
DOSBIO001_NPC_24H:BRD-K86048057:9.96184	57	46	BRCA1	-3.18414	BRD-K86048057	BRD-K86048057
DOSBIO002_NPC_24H:BRD-K87864638:10.0472	719	267	BRCA1	-3.87047	BRD-K87864638	SA-1925996
DOSBIO001_NPC_24H:BRD-K95208083:10.0207	100	70	BRCA1	-3.11684	BRD-K95208083	SA-1457472
DOSBIO001_NPC_24H:BRD-K96041907:10.2154	337	359	BRCA1	-6.55573	BRD-K96041907	BRD-K96041907
DOSBIO001_NPC_24H:BRD-A19500257:10	3143	727	BRCA1	-5.15527	BRD-A19500257	geldanamycin
DOSBIO001_NPC_24H:BRD-A19500257:3.33333	891	269	BRCA1	-3.8961	BRD-A19500257	geldanamycin
DOSBIO001_NPC_24H:BRD-A19500257:1.11111	77	94	BRCA1	-3.63952	BRD-A19500257	geldanamycin
DOSBIO002_NPC_24H:BRD-A19500257:10	1412	388	BRCA1	-4.14932	BRD-A19500257	geldanamycin
DOSBIO002_NPC_24H:BRD-A19500257:1.11111	31	63	BRCA1	-3.68556	BRD-A19500257	geldanamycin
DOSBIO001_NPC_24H:BRD-A19037878:0.37037	148	199	BRCA1	-3.3057	BRD-A19037878	trichostatin-a
DOSBIO002_NPC_24H:BRD-A19037878:1.11111	755	507	BRCA1	-3.1394	BRD-A19037878	trichostatin-a
DOSBIO002_NPC_24H:BRD-A19037878:0.37037	161	200	BRCA1	-3.0374	BRD-A19037878	trichostatin-a
CPC012_NPC_24H:BRD-K15419449-001-01-7:10	11	8	BRCA1	4.10353	BRD-K15419449	I-303059
CPC012_NPC_24H:BRD-K29345712-001-01-8:10	11	6	BRCA1	3.50954	BRD-K29345712	BRD-K29345712
CPC012_NPC_24H:BRD-K35568648-001-01-6:10	18	10	BRCA1	3.73313	BRD-K35568648	BRD-K35568648
CPC012_NPC_24H:BRD-K52831896-001-01-5:10	15	8	BRCA1	3.54329	BRD-K52831896	BRD-K52831896
CPC012_NPC_24H:BRD-K54822214-001-01-7:10	17	13	BRCA1	5.48506	BRD-K54822214	BRD-K54822214
CPC012_NPC_24H:BRD-K98731749-001-01-2:10	735	406	BRCA1	3.18846	BRD-K98731749	BRD-K98731749
CPC012_NPC_24H:BRD-K64310881-001-06-2:10	18	11	BRCA1	4.05452	BRD-K64310881	MW-STK33-3B
CPC012_NPC_24H:BRD-K17628612-001-01-2:10	8	6	BRCA1	3.75378	BRD-K17628612	BRD-K17628612
CPC016_NPC_24H:BRD-A22844106-001-16-1:10	17	8	BRCA1	5.04773	BRD-A22844106	tenoxicam
CPC016_NPC_24H:BRD-A44780397-001-01-1:10	55	48	BRCA1	3.4726	BRD-A44780397	mifepristone
CPC013_NPC_24H:BRD-A64811980-001-01-2:10	21	13	BRCA1	3.48168	BRD-A64811980	NK42-I-109-1
CPC013_NPC_24H:BRD-A89333723-001-01-0:10	14	8	BRCA1	5.2963	BRD-A89333723	BRD-A89333723
CPC016_NPC_24H:BRD-K22010301-001-01-2:10	15	16	BRCA1	4.86672	BRD-K22010301	JLK-6
CPC016_NPC_24H:BRD-K33453211-003-03-2:10	599	340	BRCA1	3.64367	BRD-K33453211	levocabastine
CPC016_NPC_24H:BRD-K59522102-001-08-8:10	5	6	BRCA1	5.22384	BRD-K59522102	piperine
CPC016_NPC_24H:BRD-K63165456-001-03-3:10	16	8	BRCA1	3.19512	BRD-K63165456	norcyclobenzaprine
CPC015_NPC_24H:BRD-K76205745-001-04-1:10	2000	1198	BRCA1	5.0158	BRD-K76205745	losartan
CPC013_NPC_24H:BRD-K76938712-001-01-2:10	21	11	BRCA1	5.26213	BRD-K76938712	BRD-K76938712
CPC016_NPC_24H:BRD-K80725821-300-01-1:10	9	5	BRCA1	3.30089	BRD-K80725821	RS-16566
CPC014_NPC_24H:BRD-K88714443-001-01-9:10	20	16	BRCA1	3.80751	BRD-K88714443	BRD-K88714443
CPC015_NPC_24H:BRD-K90333595-003-14-9:10	7	11	BRCA1	3.2533	BRD-K90333595	phentolamine
CPC016_NPC_24H:BRD-K96144918-001-02-3:10	8	5	BRCA1	3.8886	BRD-K96144918	mead-acid
CPC013_NPC_24H:BRD-A66395008-001-03-8:10	13	14	BRCA1	3.3251	BRD-A66395008	parthenolide
CPC014_NPC_24H:BRD-K39944607-001-03-0:10	20	34	BRCA1	3.09503	BRD-K39944607	ochratoxin-a
CPC013_NPC_24H:BRD-K93899689-001-01-4:10	22	13	BRCA1	4.01493	BRD-K93899689	BRD-K93899689
CPC013_NPC_24H:BRD-K51696048-001-01-0:10	20	10	BRCA1	3.36695	BRD-K51696048	BRD-K51696048
CPC014_NPC_24H:BRD-A61666925-001-05-2:10	16	11	BRCA1	3.82824	BRD-A61666925	EMF-sumo1-6
CPC014_NPC_24H:BRD-K47539947-001-01-1:10	30	20	BRCA1	3.16725	BRD-K47539947	tetradecylthioacetic-acid
CPC014_NPC_24H:BRD-M16762496-001-01-9:10	14	11	BRCA1	3.21265	BRD-M16762496	PIK-75
CPC013_NPC_24H:BRD-A25569250-001-01-7:10	24	17	BRCA1	3.11066	BRD-A25569250	KI-16425
CPC013_NPC_24H:BRD-K64881305-001-01-1:10	1546	621	BRCA1	8.724	BRD-K64881305	ispinesib
CPC013_NPC_24H:BRD-K99515112-001-01-7:10	20	7	BRCA1	3.05518	BRD-K99515112	ST-4029010
CPC018_NPC_24H:BRD-A11813248-003-01-6:10	14	12	BRCA1	4.58045	BRD-A11813248	AM-92016
CPC017_NPC_24H:BRD-A26384407-001-15-2:10	19	13	BRCA1	3.49995	BRD-A26384407	chlorthalidone
CPC017_NPC_24H:BRD-K06024458-001-01-4:10	13	14	BRCA1	3.56752	BRD-K06024458	N-arachidonyl-GABA
CPC018_NPC_24H:BRD-K06753942-001-06-1:10	10	9	BRCA1	3.38996	BRD-K06753942	nobiletin
CPC018_NPC_24H:BRD-K10705233-001-01-4:10	12	11	BRCA1	3.02659	BRD-K10705233	GW-405833
CPC017_NPC_24H:BRD-K11927976-050-01-1:10	2641	960	BRCA1	8.9052	BRD-K11927976	ER-27319
CPC018_NPC_24H:BRD-K14993104-001-03-4:10	13	5	BRCA1	3.21291	BRD-K14993104	bemegride
CPC018_NPC_24H:BRD-K17796732-001-02-0:10	9	9	BRCA1	3.71367	BRD-K17796732	JWH-015
CPC018_NPC_24H:BRD-K18619710-001-03-7:10	17	13	BRCA1	3.97152	BRD-K18619710	digoxigenin
CPC017_NPC_24H:BRD-K52930707-001-04-8:10	12	5	BRCA1	3.00983	BRD-K52930707	rescinnamine
CPC018_NPC_24H:BRD-K52989797-001-01-1:10	17	13	BRCA1	4.02072	BRD-K52989797	clomipramine
CPC018_NPC_24H:BRD-K94080537-001-05-5:10	42	30	BRCA1	3.48375	BRD-K94080537	diethyltoluamide
CPC018_NPC_24H:BRD-A02006392-001-09-9:10	15	8	BRCA1	4.04348	BRD-A02006392	nitrendipine
NMH001_NPC_24H:BRD-K52696183-001-01-4:10	1492	414	BRCA1	3.6677	BRD-K52696183	desmethylclomipramine
CPC014_NPC_24H:BRD-K15891719-001-01-0:10	551	458	BRCA2	-3.6559	BRD-K15891719	tenofovir
NMH001_NPC_6H:BRD-K13629382-051-05-8:10	198	270	BRCA2	-3.0515	BRD-K13629382	eseroline
NMH002_NPC_24H:BRD-A63989068-001-01-2:10	496	585	BRCA2	-3.20274	BRD-A63989068	apicidin
NMH002_NPC_24H:BRD-K22503835-001-08-6:10	383	508	BRCA2	-3.0836	BRD-K22503835	scriptaid
CPC015_NPC_24H:BRD-A34806832-001-02-7:10	1140	468	BRCA2	3.09479	BRD-A34806832	proscillaridin
CPC015_NPC_24H:BRD-A50737080-001-01-4:10	2149	932	BRCA2	3.19215	BRD-A50737080	CGK-733
CPC015_NPC_24H:BRD-K15409150-001-01-7:10	3809	1184	BRCA2	3.3997	BRD-K15409150	penfluridol
CPC018_NPC_24H:BRD-A71459254-001-02-8:10	895	441	BRCA2	3.4957	BRD-A71459254	cymarin
CPC017_NPC_24H:BRD-K11927976-050-01-1:10	2641	960	BRCA2	3.0303	BRD-K11927976	ER-27319
CPC018_NPC_24H:BRD-K97399794-001-10-4:10	587	226	BRCA2	3.0248	BRD-K97399794	quercetin
NMH001_NPC_6H:BRD-K35553576-001-01-4:10	176	103	BRCA2	3.17874	BRD-K35553576	n-bromoacetyltryptamine
DOSBIO001_NPC_24H:BRD-K78133682:10.2009	4055	895	BRCA2	3.56473	BRD-K78133682	BRD-K78133682
DOSBIO001_NPC_24H:BRD-A13084692:3.33333	935	282	BRCA2	3.2708	BRD-A13084692	troglitazone
CPC012_NPC_24H:BRD-K56196992-001-01-2:10	158	216	BRPF1	-3.51832	BRD-K56196992	BRD-K56196992
CPC015_NPC_24H:BRD-A50737080-001-01-4:10	2149	932	BRPF1	-3.047	BRD-A50737080	CGK-733
CPC013_NPC_24H:BRD-K17210248-003-01-7:10	3274	1282	BRPF1	-4.9201	BRD-K17210248	daunorubicin
CPC017_NPC_24H:BRD-K24132293-001-13-7:10	813	340	BRPF1	-3.12275	BRD-K24132293	piperlongumine
CPC018_NPC_24H:BRD-K37392901-003-01-7:10	1935	916	BRPF1	-3.21505	BRD-K37392901	NSC-632839
NMH001_NPC_24H:BRD-K52696183-001-01-4:10	1492	414	BRPF1	-4.1514	BRD-K52696183	desmethylclomipramine
NMH002_NPC_6H:BRD-A19134330-001-04-6:10	1010	232	BRPF1	-3.3334	BRD-A19134330	A-23187
NMH002_NPC_6H:BRD-K52313696-001-10-7:10	47	68	BRPF1	-3.30811	BRD-K52313696	tacedinaline
NMH002_NPC_6H:BRD-K17820047-001-03-6:10	41	65	BRPF1	-3.81036	BRD-K17820047	BML-210
NMH002_NPC_6H:BRD-K17953061-001-12-7:10	687	295	BRPF1	-4.3177	BRD-K17953061	staurosporine
NMH002_NPC_24H:BRD-K81473043-001-07-0:10	1585	489	BRPF1	-3.87735	BRD-K81473043	tanespimycin
NMH002_NPC_24H:BRD-A73972952-001-02-3:10	154	124	BRPF1	-3.14238	BRD-A73972952	BG-1010
NMH002_NPC_24H:BRD-K08135697-001-02-5:10	2289	668	BRPF1	-3.697	BRD-K08135697	BG-1024
NMH002_NPC_24H:BRD-K26818574-305-01-9:10	4953	1361	BRPF1	-5.6475	BRD-K26818574	BIX-01294
NMH002_NPC_24H:BRD-K11528507-001-05-9:10	1094	386	BRPF1	-3.09742	BRD-K11528507	geldanamycin
NMH002_NPC_24H:BRD-K36137799-001-04-0:10	3101	775	BRPF1	-3.8733	BRD-K36137799	plumbagin
DOSBIO002_NPC_24H:BRD-A19500257:10	1412	388	BRPF1	-3.23169	BRD-A19500257	geldanamycin
CPC012_NPC_24H:BRD-A67438293-001-01-3:10	24	18	BRPF1	3.27775	BRD-A67438293	treprostinil
CPC016_NPC_24H:BRD-K72222507-003-07-7:10	1437	886	BRPF1	3.4188	BRD-K72222507	quinapril
CPC018_NPC_24H:BRD-K48869804-001-01-3:10	243	243	BRPF1	4.3321	BRD-K48869804	icilin
CPC012_NPC_24H:BRD-K08307026-001-01-4:10	182	203	CDC6	-3.05268	BRD-K08307026	BRD-K08307026
CPC012_NPC_24H:BRD-K98064019-001-01-1:10	20	12	CDC6	-3.06762	BRD-K98064019	BRD-K98064019
CPC012_NPC_24H:BRD-K89626439-001-01-0:10	19	5	CDC6	-3.22533	BRD-K89626439	sirolimus
CPC012_NPC_24H:BRD-K10554164-001-01-9:10	33	36	CDC6	-3.94651	BRD-K10554164	BRD-K10554164
CPC015_NPC_24H:BRD-A11605036-001-03-2:10	894	640	CDC6	-3.2424	BRD-A11605036	thiocolchicoside
CPC016_NPC_24H:BRD-A22783572-065-01-3:10	83	147	CDC6	-3.12623	BRD-A22783572	vinblastine
CPC015_NPC_24H:BRD-A55594068-065-03-1:10	90	143	CDC6	-4.07123	BRD-A55594068	vinblastine
CPC015_NPC_24H:BRD-A60414806-065-01-6:10	115	161	CDC6	-3.9959	BRD-A60414806	vincristine
CPC015_NPC_24H:BRD-K37991163-003-06-8:10	194	168	CDC6	-5.3804	BRD-K37991163	paroxetine
CPC015_NPC_24H:BRD-K76205745-001-04-1:10	2000	1198	CDC6	-4.0337	BRD-K76205745	losartan
CPC015_NPC_24H:BRD-K77695569-001-16-9:10	1178	492	CDC6	-3.45632	BRD-K77695569	tiabendazole
CPC013_NPC_24H:BRD-K77908580-001-04-7:10	114	161	CDC6	-3.4375	BRD-K77908580	entinostat
CPC013_NPC_24H:BRD-A75931230-001-03-9:10	390	216	CDC6	-3.5275	BRD-A75931230	F-1061-0166
CPC014_NPC_24H:BRD-K01253243-001-01-4:10	1125	778	CDC6	-3.9484	BRD-K01253243	SB-590885
CPC015_NPC_24H:BRD-A19500257:10	1404	471	CDC6	-3.1402	BRD-A19500257	geldanamycin
CPC018_NPC_24H:BRD-A72703248-003-03-1:10	25	24	CDC6	-3.08489	BRD-A72703248	SKF-96365
CPC017_NPC_24H:BRD-A93236127-001-03-7:10	766	361	CDC6	-3.4591	BRD-A93236127	digitoxin
CPC017_NPC_24H:BRD-K62289640-003-01-9:10	2886	851	CDC6	-4.8305	BRD-K62289640	lylamine
CPC018_NPC_24H:BRD-K67439147-001-01-7:10	24	44	CDC6	-4.49807	BRD-K67439147	SIB-1893
CPC018_NPC_24H:BRD-K74305673-001-02-1:10	1449	712	CDC6	-3.9262	BRD-K74305673	IKK-2-inhibitor-V
CPC018_NPC_24H:BRD-K84595254-001-03-0:10	356	230	CDC6	-3.75956	BRD-K84595254	strophanthidin
NMH001_NPC_24H:BRD-K12539581-001-18-7:10	56	79	CDC6	-4.17571	BRD-K12539581	nocodazole
NMH001_NPC_24H:BRD-A33749298-002-01-7:10	219	346	CDC6	-3.01325	BRD-A33749298	oxyphenbutazone
NMH001_NPC_24H:BRD-A19500257-001-03-9:10	146	158	CDC6	-4.2233	BRD-A19500257	geldanamycin
NMH002_NPC_6H:BRD-K89085489-001-14-1:10	2213	321	CDC6	-3.7854	BRD-K89085489	fenretinide
NMH002_NPC_6H:BRD-K99964838-001-05-1:10	2012	466	CDC6	-3.7899	BRD-K99964838	bosutinib
NMH002_NPC_24H:BRD-K52313696-001-08-1:10	130	157	CDC6	-3.62615	BRD-K52313696	tacedinaline
NMH002_NPC_24H:BRD-K81473043-001-07-0:10	1585	489	CDC6	-3.47345	BRD-K81473043	tanespimycin
NMH002_NPC_24H:BRD-K52313696-001-09-9:10	253	305	CDC6	-3.50325	BRD-K52313696	tacedinaline
NMH002_NPC_24H:BRD-K12184916-001-08-9:10	62	68	CDC6	-3.87359	BRD-K12184916	NVP-BEZ235
NMH002_NPC_24H:BRD-K67868012-001-03-5:10	49	45	CDC6	-3.75638	BRD-K67868012	PI-103
NMH002_NPC_24H:BRD-K03816923-001-08-8:10	1526	619	CDC6	-3.8732	BRD-K03816923	rottlerin
DOSBIO001_NPC_24H:BRD-K16827616:10.034	82	54	CDC6	-3.76213	BRD-K16827616	BRD-K16827616
DOSBIO002_NPC_24H:BRD-K87125912:9.98177	1015	197	CDC6	-3.11158	BRD-K87125912	BRD-K87125912
DOSBIO001_NPC_24H:BRD-K96041907:10.2154	337	359	CDC6	-6.48122	BRD-K96041907	BRD-K96041907
DOSBIO001_NPC_24H:BRD-A19500257:10	3143	727	CDC6	-4.8236	BRD-A19500257	geldanamycin
DOSBIO001_NPC_24H:BRD-A19500257:3.33333	891	269	CDC6	-4.36901	BRD-A19500257	geldanamycin
DOSBIO002_NPC_24H:BRD-A19500257:3.33333	394	175	CDC6	-3.06446	BRD-A19500257	geldanamycin
DOSBIO001_NPC_24H:BRD-A19037878:0.37037	148	199	CDC6	-4.87829	BRD-A19037878	trichostatin-a
DOSBIO002_NPC_24H:BRD-A19037878:0.37037	161	200	CDC6	-3.03396	BRD-A19037878	trichostatin-a
CPC012_NPC_24H:BRD-K02130563-001-06-4:10	307	285	CDC73	-3.88574	BRD-K02130563	panobinostat
CPC013_NPC_24H:BRD-K17743125-001-03-5:10	258	256	CDC73	-3.15888	BRD-K17743125	belinostat
CPC015_NPC_24H:BRD-K81418486:10	388	327	CDC73	-3.09131	BRD-K81418486	vorinostat
CPC018_NPC_24H:BRD-K97399794-001-10-4:10	587	226	CDC73	-4.0035	BRD-K97399794	quercetin
CPC017_NPC_24H:BRD-A19037878:10	444	319	CDC73	-3.13233	BRD-A19037878	trichostatin-a
CPC018_NPC_24H:BRD-K81418486:10	232	191	CDC73	-3.0198	BRD-K81418486	vorinostat
NMH001_NPC_24H:BRD-A19037878-001-02-3:10	428	368	CDC73	-3.4295	BRD-A19037878	trichostatin-a
NMH002_NPC_24H:BRD-K22503835-001-08-6:10	383	508	CDC73	-3.28144	BRD-K22503835	scriptaid
DOSBIO001_NPC_24H:BRD-A19037878:10	1272	793	CDC73	-3.26565	BRD-A19037878	trichostatin-a
DOSBIO002_NPC_24H:BRD-A19037878:10	1017	524	CDC73	-3.71427	BRD-A19037878	trichostatin-a
DOSBIO002_NPC_24H:BRD-A19037878:3.33333	918	648	CDC73	-3.5055	BRD-A19037878	trichostatin-a
DOSBIO001_NPC_24H:BRD-K81418486:10	1117	610	CDC73	-3.15009	BRD-K81418486	vorinostat
CPC015_NPC_24H:BRD-K39733634-001-01-8:10	817	350	CDC73	3.08991	BRD-K39733634	L-161982
CPC017_NPC_24H:BRD-A93236127-001-03-7:10	766	361	CDC73	3.11975	BRD-A93236127	digitoxin
NMH001_NPC_6H:BRD-K18722736-001-01-3:10	176	162	CDC73	3.8499	BRD-K18722736	BRD-K18722736
NMH002_NPC_24H:BRD-K26818574-305-01-9:10	4953	1361	CDC73	3.7015	BRD-K26818574	BIX-01294
CPC015_NPC_24H:BRD-A35912562-001-01-0:10	440	314	CHD1	-3.2967	BRD-A35912562	pregnenolone-succinate
CPC015_NPC_24H:BRD-A50737080-001-01-4:10	2149	932	CHD1	-3.42595	BRD-A50737080	CGK-733
CPC015_NPC_24H:BRD-K15409150-001-01-7:10	3809	1184	CHD1	-3.0334	BRD-K15409150	penfluridol
NMH002_NPC_6H:BRD-A56518012-003-03-7:10	177	285	CHD1	-4.07118	BRD-A56518012	epirubicin
NMH002_NPC_24H:BRD-K85133207-001-01-1:10	30	64	CHD1	-3.24513	BRD-K85133207	HDAC1-selective
NMH002_NPC_24H:BRD-K36137799-001-04-0:10	3101	775	CHD1	-3.1806	BRD-K36137799	plumbagin
CPC015_NPC_24H:BRD-A34806832-001-02-7:10	1140	468	CHD1	3.10645	BRD-A34806832	proscillaridin
CPC015_NPC_24H:BRD-A68930007-001-03-1:10	1031	537	CHD1	3.16134	BRD-A68930007	ouabain
CPC018_NPC_24H:BRD-K84595254-001-03-0:10	356	230	CHD1	3.33937	BRD-K84595254	strophanthidin
NMH001_NPC_6H:BRD-K26818574-305-02-7:10	712	255	CHD1	4.871	BRD-K26818574	BIX-01294
NMH001_NPC_6H:BRD-K35553576-001-01-4:10	176	103	CHD1	3.38155	BRD-K35553576	n-bromoacetyltryptamine
NMH002_NPC_24H:BRD-K26818574-305-01-9:10	4953	1361	CHD1	3.8265	BRD-K26818574	BIX-01294
CPC015_NPC_24H:BRD-A36471396-003-02-2:10	1454	868	CHD2	3.15779	BRD-A36471396	biperiden
CPC015_NPC_24H:BRD-A50737080-001-01-4:10	2149	932	CHD2	3.5237	BRD-A50737080	CGK-733
CPC016_NPC_24H:BRD-K07762753-001-02-8:10	3675	953	CHD2	5.2475	BRD-K07762753	aminopurvalanol-a
CPC015_NPC_24H:BRD-K15409150-001-01-7:10	3809	1184	CHD2	3.2151	BRD-K15409150	penfluridol
CPC016_NPC_24H:BRD-K35708212-331-03-1:10	1996	620	CHD2	3.4423	BRD-K35708212	ouabain
CPC016_NPC_24H:BRD-K38477985-001-01-8:10	2181	797	CHD2	3.483	BRD-K38477985	malonoben
CPC015_NPC_24H:BRD-K76205745-001-04-1:10	2000	1198	CHD2	3.2623	BRD-K76205745	losartan
CPC014_NPC_24H:BRD-U00779237-000-01-7:10	2587	891	CHD2	3.1237	BRD-U00779237	WZ-3105
CPC014_NPC_24H:BRD-K89085489-001-10-9:10	1600	640	CHD2	3.425	BRD-K89085489	fenretinide
CPC013_NPC_24H:BRD-K87909389-001-02-0:10	1382	461	CHD2	3.0613	BRD-K87909389	alvocidib
CPC013_NPC_24H:BRD-K29733039-001-01-1:10	2887	668	CHD2	4.798	BRD-K29733039	deforolimus
CPC013_NPC_24H:BRD-K24681473-004-01-4:10	4048	1425	CHD2	5.5409	BRD-K24681473	YM-155
CPC013_NPC_24H:BRD-K51967704-001-01-0:10	1002	252	CHD2	3.68025	BRD-K51967704	BIIB-021
CPC013_NPC_24H:BRD-K17210248-003-01-7:10	3274	1282	CHD2	4.2639	BRD-K17210248	daunorubicin
CPC013_NPC_24H:BRD-K35687265-236-01-8:10	952	365	CHD2	3.8327	BRD-K35687265	ON-01910
CPC013_NPC_24H:BRD-K64881305-001-01-1:10	1546	621	CHD2	3.9418	BRD-K64881305	ispinesib
CPC017_NPC_24H:BRD-K06426971-001-01-9:10	1733	617	CHD2	3.4211	BRD-K06426971	ryuvidine
CPC017_NPC_24H:BRD-K11927976-050-01-1:10	2641	960	CHD2	3.7355	BRD-K11927976	ER-27319
CPC018_NPC_24H:BRD-K13169950-001-04-5:10	1998	713	CHD2	3.4289	BRD-K13169950	NSC-3852
CPC018_NPC_24H:BRD-K37392901-003-01-7:10	1935	916	CHD2	3.26535	BRD-K37392901	NSC-632839
CPC017_NPC_24H:BRD-K60230970-001-04-3:10	1340	510	CHD2	3.7384	BRD-K60230970	MG-132
CPC017_NPC_24H:BRD-K62289640-003-01-9:10	2886	851	CHD2	3.1734	BRD-K62289640	lylamine
CPC018_NPC_24H:BRD-K74305673-001-02-1:10	1449	712	CHD2	3.0719	BRD-K74305673	IKK-2-inhibitor-V
CPC017_NPC_24H:BRD-K86958018-001-01-9:10	2553	554	CHD2	4.32065	BRD-K86958018	olvanil
NMH001_NPC_6H:BRD-K78075916-001-01-5:10	285	160	CHD2	3.0814	BRD-K78075916	BRD-K78075916
NMH001_NPC_24H:BRD-K52696183-001-01-4:10	1492	414	CHD2	3.6987	BRD-K52696183	desmethylclomipramine
NMH001_NPC_24H:BRD-K78075916-001-01-5:10	2609	652	CHD2	3.5144	BRD-K78075916	BRD-K78075916
NMH002_NPC_6H:BRD-K99964838-001-05-1:10	2012	466	CHD2	3.6518	BRD-K99964838	bosutinib
NMH002_NPC_24H:BRD-K81473043-001-07-0:10	1585	489	CHD2	3.3187	BRD-K81473043	tanespimycin
NMH002_NPC_24H:BRD-K17561142-003-25-9:10	1261	277	CHD2	3.32525	BRD-K17561142	amiodarone
NMH002_NPC_24H:BRD-K35010406-001-03-7:10	1595	872	CHD2	3.0215	BRD-K35010406	BG-1005
NMH002_NPC_24H:BRD-K08135697-001-02-5:10	2289	668	CHD2	5.9043	BRD-K08135697	BG-1024
NMH002_NPC_24H:BRD-K26818574-305-01-9:10	4953	1361	CHD2	6.5782	BRD-K26818574	BIX-01294
NMH002_NPC_24H:BRD-K60230970-001-09-2:10	4025	1089	CHD2	6.5212	BRD-K60230970	MG-132
NMH002_NPC_24H:BRD-K36137799-001-04-0:10	3101	775	CHD2	3.9318	BRD-K36137799	plumbagin
DOSBIO001_NPC_24H:BRD-K78133682:10.2009	4055	895	CHD2	7.23684	BRD-K78133682	BRD-K78133682
DOSBIO002_NPC_24H:BRD-K87125912:9.98177	1015	197	CHD2	3.23868	BRD-K87125912	BRD-K87125912
DOSBIO001_NPC_24H:BRD-A19500257:10	3143	727	CHD2	6.12334	BRD-A19500257	geldanamycin
DOSBIO001_NPC_24H:BRD-A19500257:3.33333	891	269	CHD2	3.76417	BRD-A19500257	geldanamycin
DOSBIO002_NPC_24H:BRD-A19500257:10	1412	388	CHD2	3.13026	BRD-A19500257	geldanamycin
CPC012_NPC_24H:BRD-K02130563-001-06-4:10	307	285	CHD3	-3.43342	BRD-K02130563	panobinostat
CPC012_NPC_24H:BRD-A19037878:10	359	311	CHD3	-3.32384	BRD-A19037878	trichostatin-a
CPC012_NPC_24H:BRD-K81418486:10	330	360	CHD3	-3.3702	BRD-K81418486	vorinostat
CPC015_NPC_24H:BRD-K22503835-001-06-0:10	299	257	CHD3	-3.54953	BRD-K22503835	scriptaid
CPC013_NPC_24H:BRD-K17743125-001-03-5:10	258	256	CHD3	-3.3566	BRD-K17743125	belinostat
CPC015_NPC_24H:BRD-A19037878:10	482	421	CHD3	-4.09575	BRD-A19037878	trichostatin-a
CPC016_NPC_24H:BRD-A19037878:10	333	292	CHD3	-3.10171	BRD-A19037878	trichostatin-a
CPC015_NPC_24H:BRD-K81418486:10	388	327	CHD3	-3.8964	BRD-K81418486	vorinostat
CPC017_NPC_24H:BRD-K12867552-001-01-3:10	355	303	CHD3	-4.58789	BRD-K12867552	PCI-24781
CPC018_NPC_24H:BRD-K81418486:10	232	191	CHD3	-3.36415	BRD-K81418486	vorinostat
NMH001_NPC_24H:BRD-A19037878-001-02-3:10	428	368	CHD3	-3.99956	BRD-A19037878	trichostatin-a
NMH002_NPC_24H:BRD-K35010406-001-03-7:10	1595	872	CHD3	-3.8364	BRD-K35010406	BG-1005
NMH002_NPC_24H:BRD-K41179159-001-02-3:10	421	489	CHD3	-3.1927	BRD-K41179159	BG-1006
NMH002_NPC_24H:BRD-K45528773-001-04-9:10	470	527	CHD3	-3.19029	BRD-K45528773	M-344
DOSBIO001_NPC_24H:BRD-A19037878:10	1272	793	CHD3	-3.60282	BRD-A19037878	trichostatin-a
DOSBIO002_NPC_24H:BRD-A19037878:10	1017	524	CHD3	-3.16414	BRD-A19037878	trichostatin-a
CPC015_NPC_24H:BRD-A36471396-003-02-2:10	1454	868	CHD3	4.49813	BRD-A36471396	biperiden
CPC015_NPC_24H:BRD-K15409150-001-01-7:10	3809	1184	CHD3	3.4021	BRD-K15409150	penfluridol
CPC014_NPC_24H:BRD-K89085489-001-10-9:10	1600	640	CHD3	3.1363	BRD-K89085489	fenretinide
CPC013_NPC_24H:BRD-K24681473-004-01-4:10	4048	1425	CHD3	3.0285	BRD-K24681473	YM-155
CPC018_NPC_24H:BRD-K74305673-001-02-1:10	1449	712	CHD3	3.0455	BRD-K74305673	IKK-2-inhibitor-V
NMH001_NPC_24H:BRD-K30553817-001-01-8:10	2182	637	CHD3	3.1862	BRD-K30553817	BRD-K30553817
NMH001_NPC_24H:BRD-K58901278-001-01-8:10	2499	849	CHD3	3.0471	BRD-K58901278	nor-1-chlorpromazine
CPC015_NPC_24H:BRD-K95435023-001-01-0:10	2725	1294	CHD4	-3.0451	BRD-K95435023	PHA-665752
CPC013_NPC_24H:BRD-K24681473-004-01-4:10	4048	1425	CHD4	-5.0853	BRD-K24681473	YM-155
CPC018_NPC_24H:BRD-K13169950-001-04-5:10	1998	713	CHD4	-3.1257	BRD-K13169950	NSC-3852
CPC018_NPC_24H:BRD-K34092021-001-02-3:10	1516	597	CHD4	-3.02575	BRD-K34092021	arvanil
NMH001_NPC_24H:BRD-A70541707-001-01-9:10	1998	532	CHD4	-3.5886	BRD-A70541707	BRD-A70541707
NMH001_NPC_24H:BRD-K30553817-001-01-8:10	2182	637	CHD4	-3.5224	BRD-K30553817	BRD-K30553817
NMH001_NPC_24H:BRD-K58901278-001-01-8:10	2499	849	CHD4	-3.8007	BRD-K58901278	nor-1-chlorpromazine
NMH002_NPC_24H:BRD-A22997170-001-04-4:10	2745	1085	CHD4	-3.4927	BRD-A22997170	CCT036477
CPC015_NPC_24H:BRD-A68930007-001-03-1:10	1031	537	CHD4	3.00585	BRD-A68930007	ouabain
CPC015_NPC_24H:BRD-A94709349-001-03-4:10	27	13	CHD4	3.03001	BRD-A94709349	metaxalone
NMH001_NPC_6H:BRD-A75409952-001-04-0:10	76	91	CHD4	3.08505	BRD-A75409952	wortmannin
CPC012_NPC_24H:BRD-K03736784-001-01-1:10	1282	634	CHD7	-3.2134	BRD-K03736784	MD-II-038
CPC016_NPC_24H:BRD-A17065207-001-06-9:10	804	428	CHD7	-4.5462	BRD-A17065207	brefeldin-a
CPC015_NPC_24H:BRD-A36471396-003-02-2:10	1454	868	CHD7	-4.77572	BRD-A36471396	biperiden
CPC015_NPC_24H:BRD-A50737080-001-01-4:10	2149	932	CHD7	-4.71995	BRD-A50737080	CGK-733
CPC015_NPC_24H:BRD-A59174698-003-12-8:10	615	191	CHD7	-3.10014	BRD-A59174698	ritodrine
CPC015_NPC_24H:BRD-K15409150-001-01-7:10	3809	1184	CHD7	-3.4771	BRD-K15409150	penfluridol
CPC015_NPC_24H:BRD-K76205745-001-04-1:10	2000	1198	CHD7	-3.348	BRD-K76205745	losartan
CPC015_NPC_24H:BRD-K96263742-001-02-3:10	793	356	CHD7	-3.0467	BRD-K96263742	GW-7647
CPC015_NPC_24H:BRD-K98490050-001-01-8:10	1502	725	CHD7	-3.2114	BRD-K98490050	amsacrine
CPC014_NPC_24H:BRD-K89085489-001-11-7:10	427	324	CHD7	-3.27009	BRD-K89085489	fenretinide
CPC014_NPC_24H:BRD-K85402309-001-01-7:10	1021	519	CHD7	-3.8012	BRD-K85402309	dovitinib
CPC018_NPC_24H:BRD-K13169950-001-04-5:10	1998	713	CHD7	-4.4383	BRD-K13169950	NSC-3852
CPC017_NPC_24H:BRD-K60230970-001-04-3:10	1340	510	CHD7	-3.4027	BRD-K60230970	MG-132
NMH002_NPC_6H:BRD-K99964838-001-05-1:10	2012	466	CHD7	-3.3433	BRD-K99964838	bosutinib
NMH002_NPC_6H:BRD-A56518012-003-03-7:10	177	285	CHD7	-3.74459	BRD-A56518012	epirubicin
NMH002_NPC_24H:BRD-A84228258-001-03-6:10	815	399	CHD7	-3.1738	BRD-A84228258	brefeldin-a
NMH002_NPC_24H:BRD-A22997170-001-04-4:10	2745	1085	CHD7	-4.6607	BRD-A22997170	CCT036477
NMH002_NPC_24H:BRD-K36137799-001-04-0:10	3101	775	CHD7	-4.01855	BRD-K36137799	plumbagin
DOSBIO002_NPC_24H:BRD-A19037878:3.33333	918	648	CHD7	-3.16142	BRD-A19037878	trichostatin-a
DOSBIO001_NPC_24H:BRD-A13084692:3.33333	935	282	CHD7	-4.3714	BRD-A13084692	troglitazone
CPC015_NPC_24H:BRD-K15409150-001-01-7:10	3809	1184	CHUK	-3.2376	BRD-K15409150	penfluridol
CPC014_NPC_24H:BRD-K85402309-001-01-7:10	1021	519	CHUK	-3.1936	BRD-K85402309	dovitinib
CPC012_NPC_24H:BRD-A19037878:10	359	311	CHUK	3.48323	BRD-A19037878	trichostatin-a
CPC012_NPC_24H:BRD-K68202742-001-06-6:10	385	333	CHUK	3.50139	BRD-K68202742	trichostatin-a
CPC016_NPC_24H:BRD-K33453211-003-03-2:10	599	340	CHUK	3.15033	BRD-K33453211	levocabastine
CPC013_NPC_24H:BRD-A19037878:10	306	251	CHUK	3.39087	BRD-A19037878	trichostatin-a
CPC014_NPC_24H:BRD-A19037878:10	256	216	CHUK	3.40918	BRD-A19037878	trichostatin-a
CPC015_NPC_24H:BRD-A19037878:10	482	421	CHUK	4.62701	BRD-A19037878	trichostatin-a
CPC015_NPC_24H:BRD-K81418486:10	388	327	CHUK	3.94524	BRD-K81418486	vorinostat
CPC017_NPC_24H:BRD-K12867552-001-01-3:10	355	303	CHUK	3.53705	BRD-K12867552	PCI-24781
CPC017_NPC_24H:BRD-A19037878:10	444	319	CHUK	3.86226	BRD-A19037878	trichostatin-a
CPC018_NPC_24H:BRD-A19037878:10	314	241	CHUK	3.78886	BRD-A19037878	trichostatin-a
NMH001_NPC_6H:BRD-K13629382-051-05-8:10	198	270	CHUK	3.06116	BRD-K13629382	eseroline
NMH001_NPC_6H:BRD-K08372451-001-03-8:10	188	235	CHUK	3.71536	BRD-K08372451	BG-1003
NMH001_NPC_6H:BRD-U63562434-000-01-2:10	228	223	CHUK	3.80974	BRD-U63562434	LBH-589
NMH001_NPC_6H:BRD-K81418486-001-28-5:10	208	243	CHUK	3.31261	BRD-K81418486	vorinostat
NMH001_NPC_6H:BRD-A19037878-001-02-3:10	225	260	CHUK	3.58865	BRD-A19037878	trichostatin-a
NMH001_NPC_6H:BRD-K81418486-001-22-8:10	201	225	CHUK	3.56901	BRD-K81418486	vorinostat
NMH001_NPC_24H:BRD-K08372451-001-03-8:10	340	307	CHUK	3.44961	BRD-K08372451	BG-1003
NMH001_NPC_24H:BRD-U63562434-000-01-2:10	326	346	CHUK	4.60609	BRD-U63562434	LBH-589
NMH001_NPC_24H:BRD-K81418486-001-28-5:10	209	203	CHUK	3.5074	BRD-K81418486	vorinostat
NMH001_NPC_24H:BRD-K58901278-001-01-8:10	2499	849	CHUK	3.064	BRD-K58901278	nor-1-chlorpromazine
NMH001_NPC_24H:BRD-A19037878-001-02-3:10	428	368	CHUK	4.56419	BRD-A19037878	trichostatin-a
NMH001_NPC_24H:BRD-K81418486-001-22-8:10	248	198	CHUK	3.21469	BRD-K81418486	vorinostat
NMH002_NPC_6H:BRD-K64606589-001-02-7:10	135	168	CHUK	3.5779	BRD-K64606589	apicidin
NMH002_NPC_6H:BRD-K87634564-001-03-9:10	108	141	CHUK	3.67406	BRD-K87634564	BG-1030
NMH002_NPC_6H:BRD-K81418486-001-29-3:10	131	112	CHUK	3.53876	BRD-K81418486	vorinostat
NMH002_NPC_6H:BRD-K69840642-001-02-2:10	91	75	CHUK	3.11872	BRD-K69840642	ISOX
NMH002_NPC_6H:BRD-K45528773-001-04-9:10	119	133	CHUK	3.07568	BRD-K45528773	M-344
NMH002_NPC_6H:BRD-K14221870-001-02-4:10	146	148	CHUK	3.59491	BRD-K14221870	oxamflatin
NMH002_NPC_6H:BRD-K68202742-001-08-2:10	82	101	CHUK	3.02538	BRD-K68202742	trichostatin-a
NMH002_NPC_24H:BRD-K64606589-001-02-7:10	916	437	CHUK	5.29307	BRD-K64606589	apicidin
NMH002_NPC_24H:BRD-K35923252-001-03-6:10	289	222	CHUK	3.68057	BRD-K35923252	Ac-Leu-Leu-Nle-CHO
NMH002_NPC_24H:BRD-A63989068-001-01-2:10	496	585	CHUK	5.46166	BRD-A63989068	apicidin
NMH002_NPC_24H:BRD-K35010406-001-03-7:10	1595	872	CHUK	4.671	BRD-K35010406	BG-1005
NMH002_NPC_24H:BRD-K41179159-001-02-3:10	421	489	CHUK	4.40634	BRD-K41179159	BG-1006
NMH002_NPC_24H:BRD-K65031973-001-02-1:10	306	357	CHUK	4.39139	BRD-K65031973	BG-1007
NMH002_NPC_24H:BRD-K51966546-001-02-2:10	269	393	CHUK	3.06457	BRD-K51966546	BG-1026
NMH002_NPC_24H:BRD-K97869369-001-02-8:10	261	307	CHUK	3.37612	BRD-K97869369	BG-1027
NMH002_NPC_24H:BRD-K85732814-001-02-3:10	421	450	CHUK	5.05114	BRD-K85732814	BG-1028
NMH002_NPC_24H:BRD-K31041191-001-03-5:10	437	476	CHUK	4.78004	BRD-K31041191	BG-1029
NMH002_NPC_24H:BRD-K87634564-001-03-9:10	456	370	CHUK	3.50205	BRD-K87634564	BG-1030
NMH002_NPC_24H:BRD-K81418486-001-29-3:10	689	350	CHUK	3.10769	BRD-K81418486	vorinostat
NMH002_NPC_24H:BRD-A84228258-001-03-6:10	815	399	CHUK	3.31854	BRD-A84228258	brefeldin-a
NMH002_NPC_24H:BRD-K45528773-001-04-9:10	470	527	CHUK	4.92081	BRD-K45528773	M-344
NMH002_NPC_24H:BRD-K60230970-001-09-2:10	4025	1089	CHUK	3.6274	BRD-K60230970	MG-132
NMH002_NPC_24H:BRD-K14221870-001-02-4:10	435	445	CHUK	5.89761	BRD-K14221870	oxamflatin
NMH002_NPC_24H:BRD-K22503835-001-08-6:10	383	508	CHUK	3.41169	BRD-K22503835	scriptaid
NMH002_NPC_24H:BRD-K68202742-001-08-2:10	466	413	CHUK	4.94112	BRD-K68202742	trichostatin-a
NMH002_NPC_24H:BRD-A19037878-001-02-3:10	433	528	CHUK	5.47192	BRD-A19037878	trichostatin-a
NMH002_NPC_24H:BRD-K81418486-001-22-8:10	314	370	CHUK	4.90605	BRD-K81418486	vorinostat
DOSBIO001_NPC_24H:BRD-A19037878:10	1272	793	CHUK	3.07996	BRD-A19037878	trichostatin-a
DOSBIO001_NPC_24H:BRD-A19037878:3.33333	1212	688	CHUK	3.96685	BRD-A19037878	trichostatin-a
DOSBIO001_NPC_24H:BRD-A19037878:1.11111	822	649	CHUK	3.47129	BRD-A19037878	trichostatin-a
DOSBIO002_NPC_24H:BRD-A19037878:10	1017	524	CHUK	3.54151	BRD-A19037878	trichostatin-a
DOSBIO002_NPC_24H:BRD-A19037878:3.33333	918	648	CHUK	5.12284	BRD-A19037878	trichostatin-a
DOSBIO002_NPC_24H:BRD-A19037878:1.11111	755	507	CHUK	4.02283	BRD-A19037878	trichostatin-a
DOSBIO002_NPC_24H:BRD-K81418486:10	647	514	CHUK	3.80505	BRD-K81418486	vorinostat
CPC012_NPC_24H:BRD-K02130563-001-06-4:10	307	285	CREBBP	-3.0668	BRD-K02130563	panobinostat
CPC012_NPC_24H:BRD-K68202742-001-06-6:10	385	333	CREBBP	-3.05585	BRD-K68202742	trichostatin-a
CPC015_NPC_24H:BRD-A50737080-001-01-4:10	2149	932	CREBBP	-3.2542	BRD-A50737080	CGK-733
CPC015_NPC_24H:BRD-K22503835-001-06-0:10	299	257	CREBBP	-3.72025	BRD-K22503835	scriptaid
CPC015_NPC_24H:BRD-K95435023-001-01-0:10	2725	1294	CREBBP	-4.3116	BRD-K95435023	PHA-665752
CPC013_NPC_24H:BRD-K24681473-004-01-4:10	4048	1425	CREBBP	-3.3268	BRD-K24681473	YM-155
CPC013_NPC_24H:BRD-K56334280-001-01-0:10	1874	802	CREBBP	-3.1803	BRD-K56334280	amonafide
NMH001_NPC_6H:BRD-K13629382-051-05-8:10	198	270	CREBBP	-3.13551	BRD-K13629382	eseroline
NMH001_NPC_6H:BRD-K08372451-001-03-8:10	188	235	CREBBP	-3.52103	BRD-K08372451	BG-1003
NMH001_NPC_6H:BRD-K97447442-001-01-6:10	163	202	CREBBP	-3.04248	BRD-K97447442	Fluoro-SAHA
NMH001_NPC_6H:BRD-U63562434-000-01-2:10	228	223	CREBBP	-3.14546	BRD-U63562434	LBH-589
NMH001_NPC_6H:BRD-K81418486-001-28-5:10	208	243	CREBBP	-3.1969	BRD-K81418486	vorinostat
NMH001_NPC_6H:BRD-A19037878-001-02-3:10	225	260	CREBBP	-3.31728	BRD-A19037878	trichostatin-a
NMH001_NPC_24H:BRD-U63562434-000-01-2:10	326	346	CREBBP	-3.51737	BRD-U63562434	LBH-589
NMH001_NPC_24H:BRD-K30553817-001-01-8:10	2182	637	CREBBP	-5.7594	BRD-K30553817	BRD-K30553817
NMH002_NPC_6H:BRD-A63989068-001-01-2:10	124	135	CREBBP	-3.38256	BRD-A63989068	apicidin
NMH002_NPC_6H:BRD-K41179159-001-02-3:10	95	105	CREBBP	-3.48769	BRD-K41179159	BG-1006
NMH002_NPC_6H:BRD-K46918889-001-02-6:10	95	101	CREBBP	-3.06481	BRD-K46918889	BG-1025
NMH002_NPC_6H:BRD-K87634564-001-03-9:10	108	141	CREBBP	-4.29096	BRD-K87634564	BG-1030
NMH002_NPC_6H:BRD-K45528773-001-04-9:10	119	133	CREBBP	-3.37619	BRD-K45528773	M-344
NMH002_NPC_6H:BRD-K52522949-001-02-5:10	60	70	CREBBP	-3.29978	BRD-K52522949	NCH-51
NMH002_NPC_6H:BRD-K22503835-001-08-6:10	144	169	CREBBP	-3.90103	BRD-K22503835	scriptaid
NMH002_NPC_6H:BRD-K68202742-001-08-2:10	82	101	CREBBP	-3.04239	BRD-K68202742	trichostatin-a
NMH002_NPC_24H:BRD-K64606589-001-02-7:10	916	437	CREBBP	-3.19537	BRD-K64606589	apicidin
NMH002_NPC_24H:BRD-K35010406-001-03-7:10	1595	872	CREBBP	-5.6882	BRD-K35010406	BG-1005
NMH002_NPC_24H:BRD-K41179159-001-02-3:10	421	489	CREBBP	-3.09621	BRD-K41179159	BG-1006
NMH002_NPC_24H:BRD-K65031973-001-02-1:10	306	357	CREBBP	-3.24398	BRD-K65031973	BG-1007
NMH002_NPC_24H:BRD-A54024781-001-02-3:10	179	236	CREBBP	-3.65287	BRD-A54024781	BG-1008
NMH002_NPC_24H:BRD-K97869369-001-02-8:10	261	307	CREBBP	-3.21619	BRD-K97869369	BG-1027
NMH002_NPC_24H:BRD-K31041191-001-03-5:10	437	476	CREBBP	-3.00198	BRD-K31041191	BG-1029
NMH002_NPC_24H:BRD-K68202742-001-08-2:10	466	413	CREBBP	-3.28949	BRD-K68202742	trichostatin-a
DOSBIO001_NPC_24H:BRD-A19037878:1.11111	822	649	CREBBP	-3.51005	BRD-A19037878	trichostatin-a
DOSBIO002_NPC_24H:BRD-A19037878:10	1017	524	CREBBP	-4.15045	BRD-A19037878	trichostatin-a
DOSBIO002_NPC_24H:BRD-A19037878:3.33333	918	648	CREBBP	-3.61863	BRD-A19037878	trichostatin-a
DOSBIO002_NPC_24H:BRD-A19037878:1.11111	755	507	CREBBP	-4.28774	BRD-A19037878	trichostatin-a
DOSBIO001_NPC_24H:BRD-K81418486:10	1117	610	CREBBP	-3.09599	BRD-K81418486	vorinostat
CPC015_NPC_24H:BRD-A34806832-001-02-7:10	1140	468	CREBBP	4.00394	BRD-A34806832	proscillaridin
CPC015_NPC_24H:BRD-A68930007-001-03-1:10	1031	537	CREBBP	3.21637	BRD-A68930007	ouabain
CPC014_NPC_24H:BRD-K13566078-003-01-1:10	473	286	CREBBP	3.8825	BRD-K13566078	BMS-345541
CPC017_NPC_24H:BRD-A93236127-001-03-7:10	766	361	CREBBP	4.20645	BRD-A93236127	digitoxin
CPC017_NPC_24H:BRD-K23478508-001-03-7:10	674	362	CREBBP	3.0732	BRD-K23478508	digoxin
CPC018_NPC_24H:BRD-K84595254-001-03-0:10	356	230	CREBBP	3.28888	BRD-K84595254	strophanthidin
NMH001_NPC_6H:BRD-K26818574-305-02-7:10	712	255	CREBBP	3.5426	BRD-K26818574	BIX-01294
NMH002_NPC_24H:BRD-K94176593-001-04-5:10	111	45	CREBBP	3.08031	BRD-K94176593	TWS-119
DOSBIO001_NPC_24H:BRD-K79947405:10.0148	119	60	CREBBP	3.0082	BRD-K79947405	BRD-K79947405
DOSBIO002_NPC_24H:BRD-A19500257:3.33333	394	175	CREBBP	3.16512	BRD-A19500257	geldanamycin
CPC015_NPC_24H:BRD-A11605036-001-03-2:10	894	640	CSNK2A1	-4.33105	BRD-A11605036	thiocolchicoside
CPC016_NPC_24H:BRD-K32584078-001-02-3:10	777	586	CSNK2A1	-4.9004	BRD-K32584078	BML-257
CPC015_NPC_24H:BRD-K76205745-001-04-1:10	2000	1198	CSNK2A1	-4.719	BRD-K76205745	losartan
CPC015_NPC_24H:BRD-K77695569-001-16-9:10	1178	492	CSNK2A1	-4.6349	BRD-K77695569	tiabendazole
CPC015_NPC_24H:BRD-K95435023-001-01-0:10	2725	1294	CSNK2A1	-3.377	BRD-K95435023	PHA-665752
CPC018_NPC_24H:BRD-K13169950-001-04-5:10	1998	713	CSNK2A1	-3.0075	BRD-K13169950	NSC-3852
CPC018_NPC_24H:BRD-K31491153-001-01-2:10	658	394	CSNK2A1	-3.66989	BRD-K31491153	1-phenylbiguanide
NMH002_NPC_24H:BRD-A22997170-001-04-4:10	2745	1085	CSNK2A1	-3.0717	BRD-A22997170	CCT036477
DOSBIO002_NPC_24H:BRD-A13084692:3.33333	431	189	CSNK2A1	-3.74142	BRD-A13084692	troglitazone
NMH002_NPC_24H:BRD-K11528507-001-05-9:10	1094	386	CSNK2A1	3.58708	BRD-K11528507	geldanamycin
DOSBIO001_NPC_24H:BRD-K78133682:10.2009	4055	895	CSNK2A1	5.28593	BRD-K78133682	BRD-K78133682
DOSBIO002_NPC_24H:BRD-A19500257:3.33333	394	175	CSNK2A1	3.33954	BRD-A19500257	geldanamycin
CPC012_NPC_24H:BRD-K03736784-001-01-1:10	1282	634	CTBP1	-3.198	BRD-K03736784	MD-II-038
CPC015_NPC_24H:BRD-A22032524-074-04-0:10	992	406	CTBP1	-3.24225	BRD-A22032524	amlodipine
CPC015_NPC_24H:BRD-A34806832-001-02-7:10	1140	468	CTBP1	-3.65258	BRD-A34806832	proscillaridin
CPC015_NPC_24H:BRD-A68930007-001-03-1:10	1031	537	CTBP1	-3.10605	BRD-A68930007	ouabain
CPC015_NPC_24H:BRD-K22503835-001-06-0:10	299	257	CTBP1	-3.13103	BRD-K22503835	scriptaid
CPC015_NPC_24H:BRD-K95435023-001-01-0:10	2725	1294	CTBP1	-3.9416	BRD-K95435023	PHA-665752
CPC014_NPC_24H:BRD-K01253243-001-01-4:10	1125	778	CTBP1	-3.8931	BRD-K01253243	SB-590885
CPC014_NPC_24H:BRD-K83794624-001-01-7:10	883	519	CTBP1	-3.06249	BRD-K83794624	pirarubicin
CPC013_NPC_24H:BRD-K24681473-004-01-4:10	4048	1425	CTBP1	-4.1223	BRD-K24681473	YM-155
CPC015_NPC_24H:BRD-A19037878:10	482	421	CTBP1	-3.04149	BRD-A19037878	trichostatin-a
CPC017_NPC_24H:BRD-A94756469-001-03-9:10	973	437	CTBP1	-3.20732	BRD-A94756469	digoxin
CPC018_NPC_24H:BRD-K15519488-001-01-6:10	667	182	CTBP1	-3.98045	BRD-K15519488	CS-110266
CPC017_NPC_24H:BRD-K23478508-001-03-7:10	674	362	CTBP1	-3.2518	BRD-K23478508	digoxin
CPC018_NPC_24H:BRD-K37392901-003-01-7:10	1935	916	CTBP1	-4.16595	BRD-K37392901	NSC-632839
CPC018_NPC_24H:BRD-K63606607-001-01-8:10	554	330	CTBP1	-4.03071	BRD-K63606607	bufalin
CPC018_NPC_24H:BRD-K74305673-001-02-1:10	1449	712	CTBP1	-3.6589	BRD-K74305673	IKK-2-inhibitor-V
NMH001_NPC_6H:BRD-A55317422-001-01-7:10	111	58	CTBP1	-3.15449	BRD-A55317422	BRD-A55317422
NMH001_NPC_6H:BRD-U63562434-000-01-2:10	228	223	CTBP1	-3.71774	BRD-U63562434	LBH-589
NMH001_NPC_6H:BRD-A19037878-001-02-3:10	225	260	CTBP1	-3.21068	BRD-A19037878	trichostatin-a
NMH001_NPC_24H:BRD-A70541707-001-01-9:10	1998	532	CTBP1	-3.7581	BRD-A70541707	BRD-A70541707
NMH001_NPC_24H:BRD-K08372451-001-03-8:10	340	307	CTBP1	-3.17057	BRD-K08372451	BG-1003
NMH001_NPC_24H:BRD-U63562434-000-01-2:10	326	346	CTBP1	-3.32529	BRD-U63562434	LBH-589
NMH001_NPC_24H:BRD-K58901278-001-01-8:10	2499	849	CTBP1	-3.8766	BRD-K58901278	nor-1-chlorpromazine
NMH001_NPC_24H:BRD-A19037878-001-02-3:10	428	368	CTBP1	-3.2628	BRD-A19037878	trichostatin-a
NMH002_NPC_6H:BRD-K64606589-001-02-7:10	135	168	CTBP1	-3.24611	BRD-K64606589	apicidin
NMH002_NPC_6H:BRD-K51966546-001-02-2:10	75	76	CTBP1	-3.39525	BRD-K51966546	BG-1026
NMH002_NPC_6H:BRD-K81418486-001-29-3:10	131	112	CTBP1	-3.67009	BRD-K81418486	vorinostat
NMH002_NPC_6H:BRD-K14221870-001-02-4:10	146	148	CTBP1	-3.21428	BRD-K14221870	oxamflatin
NMH002_NPC_24H:BRD-K64606589-001-02-7:10	916	437	CTBP1	-3.92635	BRD-K64606589	apicidin
NMH002_NPC_24H:BRD-A63989068-001-01-2:10	496	585	CTBP1	-3.51794	BRD-A63989068	apicidin
NMH002_NPC_24H:BRD-K35010406-001-03-7:10	1595	872	CTBP1	-3.6616	BRD-K35010406	BG-1005
NMH002_NPC_24H:BRD-K41179159-001-02-3:10	421	489	CTBP1	-3.62645	BRD-K41179159	BG-1006
NMH002_NPC_24H:BRD-K65031973-001-02-1:10	306	357	CTBP1	-3.4629	BRD-K65031973	BG-1007
NMH002_NPC_24H:BRD-A54024781-001-02-3:10	179	236	CTBP1	-3.47807	BRD-A54024781	BG-1008
NMH002_NPC_24H:BRD-K46918889-001-02-6:10	169	191	CTBP1	-3.11163	BRD-K46918889	BG-1025
NMH002_NPC_24H:BRD-K97869369-001-02-8:10	261	307	CTBP1	-3.04953	BRD-K97869369	BG-1027
NMH002_NPC_24H:BRD-K85732814-001-02-3:10	421	450	CTBP1	-4.19451	BRD-K85732814	BG-1028
NMH002_NPC_24H:BRD-K31041191-001-03-5:10	437	476	CTBP1	-3.94756	BRD-K31041191	BG-1029
NMH002_NPC_24H:BRD-K87634564-001-03-9:10	456	370	CTBP1	-4.39071	BRD-K87634564	BG-1030
NMH002_NPC_24H:BRD-K81418486-001-29-3:10	689	350	CTBP1	-3.66154	BRD-K81418486	vorinostat
NMH002_NPC_24H:BRD-K69840642-001-02-2:10	334	242	CTBP1	-3.61921	BRD-K69840642	ISOX
NMH002_NPC_24H:BRD-A84228258-001-03-6:10	815	399	CTBP1	-3.05087	BRD-A84228258	brefeldin-a
NMH002_NPC_24H:BRD-K52522949-001-02-5:10	186	208	CTBP1	-3.34504	BRD-K52522949	NCH-51
NMH002_NPC_24H:BRD-K14221870-001-02-4:10	435	445	CTBP1	-4.23536	BRD-K14221870	oxamflatin
NMH002_NPC_24H:BRD-K22503835-001-08-6:10	383	508	CTBP1	-3.67218	BRD-K22503835	scriptaid
NMH002_NPC_24H:BRD-K68202742-001-08-2:10	466	413	CTBP1	-4.21415	BRD-K68202742	trichostatin-a
NMH002_NPC_24H:BRD-A19037878-001-02-3:10	433	528	CTBP1	-3.58536	BRD-A19037878	trichostatin-a
NMH002_NPC_24H:BRD-K81418486-001-22-8:10	314	370	CTBP1	-4.18659	BRD-K81418486	vorinostat
DOSBIO001_NPC_24H:BRD-A19037878:10	1272	793	CTBP1	-3.20921	BRD-A19037878	trichostatin-a
DOSBIO002_NPC_24H:BRD-A19037878:3.33333	918	648	CTBP1	-4.29624	BRD-A19037878	trichostatin-a
DOSBIO002_NPC_24H:BRD-A19037878:1.11111	755	507	CTBP1	-3.98682	BRD-A19037878	trichostatin-a
DOSBIO002_NPC_24H:BRD-K81418486:10	647	514	CTBP1	-3.11849	BRD-K81418486	vorinostat
CPC015_NPC_24H:BRD-A08187463-001-03-8:10	333	167	CTBP1	3.10073	BRD-A08187463	racecadotril
CPC014_NPC_24H:BRD-K82091397-001-01-4:10	516	424	CTBP1	3.4709	BRD-K82091397	SB-239063
NMH002_NPC_6H:BRD-K43797669-001-16-3:10	35	20	CTBP1	3.00639	BRD-K43797669	genistein
CPC012_NPC_24H:BRD-K02130563-001-06-4:10	307	285	CTCF	-4.04005	BRD-K02130563	panobinostat
CPC012_NPC_24H:BRD-K68202742-001-06-6:10	385	333	CTCF	-5.30212	BRD-K68202742	trichostatin-a
CPC012_NPC_24H:BRD-K81418486:10	330	360	CTCF	-3.67933	BRD-K81418486	vorinostat
CPC015_NPC_24H:BRD-A50737080-001-01-4:10	2149	932	CTCF	-3.7611	BRD-A50737080	CGK-733
CPC015_NPC_24H:BRD-K22503835-001-06-0:10	299	257	CTCF	-4.50196	BRD-K22503835	scriptaid
CPC013_NPC_24H:BRD-K37340241-001-01-9:10	650	199	CTCF	-3.72237	BRD-K37340241	BRD-K37340241
CPC015_NPC_24H:BRD-K77695569-001-16-9:10	1178	492	CTCF	-4.28578	BRD-K77695569	tiabendazole
CPC013_NPC_24H:BRD-A19037878:10	306	251	CTCF	-3.26637	BRD-A19037878	trichostatin-a
CPC015_NPC_24H:BRD-A19037878:10	482	421	CTCF	-5.58158	BRD-A19037878	trichostatin-a
CPC013_NPC_24H:BRD-K81418486:10	245	225	CTCF	-3.384	BRD-K81418486	vorinostat
CPC015_NPC_24H:BRD-K81418486:10	388	327	CTCF	-5.03668	BRD-K81418486	vorinostat
CPC017_NPC_24H:BRD-K12867552-001-01-3:10	355	303	CTCF	-3.12784	BRD-K12867552	PCI-24781
CPC017_NPC_24H:BRD-A19037878:10	444	319	CTCF	-3.35327	BRD-A19037878	trichostatin-a
NMH001_NPC_6H:BRD-K13629382-051-05-8:10	198	270	CTCF	-4.70977	BRD-K13629382	eseroline
NMH001_NPC_6H:BRD-K08372451-001-03-8:10	188	235	CTCF	-5.16774	BRD-K08372451	BG-1003
NMH001_NPC_6H:BRD-K48006774-001-03-4:10	113	111	CTCF	-4.05825	BRD-K48006774	BG-1004
NMH001_NPC_6H:BRD-K97447442-001-01-6:10	163	202	CTCF	-4.48527	BRD-K97447442	Fluoro-SAHA
NMH001_NPC_6H:BRD-U63562434-000-01-2:10	228	223	CTCF	-4.92432	BRD-U63562434	LBH-589
NMH001_NPC_6H:BRD-K81418486-001-28-5:10	208	243	CTCF	-3.76564	BRD-K81418486	vorinostat
NMH001_NPC_6H:BRD-A19037878-001-02-3:10	225	260	CTCF	-4.95596	BRD-A19037878	trichostatin-a
NMH001_NPC_6H:BRD-K81418486-001-22-8:10	201	225	CTCF	-5.06635	BRD-K81418486	vorinostat
NMH001_NPC_24H:BRD-K13629382-051-05-8:10	96	113	CTCF	-3.28373	BRD-K13629382	eseroline
NMH001_NPC_24H:BRD-K08372451-001-03-8:10	340	307	CTCF	-4.03217	BRD-K08372451	BG-1003
NMH001_NPC_24H:BRD-K97447442-001-01-6:10	119	146	CTCF	-3.78908	BRD-K97447442	Fluoro-SAHA
NMH001_NPC_24H:BRD-U63562434-000-01-2:10	326	346	CTCF	-4.22604	BRD-U63562434	LBH-589
NMH001_NPC_24H:BRD-K30553817-001-01-8:10	2182	637	CTCF	-3.3838	BRD-K30553817	BRD-K30553817
NMH001_NPC_24H:BRD-A19037878-001-02-3:10	428	368	CTCF	-4.23308	BRD-A19037878	trichostatin-a
NMH001_NPC_24H:BRD-K81418486-001-22-8:10	248	198	CTCF	-3.17039	BRD-K81418486	vorinostat
NMH002_NPC_6H:BRD-K64606589-001-02-7:10	135	168	CTCF	-4.80447	BRD-K64606589	apicidin
NMH002_NPC_6H:BRD-A63989068-001-01-2:10	124	135	CTCF	-3.49656	BRD-A63989068	apicidin
NMH002_NPC_6H:BRD-K35010406-001-03-7:10	118	116	CTCF	-3.32217	BRD-K35010406	BG-1005
NMH002_NPC_6H:BRD-K41179159-001-02-3:10	95	105	CTCF	-3.32932	BRD-K41179159	BG-1006
NMH002_NPC_6H:BRD-K46918889-001-02-6:10	95	101	CTCF	-3.3127	BRD-K46918889	BG-1025
NMH002_NPC_6H:BRD-K51966546-001-02-2:10	75	76	CTCF	-3.4671	BRD-K51966546	BG-1026
NMH002_NPC_6H:BRD-K97869369-001-02-8:10	81	96	CTCF	-3.62247	BRD-K97869369	BG-1027
NMH002_NPC_6H:BRD-K85732814-001-02-3:10	86	91	CTCF	-3.48619	BRD-K85732814	BG-1028
NMH002_NPC_6H:BRD-K31041191-001-03-5:10	88	120	CTCF	-3.70157	BRD-K31041191	BG-1029
NMH002_NPC_6H:BRD-K87634564-001-03-9:10	108	141	CTCF	-3.60363	BRD-K87634564	BG-1030
NMH002_NPC_6H:BRD-K81418486-001-29-3:10	131	112	CTCF	-3.77214	BRD-K81418486	vorinostat
NMH002_NPC_6H:BRD-K69840642-001-02-2:10	91	75	CTCF	-3.80685	BRD-K69840642	ISOX
NMH002_NPC_6H:BRD-A56518012-003-03-7:10	177	285	CTCF	-3.38178	BRD-A56518012	epirubicin
NMH002_NPC_6H:BRD-K45528773-001-04-9:10	119	133	CTCF	-3.90978	BRD-K45528773	M-344
NMH002_NPC_6H:BRD-K52522949-001-02-5:10	60	70	CTCF	-3.44171	BRD-K52522949	NCH-51
NMH002_NPC_6H:BRD-K14221870-001-02-4:10	146	148	CTCF	-4.00218	BRD-K14221870	oxamflatin
NMH002_NPC_6H:BRD-K22503835-001-08-6:10	144	169	CTCF	-3.7476	BRD-K22503835	scriptaid
NMH002_NPC_6H:BRD-K68202742-001-08-2:10	82	101	CTCF	-3.20626	BRD-K68202742	trichostatin-a
NMH002_NPC_6H:BRD-A19037878-001-02-3:10	126	123	CTCF	-3.47739	BRD-A19037878	trichostatin-a
NMH002_NPC_6H:BRD-K81418486-001-22-8:10	121	132	CTCF	-3.69077	BRD-K81418486	vorinostat
NMH002_NPC_24H:BRD-K64606589-001-02-7:10	916	437	CTCF	-5.05444	BRD-K64606589	apicidin
NMH002_NPC_24H:BRD-A63989068-001-01-2:10	496	585	CTCF	-5.0661	BRD-A63989068	apicidin
NMH002_NPC_24H:BRD-K35010406-001-03-7:10	1595	872	CTCF	-3.8579	BRD-K35010406	BG-1005
NMH002_NPC_24H:BRD-K41179159-001-02-3:10	421	489	CTCF	-5.61301	BRD-K41179159	BG-1006
NMH002_NPC_24H:BRD-K65031973-001-02-1:10	306	357	CTCF	-4.471	BRD-K65031973	BG-1007
NMH002_NPC_24H:BRD-A54024781-001-02-3:10	179	236	CTCF	-4.97672	BRD-A54024781	BG-1008
NMH002_NPC_24H:BRD-K46918889-001-02-6:10	169	191	CTCF	-3.72397	BRD-K46918889	BG-1025
NMH002_NPC_24H:BRD-K51966546-001-02-2:10	269	393	CTCF	-3.78215	BRD-K51966546	BG-1026
NMH002_NPC_24H:BRD-K97869369-001-02-8:10	261	307	CTCF	-3.3126	BRD-K97869369	BG-1027
NMH002_NPC_24H:BRD-K85732814-001-02-3:10	421	450	CTCF	-4.64047	BRD-K85732814	BG-1028
NMH002_NPC_24H:BRD-K31041191-001-03-5:10	437	476	CTCF	-4.63387	BRD-K31041191	BG-1029
NMH002_NPC_24H:BRD-K87634564-001-03-9:10	456	370	CTCF	-3.94166	BRD-K87634564	BG-1030
NMH002_NPC_24H:BRD-K81418486-001-29-3:10	689	350	CTCF	-3.69499	BRD-K81418486	vorinostat
NMH002_NPC_24H:BRD-K69840642-001-02-2:10	334	242	CTCF	-3.98961	BRD-K69840642	ISOX
NMH002_NPC_24H:BRD-A84228258-001-03-6:10	815	399	CTCF	-3.41891	BRD-A84228258	brefeldin-a
NMH002_NPC_24H:BRD-A22997170-001-04-4:10	2745	1085	CTCF	-3.549	BRD-A22997170	CCT036477
NMH002_NPC_24H:BRD-K45528773-001-04-9:10	470	527	CTCF	-4.96196	BRD-K45528773	M-344
NMH002_NPC_24H:BRD-K52522949-001-02-5:10	186	208	CTCF	-3.81509	BRD-K52522949	NCH-51
NMH002_NPC_24H:BRD-K14221870-001-02-4:10	435	445	CTCF	-4.37327	BRD-K14221870	oxamflatin
NMH002_NPC_24H:BRD-K22503835-001-08-6:10	383	508	CTCF	-4.92979	BRD-K22503835	scriptaid
NMH002_NPC_24H:BRD-K68202742-001-08-2:10	466	413	CTCF	-4.58606	BRD-K68202742	trichostatin-a
NMH002_NPC_24H:BRD-A19037878-001-02-3:10	433	528	CTCF	-5.73579	BRD-A19037878	trichostatin-a
NMH002_NPC_24H:BRD-K81418486-001-22-8:10	314	370	CTCF	-4.22113	BRD-K81418486	vorinostat
DOSBIO001_NPC_24H:BRD-A19037878:10	1272	793	CTCF	-3.66029	BRD-A19037878	trichostatin-a
DOSBIO001_NPC_24H:BRD-A19037878:3.33333	1212	688	CTCF	-3.83426	BRD-A19037878	trichostatin-a
DOSBIO001_NPC_24H:BRD-A19037878:1.11111	822	649	CTCF	-4.35232	BRD-A19037878	trichostatin-a
DOSBIO002_NPC_24H:BRD-A19037878:10	1017	524	CTCF	-5.0795	BRD-A19037878	trichostatin-a
DOSBIO002_NPC_24H:BRD-A19037878:3.33333	918	648	CTCF	-5.95467	BRD-A19037878	trichostatin-a
DOSBIO002_NPC_24H:BRD-A19037878:1.11111	755	507	CTCF	-4.6296	BRD-A19037878	trichostatin-a
DOSBIO002_NPC_24H:BRD-K81418486:10	647	514	CTCF	-4.90068	BRD-K81418486	vorinostat
DOSBIO001_NPC_24H:BRD-K16827616:10.034	82	54	CTCF	3.43184	BRD-K16827616	BRD-K16827616
CPC012_NPC_24H:BRD-K98731749-001-01-2:10	735	406	CUL3	-3.38014	BRD-K98731749	BRD-K98731749
CPC012_NPC_24H:BRD-K02223034-001-01-9:10	29	28	CUL3	-3.01478	BRD-K02223034	BRD-K02223034
CPC016_NPC_24H:BRD-A31227688-001-02-4:10	185	118	CUL3	-3.45259	BRD-A31227688	kynuramine
CPC014_NPC_24H:BRD-A60245366-001-01-1:10	803	565	CUL3	-4.6298	BRD-A60245366	AS-601245
CPC015_NPC_24H:BRD-K15409150-001-01-7:10	3809	1184	CUL3	-4.2404	BRD-K15409150	penfluridol
CPC016_NPC_24H:BRD-K33453211-003-03-2:10	599	340	CUL3	-5.25421	BRD-K33453211	levocabastine
CPC014_NPC_24H:BRD-U00779237-000-01-7:10	2587	891	CUL3	-3.2632	BRD-U00779237	WZ-3105
CPC014_NPC_24H:BRD-K45114207-001-01-0:10	218	156	CUL3	-3.1912	BRD-K45114207	BRD-K45114207
CPC013_NPC_24H:BRD-K70369221-001-01-0:10	82	69	CUL3	-3.05116	BRD-K70369221	BRD-K70369221
CPC013_NPC_24H:BRD-K24681473-004-01-4:10	4048	1425	CUL3	-5.8161	BRD-K24681473	YM-155
CPC013_NPC_24H:BRD-K17210248-003-01-7:10	3274	1282	CUL3	-6.7651	BRD-K17210248	daunorubicin
CPC017_NPC_24H:BRD-K11927976-050-01-1:10	2641	960	CUL3	-3.2586	BRD-K11927976	ER-27319
DOSBIO002_NPC_24H:BRD-K87864638:10.0472	719	267	CUL3	-3.59009	BRD-K87864638	SA-1925996
CPC015_NPC_24H:BRD-A34806832-001-02-7:10	1140	468	CUL3	3.73142	BRD-A34806832	proscillaridin
CPC015_NPC_24H:BRD-A35912562-001-01-0:10	440	314	CUL3	3.196	BRD-A35912562	pregnenolone-succinate
CPC015_NPC_24H:BRD-A68930007-001-03-1:10	1031	537	CUL3	3.23072	BRD-A68930007	ouabain
CPC017_NPC_24H:BRD-A25687296-300-03-5:10	471	210	CUL3	3.28679	BRD-A25687296	emetine
CPC017_NPC_24H:BRD-A93236127-001-03-7:10	766	361	CUL3	3.4011	BRD-A93236127	digitoxin
CPC017_NPC_24H:BRD-K23478508-001-03-7:10	674	362	CUL3	3.51304	BRD-K23478508	digoxin
CPC018_NPC_24H:BRD-K84595254-001-03-0:10	356	230	CUL3	3.17669	BRD-K84595254	strophanthidin
DOSBIO001_NPC_24H:BRD-K96041907:10.2154	337	359	CUL3	3.58681	BRD-K96041907	BRD-K96041907
CPC015_NPC_24H:BRD-A36471396-003-02-2:10	1454	868	CUL4B	-3.25793	BRD-A36471396	biperiden
CPC014_NPC_24H:BRD-K13566078-003-01-1:10	473	286	CUL4B	-3.5626	BRD-K13566078	BMS-345541
CPC013_NPC_24H:BRD-K24681473-004-01-4:10	4048	1425	CUL4B	-3.8476	BRD-K24681473	YM-155
NMH002_NPC_6H:BRD-A19134330-001-04-6:10	1010	232	CUL4B	-3.20035	BRD-A19134330	A-23187
NMH002_NPC_6H:BRD-K99964838-001-05-1:10	2012	466	CUL4B	-3.3332	BRD-K99964838	bosutinib
NMH002_NPC_24H:BRD-A22997170-001-04-4:10	2745	1085	CUL4B	-3.0703	BRD-A22997170	CCT036477
NMH002_NPC_24H:BRD-K60230970-001-09-2:10	4025	1089	CUL4B	-4.4423	BRD-K60230970	MG-132
CPC016_NPC_24H:BRD-K33453211-003-03-2:10	599	340	CUL4B	3.01387	BRD-K33453211	levocabastine
CPC013_NPC_24H:BRD-K03176945-001-01-6:10	1452	675	CUL4B	3.6811	BRD-K03176945	BRD-K03176945
CPC017_NPC_24H:BRD-A25687296-300-03-5:10	471	210	CUL4B	3.05973	BRD-A25687296	emetine
CPC012_NPC_24H:BRD-K32896438-001-01-8:10	320	215	DDB1	-3.34805	BRD-K32896438	BRD-K32896438
CPC012_NPC_24H:BRD-A39093044-001-05-4:10	306	243	DDB1	-3.764	BRD-A39093044	K784-3187
CPC012_NPC_24H:BRD-A62200266-001-01-5:10	90	52	DDB1	-3.7319	BRD-A62200266	BRD-A62200266
CPC015_NPC_24H:BRD-A11605036-001-03-2:10	894	640	DDB1	-3.15305	BRD-A11605036	thiocolchicoside
CPC015_NPC_24H:BRD-K76205745-001-04-1:10	2000	1198	DDB1	-3.8902	BRD-K76205745	losartan
CPC015_NPC_24H:BRD-K95435023-001-01-0:10	2725	1294	DDB1	-3.4277	BRD-K95435023	PHA-665752
CPC017_NPC_24H:BRD-K11927976-050-01-1:10	2641	960	DDB1	-3.2151	BRD-K11927976	ER-27319
CPC018_NPC_24H:BRD-K69195780-001-01-5:10	492	259	DDB1	-3.76037	BRD-K69195780	NAN-190
NMH001_NPC_6H:BRD-K30553817-001-01-8:10	1274	592	DDB1	-3.3899	BRD-K30553817	BRD-K30553817
NMH001_NPC_6H:BRD-K78075916-001-01-5:10	285	160	DDB1	-3.362	BRD-K78075916	BRD-K78075916
NMH001_NPC_24H:BRD-A70541707-001-01-9:10	1998	532	DDB1	-3.5631	BRD-A70541707	BRD-A70541707
NMH002_NPC_24H:BRD-K60230970-001-09-2:10	4025	1089	DDB1	-3.9295	BRD-K60230970	MG-132
DOSBIO001_NPC_24H:BRD-K96041907:10.2154	337	359	DDB1	3.01978	BRD-K96041907	BRD-K96041907
CPC012_NPC_24H:BRD-K38012662-001-05-4:10	51	42	DNMT1	-3.89974	BRD-K38012662	BRD-K38012662
CPC012_NPC_24H:BRD-K58279162-001-01-8:10	22	14	DNMT1	-4.71362	BRD-K58279162	BRD-K58279162
CPC012_NPC_24H:BRD-K63175663-001-01-5:10	14	14	DNMT1	-5.57592	BRD-K63175663	BRD-K63175663
CPC012_NPC_24H:BRD-K27881911-001-01-3:10	10	8	DNMT1	-4.01021	BRD-K27881911	BRD-K27881911
CPC012_NPC_24H:BRD-K63954456-001-01-4:10	29	24	DNMT1	-4.19005	BRD-K63954456	BRD-K63954456
CPC015_NPC_24H:BRD-A08187463-001-03-8:10	333	167	DNMT1	-5.23622	BRD-A08187463	racecadotril
CPC015_NPC_24H:BRD-A11605036-001-03-2:10	894	640	DNMT1	-7.58445	BRD-A11605036	thiocolchicoside
CPC014_NPC_24H:BRD-A13914662-001-01-1:10	15	12	DNMT1	-3.75129	BRD-A13914662	BRD-A13914662
CPC016_NPC_24H:BRD-A22783572-065-01-3:10	83	147	DNMT1	-3.0198	BRD-A22783572	vinblastine
CPC016_NPC_24H:BRD-A94669766-001-04-2:10	6	6	DNMT1	-3.16411	BRD-A94669766	naringenin
CPC013_NPC_24H:BRD-K06476055-001-01-3:10	16	11	DNMT1	-4.9955	BRD-K06476055	BRD-K06476055
CPC013_NPC_24H:BRD-K06585517-003-01-9:10	54	49	DNMT1	-3.95014	BRD-K06585517	RAN-29
CPC013_NPC_24H:BRD-K09854848-001-01-0:10	615	353	DNMT1	-4.1511	BRD-K09854848	MD-II-008-P
CPC016_NPC_24H:BRD-K32584078-001-02-3:10	777	586	DNMT1	-7.1448	BRD-K32584078	BML-257
CPC015_NPC_24H:BRD-K39733634-001-01-8:10	817	350	DNMT1	-4.6801	BRD-K39733634	L-161982
CPC016_NPC_24H:BRD-K42221274-003-02-8:10	7	5	DNMT1	-5.41818	BRD-K42221274	NNC-711
CPC014_NPC_24H:BRD-K51998148-001-01-9:10	35	32	DNMT1	-4.04327	BRD-K51998148	BRD-K51998148
CPC015_NPC_24H:BRD-K53737926-003-14-6:10	16	9	DNMT1	-3.09725	BRD-K53737926	amitriptyline
CPC016_NPC_24H:BRD-K72222507-003-07-7:10	1437	886	DNMT1	-6.028	BRD-K72222507	quinapril
CPC015_NPC_24H:BRD-K77695569-001-16-9:10	1178	492	DNMT1	-6.26242	BRD-K77695569	tiabendazole
CPC015_NPC_24H:BRD-K92428153-001-01-0:10	27	15	DNMT1	-3.14323	BRD-K92428153	mycophenolate-mofetil
CPC014_NPC_24H:BRD-U33728988-000-01-6:10	60	76	DNMT1	-3.46909	BRD-U33728988	QL-X-138
CPC014_NPC_24H:BRD-U86922168-000-01-3:10	212	145	DNMT1	-4.14682	BRD-U86922168	QL-XII-47
CPC014_NPC_24H:BRD-A80574334-001-01-9:10	176	116	DNMT1	-5.04283	BRD-A80574334	oxalomalic-acid
CPC013_NPC_24H:BRD-K41757249-001-01-0:10	36	25	DNMT1	-3.62211	BRD-K41757249	BRD-K41757249
CPC013_NPC_24H:BRD-K03176945-001-01-6:10	1452	675	DNMT1	-8.0398	BRD-K03176945	BRD-K03176945
CPC013_NPC_24H:BRD-K87909389-001-02-0:10	1382	461	DNMT1	-3.7093	BRD-K87909389	alvocidib
CPC014_NPC_24H:BRD-A45498368-001-02-2:10	24	42	DNMT1	-3.82986	BRD-A45498368	WYE-125132
CPC014_NPC_24H:BRD-K82091397-001-01-4:10	516	424	DNMT1	-4.8909	BRD-K82091397	SB-239063
CPC013_NPC_24H:BRD-K56334280-001-01-0:10	1874	802	DNMT1	-10	BRD-K56334280	amonafide
CPC013_NPC_24H:BRD-K64881305-001-01-1:10	1546	621	DNMT1	-4.1867	BRD-K64881305	ispinesib
CPC017_NPC_24H:BRD-A10303790-003-03-7:10	5	2	DNMT1	-3.32802	BRD-A10303790	talampicillin
CPC018_NPC_24H:BRD-A50311610-300-06-2:10	200	155	DNMT1	-4.9883	BRD-A50311610	meclizine
CPC017_NPC_24H:BRD-A68281735-001-02-0:10	168	49	DNMT1	-5.57127	BRD-A68281735	REV-5901
CPC017_NPC_24H:BRD-A74269027-003-03-8:10	8	6	DNMT1	-5.62435	BRD-A74269027	isoxsuprine
CPC018_NPC_24H:BRD-K06712146-001-01-2:10	60	45	DNMT1	-3.698	BRD-K06712146	YM-90709
CPC018_NPC_24H:BRD-K20742498-001-01-5:10	84	53	DNMT1	-3.1541	BRD-K20742498	RS-39604
CPC018_NPC_24H:BRD-K25906698-303-01-9:10	39	33	DNMT1	-3.17635	BRD-K25906698	immepip
CPC017_NPC_24H:BRD-K30189597-001-01-7:10	39	23	DNMT1	-3.31381	BRD-K30189597	SYK-inhibitor
CPC018_NPC_24H:BRD-K31491153-001-01-2:10	658	394	DNMT1	-6.73508	BRD-K31491153	1-phenylbiguanide
CPC018_NPC_24H:BRD-K48869804-001-01-3:10	243	243	DNMT1	-10	BRD-K48869804	icilin
CPC017_NPC_24H:BRD-K60230970-001-04-3:10	1340	510	DNMT1	-5.8459	BRD-K60230970	MG-132
CPC018_NPC_24H:BRD-K69195780-001-01-5:10	492	259	DNMT1	-6.05471	BRD-K69195780	NAN-190
CPC017_NPC_24H:BRD-K86958018-001-01-9:10	2553	554	DNMT1	-3.81105	BRD-K86958018	olvanil
CPC018_NPC_24H:BRD-K97399794-001-10-4:10	587	226	DNMT1	-10	BRD-K97399794	quercetin
CPC017_NPC_24H:BRD-A07029265-004-02-9:10	888	572	DNMT1	-4.24025	BRD-A07029265	ipratropium
CPC017_NPC_24H:BRD-A19500257:10	70	65	DNMT1	-3.53411	BRD-A19500257	geldanamycin
NMH001_NPC_24H:BRD-A70541707-001-01-9:10	1998	532	DNMT1	-3.6799	BRD-A70541707	BRD-A70541707
NMH001_NPC_24H:BRD-K52696183-001-01-4:10	1492	414	DNMT1	-3.1832	BRD-K52696183	desmethylclomipramine
NMH001_NPC_24H:BRD-K58901278-001-01-8:10	2499	849	DNMT1	-4.4948	BRD-K58901278	nor-1-chlorpromazine
NMH001_NPC_24H:BRD-K78075916-001-01-5:10	2609	652	DNMT1	-5.7035	BRD-K78075916	BRD-K78075916
NMH001_NPC_24H:BRD-K91862102-001-01-3:10	147	92	DNMT1	-4.00868	BRD-K91862102	p-aminophenethylspiperone
DOSBIO001_NPC_24H:BRD-K93763482:10.3152	24	17	DNMT1	-4.74763	BRD-K93763482	BRD-K93763482
DOSBIO001_NPC_24H:BRD-K96041907:10.2154	337	359	DNMT1	-8.37857	BRD-K96041907	BRD-K96041907
DOSBIO001_NPC_24H:BRD-K96703623:10.5091	23	20	DNMT1	-3.23834	BRD-K96703623	BRD-K96703623
CPC012_NPC_24H:BRD-K58499478-001-01-1:10	7	14	DNMT1	3.0273	BRD-K58499478	SPB02137
CPC016_NPC_24H:BRD-K07762753-001-02-8:10	3675	953	DNMT1	4.2264	BRD-K07762753	aminopurvalanol-a
CPC016_NPC_24H:BRD-K38449220-001-03-8:10	134	83	DNMT1	3.3389	BRD-K38449220	seneciphylline
CPC014_NPC_24H:BRD-K38615104-001-06-8:10	1379	722	DNMT1	3.9934	BRD-K38615104	A-443644
CPC014_NPC_24H:BRD-U00779237-000-01-7:10	2587	891	DNMT1	5.6976	BRD-U00779237	WZ-3105
CPC014_NPC_24H:BRD-K08115555-001-04-4:10	33	62	DNMT1	4.33011	BRD-K08115555	tyrphostin-AG-1288
CPC014_NPC_24H:BRD-K89085489-001-10-9:10	1600	640	DNMT1	3.3451	BRD-K89085489	fenretinide
CPC014_NPC_24H:BRD-K01253243-001-01-4:10	1125	778	DNMT1	4.1378	BRD-K01253243	SB-590885
CPC014_NPC_24H:BRD-A99518825-001-01-1:10	23	23	DNMT1	3.70812	BRD-A99518825	BRD-A99518825
CPC014_NPC_24H:BRD-K15891719-001-01-0:10	551	458	DNMT1	5.4114	BRD-K15891719	tenofovir
CPC014_NPC_24H:BRD-A60245366-001-01-1:10	803	565	DNMT3A	-4.8941	BRD-A60245366	AS-601245
CPC015_NPC_24H:BRD-K19227686-001-12-9:10	20	18	DNMT3A	-4.54789	BRD-K19227686	phenolphthalein
CPC016_NPC_24H:BRD-K07762753-001-02-8:10	3675	953	DNMT3A	4.2812	BRD-K07762753	aminopurvalanol-a
CPC015_NPC_24H:BRD-K95435023-001-01-0:10	2725	1294	DNMT3A	3.14	BRD-K95435023	PHA-665752
CPC013_NPC_24H:BRD-K29733039-001-01-1:10	2887	668	DNMT3A	4.5001	BRD-K29733039	deforolimus
CPC013_NPC_24H:BRD-K24681473-004-01-4:10	4048	1425	DNMT3A	4.5605	BRD-K24681473	YM-155
CPC013_NPC_24H:BRD-K17210248-003-01-7:10	3274	1282	DNMT3A	3.0262	BRD-K17210248	daunorubicin
CPC017_NPC_24H:BRD-K62289640-003-01-9:10	2886	851	DNMT3A	3.0356	BRD-K62289640	lylamine
CPC017_NPC_24H:BRD-K82823804-001-01-7:10	212	219	DNMT3A	3.04165	BRD-K82823804	PD-407824
NMH001_NPC_24H:BRD-A70541707-001-01-9:10	1998	532	DNMT3A	3.2025	BRD-A70541707	BRD-A70541707
NMH001_NPC_24H:BRD-K52696183-001-01-4:10	1492	414	DNMT3A	3.0347	BRD-K52696183	desmethylclomipramine
NMH002_NPC_6H:BRD-K99964838-001-05-1:10	2012	466	DNMT3A	3.2781	BRD-K99964838	bosutinib
NMH002_NPC_24H:BRD-K81473043-001-07-0:10	1585	489	DNMT3A	4.0528	BRD-K81473043	tanespimycin
NMH002_NPC_24H:BRD-K17561142-003-25-9:10	1261	277	DNMT3A	3.7837	BRD-K17561142	amiodarone
NMH002_NPC_24H:BRD-K26818574-305-01-9:10	4953	1361	DNMT3A	4.5916	BRD-K26818574	BIX-01294
NMH002_NPC_24H:BRD-K11528507-001-05-9:10	1094	386	DNMT3A	3.01564	BRD-K11528507	geldanamycin
NMH002_NPC_24H:BRD-K60230970-001-09-2:10	4025	1089	DNMT3A	4.5093	BRD-K60230970	MG-132
NMH002_NPC_24H:BRD-K36137799-001-04-0:10	3101	775	DNMT3A	3.2769	BRD-K36137799	plumbagin
DOSBIO001_NPC_24H:BRD-K78133682:10.2009	4055	895	DNMT3A	3.17408	BRD-K78133682	BRD-K78133682
DOSBIO001_NPC_24H:BRD-A19500257:10	3143	727	DNMT3A	3.61557	BRD-A19500257	geldanamycin
CPC012_NPC_24H:BRD-A15010982-001-01-9:10	602	420	DNMT3B	-3.64436	BRD-A15010982	HU-211
CPC016_NPC_24H:BRD-A17065207-001-06-9:10	804	428	DNMT3B	-3.78773	BRD-A17065207	brefeldin-a
CPC015_NPC_24H:BRD-A50737080-001-01-4:10	2149	932	DNMT3B	-3.32825	BRD-A50737080	CGK-733
CPC014_NPC_24H:BRD-A60245366-001-01-1:10	803	565	DNMT3B	-3.7489	BRD-A60245366	AS-601245
CPC015_NPC_24H:BRD-K15409150-001-01-7:10	3809	1184	DNMT3B	-3.8959	BRD-K15409150	penfluridol
CPC015_NPC_24H:BRD-K76205745-001-04-1:10	2000	1198	DNMT3B	-4.4932	BRD-K76205745	losartan
CPC015_NPC_24H:BRD-K98490050-001-01-8:10	1502	725	DNMT3B	-3.8664	BRD-K98490050	amsacrine
CPC014_NPC_24H:BRD-K89085489-001-10-9:10	1600	640	DNMT3B	-3.7005	BRD-K89085489	fenretinide
CPC013_NPC_24H:BRD-K87909389-001-02-0:10	1382	461	DNMT3B	-4.4691	BRD-K87909389	alvocidib
CPC014_NPC_24H:BRD-K01253243-001-01-4:10	1125	778	DNMT3B	-3.0354	BRD-K01253243	SB-590885
CPC013_NPC_24H:BRD-K17210248-003-01-7:10	3274	1282	DNMT3B	-4.1756	BRD-K17210248	daunorubicin
CPC013_NPC_24H:BRD-K64881305-001-01-1:10	1546	621	DNMT3B	-3.1047	BRD-K64881305	ispinesib
CPC017_NPC_24H:BRD-K06426971-001-01-9:10	1733	617	DNMT3B	-3.1985	BRD-K06426971	ryuvidine
CPC017_NPC_24H:BRD-K62289640-003-01-9:10	2886	851	DNMT3B	-3.4344	BRD-K62289640	lylamine
NMH001_NPC_6H:BRD-K12539581-001-18-7:10	83	65	DNMT3B	-3.0204	BRD-K12539581	nocodazole
NMH002_NPC_6H:BRD-K82261406-001-02-0:10	171	127	DNMT3B	-3.3466	BRD-K82261406	anisomycin
NMH002_NPC_6H:BRD-K42624714-001-03-3:10	41	20	DNMT3B	-3.23145	BRD-K42624714	BML-284
NMH002_NPC_6H:BRD-K31342827-001-12-0:10	54	49	DNMT3B	-3.36952	BRD-K31342827	bisindolylmaleimide
NMH002_NPC_24H:BRD-K35010406-001-03-7:10	1595	872	DNMT3B	-5.1635	BRD-K35010406	BG-1005
NMH002_NPC_24H:BRD-K26818574-305-01-9:10	4953	1361	DNMT3B	-4.8286	BRD-K26818574	BIX-01294
NMH002_NPC_24H:BRD-K60230970-001-09-2:10	4025	1089	DNMT3B	-4.2737	BRD-K60230970	MG-132
DOSBIO001_NPC_24H:BRD-K78133682:10.2009	4055	895	DNMT3B	-4.82392	BRD-K78133682	BRD-K78133682
DOSBIO001_NPC_24H:BRD-K96041907:10.2154	337	359	DNMT3B	-4.32712	BRD-K96041907	BRD-K96041907
CPC015_NPC_24H:BRD-A22032524-074-04-0:10	992	406	DPF2	-3.42845	BRD-A22032524	amlodipine
CPC015_NPC_24H:BRD-A50737080-001-01-4:10	2149	932	DPF2	-3.21065	BRD-A50737080	CGK-733
CPC016_NPC_24H:BRD-K38477985-001-01-8:10	2181	797	DPF2	-3.8557	BRD-K38477985	malonoben
CPC015_NPC_24H:BRD-K76205745-001-04-1:10	2000	1198	DPF2	-4.2391	BRD-K76205745	losartan
CPC013_NPC_24H:BRD-K29733039-001-01-1:10	2887	668	DPF2	-3.9635	BRD-K29733039	deforolimus
CPC013_NPC_24H:BRD-K17210248-003-01-7:10	3274	1282	DPF2	-5.6871	BRD-K17210248	daunorubicin
CPC013_NPC_24H:BRD-K35687265-236-01-8:10	952	365	DPF2	-3.49355	BRD-K35687265	ON-01910
CPC014_NPC_24H:BRD-K15891719-001-01-0:10	551	458	DPF2	-3.6942	BRD-K15891719	tenofovir
CPC013_NPC_24H:BRD-A19037878:10	306	251	DPF2	-3.1147	BRD-A19037878	trichostatin-a
CPC018_NPC_24H:BRD-K31491153-001-01-2:10	658	394	DPF2	-3.01628	BRD-K31491153	1-phenylbiguanide
CPC017_NPC_24H:BRD-K52459643-001-10-2:10	88	58	DPF2	-3.64319	BRD-K52459643	alprostadil
NMH001_NPC_24H:BRD-K30553817-001-01-8:10	2182	637	DPF2	-4.8838	BRD-K30553817	BRD-K30553817
NMH001_NPC_24H:BRD-K58901278-001-01-8:10	2499	849	DPF2	-4.2085	BRD-K58901278	nor-1-chlorpromazine
NMH002_NPC_24H:BRD-K64606589-001-02-7:10	916	437	DPF2	-3.01388	BRD-K64606589	apicidin
NMH002_NPC_24H:BRD-K35010406-001-03-7:10	1595	872	DPF2	-4.2163	BRD-K35010406	BG-1005
NMH002_NPC_24H:BRD-K65031973-001-02-1:10	306	357	DPF2	-3.13461	BRD-K65031973	BG-1007
NMH002_NPC_24H:BRD-K08135697-001-02-5:10	2289	668	DPF2	-3.7999	BRD-K08135697	BG-1024
NMH002_NPC_24H:BRD-K82681249-001-01-2:10	2633	987	DPF2	-4.631	BRD-K82681249	JS-K
NMH002_NPC_24H:BRD-K60230970-001-09-2:10	4025	1089	DPF2	-3.734	BRD-K60230970	MG-132
DOSBIO001_NPC_24H:BRD-K78133682:10.2009	4055	895	DPF2	-3.22937	BRD-K78133682	BRD-K78133682
DOSBIO002_NPC_24H:BRD-A19037878:10	1017	524	DPF2	-3.26363	BRD-A19037878	trichostatin-a
DOSBIO002_NPC_24H:BRD-A19037878:1.11111	755	507	DPF2	-3.07246	BRD-A19037878	trichostatin-a
DOSBIO002_NPC_24H:BRD-A19037878:0.37037	161	200	DPF2	-3.28233	BRD-A19037878	trichostatin-a
DOSBIO001_NPC_24H:BRD-A13084692:3.33333	935	282	DPF2	-4.11075	BRD-A13084692	troglitazone
CPC012_NPC_24H:BRD-K08307026-001-01-4:10	182	203	DPF2	3.22744	BRD-K08307026	BRD-K08307026
CPC014_NPC_24H:BRD-U86922168-000-01-3:10	212	145	DPF2	3.10519	BRD-U86922168	QL-XII-47
CPC017_NPC_24H:BRD-A25687296-300-03-5:10	471	210	DPF2	3.95037	BRD-A25687296	emetine
CPC015_NPC_24H:BRD-A35912562-001-01-0:10	440	314	EED	-3.4712	BRD-A35912562	pregnenolone-succinate
CPC014_NPC_24H:BRD-K40175214-001-01-7:10	55	72	EED	-3.46579	BRD-K40175214	torin-1
CPC016_NPC_24H:BRD-K54906270-001-03-5:10	25	21	EED	-3.20766	BRD-K54906270	BRD-K54906270
CPC014_NPC_24H:BRD-K56957086-001-02-2:10	52	51	EED	-3.72075	BRD-K56957086	dacinostat
CPC014_NPC_24H:BRD-K68174511-001-01-7:10	184	210	EED	-4.4094	BRD-K68174511	torin-2
CPC014_NPC_24H:BRD-K08115555-001-04-4:10	33	62	EED	-3.13042	BRD-K08115555	tyrphostin-AG-1288
CPC014_NPC_24H:BRD-K49669041-001-02-7:10	45	61	EED	-4.22068	BRD-K49669041	BX-912
CPC014_NPC_24H:BRD-K85402309-001-01-7:10	1021	519	EED	-4.9639	BRD-K85402309	dovitinib
CPC014_NPC_24H:BRD-M64432851-001-01-9:10	57	76	EED	-3.50914	BRD-M64432851	sunitinib
CPC014_NPC_24H:BRD-K50140147-001-01-0:10	193	167	EED	-3.0209	BRD-K50140147	NVP-TAE684
CPC014_NPC_24H:BRD-K77008974-001-01-6:10	49	40	EED	-3.39952	BRD-K77008974	WYE-354
CPC017_NPC_24H:BRD-A38030642-001-01-2:10	68	79	EED	-3.04261	BRD-A38030642	cyclosporin-a
CPC018_NPC_24H:BRD-K21064560-001-01-6:10	225	194	EED	-3.65135	BRD-K21064560	BRD-K21064560
CPC017_NPC_24H:BRD-K21667562-001-01-4:10	70	54	EED	-3.04713	BRD-K21667562	AM-404
CPC017_NPC_24H:BRD-K82823804-001-01-7:10	212	219	EED	-3.6398	BRD-K82823804	PD-407824
NMH001_NPC_6H:BRD-A11009626-001-01-7:10	121	188	EED	-5.47958	BRD-A11009626	BRD-A11009626
NMH001_NPC_6H:BRD-K81418486-001-28-5:10	208	243	EED	-3.30035	BRD-K81418486	vorinostat
NMH001_NPC_6H:BRD-K58901278-001-01-8:10	552	283	EED	-3.3393	BRD-K58901278	nor-1-chlorpromazine
NMH001_NPC_6H:BRD-K91862102-001-01-3:10	88	18	EED	-3.04392	BRD-K91862102	p-aminophenethylspiperone
NMH002_NPC_6H:BRD-K65031973-001-02-1:10	89	103	EED	-3.2626	BRD-K65031973	BG-1007
NMH002_NPC_6H:BRD-A56518012-003-03-7:10	177	285	EED	-3.53069	BRD-A56518012	epirubicin
DOSBIO001_NPC_24H:BRD-K29251608:10.0387	19	15	EED	-3.43497	BRD-K29251608	BRD-K29251608
DOSBIO001_NPC_24H:BRD-K41880142:10.016	107	76	EED	-3.46026	BRD-K41880142	BRD-K41880142
DOSBIO001_NPC_24H:BRD-K42197878:9.8377	20	32	EED	-3.36489	BRD-K42197878	BRD-K42197878
DOSBIO001_NPC_24H:BRD-K53475565:10.0808	22	17	EED	-3.51627	BRD-K53475565	BRD-K53475565
DOSBIO001_NPC_24H:BRD-K69894866:9.93102	42	55	EED	-3.52521	BRD-K69894866	BRD-K69894866
DOSBIO001_NPC_24H:BRD-K75035820:9.90952	21	19	EED	-3.49767	BRD-K75035820	BRD-K75035820
DOSBIO001_NPC_24H:BRD-K78133682:10.2009	4055	895	EED	-4.36567	BRD-K78133682	BRD-K78133682
DOSBIO002_NPC_24H:BRD-K87125912:9.98177	1015	197	EED	-3.08062	BRD-K87125912	BRD-K87125912
DOSBIO001_NPC_24H:BRD-K96041907:10.2154	337	359	EED	-5.88829	BRD-K96041907	BRD-K96041907
DOSBIO001_NPC_24H:BRD-A19500257:10	3143	727	EED	-3.09544	BRD-A19500257	geldanamycin
DOSBIO001_NPC_24H:BRD-A19500257:3.33333	891	269	EED	-3.09423	BRD-A19500257	geldanamycin
DOSBIO001_NPC_24H:BRD-A19037878:10	1272	793	EED	-3.03582	BRD-A19037878	trichostatin-a
DOSBIO001_NPC_24H:BRD-A19037878:3.33333	1212	688	EED	-3.22646	BRD-A19037878	trichostatin-a
DOSBIO001_NPC_24H:BRD-A19037878:0.37037	148	199	EED	-4.64229	BRD-A19037878	trichostatin-a
DOSBIO001_NPC_24H:BRD-K81418486:10	1117	610	EED	-3.38124	BRD-K81418486	vorinostat
CPC012_NPC_24H:BRD-K03736784-001-01-1:10	1282	634	EED	8.3454	BRD-K03736784	MD-II-038
CPC012_NPC_24H:BRD-A88504692-001-01-4:10	8	7	EED	3.08888	BRD-A88504692	BRD-A88504692
CPC012_NPC_24H:BRD-K16051505-001-01-8:10	9	8	EED	3.42338	BRD-K16051505	BRD-K16051505
CPC016_NPC_24H:BRD-A22844106-001-16-1:10	17	8	EED	3.67048	BRD-A22844106	tenoxicam
CPC016_NPC_24H:BRD-A93659613-051-03-6:10	9	12	EED	3.55159	BRD-A93659613	GR-89696
CPC016_NPC_24H:BRD-K27450477-001-03-9:10	9	2	EED	3.02386	BRD-K27450477	EHNA
CPC014_NPC_24H:BRD-K59939374-001-01-0:10	30	24	EED	3.22174	BRD-K59939374	BRD-K59939374
CPC014_NPC_24H:BRD-K83691318-001-01-6:10	23	19	EED	3.62971	BRD-K83691318	BRD-K83691318
CPC014_NPC_24H:BRD-K67808578-001-02-9:10	19	15	EED	3.8345	BRD-K67808578	BRD-K67808578
CPC014_NPC_24H:BRD-K91701654-001-01-5:10	23	20	EED	5.53896	BRD-K91701654	U-0126
CPC014_NPC_24H:BRD-A01317026-001-01-2:10	33	26	EED	3.02978	BRD-A01317026	7,8-dihydro-L-biopterin
CPC014_NPC_24H:BRD-U66370498-000-01-0:10	17	16	EED	5.12398	BRD-U66370498	androstanol
CPC014_NPC_24H:BRD-K23841751-001-01-4:10	24	28	EED	4.34397	BRD-K23841751	BRD-K23841751
CPC014_NPC_24H:BRD-K13566078-003-01-1:10	473	286	EED	4.8546	BRD-K13566078	BMS-345541
CPC014_NPC_24H:BRD-K82091397-001-01-4:10	516	424	EED	4.8277	BRD-K82091397	SB-239063
CPC014_NPC_24H:BRD-K85493820-001-01-6:10	16	11	EED	3.36659	BRD-K85493820	KM-00927
CPC014_NPC_24H:BRD-A39052811-377-01-4:10	28	26	EED	4.0135	BRD-A39052811	mosapride
CPC014_NPC_24H:BRD-K42541148-001-01-9:10	16	15	EED	7.60745	BRD-K42541148	BRD-K42541148
CPC014_NPC_24H:BRD-K36529613-001-01-8:10	351	194	EED	6.32135	BRD-K36529613	PU-H71
CPC014_NPC_24H:BRD-K77286328-001-02-9:10	24	17	EED	7.45549	BRD-K77286328	reversine
CPC014_NPC_24H:BRD-K77908580-001-05-4:10	11	6	EED	5.85559	BRD-K77908580	entinostat
CPC014_NPC_24H:BRD-K95901403-001-01-1:10	23	18	EED	3.88932	BRD-K95901403	XL-147
CPC014_NPC_24H:BRD-K07736136-001-01-2:10	39	11	EED	5.14478	BRD-K07736136	VX-702
CPC014_NPC_24H:BRD-K25991148-001-01-7:10	23	11	EED	4.27964	BRD-K25991148	warfarin
CPC017_NPC_24H:BRD-A09828896-004-04-5:10	18	8	EED	3.19604	BRD-A09828896	SKF-81297
CPC018_NPC_24H:BRD-A39255369-001-01-5:10	24	19	EED	3.55608	BRD-A39255369	DCPIB
CPC017_NPC_24H:BRD-A45140972-060-02-4:10	25	12	EED	3.88057	BRD-A45140972	meclocycline
CPC017_NPC_24H:BRD-K05901394-001-01-1:10	12	6	EED	4.36631	BRD-K05901394	terguride
CPC017_NPC_24H:BRD-K18618618-001-01-6:10	3	4	EED	3.37025	BRD-K18618618	cimetidine
CPC018_NPC_24H:BRD-K18816859-001-01-4:10	13	11	EED	3.00572	BRD-K18816859	L-694247
CPC017_NPC_24H:BRD-K27871032-001-04-2:10	30	24	EED	4.13927	BRD-K27871032	lysergol
CPC018_NPC_24H:BRD-K32164935-001-17-5:10	14	15	EED	5.96434	BRD-K32164935	tolazamide
CPC018_NPC_24H:BRD-K36965586-001-01-7:10	12	10	EED	3.1747	BRD-K36965586	m-chlorophenylbiguanide
CPC017_NPC_24H:BRD-K51751936-001-03-4:10	29	18	EED	4.23011	BRD-K51751936	alfadolone-acetate
CPC017_NPC_24H:BRD-K52721684-001-02-2:10	6	2	EED	4.3892	BRD-K52721684	PCO-400
CPC017_NPC_24H:BRD-K60932973-001-01-7:10	11	3	EED	3.42805	BRD-K60932973	BRD-K60932973
CPC018_NPC_24H:BRD-K69195780-001-01-5:10	492	259	EED	3.61764	BRD-K69195780	NAN-190
CPC017_NPC_24H:BRD-K78637815-001-01-4:10	16	7	EED	3.67091	BRD-K78637815	LY-320135
CPC018_NPC_24H:BRD-K84595254-001-03-0:10	356	230	EED	3.18247	BRD-K84595254	strophanthidin
CPC017_NPC_24H:BRD-K86301799-001-19-9:10	11	5	EED	3.02856	BRD-K86301799	dipyridamole
CPC018_NPC_24H:BRD-K97399794-001-10-4:10	587	226	EED	5.8705	BRD-K97399794	quercetin
CPC017_NPC_24H:BRD-K99107520-001-09-2:10	12	12	EED	3.68934	BRD-K99107520	felbamate
CPC018_NPC_24H:BRD-A19500257:10	18	11	EED	3.75255	BRD-A19500257	geldanamycin
NMH001_NPC_6H:BRD-K45845523-001-01-6:10	8	6	EED	3.18261	BRD-K45845523	BRD-K45845523
NMH001_NPC_6H:BRD-K56622826-001-01-9:10	6	6	EED	3.25409	BRD-K56622826	BRD-K56622826
NMH001_NPC_24H:BRD-K45845523-001-01-6:10	12	13	EED	3.44819	BRD-K45845523	BRD-K45845523
NMH001_NPC_24H:BRD-K90711641-001-01-1:10	10	15	EED	3.73099	BRD-K90711641	dopamine
NMH002_NPC_6H:BRD-K24994810-001-02-7:10	8	9	EED	4.02121	BRD-K24994810	androstenol
NMH002_NPC_6H:BRD-K89732114-300-10-5:10	300	138	EED	4.229	BRD-K89732114	trifluoperazine
CPC016_NPC_24H:BRD-A35588707-001-03-0:10	1125	336	EHMT1	3.77013	BRD-A35588707	teniposide
CPC015_NPC_24H:BRD-A59174698-003-12-8:10	615	191	EHMT1	3.09047	BRD-A59174698	ritodrine
CPC014_NPC_24H:BRD-A60245366-001-01-1:10	803	565	EHMT1	3.1271	BRD-A60245366	AS-601245
CPC015_NPC_24H:BRD-K15409150-001-01-7:10	3809	1184	EHMT1	3.8848	BRD-K15409150	penfluridol
CPC016_NPC_24H:BRD-K35708212-331-03-1:10	1996	620	EHMT1	3.5761	BRD-K35708212	ouabain
CPC015_NPC_24H:BRD-K77695569-001-16-9:10	1178	492	EHMT1	3.36652	BRD-K77695569	tiabendazole
CPC015_NPC_24H:BRD-K95435023-001-01-0:10	2725	1294	EHMT1	6.3118	BRD-K95435023	PHA-665752
CPC015_NPC_24H:BRD-K96263742-001-02-3:10	793	356	EHMT1	3.43862	BRD-K96263742	GW-7647
CPC014_NPC_24H:BRD-U00779237-000-01-7:10	2587	891	EHMT1	3.3508	BRD-U00779237	WZ-3105
CPC013_NPC_24H:BRD-K03176945-001-01-6:10	1452	675	EHMT1	8.3528	BRD-K03176945	BRD-K03176945
CPC014_NPC_24H:BRD-K82091397-001-01-4:10	516	424	EHMT1	3.6012	BRD-K82091397	SB-239063
CPC013_NPC_24H:BRD-K24681473-004-01-4:10	4048	1425	EHMT1	3.2278	BRD-K24681473	YM-155
CPC013_NPC_24H:BRD-K17210248-003-01-7:10	3274	1282	EHMT1	3.2533	BRD-K17210248	daunorubicin
CPC013_NPC_24H:BRD-K56334280-001-01-0:10	1874	802	EHMT1	6.3426	BRD-K56334280	amonafide
CPC017_NPC_24H:BRD-A93236127-001-03-7:10	766	361	EHMT1	3.3071	BRD-A93236127	digitoxin
CPC017_NPC_24H:BRD-K10176267-001-02-5:10	641	223	EHMT1	3.44282	BRD-K10176267	L-701252
CPC017_NPC_24H:BRD-K11927976-050-01-1:10	2641	960	EHMT1	4.1165	BRD-K11927976	ER-27319
CPC018_NPC_24H:BRD-K13169950-001-04-5:10	1998	713	EHMT1	3.6003	BRD-K13169950	NSC-3852
CPC017_NPC_24H:BRD-K62289640-003-01-9:10	2886	851	EHMT1	3.5689	BRD-K62289640	lylamine
CPC017_NPC_24H:BRD-K86958018-001-01-9:10	2553	554	EHMT1	3.2869	BRD-K86958018	olvanil
CPC017_NPC_24H:BRD-A07029265-004-02-9:10	888	572	EHMT1	5.13665	BRD-A07029265	ipratropium
NMH001_NPC_6H:BRD-K06209536-001-01-7:10	1612	452	EHMT1	4.33131	BRD-K06209536	BRD-K06209536
NMH002_NPC_6H:BRD-K89085489-001-14-1:10	2213	321	EHMT1	4.2957	BRD-K89085489	fenretinide
NMH002_NPC_6H:BRD-K99964838-001-05-1:10	2012	466	EHMT1	3.3655	BRD-K99964838	bosutinib
DOSBIO001_NPC_24H:BRD-K78133682:10.2009	4055	895	EHMT1	3.246	BRD-K78133682	BRD-K78133682
DOSBIO002_NPC_24H:BRD-K87864638:10.0472	719	267	EHMT1	4.44796	BRD-K87864638	SA-1925996
DOSBIO002_NPC_24H:BRD-A13084692:3.33333	431	189	EHMT1	3.64588	BRD-A13084692	troglitazone
CPC012_NPC_24H:BRD-A62200266-001-01-5:10	90	52	EP300	3.1743	BRD-A62200266	BRD-A62200266
CPC014_NPC_24H:BRD-K85402309-001-01-7:10	1021	519	EP300	3.6129	BRD-K85402309	dovitinib
NMH001_NPC_6H:BRD-K08713111-001-01-9:10	937	315	EP300	3.7728	BRD-K08713111	BRD-K08713111
NMH002_NPC_6H:BRD-K89085489-001-14-1:10	2213	321	EP300	3.5195	BRD-K89085489	fenretinide
NMH002_NPC_6H:BRD-K99964838-001-05-1:10	2012	466	EP300	4.2017	BRD-K99964838	bosutinib
DOSBIO002_NPC_24H:BRD-K61001510:9.98494	347	149	EP300	3.00528	BRD-K61001510	BRD-K61001510
CPC012_NPC_24H:BRD-K98731749-001-01-2:10	735	406	EXOSC2	-5.17055	BRD-K98731749	BRD-K98731749
CPC015_NPC_24H:BRD-K31912990-003-01-0:10	1323	569	EXOSC2	-3.0582	BRD-K31912990	CGP-71683
CPC016_NPC_24H:BRD-K32584078-001-02-3:10	777	586	EXOSC2	-3.6305	BRD-K32584078	BML-257
CPC017_NPC_24H:BRD-K10176267-001-02-5:10	641	223	EXOSC2	-3.64499	BRD-K10176267	L-701252
NMH001_NPC_6H:BRD-K06209536-001-01-7:10	1612	452	EXOSC2	-4.40927	BRD-K06209536	BRD-K06209536
NMH001_NPC_6H:BRD-K58901278-001-01-8:10	552	283	EXOSC2	-4.2601	BRD-K58901278	nor-1-chlorpromazine
NMH001_NPC_6H:BRD-A75409952-001-04-0:10	76	91	EXOSC2	-3.41406	BRD-A75409952	wortmannin
CPC012_NPC_24H:BRD-K03736784-001-01-1:10	1282	634	EYA1	-3.7874	BRD-K03736784	MD-II-038
CPC012_NPC_24H:BRD-K02130563-001-06-4:10	307	285	EYA1	-3.58191	BRD-K02130563	panobinostat
CPC012_NPC_24H:BRD-A19037878:10	359	311	EYA1	-3.0704	BRD-A19037878	trichostatin-a
CPC015_NPC_24H:BRD-A36471396-003-02-2:10	1454	868	EYA1	-3.47947	BRD-A36471396	biperiden
CPC014_NPC_24H:BRD-A60245366-001-01-1:10	803	565	EYA1	-3.4009	BRD-A60245366	AS-601245
CPC016_NPC_24H:BRD-K07762753-001-02-8:10	3675	953	EYA1	-3.8593	BRD-K07762753	aminopurvalanol-a
CPC016_NPC_24H:BRD-K33453211-003-03-2:10	599	340	EYA1	-3.05335	BRD-K33453211	levocabastine
CPC014_NPC_24H:BRD-K38615104-001-06-8:10	1379	722	EYA1	-3.5217	BRD-K38615104	A-443644
CPC015_NPC_24H:BRD-K95435023-001-01-0:10	2725	1294	EYA1	-5.982	BRD-K95435023	PHA-665752
CPC015_NPC_24H:BRD-K98490050-001-01-8:10	1502	725	EYA1	-3.8412	BRD-K98490050	amsacrine
CPC014_NPC_24H:BRD-K89085489-001-10-9:10	1600	640	EYA1	-4.2538	BRD-K89085489	fenretinide
CPC014_NPC_24H:BRD-K01253243-001-01-4:10	1125	778	EYA1	-3.0849	BRD-K01253243	SB-590885
CPC013_NPC_24H:BRD-K24681473-004-01-4:10	4048	1425	EYA1	-5.7645	BRD-K24681473	YM-155
CPC015_NPC_24H:BRD-A19037878:10	482	421	EYA1	-3.56455	BRD-A19037878	trichostatin-a
CPC016_NPC_24H:BRD-K81418486:10	266	248	EYA1	-3.42543	BRD-K81418486	vorinostat
CPC017_NPC_24H:BRD-K09549677-300-01-8:10	742	488	EYA1	-3.23275	BRD-K09549677	mibefradil
CPC017_NPC_24H:BRD-K11927976-050-01-1:10	2641	960	EYA1	-3.2124	BRD-K11927976	ER-27319
CPC017_NPC_24H:BRD-K81418486:10	320	212	EYA1	-3.00327	BRD-K81418486	vorinostat
NMH001_NPC_24H:BRD-K08372451-001-03-8:10	340	307	EYA1	-3.68173	BRD-K08372451	BG-1003
NMH001_NPC_24H:BRD-K78075916-001-01-5:10	2609	652	EYA1	-3.0517	BRD-K78075916	BRD-K78075916
NMH001_NPC_24H:BRD-A19037878-001-02-3:10	428	368	EYA1	-4.20917	BRD-A19037878	trichostatin-a
NMH001_NPC_24H:BRD-K81418486-001-22-8:10	248	198	EYA1	-3.09344	BRD-K81418486	vorinostat
NMH002_NPC_24H:BRD-A63989068-001-01-2:10	496	585	EYA1	-3.56902	BRD-A63989068	apicidin
NMH002_NPC_24H:BRD-K35010406-001-03-7:10	1595	872	EYA1	-5.2399	BRD-K35010406	BG-1005
NMH002_NPC_24H:BRD-K41179159-001-02-3:10	421	489	EYA1	-3.70548	BRD-K41179159	BG-1006
NMH002_NPC_24H:BRD-K65031973-001-02-1:10	306	357	EYA1	-3.33501	BRD-K65031973	BG-1007
NMH002_NPC_24H:BRD-K97869369-001-02-8:10	261	307	EYA1	-3.03174	BRD-K97869369	BG-1027
NMH002_NPC_24H:BRD-K85732814-001-02-3:10	421	450	EYA1	-4.40846	BRD-K85732814	BG-1028
NMH002_NPC_24H:BRD-K31041191-001-03-5:10	437	476	EYA1	-3.91155	BRD-K31041191	BG-1029
NMH002_NPC_24H:BRD-K87634564-001-03-9:10	456	370	EYA1	-3.65063	BRD-K87634564	BG-1030
NMH002_NPC_24H:BRD-K26818574-305-01-9:10	4953	1361	EYA1	-3.258	BRD-K26818574	BIX-01294
NMH002_NPC_24H:BRD-K82681249-001-01-2:10	2633	987	EYA1	-3.8056	BRD-K82681249	JS-K
NMH002_NPC_24H:BRD-K45528773-001-04-9:10	470	527	EYA1	-3.40732	BRD-K45528773	M-344
NMH002_NPC_24H:BRD-K68202742-001-08-2:10	466	413	EYA1	-4.02515	BRD-K68202742	trichostatin-a
NMH002_NPC_24H:BRD-A19037878-001-02-3:10	433	528	EYA1	-4.82807	BRD-A19037878	trichostatin-a
NMH002_NPC_24H:BRD-K81418486-001-22-8:10	314	370	EYA1	-3.43829	BRD-K81418486	vorinostat
DOSBIO001_NPC_24H:BRD-A19037878:10	1272	793	EYA1	-3.3662	BRD-A19037878	trichostatin-a
DOSBIO001_NPC_24H:BRD-A19037878:3.33333	1212	688	EYA1	-3.1383	BRD-A19037878	trichostatin-a
DOSBIO001_NPC_24H:BRD-A19037878:1.11111	822	649	EYA1	-4.32817	BRD-A19037878	trichostatin-a
DOSBIO002_NPC_24H:BRD-A19037878:3.33333	918	648	EYA1	-3.55877	BRD-A19037878	trichostatin-a
DOSBIO001_NPC_24H:BRD-K81418486:10	1117	610	EYA1	-3.22486	BRD-K81418486	vorinostat
NMH001_NPC_6H:BRD-K06209536-001-01-7:10	1612	452	EYA1	4.0272	BRD-K06209536	BRD-K06209536
CPC012_NPC_24H:BRD-K03736784-001-01-1:10	1282	634	EZH2	-8.58	BRD-K03736784	MD-II-038
CPC012_NPC_24H:BRD-K08307026-001-01-4:10	182	203	EZH2	-4.70131	BRD-K08307026	BRD-K08307026
CPC012_NPC_24H:BRD-K16234721-001-02-6:10	16	13	EZH2	-4.3045	BRD-K16234721	ARG-CSC2-23
CPC012_NPC_24H:BRD-K44432556-001-01-4:10	173	226	EZH2	-6.6546	BRD-K44432556	VU-0418946-1
CPC012_NPC_24H:BRD-K61717269-001-01-4:10	112	142	EZH2	-6.43712	BRD-K61717269	BRD-K61717269
CPC012_NPC_24H:BRD-K61776140-001-01-5:10	49	69	EZH2	-3.06138	BRD-K61776140	BRD-K61776140
CPC012_NPC_24H:BRD-K74797618-001-01-9:10	247	111	EZH2	-6.97385	BRD-K74797618	MD-049
CPC012_NPC_24H:BRD-K94991378-001-02-2:10	40	40	EZH2	-3.26401	BRD-K94991378	BRD-K94991378
CPC012_NPC_24H:BRD-A15010982-001-01-9:10	602	420	EZH2	-7.61995	BRD-A15010982	HU-211
CPC012_NPC_24H:BRD-K50659736-001-01-6:10	14	18	EZH2	-3.4238	BRD-K50659736	BRD-K50659736
CPC012_NPC_24H:BRD-K10554164-001-01-9:10	33	36	EZH2	-5.16392	BRD-K10554164	BRD-K10554164
CPC012_NPC_24H:BRD-A76490030-001-06-0:10	55	74	EZH2	-3.33895	BRD-A76490030	K784-3131
CPC012_NPC_24H:BRD-A39093044-001-05-4:10	306	243	EZH2	-6.27355	BRD-A39093044	K784-3187
CPC012_NPC_24H:BRD-K02130563-001-06-4:10	307	285	EZH2	-4.44818	BRD-K02130563	panobinostat
CPC012_NPC_24H:BRD-K42308740-001-01-5:10	15	40	EZH2	-3.52741	BRD-K42308740	ST-056792
CPC012_NPC_24H:BRD-K77014406-001-03-8:10	6	6	EZH2	-3.9002	BRD-K77014406	BRD-K77014406
CPC012_NPC_24H:BRD-K99705204-001-01-3:10	7	7	EZH2	-3.22513	BRD-K99705204	MW-A1-2
CPC012_NPC_24H:BRD-A59985574-003-01-9:10	1052	543	EZH2	-7.67855	BRD-A59985574	topotecan
CPC012_NPC_24H:BRD-K10573841-001-01-0:10	139	215	EZH2	-3.72242	BRD-K10573841	tunicamycin
CPC016_NPC_24H:BRD-A17065207-001-06-9:10	804	428	EZH2	-8.78415	BRD-A17065207	brefeldin-a
CPC015_NPC_24H:BRD-A22032524-074-04-0:10	992	406	EZH2	-7.00665	BRD-A22032524	amlodipine
CPC016_NPC_24H:BRD-A22783572-065-01-3:10	83	147	EZH2	-7.95011	BRD-A22783572	vinblastine
CPC015_NPC_24H:BRD-A23683907-334-01-0:10	13	17	EZH2	-5.33346	BRD-A23683907	NAS-181
CPC015_NPC_24H:BRD-A30815329-001-03-0:10	18	13	EZH2	-5.74716	BRD-A30815329	felodipine
CPC015_NPC_24H:BRD-A34205397-001-03-7:10	262	207	EZH2	-4.9893	BRD-A34205397	suloctidil
CPC015_NPC_24H:BRD-A34806832-001-02-7:10	1140	468	EZH2	-6.36482	BRD-A34806832	proscillaridin
CPC015_NPC_24H:BRD-A35338386-001-04-6:10	12	11	EZH2	-3.10399	BRD-A35338386	NECA
CPC016_NPC_24H:BRD-A35588707-001-03-0:10	1125	336	EZH2	-7.10332	BRD-A35588707	teniposide
CPC015_NPC_24H:BRD-A36010170-001-03-2:10	5	8	EZH2	-3.36975	BRD-A36010170	amcinonide
CPC015_NPC_24H:BRD-A36471396-003-02-2:10	1454	868	EZH2	-3.29733	BRD-A36471396	biperiden
CPC015_NPC_24H:BRD-A48237631-001-03-0:10	142	185	EZH2	-4.0898	BRD-A48237631	mitomycin-c
CPC015_NPC_24H:BRD-A50737080-001-01-4:10	2149	932	EZH2	-7.4638	BRD-A50737080	CGK-733
CPC016_NPC_24H:BRD-A51410489-003-02-8:10	148	198	EZH2	-4.3984	BRD-A51410489	yohimbine
CPC015_NPC_24H:BRD-A55594068-065-03-1:10	90	143	EZH2	-6.14006	BRD-A55594068	vinblastine
CPC014_NPC_24H:BRD-A60245366-001-01-1:10	803	565	EZH2	-5.4232	BRD-A60245366	AS-601245
CPC015_NPC_24H:BRD-A60414806-065-01-6:10	115	161	EZH2	-5.22075	BRD-A60414806	vincristine
CPC016_NPC_24H:BRD-A60571864-001-03-3:10	10	9	EZH2	-5.95675	BRD-A60571864	budesonide
CPC015_NPC_24H:BRD-A68930007-001-03-1:10	1031	537	EZH2	-5.63219	BRD-A68930007	ouabain
CPC016_NPC_24H:BRD-A76528577-065-01-2:10	68	106	EZH2	-5.37492	BRD-A76528577	vincristine
CPC016_NPC_24H:BRD-A96456596-001-01-4:10	5	3	EZH2	-4.01358	BRD-A96456596	FPL-55712
CPC015_NPC_24H:BRD-K00603606-003-13-3:10	11	11	EZH2	-3.35194	BRD-K00603606	ticlopidine
CPC016_NPC_24H:BRD-K07762753-001-02-8:10	3675	953	EZH2	-5.6626	BRD-K07762753	aminopurvalanol-a
CPC013_NPC_24H:BRD-K09854848-001-01-0:10	615	353	EZH2	-7.2232	BRD-K09854848	MD-II-008-P
CPC016_NPC_24H:BRD-K12079898-001-01-8:10	7	5	EZH2	-3.05355	BRD-K12079898	PD-160170
CPC015_NPC_24H:BRD-K12539581-001-14-6:10	41	52	EZH2	-4.09071	BRD-K12539581	nocodazole
CPC015_NPC_24H:BRD-K15409150-001-01-7:10	3809	1184	EZH2	-7.926	BRD-K15409150	penfluridol
CPC014_NPC_24H:BRD-K16331660-001-01-5:10	21	21	EZH2	-5.26293	BRD-K16331660	BRD-K16331660
CPC015_NPC_24H:BRD-K18194590-065-05-6:10	18	14	EZH2	-3.36672	BRD-K18194590	mephentermine
CPC016_NPC_24H:BRD-K19360254-001-01-3:10	24	20	EZH2	-3.34504	BRD-K19360254	ergocornine
CPC015_NPC_24H:BRD-K22503835-001-06-0:10	299	257	EZH2	-5.20998	BRD-K22503835	scriptaid
CPC015_NPC_24H:BRD-K23566484-001-09-4:10	10	8	EZH2	-3.70063	BRD-K23566484	nilutamide
CPC015_NPC_24H:BRD-K31912990-003-01-0:10	1323	569	EZH2	-6.38452	BRD-K31912990	CGP-71683
CPC016_NPC_24H:BRD-K35708212-331-03-1:10	1996	620	EZH2	-4.37775	BRD-K35708212	ouabain
CPC016_NPC_24H:BRD-K36737713-001-01-6:10	668	376	EZH2	-7.0053	BRD-K36737713	AG-957
CPC016_NPC_24H:BRD-K37865504-001-01-7:10	47	74	EZH2	-6.36788	BRD-K37865504	LY-2183240
CPC015_NPC_24H:BRD-K37991163-003-06-8:10	194	168	EZH2	-8.6118	BRD-K37991163	paroxetine
CPC016_NPC_24H:BRD-K38477985-001-01-8:10	2181	797	EZH2	-9.11555	BRD-K38477985	malonoben
CPC014_NPC_24H:BRD-K38615104-001-06-8:10	1379	722	EZH2	-5.94865	BRD-K38615104	A-443644
CPC015_NPC_24H:BRD-K39120595-304-03-9:10	34	58	EZH2	-3.27567	BRD-K39120595	bithionol
CPC014_NPC_24H:BRD-K40175214-001-01-7:10	55	72	EZH2	-3.77119	BRD-K40175214	torin-1
CPC013_NPC_24H:BRD-K44540157-001-01-7:10	20	29	EZH2	-4.69721	BRD-K44540157	BRD-K44540157
CPC013_NPC_24H:BRD-K46558254-001-01-9:10	33	23	EZH2	-5.6888	BRD-K46558254	BRD-K46558254
CPC015_NPC_24H:BRD-K47869605-001-18-9:10	162	178	EZH2	-7.38989	BRD-K47869605	podophyllotoxin
CPC015_NPC_24H:BRD-K52219182-001-01-6:10	19	14	EZH2	-4.08261	BRD-K52219182	ICI-63197
CPC015_NPC_24H:BRD-K60038276-001-03-3:10	22	10	EZH2	-4.75007	BRD-K60038276	irbesartan
CPC013_NPC_24H:BRD-K62970326-001-01-9:10	96	95	EZH2	-6.06075	BRD-K62970326	BRD-K62970326
CPC013_NPC_24H:BRD-K64606589-001-01-9:10	256	192	EZH2	-5.56008	BRD-K64606589	apicidin
CPC014_NPC_24H:BRD-K68174511-001-01-7:10	184	210	EZH2	-5.1174	BRD-K68174511	torin-2
CPC016_NPC_24H:BRD-K72222507-003-07-7:10	1437	886	EZH2	-4.1426	BRD-K72222507	quinapril
CPC015_NPC_24H:BRD-K76205745-001-04-1:10	2000	1198	EZH2	-10	BRD-K76205745	losartan
CPC015_NPC_24H:BRD-K77695569-001-16-9:10	1178	492	EZH2	-4.48174	BRD-K77695569	tiabendazole
CPC016_NPC_24H:BRD-K79353516-001-03-5:10	10	12	EZH2	-3.7762	BRD-K79353516	indolophenanthridine
CPC016_NPC_24H:BRD-K80348542-001-01-4:10	407	216	EZH2	-3.48157	BRD-K80348542	cephaeline
CPC016_NPC_24H:BRD-K87049188-001-03-6:10	23	40	EZH2	-4.55693	BRD-K87049188	fusaric-acid
CPC016_NPC_24H:BRD-K88741031-001-01-0:10	28	53	EZH2	-5.33198	BRD-K88741031	methyl-2,5-dihydroxycinnamate
CPC015_NPC_24H:BRD-K89375097-300-06-2:10	19	17	EZH2	-4.01359	BRD-K89375097	pirenzepine
CPC013_NPC_24H:BRD-K93296644-001-01-7:10	28	28	EZH2	-3.15451	BRD-K93296644	BRD-K93296644
CPC015_NPC_24H:BRD-K96263742-001-02-3:10	793	356	EZH2	-3.34865	BRD-K96263742	GW-7647
CPC016_NPC_24H:BRD-K97365803-001-01-3:10	98	95	EZH2	-6.2017	BRD-K97365803	PI-828
CPC015_NPC_24H:BRD-K98490050-001-01-8:10	1502	725	EZH2	-9.37415	BRD-K98490050	amsacrine
CPC014_NPC_24H:BRD-U00779237-000-01-7:10	2587	891	EZH2	-8.2984	BRD-U00779237	WZ-3105
CPC014_NPC_24H:BRD-U33728988-000-01-6:10	60	76	EZH2	-3.94012	BRD-U33728988	QL-X-138
CPC014_NPC_24H:BRD-U86922168-000-01-3:10	212	145	EZH2	-3.07172	BRD-U86922168	QL-XII-47
CPC013_NPC_24H:BRD-K35961280-300-01-2:10	19	23	EZH2	-4.0472	BRD-K35961280	BRD-K35961280
CPC013_NPC_24H:BRD-K89784888-001-01-3:10	179	208	EZH2	-9.1034	BRD-K89784888	BRD-K89784888
CPC013_NPC_24H:BRD-K09460252-001-01-5:10	21	11	EZH2	-3.34094	BRD-K09460252	BRD-K09460252
CPC013_NPC_24H:BRD-K73707305-001-04-1:10	9	7	EZH2	-5.66825	BRD-K73707305	BRD-K73707305
CPC013_NPC_24H:BRD-A39121618-001-01-8:10	23	16	EZH2	-3.00942	BRD-A39121618	BRD-A39121618
CPC014_NPC_24H:BRD-A75931230-001-01-3:10	29	55	EZH2	-3.85507	BRD-A75931230	F-1061-0166
CPC013_NPC_24H:BRD-K82492171-001-01-6:10	18	12	EZH2	-4.78291	BRD-K82492171	BRD-K82492171
CPC014_NPC_24H:BRD-K94294671-003-01-3:10	18	32	EZH2	-3.44978	BRD-K94294671	OSI-027
CPC014_NPC_24H:BRD-U06594984-000-01-9:10	24	17	EZH2	-5.02459	BRD-U06594984	BL-074
CPC015_NPC_24H:BRD-A01593789-001-02-3:10	34	35	EZH2	-5.25515	BRD-A01593789	chlormadinone-acetate
CPC014_NPC_24H:BRD-K50140147-001-02-8:10	91	108	EZH2	-3.8722	BRD-K50140147	NVP-TAE684
CPC013_NPC_24H:BRD-A75931230-001-03-9:10	390	216	EZH2	-7.34645	BRD-A75931230	F-1061-0166
CPC014_NPC_24H:BRD-K89085489-001-11-7:10	427	324	EZH2	-5.4487	BRD-K89085489	fenretinide
CPC014_NPC_24H:BRD-K26674531-001-01-3:10	21	20	EZH2	-4.71812	BRD-K26674531	GR-235
CPC013_NPC_24H:BRD-A32161980-001-01-1:10	27	28	EZH2	-5.53226	BRD-A32161980	carbetocin
CPC014_NPC_24H:BRD-K89085489-001-10-9:10	1600	640	EZH2	-7.3775	BRD-K89085489	fenretinide
CPC013_NPC_24H:BRD-K87909389-001-02-0:10	1382	461	EZH2	-7.9718	BRD-K87909389	alvocidib
CPC014_NPC_24H:BRD-A45498368-001-02-2:10	24	42	EZH2	-3.34046	BRD-A45498368	WYE-125132
CPC013_NPC_24H:BRD-K59369769-001-07-0:10	535	198	EZH2	-4.25672	BRD-K59369769	tozasertib
CPC014_NPC_24H:BRD-K01253243-001-01-4:10	1125	778	EZH2	-8.6588	BRD-K01253243	SB-590885
CPC013_NPC_24H:BRD-K97056771-001-05-7:10	13	14	EZH2	-3.38122	BRD-K97056771	GNF-2
CPC014_NPC_24H:BRD-K78431006-001-02-9:10	293	176	EZH2	-5.48626	BRD-K78431006	crizotinib
CPC014_NPC_24H:BRD-K36740062-001-01-7:10	1079	415	EZH2	-4.947	BRD-K36740062	GSK-1070916
CPC014_NPC_24H:BRD-K53561341-001-02-6:10	31	54	EZH2	-5.46121	BRD-K53561341	aurora-a-inhibitor-i
CPC014_NPC_24H:BRD-A67748489-001-06-8:10	40	30	EZH2	-3.9472	BRD-A67748489	K-858
CPC014_NPC_24H:BRD-K23192422-001-01-1:10	46	63	EZH2	-4.80945	BRD-K23192422	lestaurtinib
CPC013_NPC_24H:BRD-A06909528-001-01-4:10	28	41	EZH2	-6.14792	BRD-A06909528	BRD-A06909528
CPC013_NPC_24H:BRD-K94493764-001-01-3:10	37	66	EZH2	-5.34553	BRD-K94493764	BRD-K94493764
CPC014_NPC_24H:BRD-K36529613-001-01-8:10	351	194	EZH2	-5.9206	BRD-K36529613	PU-H71
CPC013_NPC_24H:BRD-K97764662-001-08-2:10	210	107	EZH2	-7.03275	BRD-K97764662	PD-173074
CPC014_NPC_24H:BRD-K97764662-001-09-0:10	70	69	EZH2	-4.24124	BRD-K97764662	PD-173074
CPC014_NPC_24H:BRD-K83794624-001-01-7:10	883	519	EZH2	-4.9831	BRD-K83794624	pirarubicin
CPC013_NPC_24H:BRD-K28120222-001-05-0:10	20	18	EZH2	-5.12024	BRD-K28120222	parthenolide-(alternate-stereo)
CPC014_NPC_24H:BRD-K33551950-001-01-6:10	685	239	EZH2	-7.8556	BRD-K33551950	radicicol
CPC014_NPC_24H:BRD-K86930074-001-01-9:10	50	69	EZH2	-3.99844	BRD-K86930074	cediranib
CPC014_NPC_24H:BRD-K85402309-001-01-7:10	1021	519	EZH2	-3.9562	BRD-K85402309	dovitinib
CPC013_NPC_24H:BRD-K29733039-001-01-1:10	2887	668	EZH2	-9.0295	BRD-K29733039	deforolimus
CPC013_NPC_24H:BRD-K05926469-001-01-8:10	19	12	EZH2	-5.55196	BRD-K05926469	lenalidomide
CPC013_NPC_24H:BRD-K23984367-075-05-3:10	67	86	EZH2	-3.12946	BRD-K23984367	sorafenib
CPC014_NPC_24H:BRD-M64432851-001-01-9:10	57	76	EZH2	-4.66013	BRD-M64432851	sunitinib
CPC013_NPC_24H:BRD-K59369769-001-05-4:10	35	53	EZH2	-3.26945	BRD-K59369769	tozasertib
CPC013_NPC_24H:BRD-K63068307-001-01-4:10	23	33	EZH2	-3.58129	BRD-K63068307	ZSTK-474
CPC013_NPC_24H:BRD-K17743125-001-03-5:10	258	256	EZH2	-5.7268	BRD-K17743125	belinostat
CPC014_NPC_24H:BRD-K50140147-001-01-0:10	193	167	EZH2	-3.5607	BRD-K50140147	NVP-TAE684
CPC013_NPC_24H:BRD-K24681473-004-01-4:10	4048	1425	EZH2	-10	BRD-K24681473	YM-155
CPC013_NPC_24H:BRD-K51967704-001-01-0:10	1002	252	EZH2	-8.4544	BRD-K51967704	BIIB-021
CPC013_NPC_24H:BRD-K17210248-003-01-7:10	3274	1282	EZH2	-10	BRD-K17210248	daunorubicin
CPC013_NPC_24H:BRD-K11636097-001-01-5:10	18	20	EZH2	-7.2077	BRD-K11636097	JNJ-7706621
CPC014_NPC_24H:BRD-K08206212-001-01-2:10	17	14	EZH2	-5.63125	BRD-K08206212	entecavir
CPC013_NPC_24H:BRD-K35687265-236-01-8:10	952	365	EZH2	-8.1059	BRD-K35687265	ON-01910
CPC013_NPC_24H:BRD-K56334280-001-01-0:10	1874	802	EZH2	-10	BRD-K56334280	amonafide
CPC013_NPC_24H:BRD-K64881305-001-01-1:10	1546	621	EZH2	-10	BRD-K64881305	ispinesib
CPC014_NPC_24H:BRD-K10916986-001-01-6:10	62	103	EZH2	-6.90488	BRD-K10916986	vinorelbine
CPC013_NPC_24H:BRD-K16798053-001-01-0:10	22	27	EZH2	-4.23708	BRD-K16798053	ST-4029573
CPC013_NPC_24H:BRD-K38910949-001-01-3:10	24	17	EZH2	-3.4878	BRD-K38910949	ST-4075437
CPC013_NPC_24H:BRD-K66763349-001-01-7:10	71	40	EZH2	-4.39815	BRD-K66763349	STOCK1S-03920
CPC014_NPC_24H:BRD-K15891719-001-01-0:10	551	458	EZH2	-3.4526	BRD-K15891719	tenofovir
CPC014_NPC_24H:BRD-M30523314-002-01-5:10	69	94	EZH2	-4.35435	BRD-M30523314	vinorelbine
CPC014_NPC_24H:BRD-A26002865-001-01-5:10	266	187	EZH2	-3.38725	BRD-A26002865	verrucarin-a
CPC014_NPC_24H:BRD-A19500257:10	239	133	EZH2	-3.94631	BRD-A19500257	geldanamycin
CPC015_NPC_24H:BRD-A19500257:10	1404	471	EZH2	-4.8318	BRD-A19500257	geldanamycin
CPC016_NPC_24H:BRD-A19500257:10	83	103	EZH2	-3.84656	BRD-A19500257	geldanamycin
CPC013_NPC_24H:BRD-A19037878:10	306	251	EZH2	-3.75863	BRD-A19037878	trichostatin-a
CPC015_NPC_24H:BRD-A19037878:10	482	421	EZH2	-3.61538	BRD-A19037878	trichostatin-a
CPC016_NPC_24H:BRD-A19037878:10	333	292	EZH2	-3.55088	BRD-A19037878	trichostatin-a
CPC013_NPC_24H:BRD-K68202742-001-05-8:10	294	238	EZH2	-5.66344	BRD-K68202742	trichostatin-a
CPC013_NPC_24H:BRD-K81418486:10	245	225	EZH2	-4.11454	BRD-K81418486	vorinostat
CPC017_NPC_24H:BRD-A25687296-300-03-5:10	471	210	EZH2	-3.22128	BRD-A25687296	emetine
CPC017_NPC_24H:BRD-A26384407-001-15-2:10	19	13	EZH2	-3.77451	BRD-A26384407	chlorthalidone
CPC018_NPC_24H:BRD-A29082194-001-02-4:10	59	61	EZH2	-5.007	BRD-A29082194	gitoxigenin
CPC017_NPC_24H:BRD-A32164164-048-01-4:10	16	13	EZH2	-4.20492	BRD-A32164164	methyllycaconitine
CPC017_NPC_24H:BRD-A38030642-001-01-2:10	68	79	EZH2	-6.25741	BRD-A38030642	cyclosporin-a
CPC017_NPC_24H:BRD-A44133049-001-01-5:10	19	13	EZH2	-3.04336	BRD-A44133049	azasetron
CPC018_NPC_24H:BRD-A46747628-001-01-9:10	626	376	EZH2	-6.80365	BRD-A46747628	ouabain
CPC017_NPC_24H:BRD-A49734948-001-03-3:10	22	26	EZH2	-5.86979	BRD-A49734948	foliosidine
CPC017_NPC_24H:BRD-A54927599-001-07-8:10	48	63	EZH2	-6.23429	BRD-A54927599	KF-38789
CPC017_NPC_24H:BRD-A58269583-001-02-0:10	20	18	EZH2	-4.00202	BRD-A58269583	deoxyandirobin
CPC017_NPC_24H:BRD-A62184259-001-02-8:10	117	97	EZH2	-3.6261	BRD-A62184259	cycloheximide
CPC018_NPC_24H:BRD-A71459254-001-02-8:10	895	441	EZH2	-6.4578	BRD-A71459254	cymarin
CPC017_NPC_24H:BRD-A80502530-001-01-2:10	944	511	EZH2	-5.48772	BRD-A80502530	cinobufagin
CPC017_NPC_24H:BRD-A93236127-001-03-7:10	766	361	EZH2	-4.36075	BRD-A93236127	digitoxin
CPC017_NPC_24H:BRD-A94624445-236-02-2:10	18	17	EZH2	-3.53832	BRD-A94624445	bucladesine
CPC017_NPC_24H:BRD-A94756469-001-03-9:10	973	437	EZH2	-5.87794	BRD-A94756469	digoxin
CPC018_NPC_24H:BRD-K00206590-001-01-2:10	7	5	EZH2	-4.60067	BRD-K00206590	P-1075
CPC018_NPC_24H:BRD-K03642198-300-01-7:10	11	10	EZH2	-3.1947	BRD-K03642198	AY-9944
CPC018_NPC_24H:BRD-K03816923-001-06-2:10	46	46	EZH2	-3.73433	BRD-K03816923	rottlerin
CPC018_NPC_24H:BRD-K03842655-001-02-1:10	25	25	EZH2	-4.3154	BRD-K03842655	penitrem-a
CPC017_NPC_24H:BRD-K05181084-003-02-9:10	21	19	EZH2	-5.61169	BRD-K05181084	NGB-2904
CPC017_NPC_24H:BRD-K06426971-001-01-9:10	1733	617	EZH2	-6.4405	BRD-K06426971	ryuvidine
CPC017_NPC_24H:BRD-K09549677-300-01-8:10	742	488	EZH2	-8.3613	BRD-K09549677	mibefradil
CPC017_NPC_24H:BRD-K09638361-001-01-4:10	26	16	EZH2	-3.44377	BRD-K09638361	IC-261
CPC017_NPC_24H:BRD-K09764130-001-02-6:10	12	7	EZH2	-3.10396	BRD-K09764130	mead-ethanolamide
CPC018_NPC_24H:BRD-K10207760-236-03-0:10	115	98	EZH2	-8.01698	BRD-K10207760	lasalocid
CPC017_NPC_24H:BRD-K11927976-050-01-1:10	2641	960	EZH2	-9.7035	BRD-K11927976	ER-27319
CPC017_NPC_24H:BRD-K12867552-001-01-3:10	355	303	EZH2	-3.38973	BRD-K12867552	PCI-24781
CPC018_NPC_24H:BRD-K13169950-001-04-5:10	1998	713	EZH2	-4.9347	BRD-K13169950	NSC-3852
CPC017_NPC_24H:BRD-K14821540-001-03-9:10	158	139	EZH2	-5.03933	BRD-K14821540	FCCP
CPC018_NPC_24H:BRD-K15616905-001-01-5:10	51	28	EZH2	-6.06338	BRD-K15616905	CCCP
CPC018_NPC_24H:BRD-K17497770-001-01-0:10	33	54	EZH2	-4.08911	BRD-K17497770	butein
CPC018_NPC_24H:BRD-K17561142-003-16-8:10	230	190	EZH2	-3.3671	BRD-K17561142	amiodarone
CPC018_NPC_24H:BRD-K21064560-001-01-6:10	225	194	EZH2	-3.4145	BRD-K21064560	BRD-K21064560
CPC017_NPC_24H:BRD-K21667562-001-01-4:10	70	54	EZH2	-3.27795	BRD-K21667562	AM-404
CPC018_NPC_24H:BRD-K22385716-001-01-7:10	21	29	EZH2	-4.09413	BRD-K22385716	LY-303511
CPC017_NPC_24H:BRD-K23478508-001-03-7:10	674	362	EZH2	-4.6677	BRD-K23478508	digoxin
CPC017_NPC_24H:BRD-K24132293-001-13-7:10	813	340	EZH2	-3.55125	BRD-K24132293	piperlongumine
CPC017_NPC_24H:BRD-K26134695-001-02-8:10	172	92	EZH2	-3.94215	BRD-K26134695	calpeptin
CPC017_NPC_24H:BRD-K26669427-001-01-0:10	23	24	EZH2	-4.18797	BRD-K26669427	WR-216174
CPC018_NPC_24H:BRD-K26997899-001-01-4:10	29	41	EZH2	-5.26453	BRD-K26997899	D-64131
CPC018_NPC_24H:BRD-K28680267-001-01-8:10	14	13	EZH2	-4.39736	BRD-K28680267	BRD-K28680267
CPC018_NPC_24H:BRD-K31491153-001-01-2:10	658	394	EZH2	-3.35864	BRD-K31491153	1-phenylbiguanide
CPC018_NPC_24H:BRD-K31542390-001-01-5:10	21	19	EZH2	-4.1301	BRD-K31542390	mycophenolic-acid
CPC018_NPC_24H:BRD-K34092021-001-02-3:10	1516	597	EZH2	-7.29955	BRD-K34092021	arvanil
CPC018_NPC_24H:BRD-K35960502-001-10-1:10	33	39	EZH2	-3.69114	BRD-K35960502	niclosamide
CPC018_NPC_24H:BRD-K36864847-303-01-7:10	58	24	EZH2	-3.94275	BRD-K36864847	BD-1047
CPC018_NPC_24H:BRD-K37392901-003-01-7:10	1935	916	EZH2	-8.8481	BRD-K37392901	NSC-632839
CPC017_NPC_24H:BRD-K39111395-001-01-6:10	23	17	EZH2	-4.17974	BRD-K39111395	BCL2-inhibitor
CPC017_NPC_24H:BRD-K52459643-001-10-2:10	88	58	EZH2	-3.51317	BRD-K52459643	alprostadil
CPC017_NPC_24H:BRD-K52620403-015-02-6:10	11	13	EZH2	-3.08657	BRD-K52620403	STO-609
CPC017_NPC_24H:BRD-K60230970-001-04-3:10	1340	510	EZH2	-7.4039	BRD-K60230970	MG-132
CPC017_NPC_24H:BRD-K61323504-001-02-4:10	42	27	EZH2	-3.49735	BRD-K61323504	SB-225002
CPC017_NPC_24H:BRD-K62289640-003-01-9:10	2886	851	EZH2	-9.8406	BRD-K62289640	lylamine
CPC018_NPC_24H:BRD-K63606607-001-01-8:10	554	330	EZH2	-6.70374	BRD-K63606607	bufalin
CPC017_NPC_24H:BRD-K65814004-003-01-1:10	34	70	EZH2	-6.20535	BRD-K65814004	diphenyleneiodonium
CPC018_NPC_24H:BRD-K67439147-001-01-7:10	24	44	EZH2	-5.14244	BRD-K67439147	SIB-1893
CPC018_NPC_24H:BRD-K67847053-015-08-8:10	23	9	EZH2	-3.44963	BRD-K67847053	guanabenz
CPC017_NPC_24H:BRD-K68336408-001-03-4:10	38	26	EZH2	-3.53111	BRD-K68336408	tyrphostin-AG-1478
CPC018_NPC_24H:BRD-K69195780-001-01-5:10	492	259	EZH2	-4.64919	BRD-K69195780	NAN-190
CPC017_NPC_24H:BRD-K71534238-001-03-5:10	32	23	EZH2	-4.87242	BRD-K71534238	GW-9508
CPC018_NPC_24H:BRD-K73824630-001-03-2:10	116	122	EZH2	-5.09805	BRD-K73824630	skatole
CPC018_NPC_24H:BRD-K74305673-001-02-1:10	1449	712	EZH2	-6.4381	BRD-K74305673	IKK-2-inhibitor-V
CPC018_NPC_24H:BRD-K78126613-001-16-0:10	253	190	EZH2	-8.81545	BRD-K78126613	menadione
CPC017_NPC_24H:BRD-K82823804-001-01-7:10	212	219	EZH2	-7.38505	BRD-K82823804	PD-407824
CPC018_NPC_24H:BRD-K84595254-001-03-0:10	356	230	EZH2	-4.48556	BRD-K84595254	strophanthidin
CPC017_NPC_24H:BRD-K86958018-001-01-9:10	2553	554	EZH2	-8.74895	BRD-K86958018	olvanil
CPC017_NPC_24H:BRD-K91509126-001-04-6:10	36	44	EZH2	-5.01858	BRD-K91509126	piceatannol
CPC018_NPC_24H:BRD-K98548675-001-02-6:10	131	144	EZH2	-6.17921	BRD-K98548675	parthenolide
CPC017_NPC_24H:BRD-A04668240-001-01-5:10	14	17	EZH2	-3.72409	BRD-A04668240	CGP-52432
CPC017_NPC_24H:BRD-K81418486:10	320	212	EZH2	-3.15771	BRD-K81418486	vorinostat
NMH001_NPC_6H:BRD-A11009626-001-01-7:10	121	188	EZH2	-5.32168	BRD-A11009626	BRD-A11009626
NMH001_NPC_6H:BRD-K78075916-001-02-3:10	185	138	EZH2	-3.69125	BRD-K78075916	BRD-K78075916
NMH001_NPC_6H:BRD-K71339761-001-01-8:10	35	35	EZH2	-3.02579	BRD-K71339761	BRD-K71339761
NMH001_NPC_6H:BRD-K80062189-001-01-9:10	41	75	EZH2	-4.18396	BRD-K80062189	BRD-K80062189
NMH001_NPC_6H:BRD-K58901278-001-01-8:10	552	283	EZH2	-4.4356	BRD-K58901278	nor-1-chlorpromazine
NMH001_NPC_24H:BRD-A70541707-001-01-9:10	1998	532	EZH2	-5.7346	BRD-A70541707	BRD-A70541707
NMH001_NPC_24H:BRD-K29064493-001-01-0:10	39	28	EZH2	-6.44371	BRD-K29064493	MK-801
NMH001_NPC_24H:BRD-K13629382-051-05-8:10	96	113	EZH2	-3.80579	BRD-K13629382	eseroline
NMH001_NPC_24H:BRD-K47535255-001-01-5:10	20	10	EZH2	-4.57891	BRD-K47535255	BRD-K47535255
NMH001_NPC_24H:BRD-K52696183-001-01-4:10	1492	414	EZH2	-7.7989	BRD-K52696183	desmethylclomipramine
NMH001_NPC_24H:BRD-K43631199-001-01-5:10	14	31	EZH2	-3.25394	BRD-K43631199	BRD-K43631199
NMH001_NPC_24H:BRD-K37365015-001-01-0:10	36	70	EZH2	-5.76229	BRD-K37365015	BRD-K37365015
NMH001_NPC_24H:BRD-K75971499-001-01-3:10	68	79	EZH2	-7.50445	BRD-K75971499	BRD-K75971499
NMH001_NPC_24H:BRD-K38720323-001-01-2:10	6	4	EZH2	-3.31729	BRD-K38720323	BRD-K38720323
NMH001_NPC_24H:BRD-K71339761-001-01-8:10	28	35	EZH2	-4.52879	BRD-K71339761	BRD-K71339761
NMH001_NPC_24H:BRD-K80062189-001-01-9:10	24	23	EZH2	-5.49929	BRD-K80062189	BRD-K80062189
NMH001_NPC_24H:BRD-K61260019-005-01-9:10	15	16	EZH2	-4.09932	BRD-K61260019	BRD-K61260019
NMH001_NPC_24H:BRD-K08372451-001-03-8:10	340	307	EZH2	-4.2196	BRD-K08372451	BG-1003
NMH001_NPC_24H:BRD-K97447442-001-01-6:10	119	146	EZH2	-3.95929	BRD-K97447442	Fluoro-SAHA
NMH001_NPC_24H:BRD-U63562434-000-01-2:10	326	346	EZH2	-3.39716	BRD-U63562434	LBH-589
NMH001_NPC_24H:BRD-K30553817-001-01-8:10	2182	637	EZH2	-4.7203	BRD-K30553817	BRD-K30553817
NMH001_NPC_24H:BRD-K12539581-001-18-7:10	56	79	EZH2	-5.04035	BRD-K12539581	nocodazole
NMH001_NPC_24H:BRD-A33749298-002-01-7:10	219	346	EZH2	-4.81965	BRD-A33749298	oxyphenbutazone
NMH001_NPC_24H:BRD-A19500257-001-03-9:10	146	158	EZH2	-6.5588	BRD-A19500257	geldanamycin
NMH001_NPC_24H:BRD-K58901278-001-01-8:10	2499	849	EZH2	-5.3421	BRD-K58901278	nor-1-chlorpromazine
NMH001_NPC_24H:BRD-K78075916-001-01-5:10	2609	652	EZH2	-4.8239	BRD-K78075916	BRD-K78075916
NMH001_NPC_24H:BRD-A19037878-001-02-3:10	428	368	EZH2	-4.92658	BRD-A19037878	trichostatin-a
NMH001_NPC_24H:BRD-K81418486-001-22-8:10	248	198	EZH2	-3.83741	BRD-K81418486	vorinostat
NMH002_NPC_6H:BRD-K89085489-001-14-1:10	2213	321	EZH2	-4.825	BRD-K89085489	fenretinide
NMH002_NPC_6H:BRD-A19134330-001-04-6:10	1010	232	EZH2	-6.86275	BRD-A19134330	A-23187
NMH002_NPC_6H:BRD-K17561142-003-25-9:10	649	272	EZH2	-5.644	BRD-K17561142	amiodarone
NMH002_NPC_6H:BRD-K65031973-001-02-1:10	89	103	EZH2	-3.07522	BRD-K65031973	BG-1007
NMH002_NPC_6H:BRD-K26818574-305-01-9:10	199	94	EZH2	-4.06349	BRD-K26818574	BIX-01294
NMH002_NPC_6H:BRD-K99964838-001-05-1:10	2012	466	EZH2	-4.3172	BRD-K99964838	bosutinib
NMH002_NPC_6H:BRD-A56518012-003-03-7:10	177	285	EZH2	-4.81047	BRD-A56518012	epirubicin
NMH002_NPC_6H:BRD-A94810754-001-03-8:10	84	61	EZH2	-5.40965	BRD-A94810754	ionomycin
NMH002_NPC_6H:BRD-K82681249-001-01-2:10	135	101	EZH2	-3.13176	BRD-K82681249	JS-K
NMH002_NPC_6H:BRD-K97399794-001-12-0:10	3	8	EZH2	-3.18909	BRD-K97399794	quercetin
NMH002_NPC_6H:BRD-K89732114-300-10-5:10	300	138	EZH2	-6.5097	BRD-K89732114	trifluoperazine
NMH002_NPC_24H:BRD-K81473043-001-07-0:10	1585	489	EZH2	-8.34365	BRD-K81473043	tanespimycin
NMH002_NPC_24H:BRD-K35923252-001-03-6:10	289	222	EZH2	-3.93275	BRD-K35923252	Ac-Leu-Leu-Nle-CHO
NMH002_NPC_24H:BRD-K17561142-003-25-9:10	1261	277	EZH2	-6.32635	BRD-K17561142	amiodarone
NMH002_NPC_24H:BRD-A63989068-001-01-2:10	496	585	EZH2	-3.3372	BRD-A63989068	apicidin
NMH002_NPC_24H:BRD-K35010406-001-03-7:10	1595	872	EZH2	-6.3854	BRD-K35010406	BG-1005
NMH002_NPC_24H:BRD-K41179159-001-02-3:10	421	489	EZH2	-3.05397	BRD-K41179159	BG-1006
NMH002_NPC_24H:BRD-K65031973-001-02-1:10	306	357	EZH2	-5.03232	BRD-K65031973	BG-1007
NMH002_NPC_24H:BRD-A54024781-001-02-3:10	179	236	EZH2	-5.07349	BRD-A54024781	BG-1008
NMH002_NPC_24H:BRD-A73972952-001-02-3:10	154	124	EZH2	-3.77296	BRD-A73972952	BG-1010
NMH002_NPC_24H:BRD-K97869369-001-02-8:10	261	307	EZH2	-3.25769	BRD-K97869369	BG-1027
NMH002_NPC_24H:BRD-K85732814-001-02-3:10	421	450	EZH2	-3.69343	BRD-K85732814	BG-1028
NMH002_NPC_24H:BRD-K31041191-001-03-5:10	437	476	EZH2	-4.70273	BRD-K31041191	BG-1029
NMH002_NPC_24H:BRD-K87634564-001-03-9:10	456	370	EZH2	-5.25684	BRD-K87634564	BG-1030
NMH002_NPC_24H:BRD-K26818574-305-01-9:10	4953	1361	EZH2	-10	BRD-K26818574	BIX-01294
NMH002_NPC_24H:BRD-K69840642-001-02-2:10	334	242	EZH2	-5.23151	BRD-K69840642	ISOX
NMH002_NPC_24H:BRD-K42624714-001-03-3:10	73	137	EZH2	-3.43078	BRD-K42624714	BML-284
NMH002_NPC_24H:BRD-A84228258-001-03-6:10	815	399	EZH2	-7.33093	BRD-A84228258	brefeldin-a
NMH002_NPC_24H:BRD-A22997170-001-04-4:10	2745	1085	EZH2	-10	BRD-A22997170	CCT036477
NMH002_NPC_24H:BRD-A79067928-001-04-3:10	32	81	EZH2	-6.89949	BRD-A79067928	etoposide
NMH002_NPC_24H:BRD-K77947974-001-14-8:10	104	79	EZH2	-4.25724	BRD-K77947974	fluspirilene
NMH002_NPC_24H:BRD-K11528507-001-05-9:10	1094	386	EZH2	-8.26229	BRD-K11528507	geldanamycin
NMH002_NPC_24H:BRD-K82681249-001-01-2:10	2633	987	EZH2	-10	BRD-K82681249	JS-K
NMH002_NPC_24H:BRD-K60230970-001-09-2:10	4025	1089	EZH2	-8.4956	BRD-K60230970	MG-132
NMH002_NPC_24H:BRD-K52522949-001-02-5:10	186	208	EZH2	-3.00438	BRD-K52522949	NCH-51
NMH002_NPC_24H:BRD-K12184916-001-08-9:10	62	68	EZH2	-3.97042	BRD-K12184916	NVP-BEZ235
NMH002_NPC_24H:BRD-K35960502-001-16-8:10	182	77	EZH2	-4.60741	BRD-K35960502	niclosamide
NMH002_NPC_24H:BRD-K01292756-001-20-1:10	387	279	EZH2	-7.88567	BRD-K01292756	pimozide
NMH002_NPC_24H:BRD-K36137799-001-04-0:10	3101	775	EZH2	-6.2216	BRD-K36137799	plumbagin
NMH002_NPC_24H:BRD-K03816923-001-08-8:10	1526	619	EZH2	-8.67985	BRD-K03816923	rottlerin
NMH002_NPC_24H:BRD-K22503835-001-08-6:10	383	508	EZH2	-3.41286	BRD-K22503835	scriptaid
NMH002_NPC_24H:BRD-A19500257-001-03-9:10	661	205	EZH2	-5.94976	BRD-A19500257	geldanamycin
DOSBIO001_NPC_24H:BRD-K40276799:9.96723	73	49	EZH2	-5.25938	BRD-K40276799	BRD-K40276799
DOSBIO001_NPC_24H:BRD-K42197878:9.8377	20	32	EZH2	-3.23115	BRD-K42197878	BRD-K42197878
DOSBIO002_NPC_24H:BRD-K85593835:9.99025	38	23	EZH2	-3.3827	BRD-K85593835	BRD-K85593835
DOSBIO002_NPC_24H:BRD-K87125912:9.98177	1015	197	EZH2	-3.53887	BRD-K87125912	BRD-K87125912
DOSBIO001_NPC_24H:BRD-K96041907:10.2154	337	359	EZH2	-8.71506	BRD-K96041907	BRD-K96041907
DOSBIO001_NPC_24H:BRD-A19500257:10	3143	727	EZH2	-4.58296	BRD-A19500257	geldanamycin
DOSBIO001_NPC_24H:BRD-A19500257:3.33333	891	269	EZH2	-5.88854	BRD-A19500257	geldanamycin
DOSBIO002_NPC_24H:BRD-A19500257:10	1412	388	EZH2	-6.14492	BRD-A19500257	geldanamycin
DOSBIO002_NPC_24H:BRD-A19500257:3.33333	394	175	EZH2	-4.82756	BRD-A19500257	geldanamycin
DOSBIO001_NPC_24H:BRD-A19037878:10	1272	793	EZH2	-5.80058	BRD-A19037878	trichostatin-a
DOSBIO001_NPC_24H:BRD-A19037878:3.33333	1212	688	EZH2	-4.48057	BRD-A19037878	trichostatin-a
DOSBIO001_NPC_24H:BRD-A19037878:1.11111	822	649	EZH2	-4.79264	BRD-A19037878	trichostatin-a
DOSBIO002_NPC_24H:BRD-A19037878:10	1017	524	EZH2	-6.18207	BRD-A19037878	trichostatin-a
DOSBIO002_NPC_24H:BRD-A19037878:3.33333	918	648	EZH2	-3.57794	BRD-A19037878	trichostatin-a
DOSBIO002_NPC_24H:BRD-A13084692:1.11111	7	6	EZH2	-3.5771	BRD-A13084692	troglitazone
DOSBIO001_NPC_24H:BRD-K81418486:10	1117	610	EZH2	-4.54377	BRD-K81418486	vorinostat
DOSBIO002_NPC_24H:BRD-K81418486:10	647	514	EZH2	-3.29557	BRD-K81418486	vorinostat
DOSBIO002_NPC_24H:BRD-A75409952:0.37037	20	10	EZH2	-5.29345	BRD-A75409952	wortmannin
DOSBIO002_NPC_24H:BRD-K13559922:10.0387	48	41	EZH2	3.22769	BRD-K13559922	BRD-K13559922
DOSBIO001_NPC_24H:BRD-K26484692:10.1375	42	39	EZH2	3.10445	BRD-K26484692	BRD-K26484692
DOSBIO001_NPC_24H:BRD-K62242359:10.5421	135	103	EZH2	3.8973	BRD-K62242359	BRD-K62242359
DOSBIO001_NPC_24H:BRD-K71742078:10.2688	74	81	EZH2	4.09942	BRD-K71742078	BRD-K71742078
DOSBIO001_NPC_24H:BRD-K86048057:9.96184	57	46	EZH2	4.64224	BRD-K86048057	BRD-K86048057
DOSBIO001_NPC_24H:BRD-K88822846:10.1074	36	24	EZH2	3.31508	BRD-K88822846	BRD-K88822846
DOSBIO001_NPC_24H:BRD-K95208083:10.0207	100	70	EZH2	3.02058	BRD-K95208083	SA-1457472
CPC012_NPC_24H:BRD-K03736784-001-01-1:10	1282	634	FOXP3	3.454	BRD-K03736784	MD-II-038
CPC012_NPC_24H:BRD-A59985574-003-01-9:10	1052	543	FOXP3	3.7488	BRD-A59985574	topotecan
CPC015_NPC_24H:BRD-A34806832-001-02-7:10	1140	468	FOXP3	3.61716	BRD-A34806832	proscillaridin
CPC016_NPC_24H:BRD-A35588707-001-03-0:10	1125	336	FOXP3	4.17582	BRD-A35588707	teniposide
CPC015_NPC_24H:BRD-A50737080-001-01-4:10	2149	932	FOXP3	4.359	BRD-A50737080	CGK-733
CPC015_NPC_24H:BRD-A68930007-001-03-1:10	1031	537	FOXP3	3.1722	BRD-A68930007	ouabain
CPC016_NPC_24H:BRD-K07762753-001-02-8:10	3675	953	FOXP3	6.3721	BRD-K07762753	aminopurvalanol-a
CPC015_NPC_24H:BRD-K15409150-001-01-7:10	3809	1184	FOXP3	5.7451	BRD-K15409150	penfluridol
CPC015_NPC_24H:BRD-K31912990-003-01-0:10	1323	569	FOXP3	3.4945	BRD-K31912990	CGP-71683
CPC016_NPC_24H:BRD-K35708212-331-03-1:10	1996	620	FOXP3	5.3925	BRD-K35708212	ouabain
CPC016_NPC_24H:BRD-K38477985-001-01-8:10	2181	797	FOXP3	5.0184	BRD-K38477985	malonoben
CPC015_NPC_24H:BRD-K76205745-001-04-1:10	2000	1198	FOXP3	3.0153	BRD-K76205745	losartan
CPC015_NPC_24H:BRD-K95435023-001-01-0:10	2725	1294	FOXP3	4.8505	BRD-K95435023	PHA-665752
CPC015_NPC_24H:BRD-K98490050-001-01-8:10	1502	725	FOXP3	3.2543	BRD-K98490050	amsacrine
CPC014_NPC_24H:BRD-U00779237-000-01-7:10	2587	891	FOXP3	4.5819	BRD-U00779237	WZ-3105
CPC014_NPC_24H:BRD-K45114207-001-01-0:10	218	156	FOXP3	3.4387	BRD-K45114207	BRD-K45114207
CPC013_NPC_24H:BRD-K03176945-001-01-6:10	1452	675	FOXP3	3.9871	BRD-K03176945	BRD-K03176945
CPC013_NPC_24H:BRD-A75931230-001-03-9:10	390	216	FOXP3	3.2709	BRD-A75931230	F-1061-0166
CPC014_NPC_24H:BRD-K89085489-001-10-9:10	1600	640	FOXP3	3.3248	BRD-K89085489	fenretinide
CPC014_NPC_24H:BRD-K33551950-001-01-6:10	685	239	FOXP3	3.4595	BRD-K33551950	radicicol
CPC013_NPC_24H:BRD-K29733039-001-01-1:10	2887	668	FOXP3	4.1795	BRD-K29733039	deforolimus
CPC013_NPC_24H:BRD-K24681473-004-01-4:10	4048	1425	FOXP3	6.652	BRD-K24681473	YM-155
CPC013_NPC_24H:BRD-K17210248-003-01-7:10	3274	1282	FOXP3	4.6842	BRD-K17210248	daunorubicin
CPC013_NPC_24H:BRD-K56334280-001-01-0:10	1874	802	FOXP3	4.2018	BRD-K56334280	amonafide
CPC015_NPC_24H:BRD-A19500257:10	1404	471	FOXP3	3.8896	BRD-A19500257	geldanamycin
CPC018_NPC_24H:BRD-A46747628-001-01-9:10	626	376	FOXP3	3.19855	BRD-A46747628	ouabain
CPC018_NPC_24H:BRD-A71459254-001-02-8:10	895	441	FOXP3	3.7162	BRD-A71459254	cymarin
CPC017_NPC_24H:BRD-A94756469-001-03-9:10	973	437	FOXP3	3.49054	BRD-A94756469	digoxin
CPC017_NPC_24H:BRD-K06426971-001-01-9:10	1733	617	FOXP3	5.15685	BRD-K06426971	ryuvidine
CPC017_NPC_24H:BRD-K11927976-050-01-1:10	2641	960	FOXP3	4.8899	BRD-K11927976	ER-27319
CPC017_NPC_24H:BRD-K23478508-001-03-7:10	674	362	FOXP3	3.0354	BRD-K23478508	digoxin
CPC018_NPC_24H:BRD-K37392901-003-01-7:10	1935	916	FOXP3	3.5993	BRD-K37392901	NSC-632839
CPC017_NPC_24H:BRD-K54728231-001-02-3:10	180	59	FOXP3	3.1525	BRD-K54728231	endecaphyllin-x
CPC017_NPC_24H:BRD-K62289640-003-01-9:10	2886	851	FOXP3	6.735	BRD-K62289640	lylamine
CPC018_NPC_24H:BRD-K63606607-001-01-8:10	554	330	FOXP3	4.00802	BRD-K63606607	bufalin
CPC018_NPC_24H:BRD-K74305673-001-02-1:10	1449	712	FOXP3	3.295	BRD-K74305673	IKK-2-inhibitor-V
CPC018_NPC_24H:BRD-K78126613-001-16-0:10	253	190	FOXP3	3.60885	BRD-K78126613	menadione
CPC017_NPC_24H:BRD-K86958018-001-01-9:10	2553	554	FOXP3	6.77655	BRD-K86958018	olvanil
NMH001_NPC_6H:BRD-K06209536-001-01-7:10	1612	452	FOXP3	4.3183	BRD-K06209536	BRD-K06209536
NMH001_NPC_6H:BRD-K30553817-001-01-8:10	1274	592	FOXP3	3.4003	BRD-K30553817	BRD-K30553817
NMH001_NPC_6H:BRD-K58901278-001-01-8:10	552	283	FOXP3	3.0175	BRD-K58901278	nor-1-chlorpromazine
NMH001_NPC_24H:BRD-A70541707-001-01-9:10	1998	532	FOXP3	3.4152	BRD-A70541707	BRD-A70541707
NMH001_NPC_24H:BRD-K30553817-001-01-8:10	2182	637	FOXP3	3.7412	BRD-K30553817	BRD-K30553817
NMH001_NPC_24H:BRD-K58901278-001-01-8:10	2499	849	FOXP3	4.304	BRD-K58901278	nor-1-chlorpromazine
NMH001_NPC_24H:BRD-K78075916-001-01-5:10	2609	652	FOXP3	4.0331	BRD-K78075916	BRD-K78075916
NMH002_NPC_6H:BRD-K89085489-001-14-1:10	2213	321	FOXP3	4.3359	BRD-K89085489	fenretinide
NMH002_NPC_6H:BRD-A19134330-001-04-6:10	1010	232	FOXP3	3.2074	BRD-A19134330	A-23187
NMH002_NPC_6H:BRD-K99964838-001-05-1:10	2012	466	FOXP3	3.2744	BRD-K99964838	bosutinib
NMH002_NPC_24H:BRD-K81418486-001-29-3:10	689	350	FOXP3	3.0066	BRD-K81418486	vorinostat
NMH002_NPC_24H:BRD-K26818574-305-01-9:10	4953	1361	FOXP3	5.0572	BRD-K26818574	BIX-01294
NMH002_NPC_24H:BRD-A84228258-001-03-6:10	815	399	FOXP3	3.08928	BRD-A84228258	brefeldin-a
NMH002_NPC_24H:BRD-A22997170-001-04-4:10	2745	1085	FOXP3	4.5784	BRD-A22997170	CCT036477
NMH002_NPC_24H:BRD-K11528507-001-05-9:10	1094	386	FOXP3	3.52143	BRD-K11528507	geldanamycin
NMH002_NPC_24H:BRD-K82681249-001-01-2:10	2633	987	FOXP3	3.653	BRD-K82681249	JS-K
NMH002_NPC_24H:BRD-K60230970-001-09-2:10	4025	1089	FOXP3	6.3733	BRD-K60230970	MG-132
NMH002_NPC_24H:BRD-K36137799-001-04-0:10	3101	775	FOXP3	4.23545	BRD-K36137799	plumbagin
NMH002_NPC_24H:BRD-K03816923-001-08-8:10	1526	619	FOXP3	3.99305	BRD-K03816923	rottlerin
DOSBIO001_NPC_24H:BRD-K78133682:10.2009	4055	895	FOXP3	4.64999	BRD-K78133682	BRD-K78133682
DOSBIO001_NPC_24H:BRD-K95208083:10.0207	100	70	FOXP3	3.14679	BRD-K95208083	SA-1457472
DOSBIO001_NPC_24H:BRD-A19500257:10	3143	727	FOXP3	3.18613	BRD-A19500257	geldanamycin
CPC012_NPC_24H:BRD-K56196992-001-01-2:10	158	216	HCFC1	-3.25612	BRD-K56196992	BRD-K56196992
CPC015_NPC_24H:BRD-K15409150-001-01-7:10	3809	1184	HCFC1	-3.8089	BRD-K15409150	penfluridol
CPC014_NPC_24H:BRD-K83794624-001-01-7:10	883	519	HCFC1	-4.25872	BRD-K83794624	pirarubicin
CPC013_NPC_24H:BRD-K24681473-004-01-4:10	4048	1425	HCFC1	-3.2933	BRD-K24681473	YM-155
NMH001_NPC_6H:BRD-K48006774-001-03-4:10	113	111	HCFC1	-3.19058	BRD-K48006774	BG-1004
NMH001_NPC_6H:BRD-K81418486-001-28-5:10	208	243	HCFC1	-3.41921	BRD-K81418486	vorinostat
NMH001_NPC_24H:BRD-K30553817-001-01-8:10	2182	637	HCFC1	-4.2431	BRD-K30553817	BRD-K30553817
NMH001_NPC_24H:BRD-K58901278-001-01-8:10	2499	849	HCFC1	-4.122	BRD-K58901278	nor-1-chlorpromazine
NMH001_NPC_6H:BRD-K06209536-001-01-7:10	1612	452	HCFC1	3.62172	BRD-K06209536	BRD-K06209536
DOSBIO001_NPC_24H:BRD-K16827616:10.034	82	54	HCFC1	3.00107	BRD-K16827616	BRD-K16827616
DOSBIO001_NPC_24H:BRD-A19500257:10	3143	727	HCFC1	3.88075	BRD-A19500257	geldanamycin
NMH001_NPC_24H:BRD-A70541707-001-01-9:10	1998	532	HDAC4	-3.0288	BRD-A70541707	BRD-A70541707
DOSBIO002_NPC_24H:BRD-K61001510:9.98494	347	149	HDAC4	-3.23017	BRD-K61001510	BRD-K61001510
CPC015_NPC_24H:BRD-K39733634-001-01-8:10	817	350	HDAC4	3.08275	BRD-K39733634	L-161982
CPC017_NPC_24H:BRD-K11927976-050-01-1:10	2641	960	HDAC4	3.8544	BRD-K11927976	ER-27319
CPC013_NPC_24H:BRD-K89784888-001-01-3:10	179	208	HELLS	-3.9276	BRD-K89784888	BRD-K89784888
CPC018_NPC_24H:BRD-A50311610-300-06-2:10	200	155	HELLS	-3.87354	BRD-A50311610	meclizine
CPC014_NPC_24H:BRD-A60245366-001-01-1:10	803	565	HELLS	3.0073	BRD-A60245366	AS-601245
CPC018_NPC_24H:BRD-A71459254-001-02-8:10	895	441	HELLS	3.2109	BRD-A71459254	cymarin
CPC017_NPC_24H:BRD-K11927976-050-01-1:10	2641	960	HELLS	3.2854	BRD-K11927976	ER-27319
NMH001_NPC_6H:BRD-K26818574-305-02-7:10	712	255	HELLS	3.0725	BRD-K26818574	BIX-01294
CPC015_NPC_24H:BRD-A50737080-001-01-4:10	2149	932	HUWE1	3.01055	BRD-A50737080	CGK-733
CPC016_NPC_24H:BRD-K07762753-001-02-8:10	3675	953	HUWE1	3.1872	BRD-K07762753	aminopurvalanol-a
CPC015_NPC_24H:BRD-K15409150-001-01-7:10	3809	1184	HUWE1	3.0422	BRD-K15409150	penfluridol
CPC016_NPC_24H:BRD-K80348542-001-01-4:10	407	216	HUWE1	3.37584	BRD-K80348542	cephaeline
CPC014_NPC_24H:BRD-K01253243-001-01-4:10	1125	778	HUWE1	4.7833	BRD-K01253243	SB-590885
CPC014_NPC_24H:BRD-K33551950-001-01-6:10	685	239	HUWE1	3.2649	BRD-K33551950	radicicol
CPC015_NPC_24H:BRD-A19500257:10	1404	471	HUWE1	3.0703	BRD-A19500257	geldanamycin
CPC018_NPC_24H:BRD-A71459254-001-02-8:10	895	441	HUWE1	4.15075	BRD-A71459254	cymarin
CPC018_NPC_24H:BRD-K37392901-003-01-7:10	1935	916	HUWE1	3.97875	BRD-K37392901	NSC-632839
CPC017_NPC_24H:BRD-K60230970-001-04-3:10	1340	510	HUWE1	3.8763	BRD-K60230970	MG-132
NMH001_NPC_6H:BRD-A77098556-001-01-5:10	44	42	HUWE1	3.30127	BRD-A77098556	BRD-A77098556
NMH001_NPC_24H:BRD-K78075916-001-01-5:10	2609	652	HUWE1	3.4969	BRD-K78075916	BRD-K78075916
CPC016_NPC_24H:BRD-K07762753-001-02-8:10	3675	953	KAT5	-4.1991	BRD-K07762753	aminopurvalanol-a
CPC015_NPC_24H:BRD-K15409150-001-01-7:10	3809	1184	KAT5	-3.9987	BRD-K15409150	penfluridol
CPC016_NPC_24H:BRD-K38477985-001-01-8:10	2181	797	KAT5	-3.508	BRD-K38477985	malonoben
CPC015_NPC_24H:BRD-K95435023-001-01-0:10	2725	1294	KAT5	-4.1047	BRD-K95435023	PHA-665752
CPC014_NPC_24H:BRD-U00779237-000-01-7:10	2587	891	KAT5	-4.6793	BRD-U00779237	WZ-3105
CPC013_NPC_24H:BRD-K17210248-003-01-7:10	3274	1282	KAT5	-4.7422	BRD-K17210248	daunorubicin
CPC017_NPC_24H:BRD-K09549677-300-01-8:10	742	488	KAT5	-4.1471	BRD-K09549677	mibefradil
CPC018_NPC_24H:BRD-K37392901-003-01-7:10	1935	916	KAT5	-3.28635	BRD-K37392901	NSC-632839
NMH001_NPC_6H:BRD-K08372451-001-03-8:10	188	235	KAT5	-4.61803	BRD-K08372451	BG-1003
NMH001_NPC_6H:BRD-U63562434-000-01-2:10	228	223	KAT5	-3.37949	BRD-U63562434	LBH-589
NMH001_NPC_6H:BRD-K81418486-001-28-5:10	208	243	KAT5	-3.69402	BRD-K81418486	vorinostat
NMH001_NPC_6H:BRD-A19037878-001-02-3:10	225	260	KAT5	-3.53585	BRD-A19037878	trichostatin-a
NMH001_NPC_6H:BRD-K81418486-001-22-8:10	201	225	KAT5	-4.2417	BRD-K81418486	vorinostat
NMH001_NPC_24H:BRD-K30553817-001-01-8:10	2182	637	KAT5	-3.2174	BRD-K30553817	BRD-K30553817
NMH001_NPC_24H:BRD-K58901278-001-01-8:10	2499	849	KAT5	-4.7769	BRD-K58901278	nor-1-chlorpromazine
NMH002_NPC_6H:BRD-A63989068-001-01-2:10	124	135	KAT5	-3.73697	BRD-A63989068	apicidin
CPC012_NPC_24H:BRD-K98731749-001-01-2:10	735	406	KAT5	3.5708	BRD-K98731749	BRD-K98731749
CPC013_NPC_24H:BRD-K89784888-001-01-3:10	179	208	KAT5	3.9068	BRD-K89784888	BRD-K89784888
CPC018_NPC_24H:BRD-K39187410-001-01-7:10	174	149	KAT5	3.24011	BRD-K39187410	BRD-K39187410
DOSBIO002_NPC_24H:BRD-K87864638:10.0472	719	267	KAT5	5.15341	BRD-K87864638	SA-1925996
CPC012_NPC_24H:BRD-K00486725-001-01-8:10	14	11	KAT6A	-3.06649	BRD-K00486725	BRD-K00486725
CPC012_NPC_24H:BRD-K00816165-001-01-3:10	25	18	KAT6A	-3.0621	BRD-K00816165	BRD-K00816165
CPC012_NPC_24H:BRD-K01614657-001-01-6:10	42	21	KAT6A	-5.08888	BRD-K01614657	BRD-K01614657
CPC012_NPC_24H:BRD-K05114711-001-01-7:10	17	16	KAT6A	-3.80411	BRD-K05114711	RAN-27
CPC012_NPC_24H:BRD-K05562558-001-01-3:10	25	10	KAT6A	-6.45034	BRD-K05562558	BRD-K05562558
CPC012_NPC_24H:BRD-K10010115-001-01-2:10	18	18	KAT6A	-3.1696	BRD-K10010115	BRD-K10010115
CPC012_NPC_24H:BRD-K18074178-001-01-4:10	15	12	KAT6A	-5.02616	BRD-K18074178	BRD-K18074178
CPC012_NPC_24H:BRD-K18964980-001-01-4:10	16	9	KAT6A	-7.26287	BRD-K18964980	TUL-XX025TFA
CPC012_NPC_24H:BRD-K30640165-001-01-1:10	10	9	KAT6A	-3.9545	BRD-K30640165	BRD-K30640165
CPC012_NPC_24H:BRD-K36767861-001-01-3:10	28	24	KAT6A	-3.46053	BRD-K36767861	BRD-K36767861
CPC012_NPC_24H:BRD-K37618507-001-01-7:10	25	33	KAT6A	-3.41887	BRD-K37618507	BRD-K37618507
CPC012_NPC_24H:BRD-K38012662-001-05-4:10	51	42	KAT6A	-5.42423	BRD-K38012662	BRD-K38012662
CPC012_NPC_24H:BRD-K38519699-001-01-4:10	10	12	KAT6A	-6.74983	BRD-K38519699	BRD-K38519699
CPC012_NPC_24H:BRD-K38690464-001-01-6:10	12	13	KAT6A	-3.30004	BRD-K38690464	BRD-K38690464
CPC012_NPC_24H:BRD-K41429297-001-01-7:10	12	11	KAT6A	-7.59699	BRD-K41429297	BRD-K41429297
CPC012_NPC_24H:BRD-K44432556-001-01-4:10	173	226	KAT6A	-3.74321	BRD-K44432556	VU-0418946-1
CPC012_NPC_24H:BRD-K44890999-001-01-8:10	12	6	KAT6A	-3.01079	BRD-K44890999	BRD-K44890999
CPC012_NPC_24H:BRD-K45842176-001-01-3:10	36	38	KAT6A	-4.97682	BRD-K45842176	BRD-K45842176
CPC012_NPC_24H:BRD-K54822214-001-01-7:10	17	13	KAT6A	-3.26921	BRD-K54822214	BRD-K54822214
CPC012_NPC_24H:BRD-K56196992-001-01-2:10	158	216	KAT6A	-3.4659	BRD-K56196992	BRD-K56196992
CPC012_NPC_24H:BRD-K56596360-001-01-7:10	11	11	KAT6A	-5.1468	BRD-K56596360	BRD-K56596360
CPC012_NPC_24H:BRD-K59488055-001-01-4:10	18	9	KAT6A	-6.62863	BRD-K59488055	BRD-K59488055
CPC012_NPC_24H:BRD-K61529775-001-01-0:10	17	14	KAT6A	-4.64716	BRD-K61529775	BRD-K61529775
CPC012_NPC_24H:BRD-K63511615-001-01-0:10	18	8	KAT6A	-6.19186	BRD-K63511615	SJB-AF-2
CPC012_NPC_24H:BRD-K69501658-001-01-3:10	12	13	KAT6A	-3.32937	BRD-K69501658	BRD-K69501658
CPC012_NPC_24H:BRD-K69888333-001-01-7:10	38	28	KAT6A	-4.2701	BRD-K69888333	BRD-K69888333
CPC012_NPC_24H:BRD-K70947604-001-01-0:10	14	3	KAT6A	-3.03525	BRD-K70947604	BRD-K70947604
CPC012_NPC_24H:BRD-K71935468-001-01-9:10	17	17	KAT6A	-3.04499	BRD-K71935468	BRD-K71935468
CPC012_NPC_24H:BRD-K74710236-001-02-2:10	7	8	KAT6A	-7.08974	BRD-K74710236	VU-0410183-2
CPC012_NPC_24H:BRD-K74761218-001-03-5:10	33	22	KAT6A	-5.78811	BRD-K74761218	WT-171
CPC012_NPC_24H:BRD-K74797618-001-01-9:10	247	111	KAT6A	-5.3436	BRD-K74797618	MD-049
[truncated: 24,389 more rows]

## Sheet: column_defintions
pert	perturbation information
num_genes_up_3sd	number of genes with increase in expression at least 3 standard deviations away from mean of control distribution
num_genes_down_3sd	number of genes with decrease in expression at least 3 standard deviations away from mean of control distribution
query_target	epigene ensembl id affected
query_effect	epigene magnitude of change in standard deviations
pert_id	perturbogen id
pert_iname	perturbogen common name
